# Supplementary material for: Quantitative Proteomics and Phosphoproteomics Analysis of Patient-Derived Ovarian Cancer Stem Cells
Source: Mol Cell Proteomics. 2025 Apr 7;24(5):100965. doi: 10.1016/j.mcpro.2025.100965 (PMC12142526; doi:10.1016/j.mcpro.2025.100965)
Supplement: Supplementary table 1 — Clinicopathological features of patients. [file mmc1.xlsx]

## Sheet: S1
Supplementary Table S1. Clinicopathological features of HGSOC patients.
	Patient	Diagnosis	Grade	FIGO Stage	Age
	P1	High-grade serous ovarian carcinoma	3	IVB	55
	P2	Clear cell ovarian carcinoma	3	IVB	30
	P3	High-grade serous ovarian carcinoma	3	IIIC	73
	P4	High-grade serous ovarian carcinoma	3	IVB	51
	P5	High-grade serous ovarian carcinoma	3	IIIC	65
	P6	High-grade serous ovarian carcinoma	3	IVB	62
	P7	High-grade serous ovarian carcinoma	3	IIIC	59
	P8	High-grade serous ovarian carcinoma	3	IVB	57
	P9	High-grade serous ovarian carcinoma	3	IVB	48
	P10	High-grade serous ovarian carcinoma	3	IVB	48
	P11	High-grade serous ovarian carcinoma	3	IIIC	54
	P12	High-grade serous ovarian carcinoma	3	IVB	61
	P13	High-grade serous ovarian carcinoma	3	IIIC	59
	P14	High-grade serous ovarian carcinoma	3	iVB	54
