# Supplementary material for: Quantitative Proteomics and Phosphoproteomics Analysis of Patient-Derived Ovarian Cancer Stem Cells
Source: Mol Cell Proteomics. 2025 Apr 7;24(5):100965. doi: 10.1016/j.mcpro.2025.100965 (PMC12142526; doi:10.1016/j.mcpro.2025.100965)
Supplement: Supplementary table 2 — Proteome data with statistical analysis. [file mmc2.xlsx]

## Sheet: Log2_data
PG.ProteinGroups	PG.Genes	PG.ProteinDescriptions	PG.ProteinNames	PG.NrOfStrippedSequencesIdentified (Experiment-wide)	PG.NrOfModifiedSequencesIdentified (Experiment-wide)	PG.NrOfPrecursorsIdentified (Experiment-wide)	P10_Adh_01	P10_Adh_02	P10_Sph_01	P10_Sph_02	P1_Adh_01	P1_Adh_02	P1_Sph_01	P1_Sph_02	P2_Adh_01	P2_Adh_02	P2_Sph_01	P2_Sph_02	P3_Adh_01	P3_Adh_02	P3_Sph_01	P3_Sph_02	P4_Adh_01	P4_Adh_02	P4_Sph_01	P4_Sph_02	P5_Adh_01	P5_Adh_02	P5_Sph_01	P5_Sph_02	P6_Adh_01	P6_Adh_02	P6_Sph_01	P6_Sph_02	P7_Adh_01	P7_Adh_02	P7_Sph_01	P7_Sph_02	P8_Adh_01	P8_Adh_02	P8_Sph_01	P8_Sph_02	P9_Adh_01	P9_Adh_02	P9_Sph_01	P9_Sph_02
A0A0B4J2A2	PPIAL4C	Peptidyl-prolyl cis-trans isomerase A-like 4C	PAL4C_HUMAN	1	2	2	21.6004	21.6033	22.854	22.2046	22.2506	22.6464	21.8027	22.0627	22.172	22.2573	21.7967	21.7592	21.5055	21.4092	21.9853	21.916	21.2903	21.9884	22.36	21.5781	21.538	21.6348	21.9203	21.8491	20.0435	20.9437	21.3311	21.4838	21.8194	21.9862	21.4999	22.0238	21.1667	20.8523	21.5896	21.3855	20.7842	20.9841	21.5535	21.6093
A0A0B4J2D5;P0DPI2	GATD3B;GATD3	Putative glutamine amidotransferase-like class 1 domain-containing protein 3B, mitochondrial;Glutamine amidotransferase-like class 1 domain-containing protein 3, mitochondrial	GAL3B_HUMAN;GAL3A_HUMAN	17	18	31	21.9015	21.7515	21.0017	20.9365	19.8339	20.0557	19.7015	18.93	20.5259	20.45	20.3204	20.1494	20.8289	20.4311	21.0721	20.8013	19.8387	19.5834	20.6337	20.1908	20.3686	20.2352	21.1305	20.8785	20.0134	19.9809	20.6143	20.5555	20.4961	20.3512	21.3048	21.293	20.3814	20.4208	20.6064	20.5237	20.7583	20.6072	20.7729	20.8123
A0A0B4J2F0	PIGBOS1	Protein PIGBOS1	PIOS1_HUMAN	1	1	1	18.5377	18.7214	18.8575	18.9478	17.6294	18.5729	NA	NA	18.3845	NA	18.116	18.5498	18.8929	NA	18.8666	18.3694	NA	NA	18.9105	18.2973	NA	NA	18.9717	18.5585	17.7223	18.1022	18.8711	18.0449	18.77	NA	19.1707	18.774	18.1495	17.9156	18.5905	18.5131	NA	NA	19.0013	18.8332
A0A0U1RR11;A0A0U1RRI6;P0DPI3	CENPVL1;CENPVL3;CENPVL2	Centromere protein V-like protein 1;Centromere protein V-like protein 3;Centromere protein V-like protein 2	CENL1_HUMAN;CENL3_HUMAN;CENL2_HUMAN	1	1	1	15.5776	15.3524	15.2623	15.3434	15.5807	15.3765	14.3773	NA	14.3714	14.7208	14.9303	14.1091	13.8553	NA	15.0227	14.8239	13.7691	NA	14.6389	13.2049	14.0665	15.0119	15.2158	14.7521	14.5163	13.8912	14.7904	14.5818	14.3213	14.0445	15.1452	15.2727	14.8616	14.7242	14.9084	14.8635	14.9482	NA	14.9144	14.539
A0A0U1RRL7	MMP24OS	Protein MMP24OS	MMPOS_HUMAN	1	1	1	17.5226	17.5794	16.1803	NA	15.1308	NA	NA	NA	16.1631	16.3974	NA	16.3255	15.4354	15.9887	17.0242	17.3851	16.8876	16.9703	16.1222	16.6166	NA	NA	NA	NA	NA	NA	NA	NA	NA	NA	NA	NA	NA	NA	16.0767	16.4122	NA	NA	16.6065	NA
A0A1B0GUS4	UBE2L5	Ubiquitin-conjugating enzyme E2 L5	UB2L5_HUMAN	1	1	1	15.6384	NA	16.5786	16.1585	15.7496	15.9664	15.5282	NA	14.5177	15.3133	NA	NA	NA	15.3627	15.263	15.6588	NA	NA	14.6221	NA	14.8764	15.1167	15.8052	15.9218	NA	15.6505	15.9774	15.653	13.8976	NA	16.0634	15.9037	15.4171	NA	15.5466	15.7976	15.5615	NA	15.4338	15.8977
A0AV96	RBM47	RNA-binding protein 47	RBM47_HUMAN	18	19	22	18.5828	18.5341	17.6925	17.5027	18.3134	18.2831	16.9582	16.0915	18.8056	18.7544	17.8954	17.6631	18.5749	18.2211	18.1803	17.9112	18.2181	17.9938	17.8219	17.4839	18.8759	18.6804	17.7147	17.4509	16.7118	16.747	16.7956	16.8777	17.7884	17.6913	17.7943	17.7339	17.5633	17.4585	17.5104	17.4218	18.6466	18.4661	18.3054	17.9878
A0AVT1	UBA6	Ubiquitin-like modifier-activating enzyme 6	UBA6_HUMAN	44	44	58	19.8389	19.7423	20.2706	20.1887	20.137	20.2068	19.5017	18.8032	19.8956	19.9003	19.4254	19.3261	20.3615	20.133	19.6403	19.5379	19.5645	19.3697	19.7178	19.4227	20.1221	20.0603	19.3458	19.2459	18.9156	18.8786	19.7414	19.7502	19.9729	19.8609	19.7449	19.7403	19.8703	19.8331	20.045	20.0116	19.6141	19.5494	19.8024	19.6316
A0FGR8	ESYT2	Extended synaptotagmin-2	ESYT2_HUMAN	35	36	50	21.0444	20.96	21.1667	21.0404	20.565	20.6339	20.1872	19.6387	20.6042	20.4394	20.1909	20.1121	20.8039	20.484	20.2743	20.0722	20.1138	19.8795	20.2822	20.0464	20.6648	20.5277	20.2135	19.8777	20.5223	20.5018	20.7442	20.6339	20.3735	20.1787	20.4732	20.4885	20.3878	20.4404	20.7447	20.7159	20.6118	20.4722	20.5019	20.326
A0JLT2	MED19	Mediator of RNA polymerase II transcription subunit 19	MED19_HUMAN	1	1	1	18.5852	17.9823	18.2334	18.1484	18.0601	18.2142	NA	NA	18.1033	18.0981	NA	NA	17.8578	NA	NA	NA	17.8105	NA	18.1521	NA	17.8501	18.1803	NA	NA	18.0903	18.375	17.9069	18.0538	17.8642	17.8828	17.8565	17.9662	18.3983	18.5006	NA	NA	18.3793	18.4654	NA	NA
A0JNW5	BLTP3B	Bridge-like lipid transfer protein family member 3B	BLT3B_HUMAN	9	9	9	15.9696	15.9569	16.2528	16.0998	16.4237	16.4253	15.7617	14.8481	16.0731	16.2468	15.507	15.0958	16.5381	16.5444	15.8129	15.7038	15.7324	15.3886	15.8198	15.4751	16.204	16.1706	15.5284	15.2034	14.9703	15.2243	15.5656	15.4117	15.9768	15.733	15.6958	16.0906	15.4201	15.599	15.7658	15.6659	15.376	15.2751	15.6095	15.4753
A0MZ66	SHTN1	Shootin-1	SHOT1_HUMAN	20	20	26	18.4277	18.2519	17.1946	17.2981	18.8048	19.0511	17.8664	16.8342	18.8009	18.6864	18.019	17.6506	18.8112	18.6148	17.7766	17.4939	18.2375	17.8725	17.7083	17.5885	19.2674	18.977	18.2257	17.8146	17.2146	17.0081	17.3188	17.0925	17.9709	17.9183	18.0219	17.9973	17.7742	17.9097	18.0194	17.9755	18.3527	18.1486	18.0885	17.8876
A0PJW6	TMEM223	Transmembrane protein 223	TM223_HUMAN	1	1	1	17.5677	17.4933	18.0618	18.083	NA	NA	16.8646	16.0471	16.8781	17.1377	NA	NA	NA	16.5663	NA	NA	NA	15.9958	16.9559	16.9852	16.787	17.0451	16.7362	16.9981	17.274	17.3761	17.0262	17.3792	NA	16.4106	NA	17.8739	18.1102	18.2023	NA	17.8613	17.8747	17.9328	17.655	17.5608
A0PJZ3	GXYLT2	Glucoside xylosyltransferase 2	GXLT2_HUMAN	2	2	2	15.9892	15.8318	16.7013	16.578	16.6343	16.649	15.6278	14.4697	16.4708	16.3036	16.5242	16.5405	15.9336	15.6379	16.1807	15.9084	16.2323	16.0549	15.8306	15.4827	16.4719	16.5748	16.6862	16.5296	16.2408	16.3166	16.9304	16.9244	14.6179	14.7812	16.99	17.1828	15.9577	16.0806	14.5523	14.9125	15.8507	15.7106	16.0567	16.1104
A1A4S6	ARHGAP10	Rho GTPase-activating protein 10	RHG10_HUMAN	4	4	4	17.0427	17.0144	17.1377	17.1153	17.4273	17.4831	16.5925	15.4625	17.2342	17.257	16.5696	15.8438	16.7935	16.8498	16.4199	16.6459	16.5786	16.6401	16.5966	15.8124	17.2034	17.0949	16.8992	NA	17.1823	16.9836	16.6065	16.6213	16.114	16.4495	NA	16.4842	17.3067	17.2425	16.9523	16.8882	16.8812	16.9971	16.6993	16.4381
A1KXE4	FAM168B	Myelin-associated neurite-outgrowth inhibitor	F168B_HUMAN	1	1	1	17.3047	17.1952	17.8692	17.8	18.3539	18.2862	17.0542	16.3944	18.1818	18.2484	17.1311	16.9654	18.7137	18.0064	16.7359	16.6999	17.9471	17.5731	16.6423	16.8206	18.3232	18.1656	17.281	17.0687	16.969	16.9981	17.8188	17.8526	17.9498	17.5782	17.5017	16.6268	17.877	17.967	17.7687	17.5696	17.4439	17.2861	17.0387	17.4762
A1L020	MEX3A	RNA-binding protein MEX3A	MEX3A_HUMAN	1	1	1	NA	NA	NA	NA	NA	NA	NA	NA	NA	14.1066	NA	NA	NA	NA	NA	NA	NA	NA	NA	NA	NA	NA	NA	NA	NA	NA	NA	NA	NA	NA	NA	NA	NA	NA	NA	NA	13.8285	NA	NA	NA
A1L0T0	ILVBL	2-hydroxyacyl-CoA lyase 2	HACL2_HUMAN	26	29	41	20.1226	20.0302	19.9098	19.8951	18.7059	18.6097	18.9564	18.084	19.0784	18.9013	19.0071	18.8027	19.2612	18.927	19.4069	19.2384	18.6608	18.5405	19.0919	18.8728	18.9012	18.8601	18.711	18.4847	19.0763	18.9832	19.2299	19.2305	19.0926	18.9175	19.499	19.4795	18.7075	18.5971	19.1081	19.0933	19.0245	18.8986	18.9523	19.0166
A1L390	PLEKHG3	Pleckstrin homology domain-containing family G member 3	PKHG3_HUMAN	5	5	5	16.4599	16.5839	15.9474	15.6992	17.3917	17.4869	NA	NA	17.9718	17.5401	15.247	15.1511	17.925	17.6091	16.0419	15.6666	16.7482	16.2504	NA	15.27	17.8765	17.432	15.3531	15.3282	15.8904	15.7299	15.6093	NA	16.0926	15.3817	15.7314	15.1798	16.118	16.4895	15.8581	15.5428	16.8961	16.7042	NA	15.5515
A1L4H1	SSC5D	Soluble scavenger receptor cysteine-rich domain-containing protein SSC5D	SRCRL_HUMAN	2	2	3	NA	NA	17.2499	17.0604	NA	NA	15.7466	14.9819	NA	14.6074	15.3545	15.0988	NA	NA	15.091	NA	NA	NA	14.9978	15.1389	15.2163	NA	16.1135	15.7984	14.7377	NA	16.089	16.0732	NA	NA	16.2495	16.4203	NA	NA	NA	14.9217	NA	NA	16.985	16.9326
A1X283	SH3PXD2B	SH3 and PX domain-containing protein 2B	SPD2B_HUMAN	38	38	50	20.0709	19.9365	20.3314	20.2284	20.2706	20.3622	19.177	18.2201	19.6379	19.6056	19.3575	19.1219	20.5627	20.1539	19.4894	19.2069	19.7965	19.512	19.6653	19.2726	20.3622	20.2055	19.4233	19.0327	18.8814	18.6086	20.1576	19.946	19.5405	19.3881	19.7197	19.7089	19.0828	19.0885	19.3209	19.256	19.1122	18.9182	19.2664	19.0747
A2RRP1	NBAS	NBAS subunit of NRZ tethering complex	NBAS_HUMAN	44	44	56	20.6949	20.4894	19.8914	19.8757	19.5453	19.5949	18.9695	18.392	19.8808	19.8317	18.9437	18.8965	19.6855	19.4549	19.3251	19.215	19.2906	19.1285	19.0567	18.9008	19.6662	19.5616	19.2729	18.9843	19.5937	19.4927	19.56	19.5519	19.6571	19.4666	19.558	19.4802	19.4236	19.3771	19.3203	19.3215	19.3618	19.2336	19.3448	19.2286
A2RUB6	CCDC66	Coiled-coil domain-containing protein 66	CCD66_HUMAN	1	1	2	18.7883	18.5052	17.7982	17.5802	19.0265	19.1462	16.9573	14.8936	18.3014	18.4786	NA	16.6446	19.4635	19.3607	16.5087	NA	18.4487	18.3406	16.7692	16.7083	18.7331	18.8261	16.4989	16.3008	17.7606	17.6244	17.1995	17.1589	18.9652	18.7905	15.8627	16.3556	17.6379	17.8224	17.1379	17.2027	17.3186	17.5284	NA	16.6325
A3KMH1	VWA8	von Willebrand factor A domain-containing protein 8	VWA8_HUMAN	41	41	46	18.6898	18.6442	18.1716	18.088	17.6507	17.8083	17.3572	16.7119	18.235	18.313	17.7181	17.5921	17.8656	17.5273	18.1302	18.0288	17.9218	17.746	18.2199	17.8807	17.9024	17.8728	17.798	17.6735	17.9721	17.945	17.8435	17.7934	17.6871	17.547	18.1565	18.2611	18.4495	18.4683	18.2403	18.2554	18.3369	18.3163	18.31	18.1714
A4D1E9	GTPBP10	GTP-binding protein 10	GTPBA_HUMAN	7	7	7	17.7322	17.5872	18.2241	18.3323	17.8743	17.6369	17.7416	17.1259	17.8611	17.8945	17.2625	17.2542	17.7953	17.1046	17.8165	17.5584	16.7671	16.8996	17.3985	17.0065	17.3825	17.5756	17.3119	16.8948	17.8543	17.8133	17.6811	17.4164	17.2122	17.3269	18.1253	18.0799	18.0513	18.1952	17.4648	17.6965	18.5342	18.4475	18.0344	17.986
A4D1P6	WDR91	WD repeat-containing protein 91	WDR91_HUMAN	7	7	7	17.9672	17.9834	18.1327	18.0105	18.0978	17.5809	17.7438	17.2981	17.2767	17.3883	16.9971	17.363	NA	17.7071	17.1303	17.4884	17.2584	16.9438	17.5147	17.2171	NA	17.5454	17.4053	17.2659	17.1253	17.0555	18.3176	18.0099	16.5837	17.1478	17.8699	18.0642	17.216	17.2515	17.7802	17.4538	17.3225	17.4324	17.9073	17.1394
A5D8V6	VPS37C	Vacuolar protein sorting-associated protein 37C	VP37C_HUMAN	4	4	4	15.4172	16.7798	17.1797	16.7797	17.4017	17.7555	16.5464	15.9788	16.9195	17.5847	16.8752	16.68	17.4649	17.0774	16.6753	16.8479	16.5197	17.0805	16.9558	16.7368	16.6635	17.3972	16.8651	16.8966	16.2905	16.1166	16.8732	17.1615	16.8678	17.0207	16.8962	16.8684	16.4999	16.565	16.9464	16.9446	17.2071	16.8544	16.67	16.7198
A5PLL7	PEDS1	Plasmanylethanolamine desaturase	PDES1_HUMAN	2	2	2	17.925	17.7905	16.1568	NA	16.6209	16.2416	NA	NA	16.8675	16.4144	NA	NA	NA	NA	NA	NA	16.495	16.7495	NA	NA	16.2212	NA	NA	NA	NA	NA	16.1869	NA	NA	NA	NA	NA	NA	NA	16.3774	16.1833	NA	NA	14.2363	NA
A5PLN9	TRAPPC13	Trafficking protein particle complex subunit 13	TPC13_HUMAN	4	4	4	16.972	17.3538	17.8049	17.6401	17.6984	17.7922	16.7783	16.6192	17.5351	17.2348	16.5829	16.8826	17.8671	17.6749	16.8936	16.8473	16.8069	16.7096	16.9275	16.8314	17.4276	17.206	17.1109	16.8511	16.2525	16.8564	17.2635	17.3699	17.4455	17.3911	16.9516	17.251	17.0648	16.8801	17.1936	16.7265	16.9801	16.7431	17.1725	16.9405
A5YKK6	CNOT1	CCR4-NOT transcription complex subunit 1	CNOT1_HUMAN	48	48	53	17.9253	17.7317	18.3813	18.3064	18.0838	18.0624	17.6956	17.0398	18.0982	18.0379	17.7499	17.5893	18.1099	17.8411	17.7309	17.7457	17.5969	17.5138	17.5741	17.4436	18.0214	17.9895	17.35	17.0894	17.8672	17.7053	18.1501	18.1102	17.6764	17.5515	17.8308	17.8652	18.1958	18.1788	18.0228	18.0307	17.9971	17.847	18.0655	17.9271
A5YM69	ARHGEF35	Rho guanine nucleotide exchange factor 35	ARG35_HUMAN	5	5	5	16.6597	17.5239	17.8947	18.1434	18.1652	17.9114	17.5164	NA	17.7034	NA	NA	18.0136	18.5297	17.3061	NA	18.0375	17.51	17.2089	NA	17.0326	18.3307	17.4862	NA	17.195	17.2906	17.3165	NA	17.4881	17.2338	17.3832	18.2185	17.9528	17.3036	17.2259	17.8397	17.9951	16.5578	17.0403	17.8196	17.8608
A5YM72	CARNS1	Carnosine synthase 1	CRNS1_HUMAN	14	14	16	16.941	15.8915	16.7973	16.6487	15.6413	16.3801	14.8432	NA	16.5744	16.4701	15.7363	16.0087	18.3487	18.0729	16.2109	16.5361	16.2365	16.1148	15.3379	15.9901	16.9046	16.9428	NA	14.7655	NA	NA	13.6607	NA	15.3982	16.028	16.4289	16.0748	15.3031	NA	16.505	16.2547	13.8236	15.653	13.708	15.7939
A6NCE7;Q9GZQ8	MAP1LC3B2;MAP1LC3B	Microtubule-associated proteins 1A/1B light chain 3 beta 2;Microtubule-associated proteins 1A/1B light chain 3B	MP3B2_HUMAN;MLP3B_HUMAN	4	4	5	20.8195	20.2569	20.0463	19.6896	20.3841	20.4632	19.6664	18.4685	20.1412	19.7537	19.3638	19.0111	20.0584	19.5016	19.4806	18.8259	19.9841	19.2586	19.8662	19.2077	20.4834	20.0114	19.5327	19.0241	19.4681	19.2224	19.9698	19.7194	19.6977	19.4767	19.7383	19.6854	19.3234	19.3398	19.8963	19.6036	19.3616	19.0105	19.9145	19.5317
A6ND36	FAM83G	Protein FAM83G	FA83G_HUMAN	6	6	6	17.4291	17.3754	16.5807	16.6099	16.8006	16.755	16.2915	15.3017	17.0457	16.8219	16.22	16.1141	16.5818	16.5369	16.2492	16.0692	16.0878	16.1452	15.9602	15.5674	16.3428	16.6357	NA	15.4956	16.8541	16.955	15.9248	15.6968	17.385	17.1783	15.153	15.8752	16.7841	16.456	16.6914	16.5842	16.2238	16.2197	15.5859	15.7888
A6NDB9	PALM3	Paralemmin-3	PALM3_HUMAN	1	1	1	18.0502	18.1072	18.558	18.401	NA	18.1903	NA	NA	NA	NA	18.084	NA	NA	17.8295	NA	NA	18.4834	NA	17.9709	NA	NA	17.9523	NA	NA	NA	NA	18.3723	18.258	18.0968	NA	NA	17.9596	NA	17.9662	NA	18.155	18.0347	18.0903	18.0737	NA
A6NDG6	PGP	Glycerol-3-phosphate phosphatase	PGP_HUMAN	13	13	17	17.3896	17.1721	17.8641	17.9015	17.8851	17.9566	17.3045	16.4246	17.9449	17.8377	16.9777	16.8624	18.1225	17.6569	17.0871	17.0744	17.3222	17.2971	17.0592	16.7855	18.0887	17.8945	16.8446	16.6844	16.6183	16.7617	17.5381	17.4155	17.341	17.0139	17.3229	17.3455	17.414	17.366	17.5942	17.6768	17.1791	17.0442	17.3945	17.1054
A6NDU8	RIMOC1	RAB7A-interacting MON1-CCZ1 complex subunit 1	RIMC1_HUMAN	6	6	7	18.1233	18.4845	18.9841	18.9576	18.7957	18.9036	18.3618	17.7454	18.3732	18.309	18.502	18.4963	18.5453	18.734	18.5656	18.5168	17.9678	17.8144	18.7436	18.6478	18.7015	18.6634	18.2904	18.191	16.9146	17.3424	18.8953	18.8778	18.0166	18.2332	18.6998	18.5146	18.1719	18.1161	18.8851	18.8913	18.1529	17.955	18.614	18.6205
A6NFQ2	TCAF2	TRPM8 channel-associated factor 2	TCAF2_HUMAN	8	8	9	17.3065	16.9169	17.32	17.4034	18.4004	18.1652	16.8879	16.0251	17.5962	17.5577	16.748	16.4892	18.3868	17.9375	16.9649	16.6017	17.203	17.1733	16.4809	16.3717	17.7933	17.6395	15.5793	NA	17.3401	17.1856	16.8688	15.8817	18.4766	18.2191	16.9192	16.5943	17.2106	17.1395	17.1826	17.078	16.9879	16.9291	NA	16.7546
A6NHL2	TUBAL3	Tubulin alpha chain-like 3	TBAL3_HUMAN	1	1	1	17.1131	17.1531	17.1325	16.2774	15.853	NA	15.5937	NA	16.3144	16.0167	15.8425	16.0217	NA	15.5858	16.2559	16.4608	16.4919	16.5825	15.9737	16.0716	16.0209	16.2616	15.5867	NA	NA	NA	16.2926	16.1299	15.8935	NA	NA	NA	16.0141	NA	16.2245	16.6446	16.2347	15.9276	16.3832	15.9298
A6NHQ2	FBLL1	rRNA/tRNA 2'-O-methyltransferase fibrillarin-like protein 1	FBLL1_HUMAN	1	1	2	19.7783	19.8738	19.1639	18.9846	NA	NA	18.0122	17.1457	17.4839	17.7259	17.8197	17.6738	NA	NA	17.8853	17.5026	18.0728	17.9407	17.2818	17.3702	17.5749	NA	NA	NA	17.3083	16.6408	18.1554	17.3483	18.1528	18.0698	17.5627	17.763	17.6954	17.8243	18.4259	18.3473	17.9601	17.6082	17.7371	18.0894
A6NHR9	SMCHD1	Structural maintenance of chromosomes flexible hinge domain-containing protein 1	SMHD1_HUMAN	39	39	43	16.3875	16.504	16.8007	16.7749	16.6513	16.5508	16.8301	16.0749	16.7006	16.76	16.6282	16.5718	16.3653	16.3567	16.5721	16.4457	16.0209	15.8778	16.6806	16.4971	16.6592	16.5406	16.534	16.5114	17.4246	17.3627	16.7122	16.7521	16.2581	16.1454	16.7976	16.8396	17.5261	17.3777	16.9713	16.931	17.9793	17.7857	16.8886	16.8866
A6NIH7	UNC119B	Protein unc-119 homolog B	U119B_HUMAN	4	4	4	18.658	18.6171	19.2621	19.3071	19.3233	18.6997	18.6949	19.2018	18.9907	19.0536	18.3128	19.2398	19.3408	19.1663	18.6183	18.7475	18.6902	17.983	18.6819	18.7599	19.0873	19.1405	18.7389	18.4949	18.9871	18.6242	19.0818	18.7563	18.755	18.6387	18.7916	19.0657	19.0389	18.7241	18.7401	18.6606	19.4146	18.9475	19.0345	18.8603
A6NKB5	PCNX2	Pecanex-like protein 2	PCX2_HUMAN	1	1	1	NA	NA	NA	NA	10.9143	NA	NA	NA	13.6885	NA	13.8541	NA	10.8985	NA	13.429	NA	11.1347	NA	13.4306	12.868	NA	NA	14.032	13.2321	13.7051	NA	14.1556	12.8674	10.3378	NA	NA	13.3935	12.8365	11.3783	11.7124	NA	NA	11.8602	13.4173	11.5174
A6NKD9	CCDC85C	Coiled-coil domain-containing protein 85C	CC85C_HUMAN	1	1	1	NA	NA	NA	NA	16.7646	16.6665	NA	NA	16.6418	16.8987	NA	NA	17.0206	17.2283	NA	NA	16.4071	16.5723	NA	NA	17.2116	17.0886	NA	NA	NA	NA	NA	NA	NA	NA	NA	NA	NA	NA	NA	NA	NA	NA	NA	NA
A6NLU0;F8VTS6	RFPL4A;RFPL4AL1	Ret finger protein-like 4A;Ret finger protein-like 4A-like protein 1	RFPLA_HUMAN;RFAL1_HUMAN	1	1	1	16.6497	NA	NA	17.2792	NA	17.2199	16.6612	NA	17.2409	NA	15.5906	NA	17.3093	16.4614	16.3694	15.4206	NA	16.2584	16.6152	16.4481	17.013	16.8636	NA	NA	17.2425	16.9836	17.1323	NA	16.9851	16.0997	16.9846	16.8068	17.4732	17.0254	17.121	NA	17.1076	16.5379	16.653	16.8003
A6NMZ7	COL6A6	Collagen alpha-6(VI) chain	CO6A6_HUMAN	28	28	28	NA	NA	18.8496	19.0109	NA	18.3317	17.3338	17.1078	NA	18.46	17.7059	17.7334	16.7766	17.8116	18.1352	18.1172	17.4152	17.5804	17.7494	17.1925	NA	17.9425	18.6951	18.5314	17.2139	NA	17.9901	17.9437	NA	18.1895	18.5792	18.7061	18.0423	NA	NA	17.8864	18.3937	17.7092	17.3815	17.3386
A6ZKI3	RTL8C	Retrotransposon Gag-like protein 8C	RTL8C_HUMAN	6	6	8	18.6097	18.5716	18.1071	18.1327	18.5297	18.465	17.3971	16.1337	18.1663	18.0918	16.6332	16.7422	18.4409	18.1716	16.7364	16.8467	17.6684	17.4027	16.8472	16.7989	18.5522	18.6458	16.6682	16.7097	17.1971	17.3052	17.6501	17.6348	18.9811	18.8652	18.4327	18.5369	17.6643	17.7201	17.4164	17.4766	17.5441	17.4095	17.0964	17.0319
A7XYQ1	SOBP	Sine oculis-binding protein homolog	SOBP_HUMAN	1	1	1	18.6122	18.9221	19.2452	19.1879	19.1368	19.4177	18.6429	NA	19.2118	19.1137	18.6851	17.9928	19.4917	19.2184	18.5872	18.3138	18.767	18.1413	18.9805	17.9817	19.4882	19.2629	18.436	17.8759	18.9208	18.7304	18.8329	18.9476	18.824	18.6364	18.2249	18.1511	19.1068	18.2001	19.0271	18.5089	18.5575	18.4734	18.4418	18.0941
A8CG34	POM121C	Nuclear envelope pore membrane protein POM 121C	P121C_HUMAN	8	8	8	18.1158	18.0114	17.947	17.7272	17.9212	17.801	18.1454	17.1832	18.1759	17.8383	17.7533	17.0181	17.9008	17.2149	17.6495	17.3312	17.4247	16.6536	17.2895	16.1843	18.1454	17.5193	17.3007	16.9716	18.5104	18.0515	18.163	17.6671	18.1768	17.5441	17.5426	17.6389	17.99	17.8095	17.7539	17.48	17.7386	17.6706	17.3709	17.1211
A8MWY0	ELAPOR2	Endosome/lysosome-associated apoptosis and autophagy regulator family member 2	ELAP2_HUMAN	13	14	14	NA	NA	19.4718	19.2225	16.7844	NA	16.9659	15.7779	17.9838	NA	18.6742	18.2293	NA	NA	18.1551	17.5974	NA	17.7247	18.0618	17.4888	16.6395	16.6973	18.1844	17.9223	NA	NA	18.8315	18.5512	16.7916	NA	18.7006	18.6427	16.6656	16.401	16.8447	15.8606	NA	NA	17.5138	17.4371
A8MXV4	NUDT19	Acyl-coenzyme A diphosphatase NUDT19	NUD19_HUMAN	15	15	21	19.3089	19.0943	17.8958	17.9304	17.2651	17.19	17.163	16.3767	17.6157	17.702	17.3335	17.3654	16.7725	16.8414	16.7731	16.9198	17.492	17.3309	17.1577	17.1609	16.5007	16.8486	16.3701	16.4813	17.5256	17.4744	17.3373	17.4206	17.5669	17.4503	17.3193	17.5441	17.4747	17.4239	17.5026	17.5298	18.3714	18.1614	18.0536	17.9522
B0FP48;E5RIL1	UPK3BL1;UPK3BL2	Uroplakin-3b-like protein 1;Uroplakin-3b-like protein 2	UPK3L_HUMAN;UPKL2_HUMAN	1	1	1	NA	NA	NA	NA	NA	NA	NA	NA	NA	16.2557	NA	NA	NA	NA	NA	NA	NA	NA	NA	NA	NA	NA	NA	NA	18.017	18.423	NA	NA	NA	NA	NA	NA	16.4404	NA	NA	NA	18.5213	18.2919	17.4087	17.227
B7ZAQ6;P0CG08	GPR89A;GPR89B	Golgi pH regulator A;Golgi pH regulator B	GPHRA_HUMAN;GPHRB_HUMAN	3	3	3	18.6967	18.4971	17.7921	17.5302	17.714	17.7115	17.331	16.7419	17.6557	17.4916	17.0136	17.1994	17.6585	17.4673	17.1243	17.1575	17.1496	17.1177	17.0899	17.1573	17.41	17.3154	17.0775	17.0881	17.4356	17.3295	17.5817	17.3231	17.6319	17.5435	17.5696	17.5018	17.7028	17.5391	17.2614	17.3485	17.7728	17.3892	17.5696	17.5816
C4AMC7;Q6VEQ5	WASH3P;WASH2P	Putative WAS protein family homolog 3;WAS protein family homolog 2	WASH3_HUMAN;WASH2_HUMAN	13	13	15	19.3739	19.2425	19.507	19.4685	19.3877	19.5137	18.9332	18.2576	19.2753	19.3396	19.0865	18.818	19.3745	19.148	19.0837	18.9452	18.8673	18.9269	19.0871	18.8925	19.2586	19.3078	18.7231	18.5686	18.7474	18.7303	19.3535	19.3471	19.1261	19.1693	19.3295	19.3914	18.9833	18.9632	19.3089	19.216	18.7964	18.8415	19.4157	19.1431
C9J7I0	UMAD1	UBAP1-MVB12-associated (UMA)-domain containing protein 1	UMAD1_HUMAN	3	3	3	15.6548	15.8246	16.2866	16.198	16.49	16.758	15.4161	14.3636	16.6561	16.4736	16.1436	15.8894	17.3174	16.5879	16.7821	16.2505	16.2497	15.615	16.7436	16.0553	17.0751	16.241	16.1908	16.0439	NA	15.082	16.6184	16.06	16.5906	16.0436	16.2484	16.0583	15.4975	15.393	16.0822	16.1293	15.4684	15.2465	16.176	16.0558
C9JLW8	MCRIP1	Mapk-regulated corepressor-interacting protein 1	MCRI1_HUMAN	5	5	7	19.7138	19.5072	19.5786	19.4405	19.8021	19.9909	19.1595	18.3237	19.698	19.6522	18.4466	18.8531	19.7358	19.4791	18.7445	18.7855	19.1978	18.9359	18.9371	18.6596	19.7329	19.6046	18.5342	18.4312	19.3327	19.2526	19.09	19.2344	19.5776	19.3863	19.0597	19.1912	19.2938	19.3477	19.1361	19.156	19.1765	18.9791	19.0919	18.7256
C9JN71	ZNF878	Zinc finger protein 878	ZN878_HUMAN	1	1	2	19.666	18.7088	15.5416	NA	17.6964	17.5122	14.8633	NA	18.6789	18.1481	16.641	16.0419	18.5835	17.6861	16.9019	15.9913	17.1984	17.1135	16.2774	NA	17.8598	17.479	16.6678	15.8293	15.8873	15.0409	NA	NA	18.4335	17.7173	NA	15.8056	15.7217	15.9172	15.7772	14.9307	17.05	16.2017	16.1075	NA
C9JRZ8	AKR1B15	Aldo-keto reductase family 1 member B15	AK1BF_HUMAN	9	10	12	20.3505	20.1345	19.9912	19.647	19.7411	19.9348	19.1653	18.9918	19.4927	19.6798	19.2606	18.9662	19.4862	19.7342	19.7201	20.0256	18.8483	18.914	19.362	18.9571	19.3566	18.8414	18.8556	18.8426	18.0006	18.1204	18.8775	18.696	19.4131	19.7733	19.3697	18.9616	18.7174	18.8781	20.0529	20.0479	18.1618	18.0911	18.9473	19.0942
E9PAV3;Q13765	NACA	Nascent polypeptide-associated complex subunit alpha, muscle-specific form;Nascent polypeptide-associated complex subunit alpha	NACAM_HUMAN;NACA_HUMAN	7	10	15	21.6177	21.4413	22.0847	22.0942	22.3046	22.3421	21.7822	21.1309	21.9899	22.0005	21.3889	21.2598	22.2403	22.0333	21.5682	21.4677	21.7011	21.4326	21.8035	21.6778	22.0577	22.0989	21.5253	21.3381	21.4071	21.3606	21.7508	21.8875	21.9508	21.9012	21.8518	21.7831	21.8786	21.8556	21.9968	22.0432	21.7053	21.627	21.8817	21.7119
E9PRG8	C11orf98	Uncharacterized protein C11orf98	CK098_HUMAN	4	4	4	17.8151	17.6093	17.3165	17.1058	17.0112	17.338	17.0362	15.8927	17.5087	17.4371	16.1329	16.0779	17.0601	16.8944	16.3463	16.0729	16.7327	16.7962	16.9997	15.5882	17.048	16.8663	15.7787	NA	18.0696	17.7399	17.1481	16.9535	17.4702	17.2895	16.5868	16.5401	17.8787	17.4756	17.3738	16.9891	17.4135	17.3316	16.7723	16.5613
F5H4A9	C3orf80	Uncharacterized membrane protein C3orf80	CC080_HUMAN	2	2	2	NA	NA	14.913	NA	NA	NA	16.7276	15.6707	NA	NA	NA	NA	NA	NA	NA	NA	NA	NA	NA	NA	NA	NA	NA	14.6131	NA	NA	16.5513	16.5284	NA	NA	NA	NA	NA	NA	NA	NA	NA	NA	17.1199	16.4771
L0R6Q1	SLC35A4	SLC35A4 upstream open reading frame protein	S35U4_HUMAN	5	5	6	19.7446	19.746	20.3598	20.3732	18.7392	18.9908	19.3262	18.6991	19.1651	19.0928	19.6195	19.4991	18.9575	18.6944	20.0912	19.8935	18.7534	18.6246	19.9523	19.6146	19.1137	19.2052	19.7147	19.7042	19.1515	19.3251	19.5319	19.5922	18.7396	18.9728	20.0396	20.1005	19.4623	19.5683	19.7783	19.8259	19.2682	19.2054	19.6487	19.8342
L0R819	ASDURF	ASNSD1 upstream open reading frame protein	ASURF_HUMAN	2	2	2	18.5522	18.5936	19.3137	19.5891	18.7565	18.8757	18.7935	17.2312	18.4427	18.099	17.7866	17.98	18.8815	18.2267	18.4839	18.0683	17.8163	17.627	18.3983	17.7481	18.4485	18.3832	17.7865	17.5314	18.2785	18.2774	18.5039	18.5479	18.4287	17.7802	18.3894	18.6899	18.2581	18.1651	18.4564	18.1593	17.7957	17.3827	18.2761	18.3216
O00115	DNASE2	Deoxyribonuclease-2-alpha	DNS2A_HUMAN	11	11	13	20.8784	20.5748	21.5414	21.3291	20.9656	21.1312	21.2675	19.3476	21.0047	20.5241	21.8409	21.1751	20.8413	20.1295	22.0713	21.3319	20.9002	20.3423	22.1949	21.6189	21.239	20.451	22.0385	21.5448	20.3599	19.978	22.0828	21.6693	20.0278	19.7877	21.6174	21.7137	19.7639	19.7159	21.1677	20.9889	20.1588	20.2319	21.8075	21.5041
O00116	AGPS	Alkyldihydroxyacetonephosphate synthase, peroxisomal	ADAS_HUMAN	29	32	43	20.9882	20.8001	20.4568	20.3856	20.0083	20.0101	20.2313	19.561	20.5934	20.5095	19.8403	19.8681	19.7887	19.5465	19.9998	19.8359	19.9849	19.7289	20.0492	19.7867	20.3319	20.2646	19.8373	19.8249	20.5881	20.6044	20.1527	20.0611	19.906	19.8209	20.0286	20.1485	20.4921	20.5276	20.4	20.3701	20.7503	20.6397	20.1317	20.0184
O00124	UBXN8	UBX domain-containing protein 8	UBXN8_HUMAN	4	4	4	17.8291	17.8954	17.8617	17.621	16.7694	16.3554	16.8858	NA	16.5615	16.6807	16.9085	16.3087	17.0833	16.7333	17.022	16.5767	16.3369	15.5649	16.9588	16.7008	16.8729	16.4335	16.9473	16.5193	16.6754	16.4426	17.042	16.6638	17.5085	17.1686	17.1322	16.5736	16.6241	16.2159	17.0212	16.8567	16.1172	15.7273	16.7808	16.8967
O00139	KIF2A	Kinesin-like protein KIF2A	KIF2A_HUMAN	17	17	17	19.0543	18.8713	18.9966	18.8543	18.9003	19.0129	18.4656	17.7223	18.9236	18.7389	18.3976	18.2216	19.0382	18.6332	18.5336	18.4188	18.4856	18.237	18.5048	18.2562	18.9932	18.754	18.1217	17.9637	18.6277	18.5486	18.6672	18.4943	18.784	18.5653	18.6081	18.5594	19.0745	19.0173	18.7791	18.7184	19.0902	19.0429	18.6449	18.483
O00142	TK2	Thymidine kinase 2, mitochondrial	KITM_HUMAN	7	7	10	20.3249	20.0696	19.9725	20.1747	18.9063	19.1519	18.8065	18.144	18.7973	18.6819	19.5168	18.9713	19.254	18.9372	19.412	19.6076	18.3365	17.5032	19.1159	18.9247	18.2315	18.438	19.3775	19.2995	18.8077	18.3102	19.3386	19.4118	19.3814	19.1661	20.0801	19.9924	18.5101	18.4779	18.9735	18.9333	18.4924	18.3881	19.3406	19.7093
O00148	DDX39A	ATP-dependent RNA helicase DDX39A	DX39A_HUMAN	27	29	40	22.65	22.5749	22.7355	22.6311	22.2858	22.2709	22.3721	21.4882	22.7036	22.5782	22.5288	22.3207	22.2842	21.853	22.4542	22.2149	21.9324	21.6143	22.3344	22.0168	22.4609	22.2843	22.1346	21.8651	23.1849	23.0003	22.5153	22.4797	22.2934	22.1664	22.3352	22.3228	23.2076	23.1581	22.7791	22.6966	23.2933	23.0812	22.6528	22.5284
O00151	PDLIM1	PDZ and LIM domain protein 1	PDLI1_HUMAN	20	22	31	20.2883	20.1369	20.4419	20.3102	20.9527	21.026	20.3424	19.1993	20.654	20.6907	20.5964	20.4146	20.2792	20.2269	20.4726	20.3753	20.8411	20.4593	20.9749	20.6724	20.8112	20.8598	20.3695	20.2155	21.2626	21.151	20.8981	20.8484	20.4426	20.4577	20.425	20.3582	20.9095	20.9199	20.884	20.8601	20.8729	20.6746	20.6576	20.4076
O00154	ACOT7	Cytosolic acyl coenzyme A thioester hydrolase	BACH_HUMAN	15	16	23	20.8693	20.5053	20.277	20.0689	21.3346	21.3302	20.5288	19.5684	21.4434	21.3019	19.9437	19.6964	21.604	21.3227	20.2453	19.9216	20.9976	20.695	20.7044	20.3792	21.6134	21.5648	20.0086	19.9175	20.6949	20.4965	20.5583	20.321	20.6118	20.5846	19.6303	19.712	21.1095	21.1879	21.027	21.1055	21.1586	21.0799	20.9883	20.8054
O00159	MYO1C	Unconventional myosin-Ic	MYO1C_HUMAN	71	72	98	20.4935	20.3737	20.5174	20.4309	20.2406	20.2743	19.6076	18.9233	20.7219	20.5144	19.7748	19.5398	21.133	20.7437	19.975	19.7103	20.1537	19.8871	19.9272	19.5285	20.5172	20.3869	19.5253	19.2952	20.7043	20.5641	20.0072	19.908	20.4267	20.2666	19.9113	19.8575	20.7002	20.6851	20.0932	20.0435	20.3489	20.214	19.9538	19.8507
O00160	MYO1F	Unconventional myosin-If	MYO1F_HUMAN	1	1	1	NA	NA	15.5306	16.309	NA	16.4278	NA	NA	NA	NA	17.7681	15.4659	NA	NA	17.1153	15.8451	NA	NA	16.5377	NA	16.4135	14.9186	17.6022	NA	NA	NA	16.7773	15.4827	NA	NA	NA	NA	NA	NA	17.2989	NA	NA	NA	NA	NA
O00161	SNAP23	Synaptosomal-associated protein 23	SNP23_HUMAN	14	15	21	18.8943	18.7152	19.0424	18.986	19.2731	19.3726	18.5337	17.6454	19.2144	19.2542	18.5929	18.3703	19.2277	19.0198	18.7929	18.5909	18.6496	18.4654	18.9054	18.4607	19.2084	19.0691	18.6769	18.4692	19.6661	19.421	18.7712	18.7124	19.0582	18.9996	18.8761	18.8332	19.53	19.5121	18.8398	18.7999	19.4363	19.2564	18.8438	18.6121
O00165	HAX1	HCLS1-associated protein X-1	HAX1_HUMAN	5	5	5	16.9316	16.6979	17.59	17.502	15.8574	15.8274	16.842	16.0234	16.5698	16.9297	16.8403	16.8313	16.2824	16.3382	17.5901	17.2426	15.9957	16.6696	16.5954	16.504	15.9988	16.6224	16.3991	16.5099	16.7387	16.8126	16.6947	17.0395	16.1407	16.2207	17.0935	17.1365	17.3316	17.4816	17.1108	17.1868	17.4122	17.4528	17.7262	17.4276
O00170	AIP	AH receptor-interacting protein	AIP_HUMAN	14	14	19	18.8162	18.8412	19.6145	19.5715	19.508	19.3816	19.3136	18.4556	19.5336	19.414	19.4152	19.1483	19.5078	19.1219	19.6134	19.2214	19.0287	18.711	19.4877	19.1275	19.8176	19.3354	18.7838	18.5279	18.1311	17.8686	19.6002	19.3882	19.0642	18.6631	19.171	19.0814	19.2069	19.1146	19.764	19.6573	18.7618	18.4792	19.3438	19.3065
O00178	GTPBP1	GTP-binding protein 1	GTPB1_HUMAN	14	14	16	16.6831	16.613	18.2282	18.118	17.9162	17.972	17.8819	17.281	18.3093	18.185	18.0174	17.8875	18.131	17.8408	18.0698	17.7847	17.6135	17.3598	18.1752	17.6798	18.1726	18.1101	17.349	17.3938	17.0464	16.8407	18.1451	18.1201	17.558	17.4718	17.8711	17.668	17.5926	17.6595	18.051	18.1705	17.8154	17.7528	17.8339	17.8499
O00186	STXBP3	Syntaxin-binding protein 3	STXB3_HUMAN	15	16	19	19.7373	19.5337	19.7177	19.5664	19.2586	19.3475	19.0555	18.3324	19.5256	19.6093	18.9728	18.9014	19.7535	19.3494	18.9596	18.9726	18.7638	18.8326	19.1817	18.9202	19.2966	19.2639	19.0425	18.7439	19.5821	19.4479	19.2478	19.221	19.4322	19.3496	19.3231	19.2273	19.8164	19.6441	19.354	19.2729	19.686	19.6879	19.4154	19.196
O00192	ARVCF	Splicing regulator ARVCF	ARVC_HUMAN	3	3	3	19.0628	19.0538	17.8775	17.6494	17.7131	18.0282	17.9924	17.2757	18.1572	18.214	18.8497	18.8486	17.4444	17.8703	18.2709	18.3936	17.7658	17.6807	18.4658	18.3092	17.5642	17.6312	NA	19.5533	16.4719	17.5446	17.6461	17.4541	17.7802	17.6557	17.1638	17.4978	17.2688	17.4637	17.884	17.7109	17.1622	17.7248	18.071	17.9963
O00193	SMAP	Small acidic protein	SMAP_HUMAN	5	6	10	18.2094	17.9488	18.462	18.2136	18.3243	18.3895	18.1687	16.2465	18.2356	17.7981	18.2134	17.7862	18.456	17.5831	18.2539	17.6809	17.9884	17.3324	18.3358	17.666	18.4466	17.7609	18.0588	17.5008	17.976	17.5136	18.3735	17.9434	18.0634	17.6594	17.9195	17.8174	17.9992	17.9	17.9929	17.7969	17.8307	17.5993	18.1904	17.9568
O00194	RAB27B	Ras-related protein Rab-27B	RB27B_HUMAN	17	19	28	20.1314	20.0238	21.3389	21.2972	19.1312	19.1663	20.3662	19.3604	19.1977	19.1554	19.9729	19.8198	20.2386	19.9845	20.5819	20.3456	18.4485	18.2077	20.1389	19.9245	19.9211	19.8871	20.42	20.1828	19.6873	19.6396	20.8705	20.8578	19.249	19.1959	20.8343	20.7954	18.1813	18.2321	20.2026	20.1938	18.5555	18.4312	20.201	20.0938
O00203	AP3B1	AP-3 complex subunit beta-1	AP3B1_HUMAN	46	49	68	20.3145	20.2155	20.304	20.198	20.2564	20.2971	19.6204	18.738	20.2098	20.1547	19.8804	19.6934	20.4349	20.1096	19.9102	19.7593	19.8405	19.5721	19.8716	19.5708	20.3087	20.13	19.4918	19.278	19.3337	19.1971	20.0446	19.8781	19.9134	19.7381	19.9315	19.8971	19.7288	19.678	20.0119	20.0127	19.6451	19.4901	19.8525	19.8131
O00213	APBB1	Amyloid beta precursor protein binding family B member 1	APBB1_HUMAN	5	5	5	17.329	17.4254	17.5018	17.4864	17.784	17.9937	17.1881	16.4721	17.5632	17.4189	16.9538	17.3509	17.9863	17.5827	17.0304	16.9048	17.1851	17.1443	17.3437	16.7595	17.866	17.7495	16.946	16.9178	16.6281	16.3878	16.8183	16.6246	17.826	17.6346	17.3007	17.2606	17.0689	17.0494	17.1857	17.2416	16.9904	16.9556	17.0792	16.6282
O00214	LGALS8	Galectin-8	LEG8_HUMAN	9	9	10	18.8242	18.7919	18.0361	18.0313	18.5728	18.6169	17.1752	16.2168	19.0986	19.1757	17.64	17.6858	19.0981	19.0281	17.8201	17.973	18.4715	18.0581	17.4084	17.549	18.8681	18.8423	17.0485	15.7834	18.2665	18.1617	17.2912	17.6082	18.4124	18.3417	17.2035	17.2889	17.9465	17.8159	17.9314	17.9751	18.5552	18.4662	17.7522	17.3798
O00217	NDUFS8	NADH dehydrogenase [ubiquinone] iron-sulfur protein 8, mitochondrial	NDUS8_HUMAN	10	11	14	21.2572	21.1412	20.5174	20.4747	20.3841	20.4575	20.264	19.1657	21.158	20.8986	20.757	20.4077	20.6512	20.2815	21.0693	20.5603	20.5088	20.0163	20.6983	20.3457	20.6758	20.4756	21.0692	20.6708	20.4508	20.2522	20.7535	20.6982	20.2817	20.2061	20.9698	20.8544	20.6092	20.5419	20.6984	20.5803	20.6559	20.4835	21.0155	20.9257
O00220	TNFRSF10A	Tumor necrosis factor receptor superfamily member 10A	TR10A_HUMAN	2	3	3	18.0025	17.8047	17.1447	17.3116	17.4127	17.3798	NA	NA	18.0988	17.8573	16.9171	NA	17.5448	17.0841	NA	16.373	17.1949	16.7497	16.0311	16.1192	17.7295	17.6144	NA	17.3448	17.405	16.8513	NA	16.0039	16.6821	16.9501	NA	17.3572	16.9764	16.2415	16.5039	16.6271	17.3207	17.3425	15.7736	15.7693
O00221	NFKBIE	NF-kappa-B inhibitor epsilon	IKBE_HUMAN	1	1	1	16.9438	NA	17.0888	NA	16.6273	16.8702	16.1193	16.1211	16.4735	16.6578	NA	17.2598	16.6356	16.8465	16.4882	NA	15.8915	16.0928	16.6834	NA	16.3544	16.6988	NA	NA	NA	NA	16.3413	16.7985	16.483	16.962	NA	NA	NA	NA	16.7745	17.0882	16.7672	NA	16.6196	17.1339
O00231	PSMD11	26S proteasome non-ATPase regulatory subunit 11	PSD11_HUMAN	31	32	53	21.4494	21.3372	21.4352	21.2909	21.5006	21.5177	20.8622	19.9558	21.4607	21.3378	20.7585	20.4531	21.7242	21.3007	21.0933	20.6693	21.1342	20.7253	20.8131	20.5488	21.6082	21.3414	20.6888	20.3267	20.777	20.6777	21.1042	20.9073	21.3	21.1322	20.8553	20.8261	21.1089	21.0354	21.0467	21.0093	21.0418	20.89	20.8945	20.7658
O00232	PSMD12	26S proteasome non-ATPase regulatory subunit 12	PSD12_HUMAN	28	31	42	21.1172	20.8853	21.0383	20.9834	21.0765	21.0096	20.391	19.3776	21.0769	20.851	20.2338	19.9269	21.229	20.8164	20.4048	20.0955	20.4772	20.2113	20.4055	19.8748	21.022	20.8142	20.1239	19.7195	20.384	20.1627	20.6144	20.4356	20.8458	20.6884	20.5271	20.383	20.6336	20.5457	20.645	20.5225	20.6903	20.4202	20.3536	20.2339
O00233	PSMD9	26S proteasome non-ATPase regulatory subunit 9	PSMD9_HUMAN	14	14	16	20.1196	19.9808	20.279	20.2016	20.3707	20.5482	20.0377	19.3599	20.3317	20.0301	19.6563	19.2736	20.7768	20.1687	20.0984	19.5769	20.1304	19.7395	20.1756	19.6566	20.4165	20.0637	19.6287	19.1349	19.0859	19.0138	20.0829	19.9558	20.1551	19.8441	19.6586	19.7244	19.7516	19.7337	20.087	19.9703	19.6033	19.5119	19.8574	19.6909
O00238	BMPR1B	Bone morphogenetic protein receptor type-1B	BMR1B_HUMAN	1	1	1	18.1094	17.5262	18.0276	18.1174	17.2273	17.9177	17.2117	NA	17.4446	18.0283	18.0115	NA	NA	NA	19.3395	18.558	17.966	NA	19.8969	18.5276	NA	NA	18.3023	17.7531	NA	NA	16.6924	NA	17.6066	16.9001	17.0774	17.3725	NA	NA	18.013	17.9335	16.4153	16.9321	17.4513	17.2342
O00244	ATOX1	Copper transport protein ATOX1	ATOX1_HUMAN	9	9	15	19.0647	19.0348	20.3004	20.1293	19.9747	20.0691	19.9246	18.4639	19.3833	19.109	19.8423	19.4512	20.2787	19.7338	20.0279	19.475	19.1279	18.5717	19.9599	19.3677	20.1183	19.7822	19.65	19.1728	17.6291	17.0769	20.1214	19.8266	19.1352	18.7365	19.974	19.78	18.3929	18.344	20.0359	19.8379	17.9281	17.5506	19.8618	19.5285
O00255	MEN1	Menin	MEN1_HUMAN	1	1	1	NA	NA	15.945	14.251	13.637	NA	15.1131	13.9235	NA	14.637	NA	NA	NA	11.6664	15.0422	14.2769	NA	NA	NA	13.4793	13.9211	13.7661	NA	13.8522	15.7113	15.741	14.9596	15.1539	14.223	13.6124	NA	14.2946	16.0334	15.9498	15.2082	14.0909	16.5071	16.0952	15.6336	14.462
O00257	CBX4	E3 SUMO-protein ligase CBX4	CBX4_HUMAN	1	1	1	17.6219	17.0155	NA	NA	NA	17.9546	NA	NA	17.691	18.1983	NA	NA	17.5016	17.0128	NA	NA	16.9555	17.336	NA	NA	17.4828	NA	NA	NA	17.4952	17.5187	NA	NA	17.5085	NA	NA	NA	18.1381	17.7781	NA	NA	17.8463	17.8662	NA	NA
O00258	GET1	Guided entry of tail-anchored proteins factor 1	GET1_HUMAN	2	2	2	18.3516	18.333	17.4066	16.4978	16.8418	16.7918	16.2817	NA	17.7281	16.7325	16.6391	15.6381	17.6155	16.6943	17.092	NA	16.5339	NA	16.5854	NA	17.0431	NA	15.7552	NA	17.4288	NA	17.1047	NA	17.2041	17.0014	17.0863	NA	16.8257	NA	16.1852	NA	NA	NA	NA	NA
O00264	PGRMC1	Membrane-associated progesterone receptor component 1	PGRC1_HUMAN	11	12	16	23.767	23.5557	22.439	22.2939	22.9428	23.0261	21.6374	18.528	22.5556	22.4415	21.2333	20.8602	22.9059	22.3511	21.7489	21.2271	22.2377	21.6313	21.7068	21.0137	23.0413	22.5276	21.6355	21.2421	22.8828	22.5239	21.7685	21.5115	22.4669	22.0365	21.9356	21.9162	22.368	22.2461	21.7723	21.6981	23.1031	22.9079	21.6143	21.4518
O00267	SUPT5H	Transcription elongation factor SPT5	SPT5H_HUMAN	21	21	27	17.796	17.7644	17.9851	18.0535	17.9952	18.0751	17.6918	16.7633	18.0896	18.0725	17.8566	17.6227	17.8836	17.6531	17.9096	17.6398	17.5424	17.2992	17.9259	17.53	18.0839	17.933	17.6267	17.2392	18.4174	18.2511	17.9153	17.7006	17.711	17.5311	17.8886	17.7624	18.4721	18.3916	18.0468	18.0227	18.3899	18.2585	18.0131	17.8427
O00273	DFFA	DNA fragmentation factor subunit alpha	DFFA_HUMAN	15	15	20	18.1374	17.7606	18.176	18.0153	18.4984	18.588	17.4936	16.8302	18.2426	18.1302	17.4549	17.3353	18.6045	18.3115	17.54	17.3225	17.7404	17.4809	17.4583	17.2315	18.4044	18.2849	17.0895	16.9361	17.0103	16.7377	17.8473	17.6438	18.2179	17.9854	17.5786	17.6821	17.8479	17.8764	18.1736	17.9901	17.1999	17.097	17.8999	17.6306
O00291	HIP1	Huntingtin-interacting protein 1	HIP1_HUMAN	12	12	13	16.3048	16.1418	15.4939	14.5671	16.7265	16.6838	15.3536	15.3647	16.7528	16.5989	15.6696	15.6016	16.5	15.9445	15.6813	15.7108	16.0643	15.6911	16.0013	15.7592	16.0642	15.9593	14.8465	NA	17.0667	16.5755	15.773	15.4745	16.1256	15.7327	NA	15.6406	17.3188	17.1631	16.7032	16.5387	16.3727	16.1871	15.6073	15.3499
O00299	CLIC1	Chloride intracellular channel protein 1	CLIC1_HUMAN	24	25	39	21.4082	21.2318	22.5639	22.5908	22.2064	22.3073	22.2148	21.2517	21.9505	21.9119	22.0635	21.8411	22.7056	22.3342	22.1952	21.9984	21.8642	21.6923	22.4885	22.1611	22.4922	22.3703	21.8288	21.5585	20.7295	20.6041	22.2541	22.1457	21.7489	21.7317	21.9861	21.9821	21.5478	21.5113	22.5152	22.5329	21.5869	21.4654	22.0086	21.9959
O00303	EIF3F	Eukaryotic translation initiation factor 3 subunit F	EIF3F_HUMAN	20	23	31	21.1457	21.1312	21.2631	21.274	21.0828	21.0123	20.5983	19.7882	21.0777	21.0953	20.5453	20.4847	21.1042	21.013	20.709	20.6095	20.5808	20.3876	20.4064	20.1861	21.0712	21.1063	19.9761	19.8751	20.7728	20.7817	20.7336	20.7507	21.1907	21.0819	20.6309	20.6735	21.0137	20.969	20.8748	20.8814	20.8983	20.8192	20.5788	20.5421
O00308	WWP2	NEDD4-like E3 ubiquitin-protein ligase WWP2	WWP2_HUMAN	1	1	1	15.958	NA	NA	16.261	NA	NA	NA	NA	16.0363	16.1643	NA	NA	16.1864	NA	NA	NA	15.0329	14.7757	NA	NA	16.0499	NA	NA	NA	15.999	16.0314	NA	NA	NA	NA	NA	NA	NA	NA	NA	NA	15.7826	15.4787	NA	15.8874
O00311	CDC7	Cell division cycle 7-related protein kinase	CDC7_HUMAN	2	2	2	19.0893	18.7553	18.7572	18.6421	18.8853	19.4012	18.1811	17.3847	18.2446	18.7512	18.2823	18.2348	18.6936	18.7913	18.1391	18.3202	17.602	17.6132	18.1652	18.1061	18.2103	18.3744	NA	NA	17.7822	18.0471	18.0646	17.931	17.7681	17.9619	18.1601	18.5772	18.0109	18.1651	18.0537	18.4573	18.2953	18.2673	18.0183	18.2912
O00329	PIK3CD	Phosphatidylinositol 4,5-bisphosphate 3-kinase catalytic subunit delta isoform	PK3CD_HUMAN	6	6	7	17.5664	16.6802	17.1965	17.1693	16.617	16.5908	16.1222	15.9923	16.7632	17.1401	16.5704	16.9602	16.4653	16.5898	17.1287	17.0258	16.0961	16.8329	16.6374	16.443	16.8541	17.1194	15.7507	15.7605	15.4571	16.6558	16.5283	16.8679	16.2522	16.534	16.2663	16.6644	15.672	16.0481	16.4764	16.498	16.4911	16.4248	15.9006	16.1323
O00330	PDHX	Pyruvate dehydrogenase protein X component, mitochondrial	ODPX_HUMAN	21	21	27	19.7884	19.6158	18.7313	18.6837	17.9694	17.9576	17.9908	17.4695	18.5596	18.5272	18.1432	18.0906	18.3852	18.1066	18.7285	18.5318	18.0383	17.7884	18.4918	18.3075	18.1075	18.047	18.5642	18.2874	18.44	18.2861	18.2605	18.2035	18.3526	18.1839	19.3001	19.2073	18.6722	18.5821	18.4128	18.2967	18.6979	18.5511	18.81	18.6515
O00338	SULT1C2	Sulfotransferase 1C2	ST1C2_HUMAN	1	1	1	17.4208	17.2254	17.189	17.2672	17.0954	17.2124	16.3554	NA	16.6634	16.8512	16.0802	15.4727	17.2181	16.6507	16.8132	15.9504	16.4393	15.3264	16.2724	15.3769	16.9408	16.6072	16.2779	15.6969	17.1083	16.8496	16.8175	16.6225	16.6362	16.1935	16.6537	16.8488	17.0038	16.6953	16.8194	16.5735	16.9857	16.9371	16.38	16.3955
O00339	MATN2	Matrilin-2	MATN2_HUMAN	1	1	1	17.3525	17.3238	NA	NA	16.6977	16.7326	NA	NA	16.464	16.7244	NA	NA	16.123	16.1991	NA	NA	16.3485	15.8239	NA	NA	16.7439	17.1708	NA	NA	16.302	15.6337	NA	NA	NA	NA	NA	NA	15.8362	15.8009	NA	NA	17.1204	17.1384	NA	NA
O00391	QSOX1	Sulfhydryl oxidase 1	QSOX1_HUMAN	26	26	32	18.9539	18.7897	19.5485	19.5384	18.6168	18.7351	18.9821	18.3165	18.7926	18.9332	18.6535	18.4191	18.8224	18.6243	18.6753	18.7058	18.27	18.0722	18.8131	18.4937	18.5962	18.6657	18.46	18.3546	18.4054	18.3906	18.2264	18.3082	18.4879	18.4914	18.9435	18.9943	18.5705	18.6206	19.2103	19.1238	18.8445	18.7599	18.9147	18.8177
O00399	DCTN6	Dynactin subunit 6	DCTN6_HUMAN	6	6	7	17.3993	17.3051	17.2467	16.6735	17.4744	17.6815	16.8907	15.4196	17.4622	17.4751	17.0802	16.2566	17.4509	17.3636	17.101	16.5348	17.0997	16.4785	17.3946	16.1201	17.6366	17.2716	17.7159	16.9695	17.1281	15.8418	17.1578	16.6904	17.1547	16.9051	17.1713	17.073	17.2548	16.9782	17.1905	16.8596	16.7567	16.2923	16.6592	16.4956
O00400	SLC33A1	Acetyl-coenzyme A transporter 1	ACATN_HUMAN	8	8	13	18.0587	17.916	16.9182	17.128	16.6798	16.8275	15.6315	9.15997	16.7829	16.9602	15.4137	17.1816	17.084	16.475	15.5462	15.7926	16.6779	16.3203	14.9097	15.3649	16.7543	16.4935	15.0158	13.8131	16.2801	16.3502	15.6903	15.4619	16.746	16.7371	15.9514	15.9075	16.0983	16.0125	15.9942	16.1106	16.4374	16.6304	15.2809	15.255
O00401	WASL	Actin nucleation-promoting factor WASL	WASL_HUMAN	12	12	13	17.8421	17.8009	18.5114	18.4123	18.1092	18.1026	17.905	17.5213	18.0664	17.938	17.9453	17.6888	18.4124	18.0993	17.9337	17.6919	17.7925	17.6678	18.1694	17.7057	18.2268	18.036	17.6793	17.4118	17.1332	17.0738	18.0921	18.0962	17.8913	17.84	18.0051	18.0163	17.7308	17.7726	17.8578	17.9031	17.8181	17.7348	17.9083	17.7841
O00410	IPO5	Importin-5	IPO5_HUMAN	56	65	91	20.9762	20.8947	20.8902	20.8488	20.6627	20.6937	19.9183	19.1269	21.0395	20.8898	20.0023	19.8304	21.1547	20.874	20.3169	20.0447	20.7062	20.4443	20.2225	19.8946	21.1197	21.0077	19.5287	19.3631	19.7736	19.7385	20.1841	20.1051	20.7703	20.6854	20.1883	20.1845	20.2588	20.2507	20.2371	20.2147	19.8579	19.7641	19.9211	19.8167
O00411	POLRMT	DNA-directed RNA polymerase, mitochondrial	RPOM_HUMAN	14	14	15	18.5297	18.3148	17.2315	17.1376	17.4153	16.9769	NA	NA	17.2742	17.3502	14.8259	NA	16.8605	17.3546	16.4096	16.3134	16.4784	16.2739	16.2708	NA	16.6884	16.8376	16.6296	NA	17.1942	17.0932	NA	16.3983	17.2865	17.1926	16.8244	16.4547	17.1825	17.1622	16.7363	16.7807	17.407	17.4567	16.1323	16.1337
O00422	SAP18	Histone deacetylase complex subunit SAP18	SAP18_HUMAN	9	10	13	19.9709	19.7932	19.8173	19.713	19.6418	19.5356	19.6977	19.2789	19.8496	19.7743	19.6874	19.3728	19.6798	19.2054	19.5869	19.2278	19.0436	18.4576	19.4489	19.0761	19.6649	19.2923	19.3245	18.9931	20.1424	19.9717	19.6295	19.4622	19.5654	19.3048	19.6613	19.5655	20.1713	20.1586	19.8283	19.6989	20.3246	20.1559	19.5566	19.5822
O00425	IGF2BP3	Insulin-like growth factor 2 mRNA-binding protein 3	IF2B3_HUMAN	4	4	4	17.2168	17.4856	16.0729	17.1971	17.1116	17.519	17.0516	16.5276	16.3392	17.1161	NA	16.9895	17.4985	16.6362	NA	16.0911	16.539	NA	NA	NA	14.4548	16.2834	NA	NA	17.0491	17.1586	17.4875	17.449	16.3123	16.4149	15.8352	NA	17.3225	17.2375	17.1642	17.2395	17.9013	17.6627	16.996	16.6421
O00429	DNM1L	Dynamin-1-like protein	DNM1L_HUMAN	48	49	71	21.5392	21.4428	21.9111	21.8348	22.082	22.085	21.4829	20.6788	22.0623	21.9207	21.6423	21.4897	22.1745	21.7532	21.7941	21.6059	21.6663	21.3762	21.7555	21.372	21.9886	21.8367	21.2668	21.0458	20.8546	20.8147	21.863	21.7668	21.4802	21.4026	21.4972	21.4399	21.6325	21.6511	21.9641	21.979	21.6691	21.5059	21.7995	21.7621
O00442	RTCA	RNA 3'-terminal phosphate cyclase	RTCA_HUMAN	14	16	22	19.9503	19.873	20.0312	20.0443	20.0708	19.951	19.417	18.7591	19.9377	19.7937	19.7722	19.6972	20.2091	19.8735	19.8245	19.6215	19.3477	19.1962	19.7184	19.4332	20.01	19.8693	19.3434	19.2447	18.5714	18.5102	19.7641	19.6903	19.8053	19.764	19.6975	19.592	19.6247	19.4358	20.1096	19.9957	20.0629	19.8272	19.903	19.8252
O00443	PIK3C2A	Phosphatidylinositol 4-phosphate 3-kinase C2 domain-containing subunit alpha	P3C2A_HUMAN	22	22	22	17.9344	17.8821	17.4467	17.2737	17.7578	17.8547	17.1595	16.573	17.9858	17.9338	16.867	16.7258	17.4815	17.3427	16.7884	16.7842	17.2266	17.1982	16.761	16.5582	17.6142	17.6348	16.0877	16.0191	17.7365	17.7736	16.8532	16.959	17.5618	17.5351	16.8259	16.9069	17.7064	17.7001	17.6023	17.4929	17.7368	17.5478	16.9735	16.9869
O00459	PIK3R2	Phosphatidylinositol 3-kinase regulatory subunit beta	P85B_HUMAN	6	6	6	16.4266	16.9061	17.0684	16.8561	17.8815	17.7032	16.4602	16.2849	17.4326	17.442	16.1034	16.5019	17.8289	17.5992	16.2424	16.5548	17.2228	16.9501	16.8298	16.4393	17.2391	17.2948	16.6822	15.7807	16.0959	17.2067	16.6765	16.3423	17.0051	16.6979	16.6244	17.6891	16.6245	16.0551	16.3559	16.5286	15.9517	15.9442	16.5311	16.2197
O00461	GOLIM4	Golgi integral membrane protein 4	GOLI4_HUMAN	20	20	30	16.8769	16.7648	17.2823	17.2087	16.7132	16.9992	16.9141	16.0921	17.2865	16.9033	16.614	16.0413	17.0551	16.528	16.2916	16.1546	16.6974	16.141	16.5323	16.2401	17.2255	16.7973	16.7379	16.1533	17.3544	17.1034	17.4474	17.1915	16.3457	15.9936	16.8356	16.914	17.034	16.8757	17.0526	16.7392	16.7965	16.6764	17.1141	16.8003
O00462	MANBA	Beta-mannosidase	MANBA_HUMAN	35	36	46	18.5255	18.4266	19.8144	19.7302	18.3531	18.5353	18.5344	17.7697	18.3709	18.402	19.8018	19.6841	17.844	17.8619	19.4102	19.1959	18.0572	17.7619	20.1648	19.8424	18.2223	18.1999	19.5421	19.4557	17.6051	17.4938	20.073	19.9464	17.2239	17.3251	19.5796	19.6727	17.3782	17.328	18.9418	18.773	17.3702	17.0699	19.2519	18.9891
O00463	TRAF5	TNF receptor-associated factor 5	TRAF5_HUMAN	1	1	1	NA	NA	15.4135	15.0783	16.0272	15.2251	15.3738	NA	15.7592	15.2896	15.0355	NA	15.4139	NA	15.0274	14.3513	14.8114	NA	14.61	NA	15.8201	15.8645	14.9167	NA	14.7956	NA	15.8399	15.643	15.4908	NA	NA	15.0849	NA	14.6213	NA	14.7785	14.9188	15.0628	15.3372	NA
O00468	AGRN	Agrin	AGRIN_HUMAN	30	30	33	18.9133	18.8613	18.6027	18.526	19.531	19.5293	18.3744	17.6355	19.7139	19.6577	18.3133	18.206	19.2592	18.9931	18.5467	18.1474	19.1867	18.9974	18.3569	18.1228	19.5057	19.2628	17.7065	17.7087	19.8354	19.818	18.8935	18.7393	18.5492	18.4463	18.3637	18.3518	19.4782	19.5057	19.0764	18.9344	20.3911	20.3119	18.7937	18.6883
O00469	PLOD2	Procollagen-lysine,2-oxoglutarate 5-dioxygenase 2	PLOD2_HUMAN	51	60	96	23.6107	23.4314	21.3762	21.296	23.5348	23.5589	20.4043	19.3828	22.6505	22.4649	20.3875	20.1687	23.2939	22.8769	20.472	20.2269	22.7163	22.3266	20.2388	19.8779	23.0486	22.823	20.0543	19.8559	23.315	23.1452	21.3976	21.2104	23.4051	23.2408	20.5164	20.5	21.8963	21.8465	21.047	20.9774	22.3022	22.0683	20.3695	20.1577
O00470	MEIS1	Homeobox protein Meis1	MEIS1_HUMAN	8	8	9	16.5699	17.111	17.3202	17.4834	17.4908	17.7508	16.5765	15.9028	17.7604	17.8672	17.4815	16.9433	17.4982	17.288	17.0793	16.8889	16.6066	16.9754	16.9035	16.5962	17.5406	17.7285	16.8258	17.0371	17.1115	17.0937	17.3531	17.1694	16.699	16.1523	17.5922	17.5386	17.9295	17.8806	17.4009	17.2442	18.0381	17.9254	17.3328	17.191
O00471	EXOC5	Exocyst complex component 5	EXOC5_HUMAN	22	22	28	18.4079	18.4347	18.396	18.4409	18.4711	18.3787	17.8178	17.141	18.3953	18.1953	17.8342	17.5106	18.7103	18.4029	17.9447	17.8997	18.0258	17.6101	17.9936	17.6125	18.3928	18.3714	17.6081	17.5954	17.7058	17.5766	18.0378	18.0622	18.2422	18.1819	18.1064	18.1584	18.0506	18.0932	18.2629	18.1992	17.8698	17.6844	17.9495	17.9616
O00478	BTN3A3	Butyrophilin subfamily 3 member A3	BT3A3_HUMAN	6	6	8	17.7252	17.0211	17.1538	16.9504	16.8464	16.6451	16.8151	16.0865	16.9693	17.2362	16.977	16.8843	16.9792	16.8836	16.8876	16.7733	15.9173	15.7134	16.5732	16.1711	16.7007	16.7455	17.3867	16.942	16.8375	16.5756	17.2817	16.8981	16.0881	15.5734	16.1879	16.1514	16.8211	16.4991	16.3444	16.1777	17.2742	17.0575	17.2521	17.022
O00479	HMGN4	High mobility group nucleosome-binding domain-containing protein 4	HMGN4_HUMAN	2	2	3	NA	NA	NA	14.2594	NA	NA	14.3529	9.75527	15.7613	NA	16.8233	NA	NA	NA	15.1893	NA	13.7671	9.92029	15.3568	12.9879	NA	NA	14.3874	NA	14.8394	14.3681	15.3902	14.6483	NA	12.8481	NA	14.2318	14.2922	14.6033	14.9731	NA	14.9166	14.4799	NA	9.0479
O00483	NDUFA4	Cytochrome c oxidase subunit NDUFA4	NDUA4_HUMAN	6	6	9	19.158	19.079	19.4719	19.3519	19.7738	19.9388	20.0159	18.7986	20.6645	20.6615	20.4307	20.1541	19.0907	19.1674	19.9757	19.6915	19.8667	19.4085	20.2734	19.9154	19.6518	19.9143	20.7526	20.3709	20.071	20.0781	20.4216	20.3383	18.0055	17.7515	19.3704	19.4737	20.3612	20.4714	20.4613	20.0837	19.9791	19.7928	20.6024	20.1898
O00487	PSMD14	26S proteasome non-ATPase regulatory subunit 14	PSDE_HUMAN	16	21	26	20.6355	20.4166	20.6671	20.4753	20.4596	20.4271	19.9569	19.2632	20.5073	20.2282	20.0042	19.693	20.7708	20.1118	20.1269	19.7931	20.1348	19.7839	20.0697	19.6969	20.67	20.2351	19.6882	19.3735	20.1219	19.8497	20.2589	20.0444	20.2419	20.1962	19.9397	19.8783	20.1577	20.0543	20.1831	20.0557	20.2082	20.0491	20.0552	19.884
O00488	ZNF593	Zinc finger protein 593	ZN593_HUMAN	2	2	2	16.4932	16.4498	12.7148	15.868	16.4075	16.4438	16.1839	14.6303	16.7581	16.3521	15.836	15.6706	16.3022	16.3934	16.4536	NA	16.0023	15.5414	16.0518	15.7346	16.7212	16.5422	15.5588	15.1658	16.9006	16.4271	16.4347	16.1278	16.1234	15.7267	16.0168	16.0677	15.9346	16.5193	16.618	14.8565	16.5899	16.2427	16.2557	15.8962
O00499	BIN1	Myc box-dependent-interacting protein 1	BIN1_HUMAN	16	16	19	17.764	17.7644	18.9539	18.915	18.4204	18.4269	17.7199	16.8561	18.187	18.0247	17.5993	17.3441	18.5024	18.1864	17.9322	17.6136	17.9529	17.6229	17.7171	17.3481	18.386	18.1463	17.3673	17.2613	17.4954	17.2597	18.1632	18.0107	17.7418	17.5909	18.0453	18.0254	17.641	17.5866	17.9194	17.9215	17.7462	17.6121	18.1808	18.0526
O00505	KPNA3	Importin subunit alpha-4	IMA4_HUMAN	13	13	18	19.4498	19.3596	19.575	19.5063	19.6762	19.6477	19.102	18.3267	19.493	19.4877	18.5331	18.3907	19.6393	19.3538	18.7297	18.5006	19.3016	19.0767	18.8203	18.5188	19.5773	19.5355	18.4548	18.3173	19.4074	19.3439	19.1936	19.2282	19.523	19.4276	18.8012	18.8102	19.537	19.4852	19.2983	19.2369	19.3373	19.2729	18.8722	18.6954
O00506	STK25	Serine/threonine-protein kinase 25	STK25_HUMAN	6	6	7	17.9806	17.6929	17.1388	16.636	18.0491	17.8956	16.5288	15.884	18.0035	17.5767	16.5593	16.3209	18.2738	17.527	16.9401	16.4706	16.9847	16.8478	16.8492	16.3472	17.6744	17.532	16.4769	16.2031	16.6717	16.3936	16.67	16.4356	17.1541	17.0042	16.7816	16.74	16.8766	16.757	17.0201	17.0375	17.3649	17.1149	16.5667	16.5353
O00515	LAD1	Ladinin-1	LAD1_HUMAN	5	5	5	NA	NA	NA	NA	NA	NA	NA	NA	NA	15.3879	15.4717	15.3221	NA	NA	NA	NA	NA	NA	NA	NA	NA	NA	NA	NA	16.8023	16.272	NA	14.3367	NA	NA	NA	NA	15.1389	15.7155	NA	NA	17.2558	17.1937	15.472	NA
O00533	CHL1	Neural cell adhesion molecule L1-like protein	NCHL1_HUMAN	11	11	11	16.5298	16.6749	NA	17.7081	16.6459	16.8635	15.1934	NA	16.8839	16.6323	17.1088	14.9683	16.9891	16.5194	16.853	NA	16.606	16.2289	15.5069	NA	16.4168	15.8736	14.8228	NA	15.8445	15.1542	16.9478	15.4268	16.0307	15.6018	14.8666	15.9393	16.9504	17.3051	16.4218	15.6435	15.7067	13.8746	NA	NA
O00534	VWA5A	von Willebrand factor A domain-containing protein 5A	VMA5A_HUMAN	10	10	10	17.4279	17.4821	18.1143	17.9536	16.9603	17.2549	17.4157	16.6104	17.0835	17.0796	18.1731	17.9672	18.5427	18.1667	18.0329	17.8208	17.0413	16.8216	17.7457	17.5131	17.25	17.2221	17.5671	17.4875	15.2521	15.4871	18.1423	18.1178	17.3395	17.2337	17.5873	17.5918	16.5805	16.493	17.0633	17.0877	16.741	16.5396	18.1646	18.1261
O00541	PES1	Pescadillo homolog	PESC_HUMAN	21	22	28	19.1958	19.038	18.747	18.6442	18.5372	18.6019	18.4291	17.6447	18.9744	18.7623	18.1786	17.9535	18.5314	18.194	18.2061	17.9814	18.0294	17.6991	18.277	17.9684	18.6782	18.5187	18.1465	17.95	19.5017	19.3354	18.5792	18.4251	19.1098	18.9535	18.5515	18.498	19.1351	19.0913	18.5033	18.4531	19.505	19.2168	18.4682	18.4054
O00560	SDCBP	Syntenin-1	SDCB1_HUMAN	13	14	19	19.704	19.6648	20.5276	20.6223	20.4419	20.3215	20.0766	19.2481	20.6857	20.4952	20.3717	20.1971	20.078	19.7608	20.5541	20.318	19.9418	19.5986	20.7952	20.5627	20.3835	20.4025	20.2818	20.1318	20.2593	20.2553	20.8727	20.8512	19.5766	19.4783	21.1728	21.1403	19.9561	20.0282	20.1511	20.0505	20.6634	20.6778	20.9431	20.8121
O00562	PITPNM1	Membrane-associated phosphatidylinositol transfer protein 1	PITM1_HUMAN	3	3	3	14.3428	13.619	13.6355	13.3661	14.0133	13.6798	NA	12.941	14.5129	13.81	13.4458	12.4888	14.6588	13.8811	13.6746	12.3563	13.6676	13.3751	13.6082	12.665	13.9397	13.3705	14.6325	NA	13.3516	13.2175	12.581	12.8948	12.4568	NA	12.6789	12.3804	12.6535	12.4723	13.1259	12.683	13.6167	13.1758	11.8944	NA
O00566	MPHOSPH10	U3 small nucleolar ribonucleoprotein protein MPP10	MPP10_HUMAN	11	11	14	18.0335	17.8534	17.9719	17.9983	17.953	18.0975	17.8194	17.2385	18.0529	17.9394	17.456	17.1929	17.7673	17.6583	17.5296	17.2683	17.2397	17.3647	17.5741	17.0301	17.8558	17.8301	17.5324	17.0688	18.786	18.6421	17.8527	17.8758	17.496	17.618	17.7511	17.7132	18.4842	18.4534	17.8825	17.7621	18.4619	18.2884	17.6401	17.6118
O00567	NOP56	Nucleolar protein 56	NOP56_HUMAN	42	46	66	19.679	19.4773	19.6969	19.5513	19.073	19.1625	19.1239	18.0915	19.2991	19.072	19.0856	18.8128	19.126	18.5585	19.0514	18.7088	18.6897	18.1804	19.3718	18.924	19.2531	18.864	19.1606	18.7368	19.8173	19.5773	19.6437	19.3603	19.4166	19.2006	19.452	19.3145	19.8363	19.8071	19.6241	19.4531	19.9692	19.7796	19.4514	19.2319
O00571	DDX3X	ATP-dependent RNA helicase DDX3X	DDX3X_HUMAN	62	68	96	21.9355	21.7996	22.0998	22.0489	21.9278	21.9926	21.7486	20.7431	22.3137	22.1768	21.6169	21.306	22.2597	21.8654	21.7828	21.439	21.715	21.3703	21.6565	21.2703	22.2583	22.0215	21.314	21.094	21.9387	21.8539	21.876	21.7527	21.7936	21.6033	21.6638	21.6635	22.1355	22.1076	22.0629	21.9478	22.0404	21.9128	21.6051	21.5391
O00584	RNASET2	Ribonuclease T2	RNT2_HUMAN	15	15	21	18.8418	18.8573	19.7188	19.6308	17.8872	18.0446	19.2398	18.4199	18.0066	18.1664	19.9186	19.6793	17.7917	17.7284	19.4085	19.2523	17.6146	17.5232	20.1045	19.697	17.5517	17.6901	19.8192	19.5782	17.8994	17.9146	19.388	19.3123	18.299	18.2104	19.8182	19.7459	18.2858	18.2972	19.5127	19.4775	19.0942	18.9754	19.9252	19.7511
O00592	PODXL	Podocalyxin	PODXL_HUMAN	5	5	5	17.4519	17.0262	NA	16.3766	16.7479	NA	16.5865	NA	16.957	16.5993	NA	NA	18.4085	17.3612	16.0751	NA	16.3663	15.7444	16.9173	16.1303	18.2055	17.6968	17.113	16.3861	16.9126	16.4134	NA	16.2279	15.8511	16.1682	NA	NA	17.7888	17.8512	16.5578	16.5502	18.6454	18.3026	16.9474	16.2328
O00622	CCN1	CCN family member 1	CCN1_HUMAN	7	8	9	20.0568	19.898	19.4231	18.2722	19.2033	19.2822	18.4625	18.6802	19.3387	19.0173	17.7965	17.9707	18.8974	18.6637	17.9134	17.8813	19.228	18.3121	18.5383	18.1605	19.4105	19.188	18.3487	18.1168	20.1161	19.5715	17.7695	17.5936	19.4503	19.0774	17.7935	NA	19.3217	18.7445	18.6445	18.3469	19.3824	19.3653	18.6614	18.1684
O00625	PIR	Pirin	PIR_HUMAN	7	7	8	17.8857	17.8832	18.7368	18.4805	18.8774	18.917	18.4582	17.6517	18.8635	18.7423	18.5657	18.3125	18.4177	18.1864	18.4309	18.0358	17.9607	17.6101	17.4131	17.1892	18.1258	17.9691	17.7944	17.8466	17.2573	17.1765	18.3709	18.2878	17.1531	17.311	18.3461	18.0336	18.3803	18.2865	18.6871	18.5089	17.953	17.8885	18.8382	18.7171
O00629	KPNA4	Importin subunit alpha-3	IMA3_HUMAN	8	8	11	18.7957	18.6944	18.558	18.4877	18.8616	18.8969	18.0867	17.4505	18.5719	18.7264	17.8132	17.9473	18.9526	18.7525	17.9254	17.7323	18.465	18.1414	18.0068	17.8431	18.8671	18.6771	17.712	17.6858	18.2102	18.2558	18.3636	18.4813	18.7508	18.5482	17.9297	18.0336	18.6153	18.6615	18.4784	18.6122	18.5932	18.5561	18.0394	18.2254
O00635	TRIM38	E3 ubiquitin-protein ligase TRIM38	TRI38_HUMAN	4	4	4	16.549	16.2438	16.9889	16.4313	17.0366	16.6792	16.1905	14.9943	16.6691	16.3137	16.3534	16.2008	16.7652	16.4721	16.3832	16.1317	15.8813	15.8325	16.3796	16.0196	16.5355	16.1863	15.9075	16.0686	16.2313	16.2739	16.3712	16.1123	16.1166	16.1763	16.0458	16.0779	16.064	15.5802	16.2933	16.2225	16.1832	15.8961	16.5319	16.2064
O00743	PPP6C	Serine/threonine-protein phosphatase 6 catalytic subunit	PPP6_HUMAN	9	9	10	17.9149	17.718	18.299	18.2783	18.274	18.1959	17.8473	16.9623	18.3175	17.9677	17.8284	17.5399	18.4461	17.9982	18.0612	17.5424	17.8798	17.5549	18.0548	17.6409	18.3487	17.9799	17.5946	17.4383	17.1347	17.0785	17.9093	17.6614	18.2525	17.9029	17.6993	17.6742	17.7471	17.6657	18.1192	18.0272	17.7962	17.6425	17.8346	17.562
O00748	CES2	Cocaine esterase	EST2_HUMAN	5	5	5	18.8989	17.545	18.532	18.4796	NA	17.0963	17.432	NA	NA	NA	16.3798	NA	16.8715	16.7323	16.6254	17.1716	16.5539	15.7142	15.7659	NA	16.6296	16.0533	17.4727	NA	17.1946	17.4677	18.2623	18.0933	17.3082	17.471	18.1997	18.1785	17.6163	17.7262	17.6667	17.0662	17.5525	17.4844	17.6434	17.5355
O00754	MAN2B1	Lysosomal alpha-mannosidase	MA2B1_HUMAN	41	46	67	20.7396	20.4983	21.2935	21.2337	20.4432	20.5675	21.6225	20.6671	20.1981	20.1718	21.4097	21.2912	20.0711	19.8897	21.435	21.3384	19.6166	19.5404	21.2928	21.012	20.067	19.8945	21.2001	20.988	19.4088	19.3942	21.5844	21.5152	19.9692	19.9141	21.7149	21.5674	19.1288	19.2117	20.7153	20.5406	19.3426	19.192	20.8902	20.8506
O00762	UBE2C	Ubiquitin-conjugating enzyme E2 C	UBE2C_HUMAN	5	5	5	NA	NA	NA	NA	NA	NA	NA	NA	16.5617	16.8986	NA	NA	NA	16.5473	NA	17.5548	NA	NA	NA	NA	16.9106	16.9848	NA	NA	17.2104	17.1863	NA	16.2	16.2965	NA	16.8051	NA	17.3029	17.5741	16.2046	NA	17.7327	17.5228	NA	NA
O00764	PDXK	Pyridoxal kinase	PDXK_HUMAN	23	26	36	19.5993	19.6263	20.4079	20.4787	20.132	20.2054	19.9847	19.1196	19.9299	19.8476	20.3448	20.2009	20.4069	20.2307	20.3624	20.0782	19.8077	19.5232	20.0534	19.8566	19.9699	19.8242	19.8549	19.7902	18.6897	18.6368	20.3758	20.3381	19.7376	19.7215	20.143	20.2515	19.327	19.3334	20.0987	20.0845	20.0247	19.8973	20.602	20.6579
O00767	SCD	Stearoyl-CoA desaturase	SCD_HUMAN	12	12	15	19.3798	19.1273	19.1546	19.2087	19.6242	19.686	17.9115	17.6171	20.0086	19.8632	17.003	16.9744	18.9469	18.8451	17.2099	17.4102	18.8613	18.8459	17.3974	NA	19.5846	19.6688	NA	16.9893	20.2669	20.4096	18.1798	18.2615	18.2152	18.3242	17.6884	17.5566	19.1126	19.2672	18.047	17.897	19.5954	19.5756	17.9887	17.729
O14494	PLPP1	Phospholipid phosphatase 1	PLPP1_HUMAN	5	5	8	17.84	17.4671	18.9399	18.7956	18.3517	18.3776	18.6006	18.09	18.0141	18.0167	19.3299	19.457	17.5785	17.6904	18.7214	18.6528	17.987	17.9495	18.8756	18.9978	17.975	18.0508	18.2557	18.5398	17.7438	17.7284	18.4879	18.5698	17.5435	17.6927	19.9197	20.0356	18.1121	18.3647	17.9893	17.9943	17.0629	17.1998	18.5329	18.479
O14497	ARID1A	AT-rich interactive domain-containing protein 1A	ARI1A_HUMAN	17	17	18	20.3479	19.9685	19.7241	19.4831	19.8218	19.9612	19.1518	18.3368	19.9297	20.0074	19.3887	19.2007	19.611	19.3592	19.1377	19.0519	19.1989	19.1017	19.2736	18.9386	19.9677	19.6806	19.2568	19.1055	20.1675	20.0201	19.2575	19.2342	19.6185	19.4972	19.5161	18.7554	20.1579	20.1362	19.6553	19.6383	20.0744	19.9634	19.6389	19.4189
O14519	CDK2AP1	Cyclin-dependent kinase 2-associated protein 1	CDKA1_HUMAN	1	1	2	15.7756	15.7212	16.6841	16.5471	16.6364	16.3233	15.9814	14.6577	16.328	16.5905	15.5824	15.6126	16.3706	16.0793	15.8443	15.6747	15.0872	14.4436	15.4934	15.2633	16.2763	15.9263	15.514	15.2994	16.3905	16.0665	15.395	16.0653	15.6093	15.5196	15.6951	15.7208	15.9184	16.4808	15.5698	15.4776	15.8444	15.6918	15.8417	15.4435
O14521	SDHD	Succinate dehydrogenase [ubiquinone] cytochrome b small subunit, mitochondrial	DHSD_HUMAN	2	2	3	14.2576	NA	16.0362	15.7076	15.3322	15.6069	15.0547	13.8164	15.7792	16.305	14.733	15.0086	15.2346	15.5826	15.0264	15.6425	14.4836	14.5669	16.1617	16.0583	14.8918	15.2544	16.8523	16.8745	16.0132	16.5416	15.8026	15.7283	15.0653	15.0576	16.6124	16.8443	16.8778	16.577	16.1081	16.1299	16.3896	16.6638	16.0291	16.0235
O14523	C2CD2L	Phospholipid transfer protein C2CD2L	C2C2L_HUMAN	5	5	5	17.802	17.6703	15.2649	15.933	15.302	NA	15.9684	NA	15.8806	16.413	15.4697	15.1842	NA	16.0573	15.5887	NA	15.9778	15.857	15.8611	14.7924	14.9929	NA	NA	NA	16.3879	15.6385	15.9565	15.7474	16.648	16.2424	15.7563	NA	15.6342	15.2778	15.5038	15.4092	14.852	15.1149	15.2217	NA
O14530	TXNDC9	Thioredoxin domain-containing protein 9	TXND9_HUMAN	7	7	9	17.1665	17.1345	17.2311	17.1632	17.8479	18.048	17.0889	16.1961	17.673	17.4883	17.0234	16.1097	17.9069	17.35	17.1151	16.5399	17.4284	17.0747	17.17	16.7796	17.9701	17.5802	16.8219	16.5153	17.0768	16.7154	17.2736	17.0172	17.2484	17.026	16.708	16.7999	16.9599	17.0816	17.3042	17.0647	17.3135	17.1632	16.9301	16.8626
O14531	DPYSL4	Dihydropyrimidinase-related protein 4	DPYL4_HUMAN	8	8	9	NA	NA	16.8576	16.9127	17.7103	17.7468	17.3242	16.81	16.9472	17.0481	16.7511	16.7842	15.5004	16.87	15.1032	NA	15.5386	NA	16.0479	15.6498	17.2421	17.2826	16.6297	16.6226	15.6213	15.9416	17.0921	16.9169	16.9272	17.1331	16.6851	16.6587	16.565	16.4521	17.2891	17.2384	16.0369	15.4707	16.315	16.1135
O14545	TRAFD1	TRAF-type zinc finger domain-containing protein 1	TRAD1_HUMAN	5	5	5	17.7331	NA	17.9532	18.1941	18.8067	19.0195	17.7931	17.0151	18.9607	18.808	17.2888	17.1789	19.3395	18.885	17.5184	17.4402	18.1652	18.1627	17.4567	17.1983	18.8302	18.8508	17.768	17.6812	17.8453	17.7424	17.9572	17.926	17.9793	17.3545	18.3451	17.9041	18.4085	18.4096	18.1727	18.2336	18.2818	17.9398	17.9193	17.6889
O14548	COX7A2L	Cytochrome c oxidase subunit 7A-related protein, mitochondrial	COX7R_HUMAN	3	3	4	17.1499	16.923	17.1111	16.9395	16.6697	16.358	17.3673	16.8639	17.3898	16.9364	17.1332	16.8334	16.7976	16.106	17.4257	16.8085	16.4693	16.0253	17.511	16.9144	16.8238	16.2619	17.9076	17.3815	17.6151	17.1727	17.1867	16.8585	15.5841	15.2598	17.2327	17.1815	17.3164	17.3458	17.0141	16.8366	17.4695	17.2035	18.1366	17.5206
O14558	HSPB6	Heat shock protein beta-6	HSPB6_HUMAN	13	13	22	16.5336	16.3417	20.2885	20.2606	18.2919	18.3172	19.7266	18.2323	15.5297	15.7933	17.3945	17.0549	17.0455	16.8754	17.2181	17.0154	16.6357	16.6593	17.5678	17.2763	17.4916	17.4315	17.7896	17.7419	16.2131	15.7243	20.3609	20.2363	15.981	16.1452	19.0577	19.0677	17.1371	17.2872	18.8706	18.9282	16.1187	16.3268	18.6393	18.6382
O14561	NDUFAB1	Acyl carrier protein, mitochondrial	ACPM_HUMAN	3	3	5	19.9286	20.0198	19.6709	19.7194	19.1899	19.3109	19.1018	18.1177	19.9729	19.8144	19.5136	19.2902	19.4193	19.0624	19.6543	19.4711	19.1135	18.8627	19.3116	19.1246	19.5212	19.4949	19.4508	19.1887	18.8972	19.2736	19.8361	19.6111	19.508	19.3331	19.4432	19.758	19.4641	19.6403	19.6586	19.7158	19.3241	19.3179	20.0446	19.8274
O14562	UBFD1	Ubiquitin domain-containing protein UBFD1	UBFD1_HUMAN	8	8	10	17.8942	18.0905	18.474	18.5947	18.7844	18.9501	17.8863	16.9645	18.4509	18.5916	17.7045	17.5907	18.7702	18.5958	18.0884	17.6558	18.1788	18.1408	17.8512	17.756	18.4234	18.4968	17.6327	18.1032	17.4413	17.5245	18.3754	18.2779	17.8233	17.6742	17.9865	18.2189	18.5635	18.4571	18.2359	18.3276	18.0165	17.7031	18.1069	18.1992
O14576	DYNC1I1	Cytoplasmic dynein 1 intermediate chain 1	DC1I1_HUMAN	3	3	3	17.3468	16.9593	NA	15.6642	16.2805	16.426	15.8167	NA	15.943	15.7601	15.4016	15.1494	16.4696	16.0112	15.4224	15.2727	15.3578	14.6058	15.4234	14.9606	16.1772	15.849	15.1249	14.7542	NA	NA	NA	14.1051	16.0906	15.6848	15.2047	14.9095	NA	NA	15.0183	NA	NA	NA	15.6724	14.9634
O14579	COPE	Coatomer subunit epsilon	COPE_HUMAN	24	25	40	20.0628	19.8613	20.4917	20.4207	20.0648	20.0977	19.6735	18.9914	20.063	19.9489	19.6121	19.4385	20.3045	20.0192	19.8453	19.6782	20.167	19.9274	19.7478	19.369	20.3177	20.1682	19.3415	19.1335	19.6209	19.4184	20.1785	20.0389	19.6738	19.6101	19.6084	19.6606	19.8135	19.7406	19.9881	19.9584	19.5559	19.4712	19.7991	19.6389
O14607;O15550	UTY;KDM6A	Histone demethylase UTY;Lysine-specific demethylase 6A	UTY_HUMAN;KDM6A_HUMAN	1	1	1	NA	NA	NA	15.5042	17.1824	NA	15.796	NA	NA	15.7481	16.2192	NA	NA	NA	15.5613	NA	NA	NA	NA	15.2445	NA	NA	17.3377	NA	16.5096	15.731	16.471	16.2555	NA	15.3002	17.1421	NA	16.0508	16.4292	16.6751	16.0985	16.2691	16.1558	NA	NA
O14613	CDC42EP2	Cdc42 effector protein 2	BORG1_HUMAN	3	3	3	17.8814	17.7792	18.4202	18.1335	18.2948	18.4363	17.9433	17.0181	18.1821	18.2956	NA	NA	18.3742	18.176	16.3717	16.9639	17.2217	17.3336	16.701	NA	18.1129	18.1334	17.2184	17.2112	17.7194	17.9446	17.8789	18.0542	18.0116	18.0239	17.0622	17.4476	18.0845	18.2621	18.0597	18.137	17.7103	17.87	17.2104	17.5028
O14617	AP3D1	AP-3 complex subunit delta-1	AP3D1_HUMAN	43	47	59	19.6602	19.5548	19.8245	19.7292	19.6355	19.6618	19.1566	18.25	19.8394	19.6017	19.4642	19.2082	19.9677	19.4992	19.4345	19.2658	19.4707	19.2234	19.3906	19.1073	19.7974	19.6601	18.9903	18.7203	18.8888	18.8171	19.6793	19.5695	19.3353	19.1846	19.3962	19.3373	19.1326	19.1193	19.5912	19.4669	18.9486	18.8502	19.5056	19.3746
O14618	CCS	Copper chaperone for superoxide dismutase	CCS_HUMAN	7	8	9	18.2851	17.841	19.28	19.1815	18.962	19.2124	18.5933	17.5677	18.5867	18.7029	18.8734	18.7622	19.1773	18.7142	18.8455	18.7679	18.3037	17.7895	18.8185	18.5747	18.9225	18.9245	18.6739	18.5237	17.1673	16.6441	18.7963	18.4808	18.1188	17.7875	18.958	18.8203	18.157	18.0619	18.9885	18.8088	18.3157	17.922	18.8886	18.618
O14639	ABLIM1	Actin-binding LIM protein 1	ABLM1_HUMAN	5	5	5	18.9782	19.0242	17.9286	18.5912	17.9413	17.8712	17.5752	NA	17.8716	18.0148	17.4871	17.6402	19.0504	18.8874	17.8831	17.8187	17.1602	17.221	NA	NA	17.911	17.608	NA	NA	17.0394	NA	17.5761	NA	18.75	18.5532	18.3593	18.4779	17.7862	17.9523	17.677	17.6253	18.1652	18.1701	17.097	18.3239
O14641	DVL2	Segment polarity protein dishevelled homolog DVL-2	DVL2_HUMAN	6	7	7	16.7562	16.1034	16.8452	16.7815	16.8261	16.4443	16.464	15.6167	16.549	16.4808	16.2108	16.3467	16.5572	16.3786	16.2555	16.2118	15.7629	15.4946	16.1967	15.7648	16.5404	16.6593	15.9329	16.031	15.7307	15.2228	16.4812	16.1696	15.8489	15.8475	16.4466	16.561	16.3601	16.1838	16.3006	16.1055	16.2415	16.0351	16.3733	16.2323
O14646	CHD1	Chromodomain-helicase-DNA-binding protein 1	CHD1_HUMAN	4	4	4	16.4571	16.2224	15.9876	15.8845	15.3306	15.3681	15.2961	NA	16.1707	15.6407	15.2182	15.2838	15.6718	NA	15.2306	15.3399	15.2044	15.0886	14.9645	15.1407	15.4609	15.402	14.4861	14.8525	16.2735	16.269	15.5791	15.4074	15.5576	15.6364	15.1647	15.1507	16.276	15.8864	15.5761	15.287	16.274	15.928	15.6241	15.2624
O14647	CHD2	Chromodomain-helicase-DNA-binding protein 2	CHD2_HUMAN	24	24	24	16.4156	16.3865	16.2022	16.1845	16.2469	16.1847	16.0386	15.2303	16.3456	16.3649	15.8712	15.7319	16.0145	15.8345	15.7729	15.5986	15.5145	15.4153	15.9724	15.7916	16.0117	16.115	15.6831	15.5352	16.7334	16.6513	15.8137	15.941	16.2806	16.2442	16.1392	16.1831	16.6949	16.6413	16.1827	16.134	16.8959	16.8077	16.131	15.9085
O14653	GOSR2	Golgi SNAP receptor complex member 2	GOSR2_HUMAN	8	9	14	20.2726	20.11	19.6594	19.3198	19.5438	19.4131	18.9757	18.2683	19.928	19.6241	18.8799	18.7163	19.6205	19.1903	19.0998	18.707	19.1019	18.7941	18.6515	18.4119	19.7642	19.536	18.5303	18.0705	19.5503	19.3684	19.344	19.3297	19.3209	19.2397	19.0436	19.1286	19.2455	19.3154	19.2444	19.2254	19.3921	19.2065	19.3204	19.113
O14656	TOR1A	Torsin-1A	TOR1A_HUMAN	18	18	26	19.2248	19.102	18.5035	18.4859	17.9386	17.9801	17.7797	17.0143	18.1103	18.0896	17.188	17.1731	17.9652	17.7	17.5187	17.55	17.8201	17.6622	17.4689	17.2007	18.072	17.9956	17.3415	17.2914	18.3839	18.363	17.9374	18.0775	17.9826	17.9657	17.9544	17.7591	17.7946	17.9103	17.7402	17.6074	18.0542	17.8969	17.7511	17.6805
O14657	TOR1B	Torsin-1B	TOR1B_HUMAN	11	11	15	17.7109	17.8089	17.6326	17.6018	17.4252	17.3664	17.0644	16.4281	17.3845	17.372	16.9472	16.867	17.4557	17.215	17.0174	16.9136	16.5988	16.6215	16.7867	16.7461	17.2905	17.3116	16.9324	16.8579	17.5194	17.5963	17.1983	17.3028	17.2248	17.1887	17.4063	17.5179	17.196	17.1701	17.2279	17.2137	17.3537	17.329	16.9832	17.065
O14662	STX16	Syntaxin-16	STX16_HUMAN	8	8	9	18.7412	18.6216	18.1591	17.959	17.832	17.7406	17.4477	16.6288	18.0402	17.8982	17.4144	17.2891	17.9201	17.6653	17.5022	17.4409	17.4358	17.3197	17.272	16.9757	17.6387	17.479	17.0427	16.7224	17.698	17.4935	17.6856	17.6499	18.0051	17.7708	17.3996	17.6222	17.5886	17.6221	17.6121	17.6664	17.688	17.7241	17.6203	17.7579
O14672	ADAM10	Disintegrin and metalloproteinase domain-containing protein 10	ADA10_HUMAN	16	16	25	17.8628	17.6175	18.0753	17.9832	18.0601	18.2108	17.6117	17.1625	18.4744	18.2639	17.5658	17.1631	18.4955	17.7606	17.9814	17.5135	17.4862	17.0984	17.5912	17.2321	18.3476	18.1337	17.5162	17.1756	18.189	17.9554	17.7261	17.4064	17.6654	17.2317	17.4874	17.4113	18.314	18.199	18.1036	17.9642	18.4273	18.2215	17.6873	17.416
O14678	ABCD4	Lysosomal cobalamin transporter ABCD4	ABCD4_HUMAN	3	3	3	16.4053	16.2195	17.3655	17.2015	15.7439	15.7716	15.7461	14.8641	16.0388	15.8584	16.7747	16.5631	15.8892	NA	16.8131	16.8462	NA	NA	16.2486	15.9481	16.3715	16.3052	16.7594	16.8174	NA	15.172	16.9906	16.9905	14.8983	14.9803	17.2751	17.2732	14.9634	15.7661	16.2827	16.5158	16.0292	15.7845	17.115	16.9121
O14681	EI24	Etoposide-induced protein 2.4 homolog	EI24_HUMAN	3	3	3	20.6039	20.3988	19.9798	20.0373	19.6557	19.8282	19.3271	NA	19.3935	19.855	19.0003	18.6357	19.8454	19.5191	18.9122	NA	19.2941	19.2592	18.8308	18.6956	19.5962	19.4985	19.3803	NA	19.744	19.6868	19.5465	19.5827	19.8931	20.2094	19.8264	19.7785	19.711	19.6484	19.2104	19.2575	19.7738	19.6126	19.0865	18.7767
O14683	TP53I11	Tumor protein p53-inducible protein 11	P5I11_HUMAN	5	5	6	18.6565	18.4634	18.3615	18.2138	17.3042	17.5282	17.7051	15.0666	16.7656	15.9202	18.1009	17.3457	17.1139	16.5258	18.6026	17.9559	16.9454	16.0511	18.8438	18.0248	17.3853	16.8106	17.761	17.0459	16.5581	16.2928	17.6553	17.343	18.4484	18.0487	16.5506	17.321	15.6837	15.756	17.27	17.1893	15.6154	15.9248	16.8026	16.4958
O14684	PTGES	Prostaglandin E synthase	PTGES_HUMAN	2	2	2	20.6021	20.1976	16.8591	17.1046	18.2746	18.4566	17.8103	17.5218	19.0258	18.7756	18.2451	17.7412	16.453	NA	18.3526	17.5314	18.4222	17.61	18.5712	18.2162	19.3472	18.6773	16.4612	16.1436	18.0965	17.4597	16.3771	16.3948	17.5421	16.6189	NA	NA	NA	NA	NA	NA	17.5117	18.1824	18.6459	17.9703
O14727	APAF1	Apoptotic protease-activating factor 1	APAF_HUMAN	4	4	4	NA	NA	15.97	15.6716	15.5026	15.6216	15.4881	14.4103	15.5692	15.5553	15.8192	15.5471	16.372	15.3696	15.7799	NA	15.2901	15.1008	14.1324	15.1758	16.1138	15.7348	NA	NA	NA	14.5365	14.7941	14.7011	NA	15.1144	15.2841	15.4387	15.1574	14.766	15.522	15.1396	15.3439	15.0395	14.8074	15.4729
O14730	RIOK3	Serine/threonine-protein kinase RIO3	RIOK3_HUMAN	5	5	6	17.3695	17.1613	17.6838	17.886	17.6364	17.8405	17.0721	16.4219	17.6209	17.3953	17.196	16.972	18.0856	17.3465	16.9036	17.0393	16.8279	16.3933	17.2863	16.3516	17.5005	17.48	17.2126	16.4969	16.6152	16.3996	17.2103	16.9287	17.4063	17.3386	17.2523	17.4937	17.1736	16.8897	16.9329	16.9004	16.9409	16.8075	16.9305	16.9569
O14733	MAP2K7	Dual specificity mitogen-activated protein kinase kinase 7	MP2K7_HUMAN	2	2	2	NA	NA	18.1634	18.5888	18.3241	18.4032	16.7377	NA	16.8025	18.2632	16.6936	17.6306	16.9122	NA	16.7889	16.0415	16.7058	NA	16.536	17.4155	16.8664	17.519	16.2452	NA	16.7521	NA	NA	16.5459	16.1252	NA	16.0836	NA	17.3922	17.2323	NA	18.6912	17.8732	18.0507	NA	NA
O14734	ACOT8	Acyl-coenzyme A thioesterase 8	ACOT8_HUMAN	12	12	12	20.2364	20.1418	19.0461	19.009	18.616	18.7573	18.3079	17.5734	19.1	19.009	18.6107	18.3468	19.4371	19.0807	19.3066	19.1484	18.7973	18.5043	18.681	18.3866	19.0671	18.6857	18.6846	18.4645	18.9049	18.7459	18.6492	18.7413	19.5126	19.2789	19.0529	19.1173	19.2579	19.1088	19.1135	18.7575	19.1388	18.9956	18.9266	18.8555
O14735	CDIPT	CDP-diacylglycerol--inositol 3-phosphatidyltransferase	CDIPT_HUMAN	2	2	3	20.5538	20.4243	17.9151	17.8965	17.6698	17.5128	16.8731	15.4811	17.9287	17.9743	17.3085	17.3925	17.7328	17.44	17.4575	17.5529	17.9763	18.1129	16.7162	16.7447	17.4606	17.5756	15.2289	15.2655	16.8084	17.0547	17.1997	17.5236	17.9862	18.0145	16.7744	17.0394	16.8768	16.8329	17.2788	17.3064	16.8427	16.8247	16.8085	17.2332
O14737	PDCD5	Programmed cell death protein 5	PDCD5_HUMAN	8	8	11	19.8796	19.8189	20.092	20.1039	20.6594	20.7739	19.6814	18.7358	20.3634	20.2699	19.6026	19.1949	20.5411	20.3012	19.7761	19.4667	19.932	19.4493	19.9087	19.632	20.491	20.5285	19.6219	19.4252	19.338	19.3024	19.9478	19.9734	20.0449	20.0771	19.5684	19.8914	19.9946	19.9779	20.0176	19.854	19.9294	19.8887	19.8882	19.5132
O14744	PRMT5	Protein arginine N-methyltransferase 5	ANM5_HUMAN	27	27	33	19.4817	19.3892	20.12	19.987	19.9554	19.9692	19.8197	18.8612	19.9676	19.884	19.3381	19.13	20.0729	19.8082	19.4839	19.3829	19.4665	19.2845	19.6146	19.295	19.8729	19.7998	19.463	19.0536	19.1416	19.089	19.8577	19.744	19.5691	19.5017	19.6663	19.6102	19.8112	19.8046	19.7711	19.7771	19.7297	19.6622	19.6148	19.4627
O14745	NHERF1	Na(+)/H(+) exchange regulatory cofactor NHE-RF1	NHRF1_HUMAN	27	28	43	20.7008	20.6595	20.1033	19.9837	21.5523	21.6794	19.3265	17.8523	21.5788	21.4782	20.0578	19.7765	22.4266	22.0044	21.0183	20.4981	21.4403	20.9583	20.7924	20.3995	22.2744	21.9104	20.2137	19.7749	19.8983	19.7033	19.3609	19.1699	20.4453	20.2151	20.1704	20.1576	20.4834	20.3602	20.3813	20.2439	20.6867	20.51	19.8506	19.6117
O14763	TNFRSF10B	Tumor necrosis factor receptor superfamily member 10B	TR10B_HUMAN	6	6	8	18.7936	18.6457	18.5306	18.3462	18.9154	18.8785	18.159	17.3344	18.9679	18.6714	17.7658	18.0855	18.8709	18.5006	17.9267	17.8594	18.3155	17.9034	17.9234	17.6661	18.8711	18.5856	18.5451	17.4199	18.6446	18.1474	18.0591	17.9343	18.6795	18.3405	18.0278	17.9023	18.6037	18.2245	18.1927	17.887	18.2578	17.9985	17.844	17.7317
O14770	MEIS2	Homeobox protein Meis2	MEIS2_HUMAN	1	1	1	14.844	14.6573	15.7265	14.793	15.4766	15.7849	14.4264	13.6059	15.6808	14.8522	14.862	14.8015	NA	14.8827	14.8544	14.5291	14.1597	14.2446	14.5467	14.6943	15.583	15.004	14.4656	14.7426	NA	15.3272	14.8397	NA	14.9159	14.295	15.2186	15.2693	15.6957	14.7593	15.0826	15.2904	15.7185	15.206	14.3729	14.9794
O14773	TPP1	Tripeptidyl-peptidase 1	TPP1_HUMAN	11	12	18	20.9254	20.7058	22.1759	21.8694	19.704	19.5961	21.0774	19.9681	19.7638	19.3755	22.653	22.173	19.6931	19.3687	22.7115	22.0184	19.6265	19.2821	22.2721	21.6617	19.8141	19.4277	21.4864	21.1575	19.4918	19.2543	21.5734	21.29	20.1623	19.8771	21.9282	21.9516	18.7918	19.083	21.8092	21.5414	19.0832	18.995	21.9939	21.7656
O14776	TCERG1	Transcription elongation regulator 1	TCRG1_HUMAN	33	33	40	19.3208	19.3779	19.6389	19.5195	19.5847	19.5644	19.5898	18.7688	19.8047	19.7398	19.4926	19.1671	19.5164	19.1907	19.3518	19.0149	19.1119	18.7943	19.3939	19.0809	19.6324	19.4749	19.1605	18.9006	20.1045	19.9045	19.6839	19.4458	19.2693	19.2249	19.4652	19.3706	20.1629	20.1738	19.8198	19.6039	19.974	19.8779	19.5718	19.3481
O14782	KIF3C	Kinesin-like protein KIF3C	KIF3C_HUMAN	3	3	3	18.0155	17.9872	17.5633	17.5785	17.7368	18.1472	16.9461	15.9436	17.8719	17.335	17.0374	16.2713	18.0212	17.7676	17.063	16.7304	16.9608	16.7371	17.4873	16.7312	17.9842	17.6507	17.2339	16.8458	17.1711	17.2267	17.0007	16.6026	17.8762	17.8236	17.3364	17.3871	17.8032	17.5748	17.1934	17.2667	17.5439	17.3509	16.3007	16.6256
O14786	NRP1	Neuropilin-1	NRP1_HUMAN	11	11	14	17.9494	17.8512	19.2882	19.1081	17.542	17.8718	18.2183	17.6813	17.008	NA	16.9866	17.1833	17.9934	17.4043	17.604	17.3383	15.4089	NA	17.3005	16.5401	17.5287	17.7415	17.5642	17.5868	19.153	18.8229	18.6848	18.4593	17.5463	17.3628	17.8527	18.0949	18.242	18.0744	17.7424	17.7301	18.1455	17.5758	18.1223	18.0449
O14787	TNPO2	Transportin-2	TNPO2_HUMAN	20	21	22	18.1444	18.1445	18.9463	18.7778	18.6106	18.6546	18.3365	17.4075	18.735	18.5849	18.471	18.2206	18.9479	18.5566	18.511	18.3087	18.1935	18.0218	18.5945	18.2117	18.6139	18.4428	18.1434	17.6605	17.5436	17.3679	18.9932	18.8347	18.2933	18.2714	18.6296	18.5888	18.1079	18.1211	18.7073	18.6388	18.4295	18.3689	18.3579	18.5194
O14791	APOL1	Apolipoprotein L1	APOL1_HUMAN	3	3	3	NA	15.091	16.1627	16.1883	15.3931	15.7945	14.8984	NA	16.4912	16.8193	15.7611	15.5933	15.849	15.7566	15.6093	15.6574	14.8644	15.0939	14.6828	14.6362	15.3295	15.3304	13.2024	14.0111	16.0942	15.753	15.2139	15.5157	14.7422	14.405	14.2076	15.6969	16.0261	16.1155	15.5359	15.906	16.6013	16.6051	16.3222	16.1152
O14802	POLR3A	DNA-directed RNA polymerase III subunit RPC1	RPC1_HUMAN	12	12	14	17.7841	17.7906	17.7085	17.4765	17.6003	17.6041	17.1508	16.5	17.6119	17.6232	17.0805	16.8067	17.6795	17.4916	17.4671	16.1532	16.6849	16.6062	17.1329	17.0812	17.2728	17.4934	17.017	16.4802	17.274	17.4412	17.0818	17.1445	17.3835	17.385	17.2355	17.6677	17.4702	17.5404	17.4512	17.3032	17.3366	17.3699	17.1545	17.1711
O14818	PSMA7	Proteasome subunit alpha type-7	PSA7_HUMAN	18	18	27	21.7842	21.7025	22.0565	21.905	21.953	21.9564	21.5031	20.417	21.8981	21.6703	21.424	21.0712	22.2951	21.683	21.6804	21.3536	21.4816	21.0205	21.7087	21.2177	22.0241	21.5896	21.3726	20.8891	21.4324	21.0618	21.7643	21.5383	21.7742	21.536	21.5354	21.5807	21.6332	21.5405	21.647	21.5596	21.6777	21.4208	21.5318	21.5049
O14827	RASGRF2	Ras-specific guanine nucleotide-releasing factor 2	RGRF2_HUMAN	1	1	1	NA	15.4644	16.4999	16.6016	16.401	NA	NA	NA	16.574	16.7047	15.808	NA	NA	NA	NA	15.0652	16.2725	16.1652	NA	NA	NA	16.5026	NA	NA	15.8968	16.1404	16.1425	15.8439	16.5741	16.1142	16.1454	15.9846	NA	NA	16.4992	NA	16.7459	NA	NA	NA
O14828	SCAMP3	Secretory carrier-associated membrane protein 3	SCAM3_HUMAN	8	8	14	20.6657	20.4993	19.8389	19.7037	19.5285	19.6249	19.4162	18.4799	19.835	19.825	19.4916	19.3526	19.918	19.6839	19.615	19.6295	19.4932	19.3307	19.3107	19.0526	19.7033	19.6946	19.2239	19.0034	19.3362	19.258	19.5718	19.523	19.7623	19.6708	19.4948	19.5535	19.4088	19.5699	19.699	19.7124	19.5465	19.5194	19.9784	19.6676
O14830	PPEF2	Serine/threonine-protein phosphatase with EF-hands 2	PPE2_HUMAN	1	1	1	NA	18.9007	19.6678	19.648	19.5559	19.6728	19.2953	NA	19.4864	18.6552	19.3792	NA	NA	19.4867	19.7306	NA	19.7769	18.3256	20.0698	19.0984	19.2863	18.9652	18.9066	NA	19.2929	19.3791	20.4137	19.8946	18.6821	19.2997	NA	19.627	19.5188	19.3695	19.8	18.5849	19.2184	19.1084	18.5447	18.0201
O14841	OPLAH	5-oxoprolinase	OPLA_HUMAN	29	30	32	19.1956	19.2721	19.8052	19.7468	19.5933	19.6265	18.7178	17.8133	19.598	19.6743	19.3461	19.4528	19.7439	19.431	19.5841	19.5529	19.3958	19.119	19.4368	19.1898	19.5819	19.6126	19.1493	18.9456	18.6514	18.0743	19.3168	19.2243	18.3692	18.7363	19.3424	19.4181	19.0949	19.0962	19.7146	19.6947	19.4892	19.3708	19.6601	19.5115
O14874	BCKDK	[3-methyl-2-oxobutanoate dehydrogenase [lipoamide]] kinase, mitochondrial	BCKD_HUMAN	14	15	20	18.4483	18.0942	18.1807	18.0663	17.3391	17.1147	17.0553	16.0162	17.7506	17.4987	17.7072	17.5419	17.1396	16.8114	17.7878	17.9521	16.7905	16.4447	17.8728	17.7592	16.9312	17.0532	17.6099	17.2317	17.86	17.6759	17.7768	17.6369	17.8656	17.7953	18.2695	18.258	17.5493	17.3836	17.5627	17.4284	18.0704	17.9103	18.0216	17.8861
O14879	IFIT3	Interferon-induced protein with tetratricopeptide repeats 3	IFIT3_HUMAN	30	31	42	16.5854	16.5504	17.2196	17.2108	17.4372	17.4476	16.6134	16.3453	18.3946	18.1417	17.3761	16.9199	17.5825	17.1326	18.4251	17.9163	17.4346	16.9936	16.8334	16.4203	17.2277	16.9226	17.2638	16.9157	18.1503	17.7871	16.8929	16.642	16.8202	16.6274	17.1649	17.117	18.3384	18.2236	16.9618	16.6679	20.1389	20.0023	17.8579	17.5462
O14880	MGST3	Microsomal glutathione S-transferase 3	MGST3_HUMAN	6	7	11	18.1646	18.0876	17.8202	17.9719	16.704	16.7527	16.9681	16.6052	17.1973	17.2327	17.2392	17.198	16.7469	16.827	17.2984	17.3647	17.3721	17.122	17.5166	17.5953	16.8306	17.0066	17.033	17.1084	17.0835	16.9754	17.6188	17.7556	17.0196	16.9175	18.0234	18.0756	17.195	16.9086	17.3913	17.4761	17.2265	16.9727	17.9549	18.1581
O14907	TAX1BP3	Tax1-binding protein 3	TX1B3_HUMAN	6	7	9	20.454	20.5005	21.1652	21.0925	21.1272	21.1172	20.6412	19.6656	20.8344	20.9836	20.0317	19.9669	21.4605	21.4681	20.2294	20.2562	20.3709	20.3774	20.7227	20.4563	20.8802	21.1159	20.5229	20.3503	19.4765	19.7281	20.9406	21.0177	20.4175	20.4094	20.8401	20.872	20.2889	20.5014	20.9075	20.8638	19.9021	19.8484	20.6364	20.6087
O14908	GIPC1	PDZ domain-containing protein GIPC1	GIPC1_HUMAN	18	18	24	18.1603	18.2076	18.0355	18.0648	18.5558	18.693	17.5885	17.0622	18.5362	18.5569	17.6305	17.4244	18.7411	18.4795	17.7697	17.5364	18.0141	17.7328	17.5914	17.2234	18.4392	18.3526	17.2663	17.2838	17.5286	17.4883	17.5975	17.4842	18.012	17.8923	17.6932	17.7327	17.8378	17.8524	17.9143	17.9039	18.0357	17.8862	17.6245	17.6371
O14920	IKBKB	Inhibitor of nuclear factor kappa-B kinase subunit beta	IKKB_HUMAN	15	15	18	18.289	18.1011	18.6449	18.5982	18.1085	17.8856	17.718	17.0789	18.292	18.0841	18.0934	17.9235	18.6404	18.3944	18.2577	18.0145	17.5105	17.4174	17.9624	17.717	18.2337	18.1473	17.6852	17.5607	16.7155	16.7066	18.1318	18.0099	18.35	18.2177	18.0953	18.1117	17.3839	17.5161	18.4692	18.5028	17.5246	17.5216	18.2912	18.1985
O14925	TIMM23	Mitochondrial import inner membrane translocase subunit Tim23	TIM23_HUMAN	6	6	6	18.4664	18.4773	18.3169	18.0939	17.0996	17.1768	17.478	17.0867	17.8489	17.8319	17.4663	17.4065	17.5298	17.1238	17.8931	17.7481	17.2885	17.2485	17.5728	17.4515	17.6294	17.6226	17.2972	17.1835	18.0378	17.7473	17.4691	17.5063	17.5263	17.5062	17.6254	17.6877	17.9369	17.9179	17.56	17.806	18.1127	18.0855	17.8129	17.7996
O14929	HAT1	Histone acetyltransferase type B catalytic subunit	HAT1_HUMAN	10	11	12	18.1923	17.9559	18.6228	18.7685	17.9395	18.2322	18.2245	17.7635	18.9167	19.0809	18.0192	17.8288	18.4374	18.3435	18.4069	18.197	17.7657	17.9945	17.6436	17.4784	18.6431	18.9578	17.4385	16.6495	19.3521	19.075	17.9805	18.4512	17.4621	17.6407	17.6056	18.0696	19.2541	19.1099	18.205	18.3685	18.9053	18.8845	17.9457	18.1616
O14933	UBE2L6	Ubiquitin/ISG15-conjugating enzyme E2 L6	UB2L6_HUMAN	10	10	11	17.7681	17.8138	19.3105	19.1917	18.8799	18.9575	18.9588	18.2664	18.8651	18.6862	18.8397	18.6429	19.3827	18.7076	19.3274	18.935	18.5926	18.2538	18.7295	18.3361	19.1744	18.9968	19.1341	18.7237	18.2184	17.9778	19.0804	18.9239	18.2664	17.994	18.9862	18.9416	18.8092	18.7273	18.9926	18.8991	19.6539	19.5375	19.4601	19.4417
O14936	CASK	Peripheral plasma membrane protein CASK	CSKP_HUMAN	26	26	30	18.269	18.0202	18.8676	18.8699	18.3536	18.27	17.9151	17.3789	18.0982	18.0447	17.9967	17.7261	18.6415	18.3407	18.0015	17.8628	17.6897	17.4905	17.8342	17.5842	18.2775	18.1455	18.0835	17.914	18.3475	18.1787	18.4645	18.4557	18.307	18.237	18.2299	18.3949	18.219	18.1966	18.0093	18.0684	18.2529	18.1807	18.4958	18.5236
O14939	PLD2	Phospholipase D2	PLD2_HUMAN	4	4	4	17.1704	17.2687	16.603	16.7827	16.6378	16.5209	16.3867	14.7571	17.1222	16.8261	16.0201	16.0447	16.9059	17.0089	16.564	15.8526	16.5524	16.3464	16.1547	NA	16.3487	16.6701	NA	NA	15.5345	14.8175	16.0883	15.0015	16.1526	16.1964	17.2055	16.2977	15.8895	15.2408	15.1923	15.9593	16.0606	15.6493	16.5349	NA
O14949	UQCRQ	Cytochrome b-c1 complex subunit 8	QCR8_HUMAN	5	6	11	19.5619	19.1414	19.315	19.1469	18.5959	18.599	18.7138	17.9636	18.8874	18.8108	18.9429	18.4045	18.9949	18.4118	19.4554	18.8429	18.2674	17.5632	19.2761	18.6314	18.7175	17.9992	19.5323	19.0374	18.8018	18.5146	18.9101	18.556	18.2123	17.7523	19.6757	19.7334	19.0545	18.8405	18.9953	18.5561	19.0254	18.6278	19.4013	18.9221
O14950	MYL12B	Myosin regulatory light chain 12B	ML12B_HUMAN	21	29	39	23.3801	23.2328	22.4408	22.3625	24.0531	24.0978	23.1247	22.1042	23.3741	23.4092	22.4439	22.3691	23.2454	22.886	22.2224	22.056	23.2733	23.0441	23.4352	23.1174	23.531	23.5012	22.0148	22.0099	22.5704	22.4914	23.1605	23.135	23.1423	23.0684	22.4744	22.5094	22.7126	22.8337	23.0745	23.0765	22.8507	22.735	22.7177	22.5392
O14957	UQCR11	Cytochrome b-c1 complex subunit 10	QCR10_HUMAN	1	1	1	17.7787	18.0902	18.5836	18.5572	18.0781	17.8993	19.0259	18.1266	18.3943	18.0943	17.9349	18.3346	18.006	18.3053	18.7496	18.7927	17.9953	17.868	18.6441	18.2584	NA	18.1254	18.8716	19.1411	18.6902	18.4267	18.7607	18.2477	16.7204	17.7222	19.6906	19.5283	18.6657	18.8626	18.1422	18.3985	18.4083	18.2951	19.2637	19.1268
O14964	HGS	Hepatocyte growth factor-regulated tyrosine kinase substrate	HGS_HUMAN	19	19	29	18.2765	18.1713	18.4998	18.3956	18.6408	18.8245	18.0904	17.2168	18.7422	18.5058	18.1217	17.8406	19.0246	18.6217	18.2232	17.9052	18.3272	17.8583	18.5159	18.0873	18.8038	18.492	18.1914	17.9523	17.8381	17.6366	18.2676	18.1963	18.3763	18.2533	18.178	18.323	18.1041	18.0523	18.2088	18.0879	17.8287	17.8143	17.9658	18.0133
O14966	RAB29	Ras-related protein Rab-7L1	RAB7L_HUMAN	6	6	7	18.8433	18.7089	17.8681	17.783	17.3491	17.589	17.1279	16.4438	18.1499	17.7166	17.4072	17.3636	17.8779	17.6169	17.8051	17.4613	17.758	17.52	17.7728	17.5489	17.9187	17.8728	17.4609	17.6068	17.6756	17.3229	17.9655	17.7201	17.766	17.7989	17.6075	17.8577	17.0337	16.7705	17.2741	17.1883	17.3374	16.9695	17.816	17.4611
O14967	CLGN	Calmegin	CLGN_HUMAN	12	12	13	17.7762	17.4594	NA	NA	17.502	17.4989	17.0709	16.821	17.0584	17.1398	16.4953	16.3776	17.1976	16.1397	NA	16.3975	16.5893	16.3332	NA	NA	NA	16.8122	16.1072	17.1499	16.9018	17.296	NA	NA	NA	NA	NA	NA	18.6351	18.6119	18.036	18.0216	18.3421	18.2648	17.7638	17.6761
O14972	VPS26C	Vacuolar protein sorting-associated protein 26C	VP26C_HUMAN	5	5	7	18.0995	17.9251	18.1906	18.1811	17.7137	17.6485	17.5676	16.823	17.7861	17.7441	17.7152	17.8606	17.9697	17.5553	17.9458	17.6123	17.5955	17.4801	17.8823	17.6126	17.8966	17.5795	16.9718	16.7414	17.0026	16.6966	18.0725	18.0165	17.7486	17.5718	17.8444	17.6373	17.1769	16.7979	17.6591	17.5108	17.1594	16.8409	17.7363	17.6865
O14974	PPP1R12A	Protein phosphatase 1 regulatory subunit 12A	MYPT1_HUMAN	31	33	44	20.6712	20.6281	20.2166	20.0975	20.8921	20.9974	19.9899	18.8656	20.7866	20.5492	19.8372	19.3906	20.9345	20.5199	19.8918	19.2892	20.2298	19.796	20.143	19.6346	20.7909	20.4017	19.7522	19.38	20.3654	20.1112	20.2991	19.9939	20.7778	20.5161	19.7933	19.8586	20.3332	20.3401	20.227	19.9921	20.1954	20.0058	19.8248	19.5787
O14976	GAK	Cyclin-G-associated kinase	GAK_HUMAN	21	21	23	18.3774	18.1558	18.3096	18.2727	18.2219	18.3841	17.8977	17.2292	18.3014	18.3401	17.9212	17.7974	18.5077	18.267	18.0152	17.963	17.8404	17.7185	17.87	17.6452	18.4458	18.3725	17.4857	17.5264	17.5441	17.5761	17.8719	18.0083	18.2118	18.0449	18.0641	17.9715	18.0561	17.9371	18.1764	18.2216	18.251	18.2565	18.0727	17.9239
O14979	HNRNPDL	Heterogeneous nuclear ribonucleoprotein D-like	HNRDL_HUMAN	18	20	29	22.5921	22.5439	22.6349	22.6422	22.5516	22.5211	22.6575	21.7191	22.8087	22.7601	22.4527	22.2759	22.3931	22.188	22.2609	22.1762	21.955	21.7978	22.4692	22.3534	22.4375	22.4991	22.2538	22.1195	23.3765	23.303	22.5662	22.5093	22.3698	22.3319	22.5872	22.6366	23.1792	23.1513	22.6945	22.6569	23.1149	23.06	22.5856	22.4679
O14980	XPO1	Exportin-1	XPO1_HUMAN	41	44	60	19.3271	19.1803	20.0089	19.9392	19.7025	19.6865	19.4105	18.6302	19.8826	19.7734	19.5038	19.2623	19.6305	19.3213	19.5077	19.2548	19.5225	19.2777	19.4943	19.1717	19.7593	19.6561	18.9802	18.7179	19.6305	19.5067	19.897	19.779	19.4082	19.3054	19.5113	19.4865	20.0773	20.0358	19.8881	19.8799	20.0132	19.9179	19.6555	19.6058
O14981	BTAF1	TATA-binding protein-associated factor 172	BTAF1_HUMAN	18	18	19	16.8771	16.7829	17.1256	16.9903	16.6225	16.6775	16.7909	15.6974	17.0253	16.9269	16.5606	16.3955	16.6037	16.1274	16.3119	16.2918	16.1603	16.2079	16.2278	15.8835	16.7638	16.7826	15.6203	15.495	17.0078	16.8107	16.61	16.6091	16.6192	16.3617	16.6532	16.5414	16.8631	16.9099	16.824	16.6646	16.85	16.6575	16.4916	16.4844
O15013	ARHGEF10	Rho guanine nucleotide exchange factor 10	ARHGA_HUMAN	21	22	24	16.6611	16.5116	17.676	17.5957	17.6793	17.7378	17.1682	16.6276	17.3827	17.3038	16.7281	16.7284	17.3633	17.0686	16.2682	16.591	16.7911	16.3969	16.8919	16.303	17.4	17.3586	16.5063	16.6343	16.5672	16.5628	17.2381	17.1508	17.0012	16.7636	17.028	16.957	17.0988	16.9742	17.308	17.2772	16.9776	16.9681	16.8147	16.762
O15020	SPTBN2	Spectrin beta chain, non-erythrocytic 2	SPTN2_HUMAN	5	5	5	17.4822	17.5271	17.5614	17.3128	16.9685	17.3792	16.6308	16.129	15.7069	17.424	16.0383	16.4547	17.1327	17.0206	16.9403	16.4952	15.9685	16.5191	16.7669	16.481	16.9194	17.2676	16.2924	17.0901	17.4461	16.9474	16.8038	16.8913	17.4233	16.7847	17.1312	17.1275	17.1413	17.3279	16.8907	17.3204	17.3039	17.3176	16.5015	16.4495
O15021	MAST4	Microtubule-associated serine/threonine-protein kinase 4	MAST4_HUMAN	1	1	1	NA	NA	NA	NA	16.7039	NA	NA	NA	16.8184	NA	NA	NA	17.4361	17.1546	NA	NA	NA	NA	NA	NA	16.9661	NA	NA	NA	NA	NA	NA	NA	NA	NA	NA	NA	NA	NA	NA	NA	NA	NA	NA	NA
O15027	SEC16A	Protein transport protein Sec16A	SC16A_HUMAN	42	43	50	18.3302	18.2492	18.4178	18.3501	18.4969	18.7312	17.7766	17.1444	18.4318	18.3503	17.5784	17.506	18.7598	18.504	17.962	17.6365	18.3837	17.9032	17.7445	17.5249	18.5989	18.4067	17.5876	17.4291	17.756	17.5139	18.2085	18.0792	18.2554	18.0047	17.9894	17.8076	18.1001	18.0442	18.0861	17.9072	17.8963	17.7218	17.9029	17.7132
O15031	PLXNB2	Plexin-B2	PLXB2_HUMAN	53	53	64	18.9874	18.8738	18.9916	18.9574	19.258	19.3554	18.3392	17.407	19.5178	19.4088	18.6401	18.2692	19.5022	19.1204	18.6781	18.3766	18.859	18.5625	18.5506	18.2246	19.5074	19.3442	18.4947	18.2783	19.3718	19.1688	18.876	18.7053	18.9054	18.7383	18.6755	18.5304	19.3512	19.2978	18.7607	18.6727	19.1406	18.9787	18.7757	18.6791
O15042	U2SURP	U2 snRNP-associated SURP motif-containing protein	SR140_HUMAN	23	23	29	18.4965	18.4032	18.3006	18.2264	18.2091	18.3856	18.0541	17.1756	18.6575	18.6205	17.9289	17.8631	18.2672	18.0094	17.8892	17.6615	17.7925	17.5854	17.9654	17.6658	18.4588	18.271	17.606	17.554	19.0746	18.9665	18.2483	18.1173	18.148	18.1484	18.0031	17.8842	18.9332	18.856	18.3658	18.3089	19.0472	18.9262	18.2644	18.0128
O15047	SETD1A	Histone-lysine N-methyltransferase SETD1A	SET1A_HUMAN	3	3	4	NA	15.0679	16.2695	15.9478	15.6736	15.9103	15.6746	15.0328	15.7686	15.7694	15.3874	15.4228	15.59	15.2011	15.4586	15.2418	15.1206	15.8385	15.419	15.1729	15.4208	15.7557	15.6258	15.4627	16.1145	16.0328	14.6583	15.8505	15.4936	15.5664	15.7871	15.8452	16.0544	15.9797	15.6493	15.6852	16.0274	15.8556	15.3882	15.6447
O15050	TRANK1	TPR and ankyrin repeat-containing protein 1	TRNK1_HUMAN	3	3	3	18.8038	17.9766	19.0946	19.2595	18.7082	18.8532	18.8332	19.4191	18.1782	18.1131	18.3657	18.0174	18.4264	18.9501	18.4923	18.7232	18.2413	18.513	18.6065	18.0648	17.9521	17.9661	18.0012	17.6437	16.9843	17.9384	18.7626	18.3051	17.7984	18.4038	18.8483	18.6975	18.3335	17.9332	18.545	18.6938	18.6668	17.5358	18.3591	19.1035
O15056	SYNJ2	Synaptojanin-2	SYNJ2_HUMAN	18	18	20	15.811	16.0388	17.2962	17.2571	16.7874	16.7836	16.7468	15.836	17.041	16.9493	16.6074	16.4367	16.663	16.3321	16.6031	16.5327	15.9067	15.7066	16.3579	16.0746	16.9317	16.8036	16.7212	16.3176	16.1305	16.0535	17.0419	16.8909	15.7285	15.263	16.7078	16.4759	16.4743	16.4037	16.699	16.6021	16.1774	16.0575	16.9592	16.8251
O15066	KIF3B	Kinesin-like protein KIF3B	KIF3B_HUMAN	7	7	8	17.2814	17.2465	16.8777	16.8107	17.4677	17.5412	16.0059	15.7789	17.0926	17.0678	15.803	15.6852	17.7113	17.3109	15.907	15.8056	16.6648	16.0601	16.4873	15.8244	17.1547	16.9802	15.9731	15.7211	16.0875	15.9994	16.7199	16.4177	17.1694	17.0366	16.4698	16.6775	16.8308	16.7078	16.6867	16.491	16.6779	16.7084	15.9303	16.1127
O15067	PFAS	Phosphoribosylformylglycinamidine synthase	PUR4_HUMAN	25	26	31	17.833	17.8224	18.6001	18.5377	18.6899	18.7033	18.3195	17.5538	18.7536	18.7376	18.002	17.9472	18.6349	18.5629	18.2223	18.2027	18.0473	17.8983	18.051	17.874	18.7082	18.6964	17.5196	17.5664	17.704	17.7305	18.384	18.4544	18.195	18.2189	18.3481	18.3823	18.7328	18.7096	18.6699	18.6176	18.4092	18.326	18.496	18.4291
O15069	NACAD	NAC-alpha domain-containing protein 1	NACAD_HUMAN	2	2	2	15.6798	15.5094	15.3033	NA	16.1315	16.0199	NA	13.9549	14.4965	15.6071	13.5166	14.109	14.3341	15.1947	14.3182	NA	14.974	15.0853	NA	14.7708	14.6044	15.6958	14.0595	14.2933	14.4362	15.1601	14.3103	NA	NA	14.9616	14.3525	14.9411	15.0674	15.4097	14.9105	15.0678	15.0107	15.2116	14.137	NA
O15075	DCLK1	Serine/threonine-protein kinase DCLK1	DCLK1_HUMAN	22	22	31	17.0642	16.9738	19.1504	19.0112	17.4571	17.4025	18.3072	17.3708	17.1789	16.8781	17.7719	17.8018	16.6694	16.5075	18.6886	18.5018	16.417	16.5455	18.3775	17.97	17.6773	17.3937	19.0358	18.766	15.5573	14.9394	18.6708	18.4306	16.4026	16.3473	19.4403	19.2376	16.1726	16.3517	18.5995	18.5612	16.432	16.0756	18.0662	17.8633
O15084	ANKRD28	Serine/threonine-protein phosphatase 6 regulatory ankyrin repeat subunit A	ANR28_HUMAN	3	3	3	17.3383	17.0679	17.9135	17.5027	17.7398	17.56	16.7693	15.793	17.5252	17.4387	17.6136	17.3882	16.9488	16.9957	16.8459	17.118	16.8262	16.3025	16.6345	16.5693	17.3007	16.9616	16.4332	16.9023	16.7313	16.3798	17.0821	16.9019	16.7033	16.7335	17.4567	17.3709	17.2599	16.7923	17.0664	17.1111	17.1825	16.997	16.8902	16.9351
O15085	ARHGEF11	Rho guanine nucleotide exchange factor 11	ARHGB_HUMAN	10	10	10	17.0201	16.7611	17.1227	17.0371	16.6733	16.8652	16.3228	15.3106	16.5725	16.6855	16.2741	16.3378	16.9114	16.8526	16.3351	16.2412	15.8971	15.7557	16.088	15.9629	16.4274	16.6386	16.142	16.12	15.6763	15.6408	16.3886	16.5481	16.2818	16.331	16.5036	16.7021	16.0468	16.0253	16.4888	16.4269	16.1038	16.1733	16.4801	16.4657
O15091	PRORP	Mitochondrial ribonuclease P catalytic subunit	MRPP3_HUMAN	14	14	14	18.1132	18.0081	18.2116	18.0879	17.0722	17.2018	17.2755	16.6684	17.7826	17.8333	17.4166	17.1471	17.6287	17.2523	17.8622	17.8051	17.1717	17.0561	17.4947	17.1378	17.5161	17.6274	17.4529	17.4142	17.9131	17.8484	17.4999	17.5358	17.4174	17.3266	18.2435	18.2118	17.886	17.9024	17.6482	17.6027	17.6586	17.5969	17.6096	17.5709
O15111	CHUK	Inhibitor of nuclear factor kappa-B kinase subunit alpha	IKKA_HUMAN	9	9	10	16.7024	16.5888	16.5991	16.5664	16.7449	16.5966	16.1976	15.4544	16.5546	16.4322	16.1291	16.0607	17.0132	16.5975	16.3992	15.9366	15.862	15.7321	16.0651	15.8125	16.3987	16.5367	15.9899	16.1323	15.8785	15.604	16.2384	16.2266	16.4333	16.4883	16.4132	16.4274	16.1386	16.0517	16.1076	16.332	16.4609	16.381	16.4271	16.2971
O15116	LSM1	U6 snRNA-associated Sm-like protein LSm1	LSM1_HUMAN	8	8	10	18.4879	18.3616	19.3519	19.1899	19.2718	19.1705	18.7641	17.9087	18.7213	18.7556	18.5426	18.4771	19.2385	19.1042	18.805	18.7273	18.5056	18.2788	18.902	18.5947	18.9771	18.9199	18.3448	18.3069	18.1974	18.0671	19.1307	18.9457	18.9712	18.7883	19.1087	19.0403	19.0393	18.9875	19.0107	19.0177	18.854	18.7628	18.9503	18.8116
O15118	NPC1	NPC intracellular cholesterol transporter 1	NPC1_HUMAN	16	17	27	20.0668	19.9022	20.5177	20.5394	18.9254	18.987	20.4816	19.3952	18.9716	18.7913	20.3002	20.1832	18.2832	18.0829	20.1537	20.0149	18.5535	18.4268	20.4441	20.2805	18.5959	18.7687	19.5404	19.6305	19.0448	18.9983	20.0933	20.1483	18.6752	18.6932	20.8882	20.8561	19.3363	19.313	20.0679	20.0985	19.2978	19.0941	20.088	19.9846
O15121	DEGS1	Sphingolipid delta(4)-desaturase DES1	DEGS1_HUMAN	3	3	5	18.3958	18.2068	18.1797	18.1577	18.0978	18.1292	17.6866	17.0732	18.1142	18.2557	16.9182	16.9675	18.0917	17.9781	17.0578	16.8791	17.8234	17.8092	16.6859	16.9819	18.1053	18.3771	17.1735	17.0909	18.6618	18.9943	17.7128	17.7191	18.033	18.2157	17.2887	17.509	18.7235	18.929	18.0238	18.1954	18.3477	18.4999	17.6223	17.2248
O15126	SCAMP1	Secretory carrier-associated membrane protein 1	SCAM1_HUMAN	10	10	12	19.6143	19.286	19.2516	19.12	19.7255	19.8736	18.797	17.9157	19.7036	19.5667	19.0322	18.8533	19.8419	19.2612	19.2256	18.8159	19.3757	18.9748	19.5571	18.907	19.7057	19.3621	19.2804	18.6411	19.5338	19.2258	19.0855	18.8805	18.9516	18.8694	19.0438	19.003	19.354	19.2503	19.1577	19.1192	19.178	19.079	19.0853	18.7228
O15127	SCAMP2	Secretory carrier-associated membrane protein 2	SCAM2_HUMAN	2	2	3	19.8171	19.6486	18.4486	18.5046	18.4182	18.7799	18.3842	16.7922	19.7204	18.9775	18.6848	18.2161	19.3034	18.3486	18.6831	18.2387	18.6364	18.2883	18.6831	17.8391	19.2305	18.2774	NA	NA	18.9268	17.9677	18.6553	18.3004	18.5123	18.3585	17.9999	17.8503	18.583	18.232	18.479	18.2027	18.4967	18.1941	18.1537	18.0947
O15143	ARPC1B	Actin-related protein 2/3 complex subunit 1B	ARC1B_HUMAN	25	25	41	21.8198	21.6093	21.9443	21.7775	22.0548	22.1249	21.4537	20.1812	22.1177	21.8888	21.4593	20.9548	22.2759	21.7194	21.4014	20.9054	21.8521	21.4479	21.755	21.2729	22.2831	21.9369	21.3411	20.8751	21.011	20.7969	22.0688	21.7077	21.7548	21.5021	21.3977	21.3541	21.4319	21.3644	21.7756	21.6334	21.4195	21.1467	21.5633	21.3738
O15144	ARPC2	Actin-related protein 2/3 complex subunit 2	ARPC2_HUMAN	24	27	45	21.2346	20.9719	21.2188	20.9292	21.4179	21.3779	20.4057	19.3208	21.343	21.0241	20.5041	20.1733	21.5091	20.9504	20.5186	20.1054	21.0472	20.4634	20.6212	20.0417	21.6287	21.1538	20.1848	19.7602	20.2309	19.9217	21.0689	20.7114	21.0388	20.7464	20.4885	20.4631	20.4272	20.456	20.8474	20.6984	20.5967	20.2831	20.5734	20.5545
O15145	ARPC3	Actin-related protein 2/3 complex subunit 3	ARPC3_HUMAN	16	20	30	21.9131	21.8984	22.0295	22.0231	22.3504	22.5316	21.7006	20.6169	22.3067	22.2123	21.4818	21.3423	22.5889	22.2027	21.6064	21.3259	21.9841	21.5942	21.8556	21.5652	22.5649	22.2678	21.6086	21.4245	21.3296	21.2496	22.1449	22.0613	21.9847	21.7455	21.7341	21.7047	21.7879	21.7728	21.9524	21.9255	21.5913	21.5064	21.8827	21.6938
O15155	BET1	BET1 homolog	BET1_HUMAN	2	2	4	18.7826	18.5338	17.6929	17.4913	17.6511	17.6294	16.5436	16.5141	17.0438	17.1279	16.7635	16.5666	17.5227	17.1938	16.6953	16.8839	17.2822	17.2117	17.416	17.2917	16.9628	16.7768	16.6361	16.6081	17.947	18.0029	17.4021	17.5066	17.669	17.8569	17.235	17.3318	17.571	17.6966	17.1391	17.1694	18.002	18.034	16.9029	17.0838
O15160	POLR1C	DNA-directed RNA polymerases I and III subunit RPAC1	RPAC1_HUMAN	15	15	16	19.1801	19.2259	18.9095	18.7565	18.8386	18.8244	18.6343	17.8281	19.1944	18.9515	18.1681	18.1552	19.4516	18.9435	18.1861	18.213	18.5843	18.3816	18.3826	18.0669	18.9159	18.7892	18.3198	18.2218	18.661	18.6366	18.4749	18.6049	18.9374	18.7176	18.4797	18.6244	19.0501	18.9385	18.776	18.6296	19.0452	18.791	18.6209	18.4251
O15162	PLSCR1	Phospholipid scramblase 1	PLS1_HUMAN	3	3	3	16.6568	16.7729	18.2434	17.4585	NA	NA	NA	NA	18.5346	17.8997	NA	16.7425	NA	17.5302	18.0457	17.4524	18.0344	17.5285	17.1929	17.0913	NA	NA	17.4456	16.4399	17.996	18.0739	17.8701	17.4512	17.5191	NA	NA	NA	18.2659	18.2587	16.8261	17.3494	19.0396	18.9648	17.6652	18.2758
O15173	PGRMC2	Membrane-associated progesterone receptor component 2	PGRC2_HUMAN	16	18	24	23.159	23.018	22.3563	22.2127	21.7571	21.8588	21.5827	20.7875	21.771	21.5862	21.403	21.1489	22.001	21.4862	21.6812	21.3776	21.6861	21.1606	21.7753	21.2708	21.653	21.2571	21.5948	21.2592	22.289	22.1284	22.1768	22.0347	22.2903	22.0211	21.9823	22.0377	21.82	21.9261	21.689	21.6683	21.7933	21.7071	21.5483	21.4785
O15212	PFDN6	Prefoldin subunit 6	PFD6_HUMAN	7	7	9	20.0856	19.5328	20.6287	20.332	20.6445	20.7546	20.0795	19.0185	20.3484	20.1835	19.6963	19.6028	20.7065	20.3307	19.893	19.5986	19.8263	19.647	20.0187	19.8071	20.5626	20.2547	19.8305	19.4066	19.666	19.6388	20.3114	20.1778	20.3994	20.1781	20.3262	19.9111	20.282	20.2477	20.4437	20.155	20.2193	20.0277	20.285	19.9395
O15213	WDR46	WD repeat-containing protein 46	WDR46_HUMAN	10	10	11	17.6403	17.8704	17.365	17.6157	17.2947	17.6066	16.5473	16.7066	17.519	17.5911	16.122	16.7388	17.7335	17.5467	17.0749	16.2662	17.0196	16.5573	16.6913	16.6355	17.5533	17.3186	16.7557	16.8834	17.4919	17.6366	17.1332	17.264	17.3627	17.3221	16.6945	17.131	17.3969	17.6309	17.1227	17.0701	17.583	17.5702	17.0202	17.0974
O15226	NKRF	NF-kappa-B-repressing factor	NKRF_HUMAN	15	15	17	17.2174	17.195	17.0267	16.8703	17.2181	17.1745	16.6438	16.561	16.9612	16.9215	16.2698	16.277	17.4017	16.8385	16.2692	16.5567	16.4866	16.3199	16.7472	16.296	16.8439	16.6442	16.5418	16.262	17.2308	16.9369	16.6472	16.5503	17.0421	16.7833	16.8292	16.583	17.0961	16.8986	16.6564	16.8822	17.3593	17.2484	16.7698	16.7316
O15228	GNPAT	Dihydroxyacetone phosphate acyltransferase	GNPAT_HUMAN	16	16	21	18.1907	18.143	17.6726	17.5739	17.2138	17.3089	16.7662	16.6421	17.4783	17.644	16.8599	17.1033	17.1107	16.8612	16.8637	16.9165	16.7084	17.0047	17.0143	17.1459	17.1753	17.1874	17.2214	16.624	17.3159	17.3858	17.1278	17.3591	17.3008	17.2731	17.4867	17.5092	17.4163	17.4527	17.3047	17.5006	17.2702	17.2556	16.9788	17.1824
O15230	LAMA5	Laminin subunit alpha-5	LAMA5_HUMAN	15	15	15	15.9161	NA	17.8142	17.8355	18.4176	18.3677	17.1467	16.9156	18.1792	18.2049	17.1889	17.4773	17.0844	16.9918	17.1569	17.5315	17.7396	17.5065	17.6726	17.1319	18.1322	18.3633	16.9408	16.9218	17.6582	17.3901	18.2536	18.3974	15.4081	19.1518	17.354	17.37	18.6427	18.5904	18.5276	18.5421	18.5838	18.4048	18.2551	18.1261
O15231	ZNF185	Zinc finger protein 185	ZN185_HUMAN	20	21	27	17.5042	17.5159	17.5546	15.7295	18.3597	18.3799	16.2675	15.1995	18.4774	18.4955	17.2845	17.0092	17.9766	17.5303	16.5091	16.3027	18.1594	17.6959	16.9527	16.6126	18.5213	18.0723	15.5684	NA	17.4231	17.3734	15.788	15.5389	17.4971	17.1989	15.8936	16.3314	18.3566	18.2733	17.6974	17.5853	18.3252	18.1666	16.708	16.5947
O15235	MRPS12	28S ribosomal protein S12, mitochondrial	RT12_HUMAN	3	3	4	18.5935	18.3006	18.5481	18.364	18.1917	18.1886	17.9831	16.651	18.4196	18.6442	17.4841	17.3388	17.9269	17.8695	18.4008	17.6714	17.5212	16.8372	18.17	17.7219	18.0124	17.7877	18.2048	18.0613	18.2872	17.962	17.5423	17.4829	17.6533	16.9972	18.1302	18.0481	18.5382	18.4008	18.0368	17.7646	18.3586	18.2243	18.6019	18.2878
O15239	NDUFA1	NADH dehydrogenase [ubiquinone] 1 alpha subcomplex subunit 1	NDUA1_HUMAN	2	2	3	15.8165	NA	NA	NA	15.9699	16.6542	NA	17.0961	17.4759	17.126	17.4733	16.6862	16.0143	15.742	NA	15.725	16.9794	15.6309	16.0909	16.5671	13.205	14.8618	17.0233	16.7837	16.4331	16.358	13.6679	15.7697	NA	NA	15.7102	16.0148	16.184	15.6591	17.3448	NA	17.2795	16.2337	16.7868	16.8548
O15240	VGF	Neurosecretory protein VGF	VGF_HUMAN	1	1	2	NA	NA	NA	NA	NA	NA	16.9697	15.9937	NA	NA	NA	NA	NA	NA	NA	NA	NA	NA	NA	NA	NA	NA	NA	NA	NA	NA	NA	NA	NA	NA	NA	NA	NA	NA	NA	NA	NA	NA	NA	NA
O15247	CLIC2	Chloride intracellular channel protein 2	CLIC2_HUMAN	13	13	16	NA	16.7482	18.3075	18.1501	17.1825	17.0009	17.3688	16.949	NA	16.4618	17.4057	17.3948	16.5627	16.7032	17.9887	18.0395	NA	16.0845	16.561	16.1238	16.8623	16.5957	18.0207	17.8406	NA	NA	17.266	17.2414	16.6265	NA	18.0741	18.0598	NA	NA	17.1201	16.9442	NA	15.1755	18.3333	18.1838
O15254	ACOX3	Peroxisomal acyl-coenzyme A oxidase 3	ACOX3_HUMAN	18	18	23	18.8627	18.7523	17.5846	17.4833	17.8466	17.7873	17.6119	16.7921	18.3011	18.2372	17.388	17.4145	17.8683	17.6719	17.6508	17.4672	17.6367	17.452	17.4974	17.1806	18.0021	17.9151	17.5357	17.2707	17.9257	17.8867	17.7717	17.7298	18.0411	17.9956	17.8285	17.7613	17.4827	17.5344	17.587	17.5207	17.9449	17.7778	17.6097	17.4885
O15258	RER1	Protein RER1	RER1_HUMAN	6	7	10	20.0908	19.9296	19.1119	18.9865	18.6934	18.9481	18.1932	17.1555	19.0234	18.8615	18.2501	17.8265	18.9537	18.4502	18.7074	18.1018	18.9835	18.4835	18.3014	17.6673	18.9481	18.5318	17.1796	17.3851	18.92	18.5259	18.7325	18.4119	19.0478	18.8256	18.56	18.204	18.6145	18.4809	18.6094	18.5613	18.5453	18.3208	18.3452	18.1807
O15260	SURF4	Surfeit locus protein 4	SURF4_HUMAN	8	13	19	21.7679	21.6812	21.1253	20.9418	20.748	20.8586	20.3143	19.4768	21.0106	20.807	20.0493	20.0111	20.8391	20.4822	20.5007	20.2068	20.6265	20.697	20.2047	19.9953	20.6032	20.6539	19.2062	19.6425	20.6278	20.7156	20.5606	20.6135	20.7254	20.7454	20.5218	20.4685	20.5244	20.5854	20.4466	20.6604	20.5613	20.4761	20.493	20.3101
O15264	MAPK13	Mitogen-activated protein kinase 13	MK13_HUMAN	1	1	1	14.4946	NA	14.6334	14.6468	NA	14.5275	NA	14.4454	NA	14.9566	NA	15.0278	NA	NA	NA	15.1937	NA	NA	NA	14.6354	NA	15.0094	NA	13.7866	NA	14.6663	NA	15.1783	NA	14.434	NA	14.4273	14.9959	15.6118	15.309	15.9197	15.8128	16.0596	15.8702	15.6461
O15269	SPTLC1	Serine palmitoyltransferase 1	SPTC1_HUMAN	16	16	19	19.3371	19.1775	19.4307	19.3466	18.9696	18.9732	18.5619	17.9474	19.233	19.2163	18.4889	18.4787	18.7441	18.4791	18.6781	18.732	18.774	18.4937	18.5852	18.3382	19.3101	19.1561	18.5559	18.4876	19.1307	18.9799	19.113	19.1573	18.4818	18.5116	18.7759	18.935	19.1642	19.1483	19.0876	19.0183	19.0473	18.8703	18.9561	18.7862
O15270	SPTLC2	Serine palmitoyltransferase 2	SPTC2_HUMAN	10	10	11	17.4618	17.4414	17.8006	17.5829	17.572	17.5014	17.2959	16.7166	18.0294	18.0087	17.2004	17.0765	17.584	17.3914	17.1927	16.9964	17.6455	17.2652	17.1218	17.0602	17.8362	17.6254	16.7717	16.8094	17.9675	17.9899	17.4581	17.4761	16.7534	16.9958	17.4163	17.2434	17.8773	17.8309	17.6787	17.6452	17.7292	17.6415	17.2487	16.9475
O15294	OGT	UDP-N-acetylglucosamine--peptide N-acetylglucosaminyltransferase 110 kDa subunit	OGT1_HUMAN	19	20	22	19.7723	19.6259	20.1507	20.2142	19.8581	19.912	19.4308	18.7655	19.8934	19.9462	19.4655	19.5232	19.7366	19.5712	19.6019	19.6042	19.3376	19.2799	19.4937	19.3452	19.7453	19.8466	19.2235	19.1793	19.6155	19.5187	19.6933	19.7561	19.619	19.5095	19.6898	19.688	19.932	19.8707	19.7529	19.847	20.0087	19.9896	19.8073	19.6495
O15296	ALOX15B	Polyunsaturated fatty acid lipoxygenase ALOX15B	LX15B_HUMAN	1	1	1	NA	NA	15.1826	14.6679	15.2558	15.057	NA	NA	NA	NA	NA	NA	14.5359	13.8423	NA	NA	NA	NA	NA	14.0084	NA	NA	NA	NA	NA	NA	15.7398	15.6322	14.6407	14.5487	14.3324	NA	NA	NA	14.7006	14.7396	NA	NA	NA	14.032
O15305	PMM2	Phosphomannomutase 2	PMM2_HUMAN	21	21	26	18.7597	18.5722	19.2907	19.1603	19.3757	19.4416	18.9643	17.8598	19.2494	19.0624	18.8502	18.5306	19.6679	19.1961	18.9807	18.5787	18.9257	18.4114	19.0684	18.671	19.5618	19.1892	18.9814	18.6343	17.7668	17.501	19.1811	18.9851	18.5592	18.3266	18.5034	18.5198	18.4151	18.3862	19.1272	19.007	18.3759	18.2415	18.8281	18.6724
O15321	TM9SF1	Transmembrane 9 superfamily member 1	TM9S1_HUMAN	5	5	5	18.9387	18.7435	19.0762	18.8796	18.2379	18.4394	17.6635	16.9266	18.4298	18.3423	17.815	17.5015	18.6567	18.1821	18.093	17.8193	18.4991	18.2204	17.7817	17.517	18.4077	18.293	17.7781	17.698	18.8007	18.6727	18.4352	18.4382	18.3859	18.0936	18.5293	18.1714	18.0452	18.3197	18.2322	18.0858	18.586	18.4837	18.5514	18.1801
O15347	HMGB3	High mobility group protein B3	HMGB3_HUMAN	8	9	13	18.347	18.076	19.5398	19.3339	19.1754	19.2598	19.7908	18.9572	19.8644	19.8084	19.5861	19.4252	19.1753	18.5323	19.2719	19.2476	18.667	18.3402	19.9478	19.7096	19.763	19.5789	19.2348	18.9302	19.0968	19.1786	19.8507	19.8282	18.4077	18.3352	19.5785	19.4079	20.3243	20.5434	19.8911	19.8874	20.6993	20.3587	19.946	19.8075
O15355	PPM1G	Protein phosphatase 1G	PPM1G_HUMAN	15	16	19	17.7947	17.8154	18.042	18.0202	18.0767	18.11	17.7969	16.926	18.3107	18.1325	17.8268	17.5176	18.0697	17.5766	18.0774	17.6657	17.425	17.1952	17.8023	17.2416	18.1941	17.8745	17.6702	17.1872	18.2794	18.1287	17.9124	17.7341	18.0027	17.676	17.7221	17.6743	18.2228	18.3598	18.065	17.8915	18.446	18.2317	18.0181	17.6743
O15357	INPPL1	Phosphatidylinositol 3,4,5-trisphosphate 5-phosphatase 2	SHIP2_HUMAN	22	22	22	18.5528	18.3311	18.4466	18.4177	18.5865	18.6753	17.728	17.0695	18.3966	18.2731	17.7912	17.5584	18.4506	18.407	17.7748	17.5959	18.0591	17.9216	17.9008	17.7517	18.5029	18.4314	17.6186	17.291	17.7152	17.6685	18.1503	18.1795	18.2829	18.1893	18.0506	18.0719	18.1929	18.3437	18.2715	18.2901	18.0503	17.9178	17.8359	17.7406
O15371	EIF3D	Eukaryotic translation initiation factor 3 subunit D	EIF3D_HUMAN	25	29	33	20.1691	20.0745	20.2032	20.1813	20.0724	20.1064	19.7551	18.8659	20.3313	20.1638	19.8446	19.5052	20.5354	20.0213	19.9942	19.4502	19.875	19.5617	20.0501	19.6808	20.4088	20.0627	19.61	19.1788	20.1984	20.0259	20.1574	19.8586	20.4567	20.1982	19.7639	19.6829	20.2281	20.1276	19.9615	19.9863	20.0234	19.9692	19.6832	19.5284
O15372	EIF3H	Eukaryotic translation initiation factor 3 subunit H	EIF3H_HUMAN	23	25	33	20.1502	19.857	19.9925	19.8634	19.9313	19.9754	19.4737	18.5141	20.1005	19.7921	19.4984	19.1722	20.3103	19.7955	19.5797	19.24	19.4801	19.0438	19.5734	19.1167	20.1289	19.678	19.0869	18.7963	19.746	19.5496	19.6582	19.3707	20.1617	19.8883	19.4365	19.4224	19.7797	19.8049	19.7487	19.5901	19.7029	19.5489	19.3265	19.2858
O15379	HDAC3	Histone deacetylase 3	HDAC3_HUMAN	3	3	4	17.252	17.14	17.5742	17.7191	17.2767	17.5842	16.5755	16.5071	17.4092	17.5071	16.8645	16.8358	17.5733	17.1825	17.2707	17.4307	16.9066	16.7543	16.6715	16.8346	17.0997	17.4289	16.548	16.5659	17.3101	17.2202	17.2471	17.1034	16.9612	17.0504	16.9932	17.0489	17.1115	17.111	17.1942	17.2531	17.1871	17.0115	17.2204	17.125
O15381	NVL	Nuclear valosin-containing protein-like	NVL_HUMAN	4	4	4	15.4474	15.4178	15.3952	15.553	13.5268	NA	15.8082	15.1675	15.4648	15.9135	15.2222	15.7012	14.8186	NA	14.4427	15.1602	13.7964	14.1409	14.0417	14.9231	NA	14.9493	14.6647	15.2965	16.0143	16.2321	15.2109	15.3021	15.394	15.443	15.8152	15.5059	15.8516	16.0615	15.1538	15.7608	16.2391	16.2744	15.6431	15.5195
O15382	BCAT2	Branched-chain-amino-acid aminotransferase, mitochondrial	BCAT2_HUMAN	19	19	26	20.1016	19.8977	18.8807	18.7758	18.3483	18.3829	18.0545	17.2089	18.6858	18.6677	18.2693	18.2473	17.7925	17.7901	18.3884	18.216	18.2381	18.1401	18.6715	18.3894	18.6214	18.6262	19.0189	18.8717	18.353	18.2359	18.5907	18.4475	18.7737	18.6764	19.3963	19.2619	18.5418	18.515	18.6286	18.5613	18.6339	18.6086	18.987	18.9734
O15391;P25490	YY2;YY1	Transcription factor YY2;Transcriptional repressor protein YY1	TYY2_HUMAN;TYY1_HUMAN	2	2	2	NA	16.5387	16.3594	16.3629	16.3703	16.487	16.382	15.722	16.6887	16.56	16.3019	15.541	16.7297	15.411	16.0815	NA	15.8445	15.3782	16.1274	15.4563	16.2615	NA	NA	15.7905	16.4025	16.487	16.1715	16.3868	15.7869	15.7055	16.3104	16.3561	16.5965	16.4758	16.1762	16.0545	16.624	16.4468	15.3619	16.2167
O15397	IPO8	Importin-8	IPO8_HUMAN	18	18	18	17.7385	17.8137	18.2887	18.2827	18.1326	17.9655	17.8203	16.8106	18.119	17.9121	17.8401	17.5063	18.3404	18.1343	18.1594	17.5992	17.7617	17.4	17.9214	17.5191	18.2063	17.9312	17.7146	17.2863	17.6034	17.3405	18.0709	18.0573	18.0332	17.7841	18.1111	17.9672	17.9407	17.8295	18.0183	18.0265	18.0238	17.6547	17.8673	17.7782
O15400	STX7	Syntaxin-7	STX7_HUMAN	13	13	16	20.9068	20.7881	20.3955	20.2951	20.4155	20.3507	20.2954	19.3612	20.7224	20.3907	20.4799	20.2866	20.3861	19.9487	20.3549	19.9862	19.9505	19.5653	20.5225	20.2528	20.4069	20.0189	20.1184	19.6036	20.0598	19.8808	20.5456	20.307	20.6114	20.3555	20.609	20.3214	19.9991	19.9374	20.3046	20.1932	19.899	19.8335	20.3484	20.0927
O15427	SLC16A3	Monocarboxylate transporter 4	MOT4_HUMAN	8	8	11	19.0857	18.9714	18.1331	18.0924	18.624	19.121	17.6342	14.4282	18.9242	19.1128	17.5454	17.4116	19.1182	18.9614	17.7472	17.6815	18.8216	18.5136	17.4973	17.2654	18.9051	18.8339	16.9849	17.1829	19.047	19.0734	17.5593	17.8541	18.832	18.6878	16.7349	17.1691	18.8446	18.8911	18.1628	18.2257	18.399	18.3296	17.3494	17.2415
O15431	SLC31A1	High affinity copper uptake protein 1	COPT1_HUMAN	1	1	1	19.3981	19.4827	19.672	19.6211	17.7135	18.1415	18.6282	18.2138	18.3887	18.7045	18.8329	18.9314	18.3582	18.336	18.9348	18.9959	18.0862	18.6889	19.1495	18.554	18.2058	18.758	NA	16.028	18.2781	18.2066	19.2777	19.4275	18.5718	18.6279	18.8323	18.9742	18.1231	18.3504	19.1585	19.2152	18.213	18.1454	19.5275	19.2753
O15438	ABCC3	ATP-binding cassette sub-family C member 3	MRP3_HUMAN	7	7	8	16.9713	16.8616	17.0532	16.3468	16.9676	16.9033	16.4128	NA	17.2862	17.0331	16.5258	16.5177	16.5383	16.4531	16.6369	16.3616	16.5919	16.2278	16.4071	16.1406	16.516	15.9998	16.6015	NA	17.2631	17.0557	16.3503	15.7297	16.8173	16.6126	16.5204	NA	17.3005	17.2101	16.6376	16.3699	16.5348	16.6491	16.1249	16.4431
O15439	ABCC4	ATP-binding cassette sub-family C member 4	MRP4_HUMAN	17	17	18	17.68	17.5559	17.7276	17.7462	17.775	18.0233	18.0311	17.5258	17.9921	18.211	17.1756	17.1979	17.5217	17.5214	16.7482	16.676	17.0528	17.1022	16.6889	16.8369	17.6316	17.8146	17.5138	17.3706	18.0289	18.1416	17.8723	17.9214	17.5905	17.6698	17.5635	17.624	18.2572	18.3553	17.9506	17.9493	17.7742	17.6731	18.2247	18.026
O15440	ABCC5	ATP-binding cassette sub-family C member 5	MRP5_HUMAN	1	1	1	17.4152	17.038	16.732	16.5029	16.5922	16.6596	15.963	15.6532	16.6587	17.174	NA	16.7831	15.9726	16.3803	NA	16.7103	16.2194	16.1902	16.1211	16.406	16.2718	16.6859	NA	NA	16.42	16.9458	NA	16.3647	16.2125	16.2928	16.6178	16.4773	17.0284	17.1132	16.8016	16.9337	16.5025	16.7916	16.9524	17.0801
O15446	POLR1G	DNA-directed RNA polymerase I subunit RPA34	RPA34_HUMAN	7	7	8	17.2135	17.2658	16.7155	16.7884	17.2498	17.0567	16.8795	15.9906	17.3018	17.1582	16.2124	16.0426	16.7659	16.5951	16.4889	16.1128	16.3199	15.9707	16.4234	15.8891	17.0472	16.9641	16.1434	15.8062	17.7842	17.5617	16.6877	16.6017	17.0479	16.9384	16.6199	16.6459	17.6845	17.6084	16.7665	16.8792	17.3594	17.2662	16.5711	16.2272
O15455	TLR3	Toll-like receptor 3	TLR3_HUMAN	24	24	32	17.754	17.6762	18.6379	18.632	17.3335	17.3369	18.1624	17.4732	17.7208	17.5675	19.0997	18.9944	18.0423	17.7236	19.1931	18.9331	16.4855	16.3235	18.3179	18.0531	16.9483	16.8647	18.71	18.4378	17.5619	17.425	18.4957	18.4312	17.861	17.7707	19.1442	19.1326	17.0317	17.1318	17.8125	17.7409	17.8643	17.766	18.6572	18.5616
O15460	P4HA2	Prolyl 4-hydroxylase subunit alpha-2	P4HA2_HUMAN	44	46	72	20.3594	19.9607	22.4286	22.2469	22.2687	22.3845	21.4719	20.1662	21.5065	21.2512	21.0745	20.7388	21.5993	21.0553	21.0092	20.4837	21.2934	20.7519	20.6995	20.2569	21.8902	21.5184	21.8428	21.3704	21.8198	21.644	22.5353	22.2517	20.2996	19.9515	21.7906	21.7362	21.4283	21.4036	21.7962	21.609	21.5881	21.3551	21.8721	21.7225
O15484	CAPN5	Calpain-5	CAN5_HUMAN	5	5	5	17.575	17.5083	17.3947	17.4389	16.9659	16.8752	16.8839	16.0172	16.8094	16.8331	16.3644	16.5574	17.2673	17.0074	16.4387	16.5922	15.8291	15.7926	16.4921	15.9622	16.6878	16.7892	15.8441	15.938	16.6683	16.4841	16.6023	16.4886	16.7389	16.4643	16.4873	16.6239	16.8616	16.5758	16.5922	16.1406	16.566	16.3053	15.2637	15.9706
O15488	GYG2	Glycogenin-2	GLYG2_HUMAN	1	1	2	NA	15.3163	NA	NA	16.4502	16.29	NA	NA	17.1568	16.3095	15.8391	15.924	17.6201	16.8229	15.5633	NA	16.019	16.2	14.6639	NA	17.1631	16.4786	NA	NA	NA	NA	NA	NA	16.7069	16.304	NA	NA	NA	NA	NA	NA	14.8716	14.8361	NA	15.1904
O15498	YKT6	Synaptobrevin homolog YKT6	YKT6_HUMAN	12	12	19	18.9677	18.9457	19.4784	19.3719	19.0767	19.1948	18.8842	18.1337	18.8992	18.7284	18.7227	18.2902	19.7283	19.2021	18.9279	18.5551	18.9848	18.7599	18.5403	18.3096	19.3166	19.1634	18.4305	18.0233	18.2067	18.0131	19.2764	19.1856	19.1662	18.9752	18.723	18.7332	18.5622	18.4382	18.9838	18.9321	18.3293	18.3549	18.7956	18.7351
O15504	NUP42	Nucleoporin NUP42	NUP42_HUMAN	4	4	4	18.5316	18.5892	17.4478	17.4386	17.5893	17.7495	17.4084	16.3547	17.6003	17.3711	16.4529	16.6314	17.1177	17.1408	17.475	16.8544	16.3363	16.3871	17.005	16.6222	17.1845	17.2261	16.6897	16.1221	16.8761	17.3037	17.0354	17.1099	17.1709	17.0828	17.1179	16.9921	17.4089	17.6504	17.3347	17.4221	17.2721	17.5228	17.1642	17.0981
O15511	ARPC5	Actin-related protein 2/3 complex subunit 5	ARPC5_HUMAN	9	11	14	21.3723	21.0744	21.484	21.2722	21.954	22.0833	21.4141	19.7216	21.6998	21.6087	21.0493	20.7644	21.9902	21.5287	21.1156	20.6652	21.7138	21.1313	21.3753	20.8166	21.9132	21.6834	21.1157	20.7277	20.4509	20.3004	21.5554	21.3079	21.295	21.0598	21.1088	20.9582	21.0464	20.9689	21.5033	21.2252	20.8895	20.7252	21.4803	20.9981
O15514	POLR2D	DNA-directed RNA polymerase II subunit RPB4	RPB4_HUMAN	4	4	6	16.642	16.3512	16.8454	16.8005	17.0887	17.0425	16.3954	15.5981	16.6852	16.6643	16.5358	16.3067	16.645	16.6898	16.3033	16.2495	15.2413	15.2659	15.9158	15.7933	16.3739	16.4287	16.232	16.039	16.7123	16.4766	16.3948	16.3765	16.3426	16.1349	16.7765	16.6268	16.7335	16.7341	16.6566	16.4679	16.7939	16.5923	16.1558	16.3284
O15530	PDPK1	3-phosphoinositide-dependent protein kinase 1	PDPK1_HUMAN	5	5	5	17.1961	17.0101	17.2532	17.1071	17.3788	17.5074	16.8378	16.4031	17.0306	17.0893	16.8079	16.2632	17.7861	17.2776	16.8391	16.3462	16.782	16.5016	16.5733	16.0625	17.4877	17.3327	16.2808	16.0551	15.9439	15.6944	16.6695	16.5094	17.0586	16.9194	16.7488	16.4649	16.6425	16.3628	16.8964	16.8085	16.3667	16.342	16.3551	16.4904
O15533	TAPBP	Tapasin	TPSN_HUMAN	8	8	9	21.1187	20.9324	20.4118	20.2734	20.3226	20.292	20.1221	19.7163	20.8151	20.3175	20.6334	20.1601	20.6002	20.03	20.8203	20.181	19.9456	19.492	20.0055	19.632	20.2662	19.8362	20.2305	19.5366	21.5369	21.194	20.5105	20.2311	20.1158	19.841	20.2508	19.9867	20.7964	20.7062	20.6728	20.4084	22.2128	21.9422	20.2984	20.2059
O15551	CLDN3	Claudin-3	CLD3_HUMAN	1	1	2	NA	NA	NA	NA	NA	NA	NA	NA	NA	NA	NA	NA	NA	NA	NA	NA	NA	NA	NA	NA	NA	NA	NA	NA	NA	NA	NA	NA	NA	NA	NA	NA	16.6736	16.4384	15.8797	14.4634	16.9677	16.6194	NA	NA
O43143	DHX15	ATP-dependent RNA helicase DHX15	DHX15_HUMAN	35	42	64	19.8093	19.7112	19.612	19.5347	19.0957	19.0387	18.9591	18.0665	19.6087	19.5193	19.1277	19.0102	19.3226	18.9897	19.1554	18.9867	18.8334	18.5955	19.0337	18.6484	19.3309	19.2623	18.6533	18.4272	19.8229	19.7285	19.2131	19.1317	19.4887	19.3209	19.1646	19.0922	19.8671	19.789	19.3666	19.2929	20.2065	20.0978	19.2708	19.2153
O43148	RNMT	mRNA cap guanine-N7 methyltransferase	MCES_HUMAN	13	13	14	18.991	18.6922	19.2373	18.9787	18.8951	19.0155	18.8975	18.087	18.8739	18.6924	18.9225	18.507	18.8247	18.5198	18.702	18.3699	18.3249	17.8313	18.9801	18.6068	18.8487	18.625	18.5236	18.2126	19.1262	18.7635	18.9335	18.7387	18.7409	18.4326	18.8012	18.8538	19.0472	18.9351	19.0579	18.9159	19.2866	19.1878	18.9527	18.7383
O43149	ZZEF1	Zinc finger ZZ-type and EF-hand domain-containing protein 1	ZZEF1_HUMAN	24	24	24	16.4418	16.3179	16.7322	16.653	16.7017	16.6251	16.124	15.5595	16.6589	16.6642	16.0093	15.9704	17.0295	16.5886	16.2343	16.1348	16.119	16.1031	16.036	15.8167	16.7679	16.5918	15.7843	15.7462	15.3807	15.0718	16.1007	16.3036	16.3464	16.1995	16.4129	16.3966	16.035	16.0076	16.4913	16.3956	15.8531	15.9688	16.2422	16.1311
O43150	ASAP2	Arf-GAP with SH3 domain, ANK repeat and PH domain-containing protein 2	ASAP2_HUMAN	15	15	16	16.4351	16.2539	17.4337	17.5218	16.8533	16.9188	16.3815	15.9561	16.7582	16.7581	16.5646	16.6624	16.9633	16.8738	16.4376	16.6105	16.1435	16.1853	16.8665	16.8479	16.8266	16.8933	16.2214	16.5121	16.4392	16.3207	17.0323	16.9653	16.9564	16.9373	16.5008	16.682	16.7622	16.5823	17.0755	17.1305	16.6684	16.5835	16.9292	16.7106
O43156	TTI1	TELO2-interacting protein 1 homolog	TTI1_HUMAN	3	3	3	14.8128	14.5858	15.3935	15.0698	14.9665	NA	14.1115	NA	15.12	15.0945	14.446	14.3931	14.8355	14.8141	14.063	14.7644	14.0799	14.059	13.9605	NA	14.9959	14.9477	NA	NA	14.1251	14.4574	14.4888	14.2638	14.6944	14.8612	14.8086	14.8865	14.8212	14.7646	14.2486	14.5419	15.094	15.0766	14.1236	14.5214
O43157	PLXNB1	Plexin-B1	PLXB1_HUMAN	6	6	6	18.3468	18.0399	18.1549	18.1901	16.638	17.4353	17.3464	14.7193	17.6201	17.487	17.1233	16.6768	17.5718	17.9582	16.5569	17.2575	17.4902	16.8481	16.9369	NA	16.7639	16.7518	17.4967	17.0429	NA	16.6882	NA	17.5539	16.989	17.3817	16.6173	NA	NA	16.7974	17.2915	17.2854	16.8916	16.3839	17.2803	17.2991
O43159	RRP8	Ribosomal RNA-processing protein 8	RRP8_HUMAN	7	7	7	17.6773	17.7144	17.4907	17.3686	17.443	17.4757	17.0482	15.8252	17.4736	17.4769	17.0506	16.8855	17.4056	17.3729	17.2216	16.8059	16.863	16.6036	16.8316	16.1595	17.3844	17.304	17.1951	16.8603	17.7831	17.5709	17.3122	17.1824	17.1869	17.1837	17.3604	17.5538	17.5193	17.5866	17.2351	17.2496	17.7197	17.4907	17.1828	17.2232
O43164	PJA2	E3 ubiquitin-protein ligase Praja-2	PJA2_HUMAN	2	2	3	15.8855	15.8361	16.2103	16.2765	16.3146	16.2787	14.687	13.9678	16.0602	15.9605	15.4916	15.4943	16.0805	15.876	15.427	14.8589	15.0141	15.0699	15.4769	15.5829	16.1614	15.8948	14.7462	14.8637	NA	14.9198	16.0262	15.681	14.9302	15.4556	15.9766	15.7373	15.1848	15.5634	15.9224	15.7314	15.4815	14.892	14.8872	15.3174
O43166	SIPA1L1	Signal-induced proliferation-associated 1-like protein 1	SI1L1_HUMAN	23	23	27	17.8228	18.0878	NA	16.7993	17.6278	17.3927	16.3297	16.0929	17.5773	17.3197	16.2991	15.7724	16.561	15.9619	15.4751	15.975	16.7888	16.823	16.4484	16.0903	17.3054	16.9694	16.1785	NA	17.6329	17.5986	15.8254	15.7828	17.0485	16.6847	15.367	16.444	16.7963	16.8685	16.268	15.714	16.7829	16.673	15.1979	15.322
O43169	CYB5B	Cytochrome b5 type B	CYB5B_HUMAN	8	9	11	21.648	21.4489	20.5658	20.4335	20.3874	20.5219	20.047	18.7629	20.6668	20.461	19.7131	19.5045	20.4341	20.1582	20.0798	19.8605	20.4523	19.9176	19.6591	19.5949	20.7423	20.3217	19.8628	19.6614	20.561	20.517	20.239	20.2201	20.1873	20.0066	20.2957	20.2289	20.2305	20.1405	20.0842	19.9604	20.6798	20.6125	20.4732	20.3471
O43172	PRPF4	U4/U6 small nuclear ribonucleoprotein Prp4	PRP4_HUMAN	21	23	26	18.5536	18.3896	18.7977	18.8082	18.5888	18.5016	18.4885	17.788	18.6716	18.7544	18.5221	18.2743	18.352	18.102	18.3637	18.2732	18.241	17.9258	18.7215	18.4381	18.5264	18.436	18.0009	18.1658	19.5274	19.2674	18.8307	18.6378	18.5797	18.4976	18.5814	18.3995	19.2202	19.2054	18.8061	18.6552	19.1682	19.091	18.7834	18.5472
O43175	PHGDH	D-3-phosphoglycerate dehydrogenase	SERA_HUMAN	27	32	46	18.8025	18.6851	23.207	23.0171	21.6841	21.6473	21.8361	20.6316	21.4372	21.132	21.0338	20.6816	21.2077	20.6712	21.5538	21.0772	21.4854	20.9992	20.1768	19.6176	21.8384	21.4681	22.0955	21.6644	20.6019	20.2596	22.9728	22.6272	19.3104	19.009	22.4279	22.3278	21.6968	21.6299	21.7981	21.6216	21.9337	21.7798	23.0562	22.796
O43181	NDUFS4	NADH dehydrogenase [ubiquinone] iron-sulfur protein 4, mitochondrial	NDUS4_HUMAN	8	8	10	18.5886	18.1808	18.1228	18.372	18.7905	18.9204	18.3845	17.8151	19.4794	19.2437	19.0771	18.5986	18.8202	18.0906	19.1091	18.7451	18.5265	18.2534	18.9534	18.6614	18.9753	18.6072	19.7009	19.2822	18.5854	18.5389	19.3183	19.1009	16.7799	16.8695	18.9279	18.6735	18.7441	18.8116	18.9143	18.6229	18.7225	18.6761	19.2614	19.0216
O43237	DYNC1LI2	Cytoplasmic dynein 1 light intermediate chain 2	DC1L2_HUMAN	25	25	32	20.3041	20.2216	20.0908	20.0427	20.2933	20.3377	19.1702	18.3784	19.9508	19.9858	19.2576	18.9819	20.5127	20.1819	19.2981	19.2033	19.6995	19.4436	19.3843	19.0475	20.157	20.0385	19.3132	18.9801	19.0834	19.0253	19.7456	19.7612	19.8622	19.775	19.6725	19.6412	19.6575	19.6069	19.7102	19.5355	19.3811	19.3922	19.5556	19.4391
O43242	PSMD3	26S proteasome non-ATPase regulatory subunit 3	PSMD3_HUMAN	38	41	62	20.6607	20.5204	20.635	20.5817	20.6272	20.7294	19.9782	18.9728	20.6779	20.5127	19.9706	19.692	20.978	20.4724	20.2481	19.8589	20.2097	19.8158	20.1679	19.8129	20.7972	20.4136	19.7626	19.4875	20.0641	19.8553	20.3175	20.1126	20.4827	20.2978	20.166	20.0368	20.2408	20.2611	20.3205	20.2224	20.3146	20.1471	19.9456	19.9271
O43251	RBFOX2	RNA binding protein fox-1 homolog 2	RFOX2_HUMAN	8	8	8	18.3193	18.2185	18.105	18.3254	18.1946	18.115	18.2862	17.6047	18.3678	18.1423	18.0532	17.8088	17.9221	17.3624	17.895	17.6885	18.1109	17.8212	17.6927	17.7258	18.3542	17.9495	17.043	16.9889	18.3583	18.2602	18.1718	17.9121	17.8347	17.7586	17.4973	17.6046	18.0439	18.2441	17.9998	17.9242	18.1042	17.9792	17.762	17.73
O43252	PAPSS1	Bifunctional 3'-phosphoadenosine 5'-phosphosulfate synthase 1	PAPS1_HUMAN	28	30	41	19.0318	18.9572	19.4549	19.3964	19.7522	19.7579	19.511	18.6337	19.7347	19.6098	19.0344	18.8812	19.8441	19.5541	19.1435	18.9206	19.1359	19.0003	19.0757	18.7041	19.7214	19.6489	18.9511	18.774	19.6607	19.6799	19.8016	19.7375	19.6765	19.436	19.1389	19.1983	19.4706	19.4039	19.375	19.3541	19.6496	19.5058	18.7907	18.9931
O43264	ZW10	Centromere/kinetochore protein zw10 homolog	ZW10_HUMAN	32	32	39	19.6064	19.5523	18.8817	18.8346	18.8328	18.8288	18.2423	17.5219	19.069	18.9789	18.017	17.9501	19.0298	18.7265	18.2756	18.0833	18.5332	18.3283	18.215	17.9102	18.8606	18.7932	18.3112	18.1265	18.8199	18.742	18.5967	18.4739	18.7603	18.657	18.5448	18.5793	18.7608	18.6962	18.4625	18.3577	18.7802	18.6787	18.4079	18.283
O43278	SPINT1	Kunitz-type protease inhibitor 1	SPIT1_HUMAN	5	5	5	17.7457	17.691	NA	NA	17.3808	17.4273	NA	NA	17.3949	17.0898	14.4865	NA	17.1988	16.2864	NA	NA	16.3905	16.729	14.9971	17.0101	16.2357	16.3791	19.5136	19.0878	16.855	16.3244	NA	NA	16.9736	16.0997	17.0405	16.79	17.4976	17.2268	15.6736	14.7421	17.2676	17.1373	NA	16.3253
O43286	B4GALT5	Beta-1,4-galactosyltransferase 5	B4GT5_HUMAN	1	1	1	NA	NA	17.7104	17.5431	NA	17.5993	NA	16.1937	NA	17.1744	NA	NA	NA	17.2213	NA	16.296	NA	16.5692	NA	NA	16.4386	17.6119	NA	NA	16.4622	16.3471	16.9237	17.1341	NA	17.2985	NA	17.0798	17.3461	17.0268	17.1922	NA	17.1221	16.5292	NA	NA
O43290	SART1	U4/U6.U5 tri-snRNP-associated protein 1	SNUT1_HUMAN	25	25	28	17.7967	17.7699	18.0539	18.0476	17.907	17.9446	17.8261	17.0876	18.1648	17.8861	17.8757	17.2601	17.8411	17.4685	17.7993	17.2149	17.3303	17.092	17.4961	17.2136	17.8906	17.6078	17.474	17.1094	18.4251	18.2306	17.9656	17.8449	17.7809	17.5419	17.6681	17.6217	18.2912	18.2364	18.0281	17.7871	18.202	18.1533	17.7667	17.5592
O43291	SPINT2	Kunitz-type protease inhibitor 2	SPIT2_HUMAN	3	3	3	NA	NA	NA	NA	NA	NA	NA	NA	NA	NA	NA	NA	NA	NA	NA	NA	17.6456	NA	NA	NA	NA	NA	NA	NA	16.1425	NA	NA	NA	NA	NA	NA	NA	17.9931	17.9293	17.6769	17.5324	18.2998	18.0892	16.8179	16.5982
O43292	GPAA1	Glycosylphosphatidylinositol anchor attachment 1 protein	GPAA1_HUMAN	5	5	5	20.5407	20.3599	19.7792	19.6279	18.965	19.12	19.1721	18.0637	19.598	19.5948	18.7704	18.0036	19.3466	19.2161	19.2513	18.9293	19.4993	18.9101	18.9565	18.3936	19.3199	19.2977	18.6796	17.6931	19.6795	19.5904	19.4989	19.3177	19.2677	19.0711	19.1345	18.9542	19.3431	19.5112	19.4109	19.2757	19.5843	19.3978	18.9065	19.0028
O43293	DAPK3	Death-associated protein kinase 3	DAPK3_HUMAN	14	14	18	18.7482	18.521	18.2058	17.8055	19.0231	18.9105	17.6185	16.9762	18.898	18.6978	17.2923	16.896	18.308	18.0921	17.79	17.1842	18.812	18.6938	17.9804	17.8558	18.8687	18.6284	17.3987	17.1564	18.8728	18.6223	17.6929	17.6674	18.569	18.3048	17.589	17.1899	18.3339	18.2367	17.9508	17.8265	18.4243	18.2355	17.5831	17.5288
O43294	TGFB1I1	Transforming growth factor beta-1-induced transcript 1 protein	TGFI1_HUMAN	14	14	16	16.2898	16.0897	16.9156	16.8695	17.4669	17.4976	16.8753	16.1158	17.0165	16.8316	16.0544	15.9765	16.2402	15.9216	15.6501	15.4608	16.662	16.4353	16.3942	16.141	16.9268	16.8167	16.2607	16.2688	17.0297	17.0736	17.3855	17.3833	15.822	15.8374	16.6853	16.7785	17.0232	17.0406	16.8019	17.021	16.3791	16.1537	16.1292	16.3489
O43299	AP5Z1	AP-5 complex subunit zeta-1	AP5Z1_HUMAN	7	7	8	15.9326	15.7971	16.0594	15.9034	15.8749	15.891	15.5308	14.9583	15.8771	16.0339	15.9715	15.698	16.0153	15.7358	15.9969	15.8446	15.5205	15.4289	15.9052	15.5133	15.968	16.0103	15.4085	15.4182	15.1062	15.013	15.8733	16.0056	15.6712	15.6148	15.8158	15.9668	15.6133	15.4643	15.9723	15.9612	15.3586	15.1814	16.2344	16.0001
O43301	HSPA12A	Heat shock 70 kDa protein 12A	HS12A_HUMAN	16	16	17	16.5876	16.5355	17.0048	16.9565	16.5944	16.6482	16.2681	15.8161	16.3131	16.2629	16.5218	16.2419	16.7432	16.4042	16.6402	16.2634	16.4145	16.0688	16.6555	16.4391	16.3907	16.2772	16.4887	16.3441	15.3293	15.4099	16.8571	16.8854	16.2291	16.0495	16.5788	16.7824	15.714	15.9473	16.7113	16.7263	15.7572	15.6148	16.6996	16.7075
O43310	CTIF	CBP80/20-dependent translation initiation factor	CTIF_HUMAN	14	14	17	18.5036	18.4358	18.491	18.4296	19.0357	19.3259	17.9609	17.3356	19.2759	18.8961	17.9946	17.5527	19.3115	18.9687	18.0456	17.8385	18.7357	18.6477	18.0298	17.7056	19.0848	18.7003	17.9218	17.5257	18.076	17.8073	17.8686	17.766	18.7449	18.6175	18.017	18.1582	18.6521	18.5458	18.3595	18.1448	17.8021	17.6335	17.9599	17.7212
O43312	MTSS1	Protein MTSS 1	MTSS1_HUMAN	6	6	6	15.3165	NA	15.7973	11.1593	NA	16.7137	16.098	16.7187	15.9903	NA	16.5752	16.0972	16.6121	16.0737	16.7223	16.3404	NA	14.919	16.3628	16.4417	NA	NA	16.5586	16.4552	NA	18.6196	15.8866	15.1152	14.4246	NA	15.5605	16.3427	NA	16.7134	16.2309	15.8697	15.5476	15.831	15.9432	15.9705
O43314	PPIP5K2	Inositol hexakisphosphate and diphosphoinositol-pentakisphosphate kinase 2	VIP2_HUMAN	8	8	8	16.5546	16.5041	17.4381	17.2942	16.9469	16.9658	16.6444	16.0395	16.8669	16.8313	16.4157	16.5481	17.0111	16.7842	16.6888	16.6144	16.3178	16.3816	16.4321	16.4043	16.7056	16.9576	16.3765	16.2961	16.1033	16.3381	16.8598	17.0541	16.524	16.3168	16.8467	16.9596	16.9527	16.8897	17.0073	16.9037	16.5698	16.5253	16.975	16.7676
O43318	MAP3K7	Mitogen-activated protein kinase kinase kinase 7	M3K7_HUMAN	8	8	9	17.3149	17.3901	17.7423	17.7484	17.6049	17.5849	16.8473	16.1922	17.6973	17.6106	17.0764	17.0757	17.8188	17.3265	17.3395	17.3136	17.4381	17.0533	17.0814	16.8799	17.8577	17.5423	16.7325	16.7315	16.7567	16.8246	17.1097	17.21	17.1873	17.3672	17.1291	17.2403	16.9555	16.9786	17.3331	17.1983	17.1497	17.0918	16.7413	16.5916
O43324	EEF1E1	Eukaryotic translation elongation factor 1 epsilon-1	MCA3_HUMAN	8	8	11	21.0985	20.8119	21.1927	20.762	20.5322	20.4919	19.9223	19.6352	20.8016	20.4138	20.612	20.0934	20.9946	20.1787	20.7173	20.1491	20.5217	19.8795	20.6658	20.3118	20.3831	19.9846	19.7783	19.087	20.2462	20.0009	20.5544	20.3597	20.7308	20.4977	20.2016	19.9648	20.5941	20.4966	20.8525	20.5519	20.7032	20.293	20.0948	19.9742
O43325	LYRM1	LYR motif-containing protein 1	LYRM1_HUMAN	2	2	2	16.9586	16.8282	NA	NA	NA	NA	NA	NA	NA	16.0898	NA	NA	NA	NA	16.5082	17.0568	16.0851	NA	NA	NA	NA	NA	16.6248	NA	16.9898	NA	NA	NA	NA	NA	NA	NA	NA	NA	NA	NA	NA	NA	16.5131	NA
O43353	RIPK2	Receptor-interacting serine/threonine-protein kinase 2	RIPK2_HUMAN	2	2	2	NA	16.6138	16.7901	16.8154	17.6678	17.3092	16.8862	15.4154	17.3649	17.5414	15.7513	15.9357	17.6019	17.2037	16.604	16.3706	17.0654	16.9195	NA	16.0338	16.9404	17.066	NA	NA	NA	16.5467	16.8774	17.0494	16.3525	16.5278	15.8928	15.9346	NA	16.9401	17.2576	16.9588	16.6477	16.7536	16.9322	16.1837
O43390	HNRNPR	Heterogeneous nuclear ribonucleoprotein R	HNRPR_HUMAN	36	39	62	21.5572	21.4286	21.7187	21.6816	21.3948	21.46	21.519	20.245	21.7534	21.6986	21.4081	21.1724	21.5036	21.1369	21.4617	21.1176	20.9867	20.6435	21.4887	21.1059	21.6073	21.4285	21.1424	20.8322	21.9238	21.8378	21.558	21.4543	21.2248	21.0367	21.4327	21.4225	22.013	21.9883	21.6952	21.6792	22.0678	21.9221	21.6045	21.4669
O43395	PRPF3	U4/U6 small nuclear ribonucleoprotein Prp3	PRPF3_HUMAN	22	22	28	18.037	18.1146	18.0239	17.9099	17.9478	18.0659	17.772	17.3218	18.0983	17.7713	17.7977	17.3709	17.8214	17.4629	17.524	17.3374	17.4977	17.2218	17.7792	17.5428	18.0189	17.6689	17.8233	17.459	18.759	18.3395	18.023	17.614	17.9132	17.6628	17.9027	17.699	18.3501	18.2171	17.9008	17.7293	18.4332	18.2847	17.8057	17.6734
O43396	TXNL1	Thioredoxin-like protein 1	TXNL1_HUMAN	22	25	29	20.9861	20.7487	21.5416	21.4126	21.3809	21.4532	21.4202	20.2919	21.476	21.3811	21.0703	20.8059	21.8047	21.3749	21.1499	20.8325	20.882	20.5742	21.2327	20.9089	21.6638	21.4434	21.1954	20.8289	20.4757	20.3421	21.352	21.1235	21.0378	20.9047	21.2452	21.1369	20.9911	20.9567	21.3336	21.1505	21.0615	20.8416	21.508	21.1771
O43399	TPD52L2	Tumor protein D54	TPD54_HUMAN	19	20	31	22.9977	22.6872	22.0961	21.9147	22.4969	22.4954	21.4908	20.1273	22.2098	21.9955	21.4928	20.9027	22.677	22.1799	21.6915	21.1701	22.0126	21.5512	21.6679	21.1551	22.4871	22.1013	21.2983	20.7863	21.4073	21.1079	21.859	21.6812	22.2875	22.1308	21.4078	21.4258	21.7689	21.7338	21.8298	21.7531	21.5097	21.3014	21.405	21.1929
O43402	EMC8	ER membrane protein complex subunit 8	EMC8_HUMAN	8	8	10	19.0396	18.6965	18.2153	18.2083	18.0284	17.9975	18.0414	17.4984	18.3674	18.0671	17.9322	17.6334	18.1055	17.6851	18.1182	17.7529	17.9253	17.7851	17.7666	17.7603	18.2245	17.9819	17.7457	17.734	18.8355	18.4059	18.0936	18.0029	18.457	18.1597	17.7416	18.0808	18.1875	18.2959	17.9698	18.0066	18.8729	18.4113	18.1429	17.6828
O43414	ERI3	ERI1 exoribonuclease 3	ERI3_HUMAN	7	7	9	18.4159	18.4273	18.936	18.7874	18.5542	18.5781	18.4587	17.6867	18.505	18.4997	18.345	18.0585	18.769	18.4511	18.4895	18.0394	18.3667	17.8041	18.6934	18.3339	18.3538	18.3807	18.2971	17.9629	17.8099	17.7305	18.8999	18.5203	18.7268	18.2779	18.5128	18.3675	18.6314	18.6534	18.9298	18.7685	18.307	18.2491	18.3765	18.3002
O43422	THAP12	52 kDa repressor of the inhibitor of the protein kinase	P52K_HUMAN	1	1	1	NA	NA	NA	14.9884	NA	14.4979	NA	14.5045	NA	14.9913	14.7634	14.7996	NA	14.1704	14.9819	14.1947	NA	13.1515	NA	NA	NA	14.259	NA	14.6645	15.5358	15.4735	14.7833	14.7813	NA	14.3071	NA	14.5172	15.8539	15.5865	14.7065	15.136	15.5755	15.8343	14.7185	14.5816
O43427	FIBP	Acidic fibroblast growth factor intracellular-binding protein	FIBP_HUMAN	1	1	1	NA	NA	15.6429	NA	15.6134	15.5416	14.5895	14.2218	15.4158	15.2524	15.119	14.8482	16.0012	15.3133	14.8857	14.5204	13.3004	NA	15.332	14.853	14.9567	14.7819	16.1736	15.7004	15.648	15.5538	15.2509	15.4258	15.0467	14.8892	15.8422	15.642	15.7453	15.7493	15.3765	15.3047	16.0422	15.7739	15.4429	15.3292
O43432	EIF4G3	Eukaryotic translation initiation factor 4 gamma 3	IF4G3_HUMAN	47	50	62	18.6898	18.5778	18.8177	18.6928	18.8833	18.9399	18.1329	17.2644	18.8267	18.6856	18.3071	18.0382	19.1275	18.6869	18.3358	18.0113	18.4048	17.9721	18.3598	17.968	18.8917	18.6223	17.9438	17.6436	18.1203	17.9112	18.4869	18.3165	18.7771	18.5142	18.2132	18.1951	18.4289	18.4362	18.62	18.5007	18.0952	17.9525	18.1463	18.036
O43447	PPIH	Peptidyl-prolyl cis-trans isomerase H	PPIH_HUMAN	12	12	14	18.171	18.021	18.8496	18.7722	18.3222	18.5012	18.7464	17.8466	18.6005	18.5567	18.5768	18.4457	18.6018	18.2672	18.6244	18.4277	17.9941	17.7162	18.7669	18.4116	18.5502	18.443	18.2689	18.2069	18.8343	18.7147	18.7565	18.7376	18.2567	18.1775	18.5215	18.5783	19.1243	19.0311	18.9503	18.8891	19.1164	19.1163	18.8529	18.6627
O43464	HTRA2	Serine protease HTRA2, mitochondrial	HTRA2_HUMAN	7	7	8	20.0409	19.9806	19.5693	19.5986	18.2128	18.2147	18.7522	17.8917	18.6076	18.7569	18.9879	19.1767	18.1854	18.1379	19.4809	19.636	17.8517	17.4303	19.0843	18.912	18.014	18.1244	18.9099	18.9749	18.7478	18.7044	19.0909	19.1969	18.6826	18.7114	19.6672	19.8065	18.9252	19.0003	19.0375	19.0846	19.0908	18.9993	19.2246	19.4928
O43488	AKR7A2	Aflatoxin B1 aldehyde reductase member 2	ARK72_HUMAN	15	17	23	19.2543	19.1585	20.2209	20.2016	19.4363	19.5606	19.2686	18.2895	19.4691	19.3086	19.6607	19.4323	19.9992	19.7306	19.8757	19.6055	19.2056	18.7657	19.827	19.3475	19.8709	19.7642	19.7971	19.5712	18.6441	18.1698	20.2283	20.1067	19.4201	19.3605	19.8537	19.9499	19.1671	19.1182	19.8774	19.7298	18.8115	18.6662	20.0299	19.7469
O43491	EPB41L2	Band 4.1-like protein 2	E41L2_HUMAN	34	36	43	17.2287	17.243	18.3233	18.2886	18.0353	18.0904	17.9071	17.231	17.9975	17.9177	17.7172	17.391	18.057	17.8021	17.8702	17.5812	17.3756	17.0296	17.4825	17.2151	17.5903	17.5784	17.9149	17.6445	18.6665	18.4289	18.5372	18.4343	17.3001	17.132	17.9188	17.9082	18.7435	18.6558	18.0467	18.0463	18.998	18.871	18.2086	18.0915
O43493	TGOLN2	Trans-Golgi network integral membrane protein 2	TGON2_HUMAN	11	12	14	17.4625	17.5005	17.9403	17.9465	17.3359	17.8361	17.2551	11.9641	17.9614	17.6431	16.6719	16.2764	18.0109	17.348	17.1989	16.9133	16.7439	16.498	17.0524	16.5595	17.6187	17.4042	16.7821	16.6699	17.6154	17.5063	17.2222	17.231	16.9637	16.824	17.1599	17.2889	17.5194	17.4331	17.2971	17.259	17.4315	17.4562	17.3091	17.2326
O43504	LAMTOR5	Ragulator complex protein LAMTOR5	LTOR5_HUMAN	5	8	10	19.7576	19.7344	20.3875	20.4537	19.5881	19.5011	20.0521	19.4493	19.1038	19.0573	20.1338	19.9826	19.2458	18.9778	20.0853	20.1575	19.1046	19.1824	20.3428	20.0736	19.2724	19.41	20.2148	20.0644	19.3404	19.3109	20.5032	20.5899	19.6433	19.5946	20.4773	20.7108	18.8398	18.8636	19.9872	20.0167	18.8206	18.8641	20.3305	20.201
O43516	WIPF1	WAS/WASL-interacting protein family member 1	WIPF1_HUMAN	6	6	7	17.4737	17.3151	17.855	17.5954	17.4843	17.5987	17.1044	15.9801	17.0241	17.0272	16.4921	16.4954	17.2829	17.231	16.849	16.9038	17.065	16.9124	16.4627	16.7667	17.3084	17.333	16.2086	16.3008	16.4837	16.099	17.5607	17.3775	17.28	17.38	16.258	17.2831	16.5208	16.9709	17.2275	16.9998	15.7329	16.0925	16.9799	16.5359
O43524	FOXO3	Forkhead box protein O3	FOXO3_HUMAN	6	6	6	15.9255	15.6007	17.2765	17.0574	16.7607	16.8444	16.2122	15.2842	16.1617	16.2766	16.4191	16.0402	16.8097	16.2597	16.3537	15.7725	15.9249	15.593	15.5697	15.3154	16.5772	16.3298	16.6233	16.0622	16.1691	15.857	16.7419	16.4674	15.6238	15.703	16.8762	16.8835	16.9406	16.8112	16.2788	16.4178	16.427	16.2188	16.2773	16.0959
O43529	CHST10	Carbohydrate sulfotransferase 10	CHSTA_HUMAN	1	1	1	15.6513	15.2643	NA	NA	15.2546	15.4221	15.5965	13.9746	15.2897	15.2877	15.8656	15.7506	15.0489	15.1996	15.2674	NA	13.9524	14.4025	15.3448	14.8798	15.0968	15.0233	NA	15.164	15.7134	15.6751	15.6946	15.3805	14.9338	15.1683	16.0806	15.7082	15.0675	15.1661	14.9559	NA	15.872	15.7398	NA	14.8387
O43556	SGCE	Epsilon-sarcoglycan	SGCE_HUMAN	1	1	1	NA	NA	15.1121	15.673	NA	15.0546	13.6537	14.7177	NA	13.5915	NA	13.6444	15.034	15.454	NA	NA	13.3465	NA	NA	NA	13.8321	13.1487	NA	13.6832	14.1315	12.9955	13.693	14.3522	14.0671	NA	NA	NA	13.8545	13.1515	13.0483	11.3145	15.3538	NA	15.8061	13.1293
O43567	RNF13	E3 ubiquitin-protein ligase RNF13	RNF13_HUMAN	8	8	11	18.089	17.9338	19.5427	19.4252	18.407	18.5721	18.996	18.2251	18.3459	18.4156	18.8528	18.6879	18.0054	17.9482	19.0216	18.8102	18.1735	17.937	19.3275	18.9157	18.2259	18.3	18.3268	18.2504	18.0931	17.9466	19.1973	18.9962	18.0202	17.9299	19.5798	19.4707	17.9057	18.0137	18.7739	18.664	18.385	18.4132	19.0544	18.8484
O43570	CA12	Carbonic anhydrase 12	CAH12_HUMAN	7	7	10	19.9973	19.8841	19.4691	19.4623	19.2781	19.1781	17.5652	16.9632	18.7509	18.3856	18.0167	17.6074	20.2736	19.9804	18.5292	18.2752	19.6395	19.2552	18.3146	18.0118	19.5311	19.3988	17.4942	16.95	17.7662	17.6413	17.9949	17.8261	19.8738	19.6776	18.1585	18.4169	17.2852	17.2548	17.8881	17.7582	18.6595	18.296	18.117	18.0158
O43572	AKAP10	A-kinase anchor protein 10, mitochondrial	AKA10_HUMAN	1	1	2	18.3571	17.7907	18.2476	18.1705	18.4621	17.233	18.0748	NA	18.3902	17.4624	NA	NA	18.474	17.7057	17.9849	17.3831	17.4068	16.7458	17.6692	16.8971	18.2177	17.1053	17.7612	NA	17.559	16.12	18.0077	17.6729	17.642	15.5202	17.9251	17.7323	17.192	16.2665	NA	17.7062	17.0135	NA	16.9674	17.4016
O43581	SYT7	Synaptotagmin-7	SYT7_HUMAN	5	5	5	NA	NA	18.1075	17.7769	14.9345	NA	16.391	15.8003	NA	NA	17.0982	15.48	NA	NA	17.5515	16.6904	NA	NA	17.5939	17.0281	NA	16.5573	17.4518	17.055	NA	15.4042	17.4234	17.3346	NA	NA	18.0817	17.7703	NA	NA	16.5278	NA	NA	15.2417	16.0346	15.8832
O43583	DENR	Density-regulated protein	DENR_HUMAN	8	8	10	18.9483	18.7595	19.4669	19.6441	19.611	19.6992	19.146	17.9476	19.2751	19.1367	19.2212	18.9935	19.6897	19.5176	19.3575	18.99	19.25	18.8383	19.4297	18.9572	19.5387	19.3978	19.1151	18.739	18.5319	17.8769	19.2943	19.1647	19.1192	18.9296	19.0223	19.087	19.0667	18.8033	19.3811	19.3645	18.8815	18.6575	19.5005	19.1634
O43592	XPOT	Exportin-T	XPOT_HUMAN	26	26	32	17.7911	17.6896	19.3762	19.3531	18.2149	18.0763	18.3564	17.4685	18.1658	17.9662	17.9765	17.8598	18.6078	18.2692	18.0641	17.959	18.0478	17.9343	18.1172	17.8265	18.2974	18.2535	17.9896	17.8045	17.5657	17.4157	19.3356	19.2148	17.7721	17.6727	18.7548	18.732	18.3106	18.2766	18.8912	18.9407	17.9578	17.761	19.0367	18.8208
O43598	DNPH1	2'-deoxynucleoside 5'-phosphate N-hydrolase 1	DNPH1_HUMAN	12	12	17	19.6212	19.2547	20.1552	19.9019	19.4169	19.6168	19.0737	18.3847	19.3913	19.3956	19.7065	19.3952	20.0805	19.6697	19.853	19.5885	19.2608	18.7015	19.6135	19.1834	19.7545	19.6328	19.4925	18.9499	18.0166	17.2876	19.5276	19.271	19.2764	19.2797	19.4852	19.4898	18.5167	18.6655	19.6295	19.4748	18.7717	18.5539	19.5872	19.6894
O43615	TIMM44	Mitochondrial import inner membrane translocase subunit TIM44	TIM44_HUMAN	26	28	35	21.6112	21.5297	21.0641	21.0422	20.3536	20.3098	20.3268	19.2594	20.6108	20.4881	20.3563	20.0356	20.2586	20.0674	21.0738	20.4898	20.2329	19.9092	20.8627	20.2535	20.5583	20.2555	20.7443	20.3894	20.7201	20.5657	20.672	20.4321	20.4753	20.306	21.1115	21.181	20.7106	20.7229	20.463	20.3678	21.2876	21.1535	20.9591	20.7771
O43617	TRAPPC3	Trafficking protein particle complex subunit 3	TPPC3_HUMAN	5	6	6	19.0801	19.0381	19.2827	19.1904	18.7998	19.0104	18.6515	17.5957	18.9767	18.8313	18.5807	18.4853	19.246	18.8972	18.7794	18.6369	18.6002	18.2963	18.5595	18.3982	19.174	18.9268	18.2311	18.2312	18.1026	18.1693	18.9005	18.8974	18.8836	18.6947	18.688	18.6007	18.6893	18.5669	18.8573	18.7395	18.5219	18.5569	18.8263	18.9074
O43633	CHMP2A	Charged multivesicular body protein 2a	CHM2A_HUMAN	6	6	8	17.4949	17.4299	19.4825	19.0934	19.446	19.6728	19.0087	18.1098	19.3979	19.0879	19.204	18.7837	19.6765	18.8744	19.4182	18.739	18.7162	17.9123	19.3159	18.5237	19.8389	19.1719	19.0176	18.4501	18.5186	18.1205	19.3372	18.7573	18.5912	18.0722	19.1369	18.954	18.8305	18.7166	19.2972	19.0422	19.3473	18.9147	19.241	18.7688
O43639	NCK2	Cytoplasmic protein NCK2	NCK2_HUMAN	2	2	2	NA	16.4182	17.9584	17.9559	17.6682	17.6982	17.3525	16.3865	17.4232	17.4645	17.111	16.574	17.8096	17.2342	17.3459	16.6068	16.6769	16.4431	17.1813	16.2631	17.5188	17.3487	16.9037	16.4342	16.736	16.6117	17.5987	17.219	16.8965	16.7156	17.4901	16.8754	16.9851	16.9839	17.3458	17.1923	16.4553	16.4364	16.798	16.8693
O43660	PLRG1	Pleiotropic regulator 1	PLRG1_HUMAN	18	18	25	16.7416	16.4833	16.8911	16.6064	16.4764	16.6286	16.5118	16.3145	17.0822	16.6822	16.7234	16.2113	16.5812	15.9421	16.8016	16.1655	16.3754	15.9431	16.814	16.2547	16.8879	16.5075	16.4993	15.8732	17.3255	17.1798	16.7801	16.4299	16.737	16.2446	16.3294	16.1471	17.2229	17.1298	16.8136	16.6448	17.1568	16.9439	16.5936	16.4084
O43663	PRC1	Protein regulator of cytokinesis 1	PRC1_HUMAN	8	8	10	18.0717	18.1331	18.0692	17.3085	NA	16.05	18.2082	NA	NA	NA	18.0731	18.0208	17.0393	15.8582	17.9583	NA	16.8503	NA	NA	NA	NA	16.9769	NA	NA	15.9432	17.035	NA	NA	17.5131	17.3151	NA	16.8767	16.35	16.0755	16.9737	17.7131	15.9301	15.4233	NA	NA
O43665	RGS10	Regulator of G-protein signaling 10	RGS10_HUMAN	5	5	5	16.313	16.3814	16.4747	16.7807	17.1849	17.5512	16.4052	15.8924	16.9506	16.6454	15.3905	14.9504	16.8187	16.4979	15.9983	16.3094	16.0866	16.0904	15.6894	15.8526	17.39	16.8229	NA	NA	16.1884	15.4314	16.1429	16.6792	16.283	15.9977	15.8931	15.8663	17.1358	17.2883	17.0484	16.9521	16.7878	16.6155	15.4154	15.391
O43670	ZNF207	BUB3-interacting and GLEBS motif-containing protein ZNF207	ZN207_HUMAN	8	8	13	18.2626	18.0273	18.6049	18.247	18.5055	18.6163	18.2934	16.729	18.6556	18.3848	18.1665	17.5908	18.4083	17.8985	18.0799	17.6306	17.8552	17.0471	18.0511	17.6624	18.4446	18.1437	17.9562	17.5019	19.0966	18.6675	18.4345	18.0669	18.0889	17.9186	18.2118	17.9929	18.6326	18.5762	18.4626	18.1529	18.8471	18.4136	18.3588	17.9357
O43674	NDUFB5	NADH dehydrogenase [ubiquinone] 1 beta subcomplex subunit 5, mitochondrial	NDUB5_HUMAN	4	4	5	19.1514	19.2959	19.169	19.174	18.3462	18.8138	19.426	18.5214	19.995	19.7331	19.9109	19.1874	19.1034	18.0075	19.9526	19.5165	18.7299	18.7136	19.6147	18.898	19.376	19.3338	19.7974	19.6366	19.343	19.052	19.8358	19.6916	17.4515	17.5829	19.0705	19.5733	19.5211	19.5611	19.7002	19.3482	19.4878	19.4815	20.1132	19.7365
O43676	NDUFB3	NADH dehydrogenase [ubiquinone] 1 beta subcomplex subunit 3	NDUB3_HUMAN	7	7	9	19.3323	18.8354	19.3128	18.5347	19.6444	19.5445	18.6281	17.2316	19.9324	19.6138	19.563	19.186	19.3526	18.8282	19.6862	19.1226	19.0123	18.3463	19.7342	19.2214	19.5943	19.1285	20.4472	19.8049	19.6691	18.9348	19.8937	19.2309	18.155	17.8144	19.728	19.5512	19.3889	19.4385	19.5964	19.2906	19.7556	19.1429	19.7591	19.4182
O43678	NDUFA2	NADH dehydrogenase [ubiquinone] 1 alpha subcomplex subunit 2	NDUA2_HUMAN	9	9	10	19.593	19.31	19.1411	19.0845	19.3534	19.3491	19.0723	18.7614	19.9719	20.1032	19.5628	19.4912	19.3024	19.0383	19.6568	19.6276	19.3448	18.9812	19.7224	19.4733	19.2023	19.4825	19.9412	19.9848	19.3393	19.4118	19.7498	19.8271	18.541	18.1531	19.5788	19.5752	19.5957	19.6719	19.4595	19.574	19.5557	19.4671	20.2417	19.9059
O43681	GET3	ATPase GET3	GET3_HUMAN	16	17	24	21.1135	21.0098	21.1297	21.1122	20.6394	20.5737	20.5244	19.6543	20.754	20.6303	20.6066	20.338	20.798	20.523	20.8589	20.6184	20.3153	20.0951	20.7215	20.4079	20.7584	20.6745	20.3833	20.1041	19.8438	19.7581	20.7043	20.623	20.3722	20.2632	20.8926	20.84	20.2184	20.2168	20.4948	20.5314	20.4846	20.3793	20.7503	20.6305
O43683	BUB1	Mitotic checkpoint serine/threonine-protein kinase BUB1	BUB1_HUMAN	1	1	1	NA	NA	NA	NA	NA	NA	12.1563	NA	NA	NA	NA	NA	NA	NA	12.5273	NA	NA	NA	NA	NA	NA	NA	NA	NA	11.3016	12.6164	NA	NA	NA	NA	NA	NA	13.0956	12.2797	NA	NA	12.979	13.014	NA	NA
O43684	BUB3	Mitotic checkpoint protein BUB3	BUB3_HUMAN	14	14	17	20.2395	20.052	20.2506	20.187	20.0895	20.19	20.0516	18.8622	20.5034	20.4988	20.0702	19.6885	20.1742	19.7441	20.0203	19.6667	19.9411	19.5003	20.2944	19.8439	20.4113	20.1765	20.084	19.8194	20.9809	20.6751	20.3379	20.0932	20.0172	19.9569	19.9783	19.9537	20.6228	20.6497	20.3086	20.1937	20.6676	20.506	20.1716	19.9194
O43707	ACTN4	Alpha-actinin-4	ACTN4_HUMAN	6	8	15	21.5334	21.179	20.7524	20.5631	21.8198	21.7885	20.7189	20.0163	22.0199	21.7582	20.4995	19.9621	21.7123	21.2728	20.2323	19.9573	21.4226	21.1356	20.7301	20.1789	21.6255	21.4601	20.0674	19.4326	21.5076	21.2686	20.8446	20.6171	21.4702	21.0356	20.3576	20.0559	21.173	21.1392	20.9781	20.9312	21.1602	20.9574	20.8024	20.4814
O43708	GSTZ1	Maleylacetoacetate isomerase	MAAI_HUMAN	7	9	10	19.6567	19.6371	19.8035	19.7412	18.894	18.785	19.3993	18.0576	18.8626	18.7882	19.098	18.7756	19.2099	18.7771	19.4094	19.2331	18.3852	18.1847	18.8797	18.3569	18.682	18.684	19.7041	19.4248	18.7117	18.7076	19.5726	19.5171	18.9872	18.8287	20.062	19.9706	19.0093	19.048	19.1059	19.135	19.235	19.0814	19.9517	19.787
O43709	BUD23	Probable 18S rRNA (guanine-N(7))-methyltransferase	BUD23_HUMAN	1	1	1	17.695	NA	NA	16.2698	16.7002	NA	NA	NA	17.6668	17.9593	NA	NA	NA	NA	NA	NA	15.6554	NA	NA	NA	NA	NA	NA	NA	18.6091	18.6335	NA	NA	NA	NA	NA	17.7421	18.5451	18.7352	NA	16.5843	NA	18.6385	NA	NA
O43715	TRIAP1	TP53-regulated inhibitor of apoptosis 1	TRIA1_HUMAN	1	1	2	18.9054	18.9495	19.7723	19.5902	17.658	18.7872	18.7614	17.5643	18.4113	18.4966	18.8922	18.9101	17.3574	17.9712	18.7399	18.5023	16.9317	17.8	18.8029	18.6225	18.7294	17.7835	18.9435	18.8298	18.0051	17.9003	18.7626	18.6629	18.175	18.1442	19.5963	19.4679	18.5197	18.6406	18.6006	18.7336	18.4442	18.3966	18.9208	18.7856
O43716	GATC	Glutamyl-tRNA(Gln) amidotransferase subunit C, mitochondrial	GATC_HUMAN	4	4	4	17.5631	17.4563	17.573	17.665	16.7517	16.7158	17.1399	16.0605	16.8734	16.8335	16.8999	16.9006	16.8015	17.0189	17.1442	17.2353	16.7505	16.4612	17.3165	16.8871	16.8522	16.5242	17.0078	16.8718	16.9443	17.1865	16.9528	17.1281	16.8536	16.7466	17.2979	17.7771	17.3299	17.4397	17.2375	17.163	16.5599	16.7899	17.5304	17.11
O43719	HTATSF1	HIV Tat-specific factor 1	HTSF1_HUMAN	16	16	19	17.4233	17.3218	17.3476	17.2964	16.6964	17.0281	16.9919	16.3684	17.1115	17.1884	17.3345	17.1682	17.0169	16.81	17.228	17.0246	16.5588	16.2098	17.0229	16.9834	17.0251	16.7345	16.9669	16.9961	17.204	17.1346	17.0422	16.9631	17.0308	16.8726	17.199	17.1379	17.1767	17.1786	17.288	17.1935	17.4074	17.3816	17.1969	17.1879
O43731	KDELR3	ER lumen protein-retaining receptor 3	ERD23_HUMAN	2	2	4	18.5518	18.3083	18.6468	18.4716	17.7604	17.7112	17.3648	15.9474	17.7621	17.5971	16.22	16.4325	18.0772	17.9558	16.9356	16.9924	18.1948	18.0025	15.8993	16.1888	18.0461	18.1666	16.0921	15.7761	18.2264	18.386	17.5751	17.6387	16.9365	17.1683	17.1876	17.2101	17.3667	17.4632	17.4639	17.5607	17.6807	17.6895	17.5591	17.3015
O43734	TRAF3IP2	E3 ubiquitin ligase TRAF3IP2	CIKS_HUMAN	1	1	1	16.2943	NA	NA	15.8186	15.5731	15.3339	NA	NA	15.8005	16.133	NA	NA	16.0654	16.0651	14.5548	13.1164	15.9255	16.3824	15.2417	NA	16.0415	NA	NA	NA	15.1714	NA	15.2197	15.6546	15.8847	15.7018	14.7338	NA	NA	16.2629	14.2535	15.6395	NA	NA	13.6583	NA
O43741	PRKAB2	5'-AMP-activated protein kinase subunit beta-2	AAKB2_HUMAN	3	3	4	16.86	16.9947	17.3084	17.206	16.8234	16.7636	15.5111	15.2118	16.2899	16.0378	15.6441	16.2083	16.7072	16.6248	15.5909	15.9709	15.6021	15.792	15.8067	15.9128	15.7147	16.2705	15.2984	16.1224	14.8298	15.2771	16.547	17.0904	16.4146	16.6851	16.4396	16.5964	15.311	15.9203	16.2981	16.3822	15.3974	15.5167	16.2459	16.3509
O43747	AP1G1	AP-1 complex subunit gamma-1	AP1G1_HUMAN	30	30	36	20.1615	20.1046	19.9573	19.8559	19.7302	19.7987	19.1333	18.2569	20.0573	19.9007	19.3904	19.1395	20.2204	19.7347	19.5173	19.2702	19.9538	19.4989	19.5072	19.0705	19.9695	19.7921	18.7779	18.653	19.4655	19.2488	19.5688	19.4291	19.9108	19.6239	19.2536	19.2464	19.5458	19.5214	19.5846	19.4878	19.3264	19.1029	19.4114	19.2584
O43752	STX6	Syntaxin-6	STX6_HUMAN	12	12	12	16.9443	17.0922	16.4326	16.6856	16.6378	17.0054	15.8919	14.0407	16.5041	16.4974	15.7361	15.8452	16.2822	16.4832	16.0896	15.8041	16.108	15.9798	15.5948	15.8949	16.3934	16.4213	15.2444	15.9983	16.4758	16.3231	16.2186	16.2217	16.3244	16.1431	15.9251	15.954	16.6761	16.7817	16.4468	16.3263	16.9834	16.7324	16.2462	16.034
O43760	SYNGR2	Synaptogyrin-2	SNG2_HUMAN	1	1	2	16.943	16.6905	NA	12.8586	15.5775	16.1037	NA	NA	16.2736	15.5606	14.6566	NA	16.679	15.4176	15.4462	14.4344	15.3945	14.8796	15.1263	13.6803	16.4829	15.1419	14.2457	13.1959	15.9143	15.0345	13.9296	NA	16.1151	15.0893	NA	13.3562	15.6537	15.647	15.2588	15.2731	16.7552	16.6031	14.2857	14.2919
O43765	SGTA	Small glutamine-rich tetratricopeptide repeat-containing protein alpha	SGTA_HUMAN	10	10	13	19.65	19.5173	19.5505	19.4947	19.966	20.2393	19.1016	18.08	20.0247	19.9393	19.1356	18.8532	20.3436	19.9644	19.3252	19.0254	19.7001	19.3702	19.3685	19.0892	20.0716	20.0442	18.9375	18.7843	18.6362	18.5817	19.2199	19.3138	19.8925	19.6176	19.3073	19.2723	19.4377	19.4015	19.4463	19.3526	19.3693	19.2013	19.1	19.0994
O43768	ENSA	Alpha-endosulfine	ENSA_HUMAN	7	7	11	16.7041	16.831	18.2236	17.8185	18.272	18.2527	17.3267	14.889	17.8862	17.4368	17.3902	16.8473	18.7916	17.9839	17.7597	17.0686	17.3836	16.5137	17.6821	17.2324	18.3286	17.5741	17.9125	17.0307	15.9426	16.1365	18.0957	17.5724	17.5952	17.1672	18.0016	17.4944	17.4789	17.3943	18.0707	17.7307	16.9685	16.7177	17.9067	17.2895
O43772	SLC25A20	Mitochondrial carnitine/acylcarnitine carrier protein	MCAT_HUMAN	16	16	20	18.9536	18.763	18.5065	18.4166	17.2867	17.0742	17.7216	16.8569	17.895	17.5632	17.8484	17.3924	17.7417	17.195	18.0926	17.6305	17.4376	17.0426	18.135	17.7863	17.3679	17.0025	17.8423	17.603	17.3465	17.1354	18.0636	17.9312	17.6455	17.3833	18.5773	18.4622	17.3368	17.3339	17.9848	17.6199	17.1037	16.5161	18.237	17.9041
O43776	NARS1	Asparagine--tRNA ligase, cytoplasmic	SYNC_HUMAN	38	42	59	21.3348	21.1267	21.7835	21.7408	21.3619	21.419	21.2283	20.2501	21.4209	21.2594	21.2195	20.8645	21.7471	21.2926	21.3984	21.1244	21.0709	20.6694	21.4062	21.0254	21.5205	21.249	21.2473	20.876	20.3832	20.0944	21.5976	21.4411	21.4482	21.2744	21.434	21.3803	21.3197	21.2864	21.6351	21.5845	20.9635	20.7094	21.5089	21.3277
O43795	MYO1B	Unconventional myosin-Ib	MYO1B_HUMAN	46	48	66	19.9481	19.7847	19.8482	19.7386	19.7467	19.7223	19.3249	18.571	19.8607	19.8031	18.948	18.8109	19.5674	19.3878	18.9096	18.767	19.4233	19.152	19.5373	19.1843	19.7161	19.6038	18.9106	18.7487	20.3925	20.2074	19.5395	19.4695	19.5251	19.4129	19.1982	19.2277	19.6925	19.6748	19.0745	18.9567	19.997	19.8097	19.4301	19.262
O43805	SSNA1	Microtubule nucleation factor SSNA1	SSNA1_HUMAN	3	3	3	15.7892	16.1291	15.9465	16.2746	15.9401	16.6437	16.3774	15.702	17.0211	16.9275	16.0558	15.493	16.9629	16.1693	16.2453	16.735	16.4574	15.7354	16.2189	15.4033	17.1334	16.6235	15.1239	15.2255	16.06	15.3092	15.8959	15.3359	16.5033	15.9733	15.152	13.1856	14.343	14.9113	14.9062	14.5461	15.3595	14.7726	15.2568	14.6641
O43809	NUDT21	Cleavage and polyadenylation specificity factor subunit 5	CPSF5_HUMAN	11	11	15	20.085	20.0346	20.1444	20.0569	19.923	19.897	19.7101	18.8628	20.2104	20.1169	19.8013	19.7994	19.7714	19.6807	19.8202	19.7641	19.4394	19.3056	19.8204	19.6379	19.8264	19.9237	19.3987	19.3487	20.5056	20.479	19.8511	19.7401	19.7273	19.7497	19.8367	19.8307	20.4074	20.4991	20.0863	20.1226	20.3317	20.2914	20.0519	19.9131
O43813	LANCL1	Glutathione S-transferase LANCL1	LANC1_HUMAN	12	12	15	19.0649	18.6506	19.1438	18.9018	19.2128	19.1748	18.3742	17.8158	19.0466	18.8417	18.8258	18.4704	19.4406	19.2295	18.7002	18.4633	18.8389	18.3537	18.9148	18.441	18.9773	18.8558	18.4349	17.9463	17.6217	17.8906	18.9946	18.6909	19.0338	18.8228	18.8929	18.8606	18.8428	18.7483	19.1885	18.9955	18.7741	18.1055	19.0226	18.6625
O43815	STRN	Striatin	STRN_HUMAN	22	22	26	20.1737	20.064	19.8423	19.872	19.8552	19.887	19.394	18.6811	19.8442	19.7418	19.3428	19.0295	19.8953	19.6136	19.5612	19.2446	19.5283	19.3856	19.337	19.0401	19.852	19.7763	19.3857	19.0392	19.2816	19.2286	19.5542	19.4917	19.5726	19.5163	19.5002	19.5289	19.4146	19.4836	19.5428	19.4294	19.6209	19.538	19.4862	19.3923
O43818	RRP9	U3 small nucleolar RNA-interacting protein 2	U3IP2_HUMAN	10	10	12	18.1215	18.1676	17.6918	17.7011	17.6019	17.6357	17.3927	16.4164	17.8638	17.7259	17.3352	16.9795	17.551	17.2888	17.3291	17.1302	17.2208	16.8181	17.4242	17.0792	17.7201	17.5189	17.1867	16.7753	18.1817	17.9415	17.6903	17.5498	17.5786	17.3304	17.4072	17.3528	17.9613	17.816	17.6556	17.5219	17.8183	17.7288	17.3839	17.4573
O43819	SCO2	Protein SCO2 homolog, mitochondrial	SCO2_HUMAN	7	7	10	18.7447	18.5238	18.5476	18.2687	16.7612	17.615	17.5906	15.9344	17.8147	17.5735	17.479	17.3141	17.3443	17.1135	17.9694	17.6292	17.0405	16.6394	17.7018	17.48	17.4548	17.4019	18.1374	17.8767	17.6405	17.6699	17.8347	17.7425	17.3907	17.2731	18.2006	18.3062	17.5516	17.7213	18.0242	17.7621	17.7934	17.4708	17.9693	17.7258
O43822	CFAP410	Cilia- and flagella-associated protein 410	CF410_HUMAN	3	3	3	14.0864	14.3211	14.7899	14.9467	15.3208	15.6315	13.9186	13.48	14.1245	13.8163	12.4882	14.0574	14.1851	15.0713	13.3605	13.9092	13.4449	12.2534	12.5504	14.1907	13.7656	14.5446	12.9047	13.6707	13.2449	NA	14.2606	14.912	13.4191	13.2291	14.8575	15.1411	13.8422	14.3571	13.8295	14.1118	14.1187	14.0374	12.9661	13.9821
O43823	AKAP8	A-kinase anchor protein 8	AKAP8_HUMAN	10	10	13	17.6257	17.4014	17.2719	16.9577	17.2177	17.2439	17.3361	16.5278	18.0341	17.7521	17.3494	16.8848	17.5686	16.9622	17.113	16.7954	16.7915	16.3006	17.2192	16.3813	17.6143	17.1364	16.8861	16.5901	18.3547	17.7189	17.324	16.7568	17.3085	17.1142	16.924	16.9635	17.6004	17.621	17.2491	17.1107	17.8711	17.6967	17.0364	16.8181
O43824	GTPBP6	Putative GTP-binding protein 6	GTPB6_HUMAN	5	5	5	17.4018	17.254	17.3138	17.3243	NA	16.6422	16.6921	16.216	16.9475	16.9061	16.6732	16.6824	16.4974	16.2378	17.0914	17.1761	16.5562	16.4532	16.8837	16.7195	16.9207	16.8338	17.0829	16.886	16.8527	16.7497	17.4344	17.2433	16.0451	16.0622	17.2472	17.3548	17.2048	17.1769	17.1901	16.9558	16.9176	16.948	17.2719	17.3049
O43837	IDH3B	Isocitrate dehydrogenase [NAD] subunit beta, mitochondrial	IDH3B_HUMAN	22	24	32	19.8689	19.76	19.0042	19.021	17.8759	18.0033	18.0872	17.4884	18.7479	18.61	18.5891	18.2848	18.3245	18.0839	19.1831	18.8181	18.1979	17.877	18.7718	18.3448	18.5133	18.1875	18.9433	18.7049	18.6647	18.5176	18.5334	18.3945	18.6062	18.3864	19.1398	19.1808	19.1083	18.9955	18.8119	18.7236	19.1617	19.04	19.0897	18.9656
O43847	NRDC	Nardilysin	NRDC_HUMAN	35	35	40	18.2622	18.0976	19.5055	19.4266	19.3127	19.3022	19.1058	18.1151	19.3762	19.184	18.8705	18.5559	19.5881	19.1454	18.9923	18.5948	18.8467	18.3896	18.808	18.4354	19.4354	19.2925	18.4391	18.2102	18.1079	17.8037	19.1103	18.9226	18.8211	18.5894	18.8842	18.7508	18.873	18.8848	19.2802	19.2394	18.7076	18.5502	18.6902	18.617
O43852	CALU	Calumenin	CALU_HUMAN	30	32	56	24.5557	24.4522	24.2528	24.1889	24.4574	24.6028	23.7269	22.2231	24.0655	23.7516	22.9449	22.4487	23.8166	23.3305	23.2816	22.7471	23.3697	22.8487	23.1575	22.4983	23.7925	23.4112	23.1567	22.8513	24.2294	23.998	24.1929	23.9034	24.184	24.0003	23.6428	23.7261	23.7397	23.7261	23.8046	23.653	23.5074	23.3878	23.1928	23.0941
O43865	AHCYL1	S-adenosylhomocysteine hydrolase-like protein 1	SAHH2_HUMAN	28	29	38	20.2309	20.07	19.6676	19.5586	20.2403	20.2907	19.0206	18.4474	20.352	20.0504	19.4492	19.2589	20.897	20.2195	19.7704	19.4085	19.9836	19.4934	19.6852	19.2529	20.5353	19.9951	19.271	18.8937	18.6642	18.6427	19.6381	19.3799	20.186	19.881	19.3641	19.1103	19.5761	19.4342	19.6526	19.4797	19.5299	19.3713	19.5589	19.4746
O43896	KIF1C	Kinesin-like protein KIF1C	KIF1C_HUMAN	6	6	6	18.7757	18.6305	18.7128	18.1791	19.167	19.0911	17.752	17.0021	18.6105	18.3901	17.76	17.9649	18.7699	18.6676	17.6037	17.5779	17.7224	17.7994	17.8312	17.7192	18.4434	18.4491	17.818	17.8612	17.7491	17.7968	17.797	17.8298	18.156	18.2652	17.8535	18.1004	18.1605	18.1542	18.1171	18.1646	17.9853	17.8161	17.4389	17.5114
O43909	EXTL3	Exostosin-like 3	EXTL3_HUMAN	1	1	1	NA	NA	NA	NA	NA	12.2242	NA	NA	NA	NA	NA	NA	NA	NA	NA	NA	NA	NA	NA	NA	NA	NA	14.2039	13.9774	13.0088	NA	NA	NA	NA	NA	NA	NA	NA	NA	NA	NA	12.9788	NA	NA	NA
O43920	NDUFS5	NADH dehydrogenase [ubiquinone] iron-sulfur protein 5	NDUS5_HUMAN	9	9	13	18.6184	18.7429	18.7512	18.4392	19.2228	19.0444	18.4889	18.1567	19.689	19.3299	18.9634	18.8524	18.9877	18.5199	19.348	19.1274	18.9238	18.238	19.2161	18.6823	19.6489	19.0092	19.9801	19.404	18.8481	18.6678	19.4586	19.2405	17.7817	17.5675	18.9745	18.8724	18.9339	18.9353	19.1823	18.9129	19.0228	18.8128	19.8253	19.4151
O43924	PDE6D	Retinal rod rhodopsin-sensitive cGMP 3',5'-cyclic phosphodiesterase subunit delta	PDE6D_HUMAN	3	3	3	18.9339	18.3141	18.8887	18.6517	18.2304	18.6423	18.6911	17.6939	17.8764	18.3295	18.4915	18.9288	18.1055	18.2727	18.3384	18.9932	18.1134	18.0861	18.3887	18.4389	18.2483	18.2028	17.7553	18.82	17.7972	17.89	18.2237	18.0574	17.9611	17.7997	18.2807	18.3404	18.0672	17.8066	18.4956	18.3562	18.5294	17.7871	18.6289	18.7756
O43929	ORC4	Origin recognition complex subunit 4	ORC4_HUMAN	6	6	6	17.6422	17.0161	17.9249	18.0731	17.3909	17.7378	16.8254	16.113	17.1503	17.7616	16.5155	16.8979	16.6605	17.3907	17.4375	17.1488	16.8043	17.3166	16.8273	16.6481	15.712	17.354	16.1067	17.1476	17.5116	17.501	17.0519	17.5211	16.714	17.0498	17.1312	17.2982	17.3992	17.6677	17.2435	17.4243	17.8545	17.7945	17.5273	17.3529
O43933	PEX1	Peroxisomal ATPase PEX1	PEX1_HUMAN	7	7	7	17.6293	17.2961	16.9684	17.2355	16.6768	17.0182	16.2699	15.8548	17.4921	17.4063	16.7962	16.5596	17.4363	17.2006	17.1864	16.9569	16.8218	16.3852	16.457	15.7823	16.9576	16.8788	16.1566	15.9164	16.8716	16.3817	16.7954	16.6016	17.0402	16.9574	16.8646	17.0329	17.213	17.2058	16.9633	16.93	17.6145	17.4741	17.1725	16.9127
O60216	RAD21	Double-strand-break repair protein rad21 homolog	RAD21_HUMAN	20	20	21	17.8341	17.8565	18.8401	18.6129	18.1103	18.2072	18.2427	17.4854	18.5414	18.5696	18.6027	18.4595	17.9982	17.77	18.4188	18.3533	17.7732	17.5972	18.4466	18.2613	18.406	18.2474	17.6536	17.9112	19.0082	18.7449	18.5043	18.4502	18.0164	17.6781	18.591	18.494	19.1643	19.1132	18.7509	18.5963	19.2495	19.0958	18.8409	18.6438
O60218	AKR1B10	Aldo-keto reductase family 1 member B10	AK1BA_HUMAN	10	10	14	18.6501	18.5737	17.1279	17.1589	18.0864	18.3926	17.4781	17.3798	17.8884	17.9012	17.6753	17.1457	18.2754	17.9616	18.0834	17.8115	16.4941	16.5324	16.0722	16.0621	16.6755	16.8046	16.6163	16.7337	15.9634	15.2375	16.5446	16.9801	16.072	16.1323	16.7148	16.5673	17.3501	17.2846	19.4933	19.4267	17.0954	17.1287	17.4267	17.7744
O60220	TIMM8A	Mitochondrial import inner membrane translocase subunit Tim8 A	TIM8A_HUMAN	4	5	5	19.8748	19.6681	18.9085	19.0727	18.554	18.6157	18.5309	17.7802	18.6487	18.4532	18.422	18.346	18.3473	18.1595	18.8021	18.6228	17.8835	18.425	18.8067	18.6964	18.2877	18.527	18.6445	18.6959	18.7831	18.7059	18.9289	18.9635	18.5249	18.6053	19.1237	19.1099	19.0631	18.5561	19.104	19.0787	18.8199	18.7781	19.3622	18.9975
O60231	DHX16	Pre-mRNA-splicing factor ATP-dependent RNA helicase DHX16	DHX16_HUMAN	16	16	17	18.6579	18.6724	18.3968	18.3708	18.1223	18.1395	17.9171	17.131	18.7485	18.6724	18.0564	18.0818	18.4652	17.972	18.2619	18.0171	17.9661	17.8498	18.1196	17.7754	18.4884	18.3348	17.1395	17.577	18.6457	18.5281	18.1523	18.0775	18.3993	18.2233	18.0871	18.1469	18.7235	18.6907	18.2318	18.3401	18.9711	18.8624	18.2691	18.2151
O60232	ZNRD2	Protein ZNRD2	ZNRD2_HUMAN	6	6	8	19.5202	19.2765	19.426	19.085	19.5096	19.5996	18.5028	17.596	19.435	19.2186	18.0952	17.272	20.0445	19.3823	18.1823	18.0018	19.0038	18.5994	18.9829	17.9974	19.3885	19.0009	17.6292	17.867	18.778	18.0637	18.9682	18.7141	19.4854	19.1056	18.0196	18.1123	18.7817	18.9339	19.0074	18.7839	18.9582	18.7167	18.501	18.0951
O60238	BNIP3L	BCL2/adenovirus E1B 19 kDa protein-interacting protein 3-like	BNI3L_HUMAN	6	6	7	17.6427	17.8547	17.5677	17.5514	17.7161	17.8173	16.8996	15.483	17.6031	17.5517	17.0142	16.8129	17.6469	17.2706	17.2018	17.1144	17.5314	17.1114	17.2235	16.6506	17.9504	17.7012	16.6313	16.4171	17.5984	17.4207	17.5378	17.4231	17.453	17.3022	17.1782	17.2204	17.5077	17.4692	17.257	17.3822	17.0012	17.2497	17.2128	17.2144
O60244	MED14	Mediator of RNA polymerase II transcription subunit 14	MED14_HUMAN	11	11	11	17.212	17.1473	17.3445	17.4364	16.7435	17.0169	16.928	16.0073	17.3529	17.4802	17.1012	17.031	17.0715	16.8877	17.282	16.7774	16.3615	16.2938	16.748	16.4247	16.3076	16.6717	NA	16.5542	17.5596	17.722	16.8855	17.4595	16.9376	16.9936	16.9586	16.9517	17.3905	17.6339	17.1842	17.2255	17.6516	17.6236	16.7212	16.7655
O60245	PCDH7	Protocadherin-7	PCDH7_HUMAN	10	10	10	16.5079	17.2287	18.1522	18.0251	17.1515	17.4931	17.7696	17.3312	17.6354	17.445	17.0749	16.9623	17.5944	16.7476	17.0793	16.6061	16.6819	16.7099	16.1953	NA	17.2934	16.7534	17.1333	16.87	17.6277	17.4703	17.5869	17.4647	16.3371	16.4311	16.8618	17.1803	18.0758	17.965	18.0193	17.904	17.1915	16.9639	17.5455	17.3721
O60256	PRPSAP2	Phosphoribosyl pyrophosphate synthase-associated protein 2	KPRB_HUMAN	13	13	16	17.8681	17.6661	18.255	18.2637	18.405	18.3148	17.6911	16.9989	18.289	18.1047	17.5126	17.3828	18.47	18.1176	17.8034	17.6064	17.6576	17.5963	17.6064	17.4068	18.3456	18.2239	17.4132	17.3503	16.8811	16.9431	17.8374	17.7595	17.8678	17.7323	17.7852	17.8129	17.7919	17.7983	17.7366	17.7878	17.7827	17.656	17.7163	17.6469
O60264	SMARCA5	SWI/SNF-related matrix-associated actin-dependent regulator of chromatin subfamily A member 5	SMCA5_HUMAN	45	46	55	18.1859	18.0048	18.3721	18.2583	17.9365	18.0014	17.8407	16.9159	18.4023	18.3034	18.1418	17.9225	17.967	17.6717	18.1291	17.8654	17.5755	17.2332	18.0557	17.7764	18.1878	18.0208	18.0422	17.5678	18.9795	18.7923	18.2616	18.1218	17.9338	17.7396	18.169	18.0863	18.9509	18.8651	18.4384	18.3396	19.1928	18.9788	18.3368	18.2466
O60271	SPAG9	C-Jun-amino-terminal kinase-interacting protein 4	JIP4_HUMAN	49	49	62	19.2785	19.1411	19.3375	19.2721	19.4006	19.5211	18.8848	17.9437	19.2641	19.2396	18.8465	18.5945	19.5246	19.1855	19.1705	18.8291	18.9128	18.5595	19.1854	18.6636	19.398	19.2272	18.7296	18.4927	18.232	18.0074	19.1443	19.0012	19.1695	19.0235	18.9413	18.9678	18.9017	18.8537	19.2668	19.1195	18.5164	18.3929	18.8496	18.7417
O60281	ZNF292	Zinc finger protein 292	ZN292_HUMAN	2	2	2	NA	NA	16.2245	16.5995	17.7938	16.1719	16.0564	13.8207	11.552	14.6243	NA	NA	17.6305	16.2569	15.1323	12.9609	14.5278	NA	13.8621	15.3514	NA	14.5667	NA	15.3998	15.6959	16.262	NA	15.9791	NA	12.8257	NA	16.629	15.7954	15.7677	14.9389	14.3597	14.8727	15.0449	15.5535	15.1242
O60287	URB1	Nucleolar pre-ribosomal-associated protein 1	NPA1P_HUMAN	8	8	8	17.7879	17.6579	17.9153	17.746	17.7243	17.8255	17.1458	16.6755	17.343	17.5729	16.8159	16.9484	17.3349	17.3657	16.8931	16.9099	16.6299	16.8328	16.7385	16.5922	17.2326	17.5494	16.6773	17.0257	17.403	17.2927	17.2077	17.2872	16.9935	17.4576	17.198	17.452	17.4983	17.4873	17.5062	17.3758	17.5461	17.3267	17.6179	17.1136
O60292	SIPA1L3	Signal-induced proliferation-associated 1-like protein 3	SI1L3_HUMAN	5	5	5	13.9042	14.4368	NA	15.1238	15.4525	14.3704	NA	NA	14.2239	14.3565	NA	NA	15.27	NA	NA	14.28	13.8802	14.8014	NA	14.1393	14.6408	14.6032	NA	NA	14.7666	15.1465	12.0731	NA	13.8391	14.3051	11.9167	NA	13.958	NA	13.844	NA	12.8623	14.3821	NA	NA
O60306	AQR	RNA helicase aquarius	AQR_HUMAN	17	17	18	15.6116	15.5476	15.9954	16.0256	15.4196	15.6453	15.703	15.1026	15.8112	15.8691	15.4738	15.4843	15.3363	15.3781	15.6774	15.2835	14.6788	14.7657	15.333	15.094	15.6905	15.5021	15.1818	14.9579	16.2029	16.1005	15.6537	15.6209	15.0662	15.2599	15.5621	15.6875	16.2754	16.2805	15.6801	15.811	16.4455	16.2661	15.7131	15.772
O60313	OPA1	Dynamin-like 120 kDa protein, mitochondrial	OPA1_HUMAN	53	57	79	20.1564	20.0501	19.7698	19.7181	18.7658	18.7736	19.1758	18.357	19.1412	19.1322	19.1933	18.9749	19.0675	18.7412	19.5292	19.3696	18.7073	18.5043	19.3995	19.1075	19.035	18.9757	19.5764	19.3395	19.1522	19.0682	19.336	19.3194	18.8616	18.8183	19.5435	19.5924	19.4105	19.3871	19.503	19.4554	19.203	19.1219	19.7289	19.6044
O60318	MCM3AP	Germinal-center associated nuclear protein	GANP_HUMAN	7	7	9	17.238	17.1357	17.2633	17.0921	16.8701	16.7367	16.5977	16.2455	17.0386	17.0907	16.6219	16.6387	16.5572	16.6336	16.6213	16.6549	16.3685	16.4271	16.6987	16.4521	16.8266	16.8538	15.8267	16.3081	17.0563	16.993	16.8431	16.9287	16.7133	16.8235	16.4563	16.5422	17.2048	17.0667	17.0493	17.0229	17.3695	17.209	17.0675	16.9313
O60331	PIP5K1C	Phosphatidylinositol 4-phosphate 5-kinase type-1 gamma	PI51C_HUMAN	3	3	4	14.8584	14.9348	15.5084	15.8869	16.1915	15.8266	14.2775	NA	15.5054	15.2676	15.148	15.2101	15.2869	15.3009	15.2669	15.2462	14.144	14.5221	15.5367	NA	15.3685	15.2978	15.0705	14.9867	15.5818	15.3897	15.3931	15.2984	14.8284	15.0938	15.6213	15.6889	15.3248	15.2816	NA	15.0205	15.3276	15.472	NA	14.8894
O60333	KIF1B	Kinesin-like protein KIF1B	KIF1B_HUMAN	18	18	18	16.966	16.8967	16.9824	16.9414	17.4079	17.4974	16.8338	16.1634	17.5086	17.3314	17	16.7774	17.2573	17.0972	16.7727	16.6544	17.0273	16.5923	17.0854	16.6431	17.634	17.3449	16.3355	16.4929	16.5645	16.3628	16.8077	16.6383	16.9725	16.8731	16.7251	16.7699	16.9803	16.8857	17.0728	17.1115	16.8821	16.8089	16.6593	16.6499
O60341	KDM1A	Lysine-specific histone demethylase 1A	KDM1A_HUMAN	13	13	15	16.7999	16.6193	16.8553	16.7817	16.7049	16.6386	16.4104	15.527	16.9952	16.866	16.8811	16.2758	16.7559	16.4567	16.5823	16.1435	16.0128	15.7654	16.2429	15.7453	16.723	16.7057	16.2866	15.5318	17.0525	16.843	16.6602	16.5347	16.3729	16.3185	16.6121	16.4497	17.2095	17.1953	16.6329	16.6214	17.2727	17.1494	16.7867	16.5678
O60343	TBC1D4	TBC1 domain family member 4	TBCD4_HUMAN	3	3	3	18.2503	17.8707	NA	NA	NA	NA	NA	NA	17.003	NA	16.3897	16.304	16.2284	NA	NA	NA	16.5432	17.7279	15.8372	16.1993	16.5356	NA	NA	NA	NA	NA	17.1078	17.2238	17.4875	17.1787	NA	NA	16.9142	NA	NA	NA	15.7888	16.7938	16.8368	NA
O60356	NUPR1	Nuclear protein 1	NUPR1_HUMAN	1	1	1	NA	NA	11.0085	11.9473	NA	11.4484	NA	NA	NA	NA	13.6315	NA	9.1173	NA	11.9079	NA	NA	9.98829	12.8612	NA	NA	NA	13.3197	NA	NA	NA	13.6253	13.6535	NA	NA	NA	13.0475	12.0408	12.4039	NA	NA	NA	NA	12.0481	NA
O60361	NME2P1	Putative nucleoside diphosphate kinase	NDK8_HUMAN	1	1	2	19.0648	18.7003	19.5008	19.0438	18.5734	18.8832	19.2175	18.4678	18.7028	18.6042	19.4711	19.1125	18.9198	18.674	19.6828	19.1635	20.1096	19.0644	19.0757	18.6219	19.3106	18.7017	17.7577	17.1905	17.7262	17.1685	18.9983	18.4629	18.152	17.946	18.5523	18.1837	17.9994	18.2229	19.3312	18.6909	18.2181	17.6559	19.2572	18.7438
O60427	FADS1	Acyl-CoA (8-3)-desaturase	FADS1_HUMAN	13	13	15	18.3597	18.3778	19.1452	19.31	18.71	18.7047	18.4281	17.5442	19.2484	19.212	17.2018	17.235	18.3695	18.1334	17.7211	17.426	17.9137	17.7966	17.1965	16.712	19.0527	18.9992	17.6432	17.3604	19.4318	19.1713	18.7104	18.5568	17.5339	17.4778	18.2333	18.3465	19.08	18.9661	18.5187	18.5558	18.5548	18.4813	17.5159	17.533
O60437	PPL	Periplakin	PEPL_HUMAN	68	68	80	18.4083	18.3039	18.3351	18.3441	17.8711	17.8342	16.768	16.0692	17.6263	17.6185	17.0212	16.8125	18.6594	18.3916	18.3783	18.1118	18.0395	17.7999	17.684	17.2621	17.8153	17.7444	17.3945	17.2356	17.5501	17.4382	17.2276	17.0544	18.0185	17.9321	18.015	18.0301	19.4136	19.3694	19.1269	19.125	17.6464	17.5602	17.4351	17.3299
O60443	GSDME	Gasdermin-E	GSDME_HUMAN	22	22	26	18.7272	18.6829	18.8266	18.8076	19.3215	19.4925	18.6343	18.2489	19.5329	19.58	18.898	18.8716	19.3943	19.0743	18.8065	18.8186	19.3707	19.1574	19.0538	18.8077	19.3625	19.3638	18.0055	17.4551	18.2273	18.1092	19.014	19.0441	19.1298	18.9855	18.6781	18.8	18.6231	18.5541	18.8881	18.8943	18.4606	18.3704	18.921	18.7668
O60447	EVI5	Ecotropic viral integration site 5 protein homolog	EVI5_HUMAN	7	7	8	17.8863	17.6511	17.9222	17.7771	18.0245	18.2219	17.229	16.7779	17.8375	17.8695	17.0142	16.8683	17.8796	17.6285	17.2291	17.3659	17.1307	17.0119	17.2049	16.893	17.9834	17.6667	17.2644	17.2426	17.3538	17.502	17.1976	17.4668	17.4019	17.2451	17.532	17.3213	17.6003	17.6678	17.5203	17.4461	17.9166	17.5004	17.33	17.4064
O60449	LY75	Lymphocyte antigen 75	LY75_HUMAN	1	1	1	17.3209	16.9428	NA	17.724	NA	17.5869	16.939	NA	17.265	17.726	16.9758	NA	NA	17.844	NA	17.0979	16.6135	16.9488	17.0688	16.8443	NA	17.7452	17.0813	NA	17.0299	17.0457	17.2762	17.488	17.4583	17.2538	17.0669	17.2499	17.6	17.755	17.7915	17.6043	17.4329	17.4956	17.3698	17.1485
O60462	NRP2	Neuropilin-2	NRP2_HUMAN	9	9	9	16.536	16.2503	NA	NA	17.1321	17.1879	NA	15.4214	17.4814	17.3477	NA	NA	16.323	NA	NA	NA	16.7766	16.2705	NA	NA	16.7427	16.4704	13.6232	NA	17.2458	16.8436	13.7656	14.4847	15.9662	15.6178	15.8207	NA	16.4361	15.9074	NA	NA	16.8476	16.4527	NA	NA
O60476	MAN1A2	Mannosyl-oligosaccharide 1,2-alpha-mannosidase IB	MA1A2_HUMAN	7	7	8	17.5631	17.3208	17.8195	17.875	17.3506	17.4125	17.2286	16.545	17.8376	17.6148	16.9294	16.8718	17.5478	17.3005	17.1961	17.0524	17.2046	17.0843	16.7657	16.5478	17.6117	17.4014	16.5146	16.9534	17.4874	17.3324	17.652	17.6355	17.1835	17.0613	17.6467	17.4138	17.3245	17.2549	17.2998	17.298	17.3075	17.2764	17.0923	17.1871
O60488	ACSL4	Long-chain-fatty-acid--CoA ligase 4	ACSL4_HUMAN	39	43	57	22.6243	22.4039	20.0058	19.9166	20.6981	20.6729	19.3767	18.6858	21.3633	21.1814	19.927	19.6089	21.2039	20.7974	19.8823	19.6535	20.4906	20.1411	20.0336	19.6569	21.1467	20.8771	19.2637	18.9524	20.8052	20.54	19.5119	19.3645	20.5411	20.4009	19.5298	19.5308	20.4615	20.373	19.6761	19.6295	20.7937	20.6246	19.5516	19.3837
O60493	SNX3	Sorting nexin-3	SNX3_HUMAN	19	19	26	21.0589	20.7455	21.3093	21.1616	21.622	21.6166	20.7042	19.6915	21.3376	21.2243	20.8848	20.5408	21.5718	21.0789	21.0466	20.6056	21.1383	20.4638	20.98	20.467	21.6744	21.3291	21.0126	20.5045	20.4539	20.1118	21.2381	20.8754	20.8495	20.5871	21.1889	21.071	20.8275	20.6991	21.0784	20.8455	20.6037	20.2161	21.0924	20.8557
O60499	STX10	Syntaxin-10	STX10_HUMAN	8	8	9	17.6509	17.5835	17.4423	17.3327	17.1799	17.1007	16.9035	16.5225	17.2476	17.3654	16.8594	16.6962	17.0755	16.9787	16.8932	16.7195	16.7216	16.6628	16.4887	16.5067	17.2625	17.1165	15.3433	15.7709	16.9165	16.8008	17.1168	17.1099	16.8368	16.8088	16.7052	16.5774	16.8829	16.9813	17.0023	17.0251	17.1032	17.1077	16.7386	16.9004
O60502	OGA	Protein O-GlcNAcase	OGA_HUMAN	19	20	21	18.4048	18.2326	19.0114	18.9983	18.9806	19.0403	19.0565	18.2336	18.5665	18.497	18.1948	18.334	18.8646	18.6206	18.2085	18.0356	18.5204	18.3747	18.5982	18.4143	18.7047	18.6748	18.4174	18.2483	18.0607	17.9975	18.8833	18.9096	19.0412	18.9566	18.5802	18.6875	18.6475	18.7309	19.013	19.0363	19.1419	18.8772	18.9229	18.6756
O60504	SORBS3	Vinexin	VINEX_HUMAN	14	14	16	19.2083	19.3784	19.3888	19.1011	19.4027	19.2144	19.0782	18.1613	19.3475	19.0693	19.2843	18.3107	19.5284	19.0641	19.2859	18.8048	19.3136	18.3302	18.7893	17.9241	19.4217	18.9129	18.7154	17.6957	18.8552	18.3865	18.9793	18.5345	19.0224	18.7648	18.5594	18.7309	18.8695	18.8915	19.0796	18.6829	18.8476	18.4831	18.7432	18.6154
O60506	SYNCRIP	Heterogeneous nuclear ribonucleoprotein Q	HNRPQ_HUMAN	26	32	49	21.7871	21.7016	21.7149	21.7144	21.6313	21.667	21.3133	20.5546	21.7297	21.6524	21.1806	20.9471	21.7487	21.4571	21.2258	20.9977	21.11	20.9131	21.3566	21.0536	21.5897	21.5927	21.137	20.8687	21.9636	21.9785	21.577	21.5384	21.7209	21.6623	21.3453	21.4153	21.958	22.0296	21.6073	21.6252	21.9043	21.8218	21.4509	21.2906
O60507	TPST1	Protein-tyrosine sulfotransferase 1	TPST1_HUMAN	5	5	7	17.8784	17.6547	18.9794	18.7207	18.1813	17.7538	18.3695	17.265	17.8868	17.4562	17.6216	17.4506	18.004	16.8189	17.9892	17.5654	17.1917	16.8756	17.6907	17.0122	17.4452	17.332	17.2043	17.1072	18.8822	18.6267	18.4499	18.3426	16.8888	16.634	18.3217	17.868	18.3982	18.2989	18.6158	18.4248	17.5777	17.3978	18.0584	17.8321
O60508	CDC40	Pre-mRNA-processing factor 17	PRP17_HUMAN	10	10	10	17.6553	17.4862	17.8111	17.6323	17.6193	17.4182	17.6251	16.6833	17.6572	17.5223	17.599	17.3548	17.2708	17.2858	17.5792	17.3832	17.1338	16.7844	17.4181	16.9185	17.5057	17.4275	17.2148	17.1662	17.6049	17.6433	17.3644	17.5321	17.2205	17.1717	17.6251	17.5386	17.8484	17.7014	17.6701	17.5126	17.634	17.5935	17.3695	17.425
O60513	B4GALT4	Beta-1,4-galactosyltransferase 4	B4GT4_HUMAN	5	6	7	18.1245	18.0299	17.1647	17.1897	17.6996	17.7282	16.8147	16.0503	18.3891	18.1737	17.0058	16.7185	17.8589	17.5029	16.8215	16.5286	17.4869	17.6524	16.7838	16.4295	17.9597	18.0081	16.3333	16.1062	17.4256	17.518	16.3052	16.1874	16.3615	16.4348	16.553	16.2111	17.1459	17.3031	16.7444	16.7745	17.6377	17.6285	15.9431	16.1884
O60518	RANBP6	Ran-binding protein 6	RNBP6_HUMAN	8	9	11	19.126	18.9165	19.15	19.1797	18.7881	18.7545	18.8282	18.1601	19.1791	19.0527	18.6701	18.5884	18.8429	18.6612	18.7508	18.54	18.2601	18.4053	18.6712	18.1705	18.9026	18.7659	18.3079	18.1792	18.7676	18.7025	18.9312	18.9488	18.6952	18.8547	18.5413	18.5819	18.8334	18.7849	18.8143	18.8062	18.65	18.3665	18.6695	18.6767
O60524	NEMF	Ribosome quality control complex subunit NEMF	NEMF_HUMAN	15	15	15	17.8654	17.8348	18.0405	17.9884	17.7979	18.0792	16.9781	16.8368	17.9429	18.0035	17.2396	17.0483	18.0434	17.8577	17.429	17.33	17.4442	17.2471	17.372	17.1651	18.0246	17.9286	17.157	16.9706	17.003	16.9581	17.5127	17.6774	17.5229	17.6368	17.3669	17.5963	17.4799	17.8541	17.6998	17.7529	17.3085	17.222	17.3914	17.4381
O60547	GMDS	GDP-mannose 4,6 dehydratase	GMDS_HUMAN	14	14	18	17.7901	17.5604	17.9325	17.7606	18.0866	18.1652	17.1067	16.3473	17.7691	17.8702	17.4581	17.1815	18.2472	17.7994	17.483	17.1025	17.4617	17.033	17.5729	17.0245	17.8062	17.5917	17.1601	17.2522	17.1489	17.0576	17.7642	17.6152	17.4585	17.276	17.6897	17.5447	17.8972	17.8764	18.0009	18.0121	18.5963	18.3832	17.7934	17.5831
O60551	NMT2	Glycylpeptide N-tetradecanoyltransferase 2	NMT2_HUMAN	4	4	4	17.8641	17.6558	17.879	17.682	17.4169	17.8041	16.9339	16.6736	17.1003	18.4576	16.5924	16.9118	17.2235	17.5574	16.7871	17.0521	17.4762	17.4485	16.5504	16.1417	17.0875	17.4105	16.5934	15.6284	NA	NA	16.9633	16.8978	17.3318	17.062	16.7638	16.8424	NA	16.5092	16.8942	17.0126	15.9866	NA	17.1894	16.8927
O60563	CCNT1	Cyclin-T1	CCNT1_HUMAN	2	2	2	NA	18.3864	16.8092	17.2477	16.349	16.3136	17.0462	16.6593	17.4813	17.0623	NA	16.7898	17.1622	16.2371	17.2634	NA	17.3677	16.7963	15.8909	15.9669	17.6241	17.156	NA	NA	17.3722	17.3351	16.7278	16.7545	16.7278	16.8593	16.19	NA	16.9847	17.0415	16.5708	16.5778	17.2932	16.9073	16.5931	16.4589
O60568	PLOD3	Multifunctional procollagen lysine hydroxylase and glycosyltransferase LH3	PLOD3_HUMAN	46	49	74	20.4597	20.225	20.108	19.946	19.9242	19.9412	19.0308	18.0412	19.9442	19.8165	19.2481	18.959	19.6124	19.2416	19.1907	18.8777	19.2906	18.9135	18.9951	18.6351	19.8745	19.6775	19.182	18.8252	20.3333	20.1499	19.9651	19.8228	19.6602	19.4471	19.6331	19.6	19.8363	19.8326	19.7509	19.6451	19.8726	19.6501	19.524	19.442
O60573	EIF4E2	Eukaryotic translation initiation factor 4E type 2	IF4E2_HUMAN	9	9	10	17.3425	17.5259	17.7827	17.7729	17.6132	17.671	17.2866	15.8938	17.6764	17.6659	17.3396	17.0093	17.8712	17.4949	17.3976	17.2394	17.056	16.8105	17.2592	16.9997	17.4895	17.5305	17.0966	16.9157	17.559	17.4675	17.3488	17.2376	17.3916	17.246	17.2564	16.9847	17.599	17.4352	17.4463	17.3243	17.4018	17.3683	17.2063	17.2245
O60603	TLR2	Toll-like receptor 2	TLR2_HUMAN	2	2	2	16.8771	16.6719	16.9599	16.6394	NA	15.9657	NA	NA	15.2277	16.3447	15.8057	15.8785	NA	15.9262	16.1421	16.4699	NA	NA	16.2342	16.3186	14.2641	15.6407	15.2328	15.8853	15.4956	16.539	16.1792	16.1117	NA	15.8178	16.0824	16.3085	16.9558	17.0331	15.598	15.7766	NA	NA	15.3015	15.6968
O60610	DIAPH1	Protein diaphanous homolog 1	DIAP1_HUMAN	40	41	52	18.9062	18.6757	18.7945	18.78	19.1038	19.097	18.1952	17.3853	19.2264	19.0253	18.2717	18.0964	19.4111	19.0755	18.3801	18.0565	18.6236	18.3955	18.2596	17.899	19.2989	19.0817	17.7593	17.5848	18.0681	17.8594	18.4995	18.42	18.9718	18.7965	18.4207	18.3313	18.822	18.6838	18.8305	18.7619	18.528	18.4079	18.3647	18.3485
O60613	SELENOF	Selenoprotein F	SEP15_HUMAN	6	6	9	20.6426	20.4686	20.4143	20.3175	20.0629	20.2948	19.717	19.1711	20.0317	20.2207	19.2515	19.3307	19.8364	19.8781	19.5606	19.498	19.314	19.4581	19.4724	19.2773	19.9158	20.0006	19.62	19.5309	19.929	19.8836	20.1176	20.1802	19.408	19.3977	19.8544	20.1229	20.011	20.0361	20.0172	20.0766	19.8556	19.8803	19.9345	19.6238
O60637	TSPAN3	Tetraspanin-3	TSN3_HUMAN	1	1	1	20.0894	19.9985	19.1776	19.0898	20.4322	20.9	19.3289	NA	20.6074	20.8157	20.0846	19.6597	20.7028	20.2484	20.2533	18.9348	21.6066	20.8029	21.0102	20.6153	20.3004	19.9487	19.223	19.1856	20.1721	20.1678	19.2909	19.8535	20.1393	19.9628	19.9886	20.2027	19.6725	NA	19.4775	18.9983	21.0796	20.9656	18.4208	19.3919
O60645	EXOC3	Exocyst complex component 3	EXOC3_HUMAN	22	22	25	19.5174	19.3936	19.2443	19.2178	19.2161	19.1902	18.3523	17.4775	19.3153	19.1888	18.4311	18.3769	19.4995	19.1521	18.6365	18.4671	18.9213	18.5772	18.4796	18.3039	19.188	19.1185	18.0687	18.0873	18.4748	18.2881	18.8391	18.8136	19.1171	19.0114	18.6969	18.8223	18.92	18.9152	19.0197	18.9355	18.9113	18.7689	18.8352	18.6944
O60664	PLIN3	Perilipin-3	PLIN3_HUMAN	29	32	47	20.878	20.8405	21.6031	21.5922	21.7142	21.7945	20.9692	19.9191	21.1238	20.9851	20.4783	20.2456	21.852	21.5432	20.6671	20.4577	21.2609	20.9596	20.8418	20.4344	21.6632	21.5575	20.5214	20.3004	19.8808	19.8932	21.2563	21.1676	20.9452	20.8607	20.7309	20.7105	20.7723	20.7463	21.383	21.2441	20.3674	20.3828	20.7324	20.5783
O60669	SLC16A7	Monocarboxylate transporter 2	MOT2_HUMAN	2	2	2	14.9382	14.6542	15.579	15.1981	15.3129	16.0975	15.3232	14.6187	15.4873	15.9466	14.4145	NA	17.0351	16.5926	15.425	NA	14.5782	14.0826	15.05	14.0701	16.1503	15.1808	15.7242	15.339	16.4376	15.7452	15.8657	14.844	15.6718	14.8323	15.2877	14.8353	16.0468	15.9483	14.9298	14.2973	15.4802	15.2281	15.2511	14.8881
O60678	PRMT3	Protein arginine N-methyltransferase 3	ANM3_HUMAN	4	5	6	17.4766	17.1277	17.5876	17.5358	17.3472	17.4367	17.3684	16.6208	17.6782	17.5871	17.1532	16.9674	18.1631	17.84	17.3402	16.7908	17.0423	16.8553	16.8656	16.751	17.8067	17.2968	17.4452	16.133	16.7873	16.7291	17.3124	16.7651	17.2674	17.3093	17.313	16.7473	17.2927	17.2512	17.2968	17.4033	17.4406	17.2549	17.1917	17.3759
O60684	KPNA6	Importin subunit alpha-7	IMA7_HUMAN	23	23	28	20.4543	20.2861	20.3774	20.276	20.4081	20.4585	19.6963	18.6948	20.5091	20.4968	19.5863	19.411	20.7166	20.3607	19.742	19.576	20.2027	19.915	19.9771	19.6748	20.5655	20.3857	19.1764	19.0058	19.7962	19.7809	20.0003	20.0132	20.3466	20.193	20.0234	19.7844	20.4546	20.4653	20.26	20.245	20.1713	20.0924	19.8848	19.6589
O60701	UGDH	UDP-glucose 6-dehydrogenase	UGDH_HUMAN	43	44	63	20.7932	20.7183	22.4687	22.3944	21.9525	22.0454	21.355	20.4488	21.3622	21.3495	20.7884	20.7025	22.0663	21.7887	21.0528	20.8746	21.2152	20.9746	20.967	20.7168	21.6959	21.595	20.9352	20.682	20.9031	20.8681	21.8948	21.854	21.1505	21.1182	21.4514	21.4461	21.9624	22.0109	22.1436	22.1388	22.145	22.0067	21.3655	21.3535
O60711	LPXN	Leupaxin	LPXN_HUMAN	3	3	3	NA	17.016	NA	16.8878	17.3566	17.6038	17.4506	16.6907	16.2531	16.6828	NA	NA	16.6389	16.4117	16.6748	16.7819	15.1235	NA	NA	NA	16.0181	16.9412	16.9363	NA	16.8696	16.7483	16.7966	17.0203	16.9222	16.5762	16.7782	NA	17.0469	16.7836	16.4588	16.8383	16.391	16.2632	16.2625	NA
O60716	CTNND1	Catenin delta-1	CTND1_HUMAN	55	57	84	19.4192	19.3454	19.2611	19.1809	19.3031	19.3645	18.7254	17.8939	19.5849	19.3925	19.0762	18.7785	19.6467	19.2397	19.0097	18.7319	19.0015	18.7366	18.9192	18.5067	19.3587	19.1601	18.6032	18.4066	19.8397	19.6498	19.1187	18.9521	19.2978	19.0801	18.9056	18.8767	19.6791	19.6662	19.1178	19.0852	19.6583	19.4672	19.1511	18.9952
O60725	ICMT	Protein-S-isoprenylcysteine O-methyltransferase	ICMT_HUMAN	2	2	4	18.4955	18.5482	17.6239	17.7257	17.2617	17.5559	16.3861	NA	17.6833	17.7013	15.8742	15.4456	17.1026	16.8629	16.3696	16.0074	16.9187	16.3555	15.9674	15.2536	17.393	17.3159	16.1761	16.2547	17.4046	17.4928	16.7327	16.9916	16.8021	16.6719	16.6266	16.8096	16.9625	17.1745	16.8431	16.9888	17.0914	17.3181	16.6746	16.3956
O60739	EIF1B	Eukaryotic translation initiation factor 1b	EIF1B_HUMAN	2	2	4	17.0611	16.9692	17.3878	17.56	17.5458	17.2782	17.0991	16.0832	17.531	17.3955	16.7807	16.7145	17.4912	17.1994	17.3587	17.0663	16.6632	16.4058	17.1	16.7063	17.3403	17.0312	16.7229	16.6631	16.4645	16.5832	17.0859	17.1536	16.8164	16.7466	16.9036	16.8366	17.2681	17.0881	17.3212	17.2493	16.8485	16.7062	16.8899	16.9737
O60749	SNX2	Sorting nexin-2	SNX2_HUMAN	24	25	37	21.01	20.7726	21.4718	21.3387	20.8321	21.0034	20.5614	19.3802	20.7848	20.5895	20.9603	20.7157	21.3229	20.8221	21.3154	20.8763	20.519	20.0311	21.2224	20.6813	21.12	20.7934	20.9609	20.6906	19.876	19.5643	21.1628	20.9126	20.8196	20.5876	21.2847	21.203	20.4843	20.473	20.9221	20.8355	20.5796	20.338	21.2437	21.0145
O60762	DPM1	Dolichol-phosphate mannosyltransferase subunit 1	DPM1_HUMAN	17	18	23	21.4866	21.295	20.8056	20.6212	20.3472	20.2806	19.9291	19.0157	20.5141	20.4056	19.7658	19.7087	20.3867	20.0373	20.0819	19.9128	19.8399	19.4579	19.8749	19.5708	20.3104	20.1197	19.8289	19.6007	20.5827	20.3227	20.2929	20.2729	20.3232	20.2908	20.2022	20.2683	19.9955	20.1071	19.9979	20.0105	20.4945	20.3086	20.2114	20.0275
O60763	USO1	General vesicular transport factor p115	USO1_HUMAN	47	49	75	20.733	20.5704	20.7069	20.6457	20.3891	20.4828	19.8319	18.7815	20.2955	20.2529	19.9011	19.6533	20.7125	20.2898	20.2333	19.8607	20.2538	19.8995	20.0596	19.6261	20.4514	20.2042	19.7456	19.2879	19.8975	19.7776	20.4052	20.2292	20.5394	20.3393	20.0543	19.9731	20.0064	20.0342	20.2748	20.2268	19.7152	19.6329	19.9585	19.8496
O60783	MRPS14	28S ribosomal protein S14, mitochondrial	RT14_HUMAN	4	4	6	17.3957	17.2082	17.5278	17.5942	16.4571	16.6623	16.9625	15.2597	17.4676	17.391	16.9718	16.6793	17.239	16.4054	17.6816	17.3812	16.878	16.3737	17.3074	16.8199	17.3414	16.9643	17.0654	16.7341	17.3418	17.1212	17.379	17.1502	16.4257	16.138	17.4852	17.4355	17.4252	17.2897	17.2833	17.0604	17.5513	17.4464	17.7432	17.5415
O60784	TOM1	Target of Myb1 membrane trafficking protein	TOM1_HUMAN	23	28	38	20.2043	20.0737	20.1526	20.0919	20.2032	20.1495	19.8648	19.149	19.9482	19.7555	19.853	19.6561	20.2966	19.8481	19.946	19.6313	19.6716	19.4901	19.9767	19.7154	20.0183	19.8726	19.5262	19.2153	18.7727	18.7591	19.9943	19.9044	20.1166	19.9513	20.0532	19.9333	19.0324	19.0295	19.9096	19.9124	18.944	18.7313	19.9699	19.885
O60814	H2BC12	Histone H2B type 1-K	H2B1K_HUMAN	2	2	3	24.4255	23.8328	25.6542	24.8195	24.8822	25.1635	24.3911	23.0841	25.0068	24.7979	25.1646	24.6331	25.1561	24.7933	24.7157	24.0756	24.2112	23.4523	25.396	24.7374	24.7474	24.5783	24.6162	24.2831	25.7257	23.9463	24.9917	24.5563	24.5769	24.2752	25.5939	25.2602	25.2598	24.9709	24.8836	24.6395	25.5011	25.4384	24.4081	24.6715
O60826	CCDC22	Coiled-coil domain-containing protein 22	CCD22_HUMAN	25	25	27	18.34	17.9854	18.3889	18.2937	18.112	18.1742	18.0877	17.3462	18.1711	17.9223	18.4164	18.2192	18.2894	17.8595	18.3561	18.0339	17.8079	17.6036	18.3752	18.1092	18.1455	17.9712	18.0164	17.5843	17.6661	17.3541	18.481	18.3591	18.1319	17.9735	18.3672	18.4228	17.5022	17.451	18.1663	18.0708	17.6598	17.4118	18.3929	18.2227
O60828	PQBP1	Polyglutamine-binding protein 1	PQBP1_HUMAN	4	4	4	21.5999	21.4056	20.7601	20.5493	20.3647	20.6342	20.2511	18.8981	20.7619	20.3155	19.8881	19.5825	20.1273	19.8738	19.9679	18.238	19.9653	19.9113	20.4316	NA	20.5929	19.8938	18.4836	18.509	20.6248	20.4393	20.2376	19.6734	20.3222	19.8755	19.4059	19.6635	20.3509	20.1764	19.7215	19.5698	20.5135	20.426	20.141	19.9485
O60831	PRAF2	PRA1 family protein 2	PRAF2_HUMAN	5	5	6	20.8637	20.7764	21.1039	21.0337	20.1692	20.1311	19.8548	18.9239	20.0795	19.9425	19.5393	19.4621	20.4238	20.2277	19.8401	19.7097	19.6658	19.4746	19.3399	19.2237	19.7851	19.9376	19.3118	19.3069	20.3432	20.3999	20.4268	20.4976	19.7573	19.6981	20.1158	20.2418	20.187	20.1407	20.2566	20.3828	19.7754	19.6246	19.8109	19.8748
O60832	DKC1	H/ACA ribonucleoprotein complex subunit DKC1	DKC1_HUMAN	25	26	38	19.731	19.6514	19.8494	19.7992	19.2488	19.2522	19.5677	18.5382	19.3049	19.21	19.4672	19.1804	19.1419	18.7495	19.3574	18.989	18.8609	18.5197	19.765	19.2966	19.2355	19.0076	19.2937	18.9617	19.9611	19.8653	19.8191	19.6473	19.6884	19.5398	19.7383	19.7761	20.1466	20.0938	19.8009	19.7583	20.1794	20.0908	19.5813	19.4675
O60841	EIF5B	Eukaryotic translation initiation factor 5B	IF2P_HUMAN	44	45	62	20.3295	20.2373	20.4434	20.3757	20.4319	20.4381	19.8624	18.8034	20.3632	20.2717	19.6353	19.3205	20.6299	20.1687	19.8974	19.6318	19.8137	19.4761	19.7216	19.4115	20.479	20.2327	19.456	19.3745	19.9517	19.8854	20.0667	19.9758	20.2895	20.023	19.8871	19.8524	20.3133	20.2827	20.0963	19.943	20.4309	20.2929	19.7928	19.7399
O60858	TRIM13	E3 ubiquitin-protein ligase TRIM13	TRI13_HUMAN	4	4	4	17.5218	17.5297	17.5054	17.3531	17.6899	17.4483	17.3439	NA	17.3773	17.4278	17.0673	16.8728	17.2892	17.2055	16.8855	16.8664	17.1963	16.5733	17.0835	16.8221	17.3852	17.2527	17.1737	17.1135	17.3663	17.3116	17.2115	17.3101	17.417	17.3502	17.0316	17.2306	17.2258	17.1569	17.3781	17.2507	16.955	16.9881	17.2186	17.099
O60861	GAS7	Growth arrest-specific protein 7	GAS7_HUMAN	8	8	9	NA	NA	19.2621	18.8938	NA	NA	18.5508	17.084	NA	NA	18.3322	17.5391	NA	NA	18.1874	NA	NA	NA	18.6151	17.8108	19.5528	NA	18.6435	18.4231	NA	NA	18.9857	18.7209	NA	NA	18.7307	18.9454	NA	NA	18.7073	18.2091	NA	NA	18.6323	18.0344
O60869	EDF1	Endothelial differentiation-related factor 1	EDF1_HUMAN	9	9	14	19.0149	18.8136	19.2192	19.2641	19.636	19.7957	18.7354	17.2869	19.6795	19.3747	19.1175	18.6417	20.0006	19.314	19.2873	18.7319	19.1694	18.7917	19.2257	18.572	19.7884	19.3474	18.9074	18.3567	19.029	19.0254	19.3794	19.113	19.1745	19.0329	18.8776	18.8731	19.11	19.0441	19.1877	19.1414	18.9243	18.9342	18.7866	18.744
O60879	DIAPH2	Protein diaphanous homolog 2	DIAP2_HUMAN	29	29	30	16.976	17.0034	18.2841	18.1438	17.4008	17.3986	17.4103	16.5714	17.3758	17.0455	17.6396	17.3774	17.6258	17.2454	17.7221	17.329	17.1347	16.5966	17.8669	17.5775	17.4195	17.1547	17.0794	16.9184	16.7615	16.5324	17.8846	17.5589	17.4927	17.3157	17.7469	17.7063	16.9755	16.8501	17.9081	17.7535	17.2092	17.0598	17.582	17.337
O60884	DNAJA2	DnaJ homolog subfamily A member 2	DNJA2_HUMAN	21	23	30	18.9564	18.7397	18.9801	18.8025	18.969	19.0656	18.693	17.9409	19.1443	19.0891	18.5521	18.3532	19.3949	19.1113	18.7759	18.4604	18.7409	18.4046	18.6019	18.3702	19.1583	19.012	18.3644	18.0979	18.6183	18.6608	18.6986	18.7626	18.8432	18.6892	18.5492	18.5508	18.9796	18.9321	18.808	18.6854	19.6285	19.3998	18.7923	18.5791
O60885	BRD4	Bromodomain-containing protein 4	BRD4_HUMAN	9	9	11	17.0036	17.5072	18.0204	17.5759	17.8898	17.9711	17.5005	16.7426	17.9532	17.6174	18.2097	17.1284	17.5321	17.1956	17.7033	16.9243	17.1544	16.5806	17.7196	16.9926	17.6371	17.6234	17.259	17.2357	18.4251	18.3207	17.4125	17.6235	17.1471	17.3352	16.9711	17.31	18.2742	18.259	17.6393	17.3576	18.4377	18.2343	17.497	17.2852
O60888	CUTA	Protein CutA	CUTA_HUMAN	3	3	4	20.6474	20.7254	21.825	21.8234	21.3583	21.145	20.8804	20.3502	21.3536	21.054	21.0989	21.1267	21.4775	21.288	21.3232	21.1116	20.1877	20.0703	20.9595	20.8757	21.0859	21.018	20.9775	21.0237	19.4153	19.7623	21.1287	21.3125	20.9154	21.0426	21.4944	21.6714	20.3129	20.1931	21.1618	21.3263	20.1176	19.9508	21.0598	21.3016
O60911	CTSV	Cathepsin L2	CATL2_HUMAN	1	1	1	NA	NA	NA	NA	NA	NA	NA	NA	NA	NA	NA	NA	NA	NA	NA	NA	NA	NA	NA	NA	NA	NA	NA	NA	NA	14.7355	NA	NA	NA	NA	NA	NA	NA	14.7812	NA	NA	16.3066	16.2034	NA	NA
O60925	PFDN1	Prefoldin subunit 1	PFD1_HUMAN	7	7	12	19.2907	19.1693	19.8871	19.793	19.9881	20.008	19.4333	18.3944	19.6443	19.7434	18.9149	18.8709	19.9205	19.46	19.0766	18.8128	19.3962	18.8625	19.3821	19.0534	19.8661	19.6293	18.9759	18.8439	18.5659	18.6409	19.5727	19.6427	19.5702	19.2581	19.5018	19.5757	19.7071	19.5235	19.5958	19.4914	19.0976	19.0751	19.3382	19.2384
O60927	PPP1R11	E3 ubiquitin-protein ligase PPP1R11	PP1RB_HUMAN	5	5	5	17.3515	17.6291	17.2587	17.3664	18.1584	18.1522	17.0192	17.3502	17.9459	17.3266	16.5714	16.7355	18.3029	18.1438	17.1223	16.5243	16.9425	16.5498	17.7959	16.2115	18.0094	17.0903	17.0191	16.4061	16.8992	16.1638	16.3964	16.2169	17.7647	17.3327	16.6897	16.4559	16.9278	16.9214	17.2415	16.825	16.7561	16.7969	16.7348	16.8716
O60930	RNASEH1	Ribonuclease H1	RNH1_HUMAN	1	1	2	9.27061	9.852	7.77239	NA	NA	NA	10.0565	NA	10.8893	9.40996	10.7781	NA	10.3184	9.76916	9.72272	7.90879	9.14941	8.66085	NA	NA	9.59522	NA	9.44056	NA	10.6592	10.2786	NA	9.93401	9.05774	9.53975	NA	NA	NA	9.95474	NA	8.01415	10.3604	10.1644	9.29261	9.24335
O60934	NBN	Nibrin	NBN_HUMAN	10	11	11	16.9966	17.0686	17.2239	17.0972	17.0248	17.2257	16.6188	16.1105	17.1914	17.3488	16.7872	16.3873	16.8728	16.7054	16.7644	16.3645	16.0008	16.5474	16.2202	16.3649	16.662	16.9632	16.7197	16.3587	17.3332	17.4677	17.1208	17.1238	16.1546	16.3082	16.9946	16.7992	17.4254	17.4261	17.1192	17.1761	17.5863	17.4149	16.902	17.099
O60936	NOL3	Nucleolar protein 3	NOL3_HUMAN	8	8	10	17.9189	18.1878	18.8679	18.8641	18.3294	18.4162	17.9959	17.2934	17.902	17.9326	18.0145	18.0332	18.4166	17.9876	17.9633	17.7486	17.5592	17.1182	18.0966	17.6216	17.9948	17.9345	17.6	17.5583	17.0068	17.2102	18.3825	18.3693	18.172	17.9721	18.357	18.2972	17.5656	17.4029	18.4419	18.4474	17.0363	16.6653	18.2767	18.0869
O60941	DTNB	Dystrobrevin beta	DTNB_HUMAN	9	9	9	17.393	17.2772	16.3893	16.48	17.0932	16.8573	15.6476	14.7438	17.1398	17.1328	16.0701	15.9624	17.3381	16.8611	16.3241	15.8774	16.4902	16.2269	16.2852	15.879	16.8376	16.6447	16.191	15.7911	16.5756	16.5618	16.4598	16.2009	16.7972	16.6925	16.0291	16.3397	16.6245	16.4425	16.3836	15.9745	16.6842	16.5005	16.2509	16.015
O60942	RNGTT	mRNA-capping enzyme	MCE1_HUMAN	7	7	7	17.5603	17.4535	17.8083	17.7822	17.5549	17.5403	17.6436	16.8181	17.5943	17.7068	17.2774	17.1957	17.4269	17.4185	17.1411	16.7122	16.9684	16.685	17.1484	17.347	17.4611	17.5488	17.4014	17.6093	17.3415	17.6987	17.5134	17.6537	17.3885	17.2957	17.7151	17.6852	17.951	18.134	17.5595	17.6153	18.2625	18.2114	17.818	17.5594
O75027	ABCB7	Iron-sulfur clusters transporter ABCB7, mitochondrial	ABCB7_HUMAN	15	15	19	19.2286	19.0635	18.6998	18.6749	17.5545	17.3665	17.3551	16.7395	17.8433	17.9844	17.48	17.4362	17.8511	17.7097	18.2463	18.0456	17.3252	17.2138	17.877	17.4339	17.5328	17.5473	17.3126	17.3078	17.6758	17.6036	17.6254	17.6439	18.0717	17.7839	18.6863	18.7364	18.1528	18.0902	18.0532	17.9437	18.2033	18.0205	17.9674	17.9826
O75044	SRGAP2	SLIT-ROBO Rho GTPase-activating protein 2	SRGP2_HUMAN	11	11	13	17.0843	17.0433	17.3559	17.2607	17.4095	17.3028	16.5228	15.5783	17.2183	17.1615	16.2413	16.3488	17.6063	17.2537	16.5608	16.3113	17.0475	16.7043	16.7315	16.3158	17.4623	17.2004	16.4509	15.9064	16.3859	16.3897	17.0196	16.9268	16.6139	16.5255	16.946	17.0789	16.7695	16.7798	16.5276	16.6471	16.829	16.6631	16.7221	16.6723
O75051	PLXNA2	Plexin-A2	PLXA2_HUMAN	2	2	2	15.8431	15.7773	16.3772	16.3087	NA	15.5387	NA	NA	15.7033	15.9969	15.6944	15.5707	15.8774	15.5441	14.8427	NA	14.3661	14.281	13.7747	NA	15.0383	15.3974	NA	14.9561	15.161	15.4011	15.5413	15.6329	15.0733	14.9688	15.6424	15.6421	15.4546	15.6399	15.8987	15.8889	14.6021	NA	15.0735	15.6087
O75063	FAM20B	Glycosaminoglycan xylosylkinase	XYLK_HUMAN	8	8	9	17.9317	17.8018	18.027	17.9769	17.4722	17.7068	17.8888	17.0014	18.1652	18.2024	17.8924	17.6501	17.9552	17.656	17.7616	17.7412	17.3158	17.2609	17.7887	17.4296	18.1771	18.0814	17.1999	17.0575	18.1757	18.1406	17.4885	17.4405	17.3122	17.1867	17.471	17.428	18.1104	18.0228	18.0727	17.9121	17.9283	17.7756	17.7286	17.3465
O75071	EFCAB14	EF-hand calcium-binding domain-containing protein 14	EFC14_HUMAN	1	1	1	NA	16.9358	NA	NA	NA	NA	NA	NA	16.1585	16.9898	NA	NA	16.0344	NA	NA	NA	NA	NA	NA	15.5086	16.4373	14.7381	NA	NA	17.0078	NA	16.0208	15.7186	16.6878	NA	NA	NA	16.1913	16.766	14.2728	NA	17.0128	16.5839	15.5062	16.0657
O75083	WDR1	WD repeat-containing protein 1	WDR1_HUMAN	40	44	63	23.4339	23.3257	23.8451	23.7934	24.1334	24.2248	23.4508	22.5359	23.9868	23.8965	23.4927	23.1948	24.188	23.8534	23.3389	23.077	23.7344	23.3815	23.8243	23.3935	24.2022	24.0115	23.3776	23.0561	22.7749	22.6776	23.9185	23.7901	23.8328	23.7125	23.4378	23.472	23.1697	23.0814	23.727	23.6234	23.302	23.163	23.3375	23.312
O75084	FZD7	Frizzled-7	FZD7_HUMAN	2	3	3	NA	17.5897	17.4106	17.5078	17.2403	17.1453	16.2249	NA	16.2234	16.8371	16.4317	16.5989	16.7017	17.0068	16.7243	16.8844	16.2108	15.9523	16.5659	16.1078	16.8705	16.8135	16.2959	16.5159	16.4062	14.7013	16.9598	16.7636	16.7002	16.447	17.082	16.7652	16.6252	17.0407	16.8208	17.0083	17.0928	16.4969	17.0752	16.6696
O75094	SLIT3	Slit homolog 3 protein	SLIT3_HUMAN	28	28	35	17.4415	17.2611	18.9044	18.9796	17.9646	18.1445	17.4186	16.9625	17.634	17.8697	17.6645	17.3803	18.3127	18.0638	18.2362	18.1943	17.4674	17.3542	17.6569	17.5836	17.9669	18.0662	17.7238	17.5719	16.7111	16.733	16.9616	17.0985	17.323	17.3322	18.6949	18.8051	17.0988	17.2237	17.3402	17.3452	17.6841	17.5679	18.0161	17.8948
O75110	ATP9A	Probable phospholipid-transporting ATPase IIA	ATP9A_HUMAN	6	6	6	17.8889	17.827	17.1838	17.5398	17.5541	17.8034	16.1913	NA	17.5091	17.5249	17.4433	17.3343	17.9789	17.553	17.3832	17.1908	17.2999	16.7053	17.6956	17.102	17.2889	17.3199	17.4878	16.761	16.3753	17.1649	17.2273	16.684	16.7163	16.9949	17.4532	16.986	17.2695	17.1524	17.5584	17.457	16.9439	16.8768	17.204	16.8364
O75113	N4BP1	NEDD4-binding protein 1	N4BP1_HUMAN	1	1	1	NA	NA	14.4656	15.0813	14.1875	NA	13.4812	NA	14.5769	NA	14.2577	13.5049	14.399	13.0842	14.7053	NA	14.3391	12.8945	14.2082	NA	15.1405	NA	NA	14.4549	NA	NA	14.8243	14.3598	NA	NA	NA	NA	14.3253	14.1407	14.3188	NA	14.3471	13.9511	13.4951	13.9813
O75116	ROCK2	Rho-associated protein kinase 2	ROCK2_HUMAN	32	32	32	17.7732	17.7838	18.5041	18.4595	18.0388	18.0809	17.7444	16.9377	17.8389	17.8893	17.6187	17.5659	17.9554	17.7099	17.9626	17.7204	17.7188	17.2528	18.0711	17.6093	18.0103	17.8869	17.9888	17.4751	17.6493	17.4657	18.1173	17.9729	17.7206	17.58	17.889	17.8594	17.8577	17.7314	17.974	17.9525	17.9316	17.7746	18.0115	17.8681
O75122	CLASP2	CLIP-associating protein 2	CLAP2_HUMAN	9	9	9	16.2068	16.3666	16.5326	16.6248	16.3971	16.6867	16.0448	15.5933	16.4137	16.3988	16.2134	16.452	16.7101	16.4781	16.4232	16.3052	16.0071	15.5649	16.242	16.2237	16.5993	16.4404	15.9606	15.7765	15.5595	15.7906	16.1834	16.3921	16.0751	16.0823	15.9754	16.0079	16.1957	16.1993	16.3984	16.4581	15.9221	16.0468	16.1878	16.3144
O75127	PTCD1	Pentatricopeptide repeat-containing protein 1, mitochondrial	PTCD1_HUMAN	4	4	4	17.3245	17.2418	17.1966	17.3108	16.6778	NA	16.5398	16.0022	17.2121	16.953	16.7104	16.81	17.293	16.3814	17.1333	16.5581	15.9749	16.2978	16.8494	16.1557	17.0503	16.6206	17.1505	16.7407	16.578	16.5409	16.7014	16.845	16.8668	16.7213	17.6563	17.3139	16.8877	16.7894	16.7405	16.7526	17.4878	17.5527	16.961	17.126
O75131	CPNE3	Copine-3	CPNE3_HUMAN	21	21	26	19.7102	19.3952	19.6877	19.5553	19.6494	19.7288	19.2615	18.3761	19.7879	19.6423	19.391	19.2216	20.243	19.8334	19.6737	19.3864	19.6236	19.2536	19.6025	19.3944	19.9331	19.814	19.0266	18.9092	18.4447	18.2198	19.2504	19.1148	19.6902	19.6441	19.3922	19.3481	19.1645	19.2476	19.7646	19.6768	19.5368	19.3941	19.5022	19.1828
O75143	ATG13	Autophagy-related protein 13	ATG13_HUMAN	2	2	2	18.1913	17.742	17.8695	NA	17.6118	17.4728	17.0576	NA	17.3378	17.3924	NA	16.6467	17.28	17.5073	18.2826	16.79	17.0362	16.9117	17.1116	NA	17.2135	17.3669	NA	NA	16.6349	16.6443	17.1261	17.62	17.1314	17.265	NA	16.8832	16.9069	17.1634	17.1047	17.2677	16.9122	16.7657	17.1165	NA
O75144	ICOSLG	ICOS ligand	ICOSL_HUMAN	1	1	1	NA	16.0038	NA	NA	15.869	16.0103	NA	NA	16.2529	16.7333	NA	NA	17.6463	17.4984	NA	14.7686	17.1771	16.6941	NA	NA	17.0712	17.5679	NA	NA	NA	NA	NA	NA	NA	NA	NA	NA	NA	14.8301	NA	NA	16.0264	16.4025	14.6705	14.7772
O75146	HIP1R	Huntingtin-interacting protein 1-related protein	HIP1R_HUMAN	3	3	3	16.5554	15.6093	15.8877	15.4532	15.6852	16.2434	16.3677	14.3007	16.2397	16.5236	15.962	16.4745	15.4117	16.0874	16.2834	15.5842	15.5874	15.5183	14.9104	14.5603	16.6256	15.6959	15.5864	NA	15.7469	15.9455	15.6227	15.573	15.6	15.0531	NA	NA	16.0033	15.8543	15.8607	15.3499	16.073	15.6486	15.0269	15.4971
O75147	OBSL1	Obscurin-like protein 1	OBSL1_HUMAN	3	3	3	16.3061	16.1027	16.5851	15.9788	16.5613	16.4074	15.6826	NA	16.4415	16.3731	NA	15.5373	16.8774	16.0679	16.1954	NA	16.163	16.6531	16.4238	16.091	16.773	16.405	16.1279	15.9018	16.2597	16.1612	16.1785	NA	14.4943	15.3276	15.9236	15.7797	16.339	16.281	16.1717	15.7459	17.1103	16.3492	15.9529	16.3758
O75150	RNF40	E3 ubiquitin-protein ligase BRE1B	BRE1B_HUMAN	10	10	10	18.1537	18.3443	18.3446	18.1446	18.1636	18.4418	17.7744	17.9346	18.3482	18.365	17.9003	17.7692	18.4538	17.719	17.9192	17.8534	17.612	16.9982	17.7777	17.7454	18.227	18.0117	17.2794	17.0507	18.4153	18.2822	17.975	17.9187	17.781	17.4912	17.6057	17.6311	18.2282	18.4997	17.9439	17.9317	18.3322	18.2401	18.1484	17.7832
O75152	ZC3H11A	Zinc finger CCCH domain-containing protein 11A	ZC11A_HUMAN	14	14	14	17.8015	17.57	17.1706	17.3443	17.1099	16.9612	17.2789	15.8648	17.6629	17.3991	17.0274	16.4238	17.7061	16.9293	17.2034	16.685	16.956	16.7438	17.0018	16.3818	17.5482	17.201	16.8765	16.0839	18.0738	17.9327	17.1624	16.7444	17.3113	17.0028	16.9862	16.9527	17.9837	17.8778	17.0535	16.9366	18.3232	18.2112	16.7501	16.8515
O75153	CLUH	Clustered mitochondria protein homolog	CLU_HUMAN	27	27	30	17.3945	17.3867	17.4823	17.4497	17.6478	17.6316	17.2594	16.5482	17.9889	17.8424	17.1166	16.9056	17.8397	17.578	17.423	17.2005	17.2891	16.9434	16.9769	16.7589	18.0622	17.8061	16.9327	16.7546	16.9915	17.0001	16.9402	17.0164	17.4313	17.2301	17.1794	17.0968	17.5593	17.5453	17.5552	17.541	17.7634	17.5747	17.1517	17.1954
O75155	CAND2	Cullin-associated NEDD8-dissociated protein 2	CAND2_HUMAN	7	7	9	16.8664	16.7244	16.6448	16.7888	16.9847	17.1054	16.0009	15.361	17.2376	16.9082	16.442	15.8686	16.7854	16.6615	16.6922	16.731	16.8081	16.6471	17.0954	16.5774	17.2129	17.1755	16.8291	16.5982	NA	NA	16.882	15.831	16.4192	16.2703	16.6197	16.8124	16.1802	16.0521	16.7842	16.4722	16.3123	16.2974	16.7606	16.4
O75157	TSC22D2	TSC22 domain family protein 2	T22D2_HUMAN	1	1	1	NA	NA	14.1028	14.1419	13.2118	NA	14.825	NA	14.9535	NA	NA	NA	13.7171	11.5025	12.9686	NA	13.3337	10.7535	14.2373	NA	NA	NA	NA	14.4183	NA	NA	16.1413	12.9788	12.4094	12.3605	NA	14.3068	NA	NA	13.6898	NA	NA	NA	NA	NA
O75164	KDM4A	Lysine-specific demethylase 4A	KDM4A_HUMAN	1	1	1	14.6596	NA	15.207	15.003	NA	14.3704	15.0997	14.7425	15.2557	14.308	15.0212	15.4758	NA	13.9402	15.2615	15.2124	13.6068	NA	14.5393	NA	14.6112	14.5576	15.3706	14.633	14.8038	15.0703	15.5917	14.9288	NA	NA	14.7586	14.7418	15.1523	15.1403	15.3289	14.6977	15.6535	15.9597	16.3637	15.804
O75165	DNAJC13	DnaJ homolog subfamily C member 13	DJC13_HUMAN	82	83	107	19.4692	19.3117	19.6697	19.5662	18.7652	18.7815	18.7497	18.0819	19.22	19.1264	19.2904	19.1645	19.0167	18.6537	19.1931	19.0441	18.6401	18.4244	19.1559	18.8844	19.0742	18.9942	18.8005	18.6208	18.4189	18.3697	19.4484	19.346	18.7547	18.6389	19.3542	19.3594	18.7317	18.6977	19.2695	19.2267	18.5761	18.4604	19.485	19.3577
O75170	PPP6R2	Serine/threonine-protein phosphatase 6 regulatory subunit 2	PP6R2_HUMAN	6	6	6	16.4534	15.9442	16.7164	16.5395	16.7193	16.9562	16.2034	15.919	16.877	16.8464	16.096	15.7699	17.076	17.0174	16.0655	15.8089	16.3981	16.4082	16.0089	16.2339	16.7945	16.6653	15.446	14.947	16.0716	15.3869	15.9919	16.4793	16.4576	16.3154	15.4261	15.2999	16.0842	16.3811	16.1074	16.0737	15.554	15.677	15.6737	15.6534
O75175	CNOT3	CCR4-NOT transcription complex subunit 3	CNOT3_HUMAN	10	10	11	17.8426	17.6799	18.712	18.5955	18.3666	18.4413	18.087	17.3607	18.3164	18.3969	17.7732	17.798	18.3961	18.1162	17.9432	17.9565	17.7581	17.6543	18.0346	17.63	18.1612	18.2651	17.6057	17.5908	17.9162	17.794	18.4922	18.3712	17.8322	17.8905	18.1891	18.1109	18.3528	18.4449	18.3827	18.2118	18.1547	18.0957	18.2313	17.8016
O75179	ANKRD17	Ankyrin repeat domain-containing protein 17	ANR17_HUMAN	15	15	16	17.7036	17.5491	17.8195	17.5846	17.865	18.1102	17.3006	16.9952	18.1091	17.85	17.2298	16.9434	18.1302	17.8998	17.4071	17.1038	17.7289	17.4273	17.5331	16.9954	18.0756	17.8188	17.1884	16.9665	17.5164	17.4736	17.5799	17.4439	17.5119	17.5557	17.3618	17.3084	17.8632	18.0319	17.5466	17.6234	17.4455	17.4207	17.3978	17.3189
O75182	SIN3B	Paired amphipathic helix protein Sin3b	SIN3B_HUMAN	5	5	5	NA	16.5373	NA	16.8738	17.1715	16.912	17.0444	16.033	17.1898	16.5332	17.1364	16.95	NA	16.9355	17.092	15.9809	16.1704	15.6841	16.745	15.5634	16.9916	16.4561	16.7398	16.0518	17.0388	16.3214	17.1726	16.1682	16.8138	NA	16.9047	17.0782	16.7887	16.9808	16.6024	16.2905	16.2017	16.541	16.3764	16.7714
O75190	DNAJB6	DnaJ homolog subfamily B member 6	DNJB6_HUMAN	6	6	6	18.285	18.1804	18.0151	17.9984	18.4566	18.4313	17.8087	17.652	18.6545	18.5533	18.1471	17.5928	18.5412	17.9275	18.2566	17.6843	18.4652	17.8615	18.1019	17.8338	18.5383	18.3587	17.4387	17.512	18.1247	18.194	17.6843	18.0213	17.8016	18.0737	17.5179	17.9447	18.2472	18.4703	17.9284	18.0769	18.5472	18.791	17.9976	17.9837
O75208	COQ9	Ubiquinone biosynthesis protein COQ9, mitochondrial	COQ9_HUMAN	7	7	9	16.6535	16.7226	15.9893	16.029	15.6699	15.2981	15.4729	14.2492	16.1559	15.7718	16.0695	15.7277	15.6515	15.2684	16.4526	16.2718	15.2976	15.0174	16.1572	15.9519	15.6908	15.3476	16.4952	16.5176	15.1776	15.6371	15.7126	15.7496	15.7723	15.441	16.4997	16.6617	15.9599	16.1569	16.06	15.9892	15.9299	15.6372	16.4458	16.2898
O75223	GGCT	Gamma-glutamylcyclotransferase	GGCT_HUMAN	9	9	10	18.5219	18.482	19.1639	19.1277	18.9866	19.1024	18.5276	17.8679	18.8618	18.8683	18.8917	18.5781	19.2159	18.9994	18.9376	18.5748	18.7029	18.364	18.6939	18.4612	19.0711	18.911	18.6179	18.4407	17.7794	17.5654	19.0178	18.9989	18.8482	18.7109	18.8209	18.762	18.5002	18.402	18.8441	18.8529	18.3468	18.1082	19.0412	18.9377
O75251	NDUFS7	NADH dehydrogenase [ubiquinone] iron-sulfur protein 7, mitochondrial	NDUS7_HUMAN	8	8	11	19.9436	20.1662	19.2695	19.2455	19.0977	19.2634	18.9524	17.8923	20.1962	19.8828	19.4935	19.295	19.5561	19.1265	19.6677	19.4862	19.1673	18.8903	19.7424	19.4524	19.4791	19.3739	20.1138	19.8881	19.4012	19.3448	19.7474	19.4397	19.1466	18.9545	19.8486	19.7185	19.819	19.674	19.5246	19.4331	19.5514	19.3419	19.8955	19.8085
O75306	NDUFS2	NADH dehydrogenase [ubiquinone] iron-sulfur protein 2, mitochondrial	NDUS2_HUMAN	25	26	37	19.4985	19.213	18.7106	18.4961	18.3336	18.3684	18.0672	17.3829	19.0869	19.014	18.7662	18.5106	18.5369	18.1978	18.9393	18.6913	18.3578	17.9229	18.7405	18.2618	18.7372	18.3624	19.0847	18.5513	18.6435	18.3296	18.8954	18.4818	18.2907	17.9694	19.0316	18.7804	18.7546	18.5736	18.8355	18.5311	18.8915	18.5322	19.0289	19.0488
O75312	ZPR1	Zinc finger protein ZPR1	ZPR1_HUMAN	19	19	23	18.5591	18.3723	19.0174	18.8105	18.8282	18.8421	18.3528	17.5352	18.7636	18.6557	18.0048	17.9183	19.3377	18.9228	18.2758	17.9386	18.2423	17.8279	18.0459	17.808	18.948	18.7278	17.6457	17.4488	17.5565	17.4186	18.2869	18.1669	19.0146	18.7722	18.2354	18.1362	18.0939	18.0482	18.4318	18.2401	18.0972	17.9016	18.3494	18.0489
O75319	DUSP11	RNA/RNP complex-1-interacting phosphatase	DUS11_HUMAN	2	2	2	NA	16.485	17.4222	17.4025	NA	16.5335	NA	16.3429	16.4483	17.0278	16.9065	16.9161	NA	16.2759	16.8704	16.6303	NA	15.8126	16.7014	16.7186	NA	16.4425	16.7964	NA	17.3058	17.2288	17.0099	17.2103	16.3681	16.0224	NA	17.8577	17.3304	17.6338	16.904	17.1993	17.3069	17.2244	NA	17.1997
O75323	NIPSNAP2	Protein NipSnap homolog 2	NIPS2_HUMAN	12	13	19	20.1523	19.9084	19.6691	19.5064	18.5531	18.4492	18.9033	17.82	19.072	18.7726	19.1001	18.9069	19.0727	18.3851	19.7376	19.325	18.369	17.8608	19.372	18.7784	18.722	18.4274	19.9626	19.5411	18.3708	18.1578	19.1902	18.7782	18.8009	18.4707	19.8995	19.8244	18.4321	18.4142	18.9561	18.8192	19.1701	18.8705	19.336	19.3758
O75334	PPFIA2	Liprin-alpha-2	LIPA2_HUMAN	6	6	7	18.9921	18.6606	18.8868	18.8913	18.6478	18.6876	17.8791	17.2009	18.7054	18.7019	17.9028	18.0246	18.8061	18.5904	18.0915	17.9891	18.2524	18.2694	18.3898	18.1329	18.6245	18.6298	17.777	17.7574	18.3773	18.399	18.5189	18.58	18.3795	18.3676	18.4056	18.4117	18.491	18.5017	18.3617	18.4923	18.3423	18.1969	18.3225	18.3403
O75335	PPFIA4	Liprin-alpha-4	LIPA4_HUMAN	1	1	1	NA	17.4187	NA	NA	NA	17.7101	16.3131	NA	NA	17.3675	NA	16.2442	NA	NA	NA	15.996	NA	15.2916	NA	NA	NA	16.991	NA	NA	17.3313	16.7603	16.4865	NA	17.0819	17.166	NA	NA	17.0527	17.2357	16.1422	16.3996	17.2715	17.1821	NA	NA
O75340	PDCD6	Programmed cell death protein 6	PDCD6_HUMAN	12	13	17	21.5432	21.3134	21.1909	21.1013	20.925	20.9824	20.4448	19.7215	20.9425	20.8743	20.7467	20.6878	21.5223	21.3078	20.9774	20.7145	20.8962	20.6364	20.7716	20.3678	21.2644	21.1645	20.0463	19.5925	19.9505	19.8591	20.7515	20.5765	21.2921	21.1371	20.5293	20.3806	20.7465	20.7377	21.1468	21.0398	20.8667	20.7171	21.0515	20.7255
O75342	ALOX12B	Arachidonate 12-lipoxygenase, 12R-type	LX12B_HUMAN	1	1	1	17.6978	17.346	16.9589	17.0775	17.0933	16.8935	17.3517	NA	16.3636	17.2612	NA	17.1569	16.5073	17.0204	NA	17.019	16.3421	16.8639	17.2216	17.0297	16.5461	16.767	17.5136	NA	17.383	17.7676	16.4064	16.9822	16.5067	16.7639	16.8264	16.7844	16.8032	16.7839	16.7269	16.7599	16.9772	16.8947	16.9712	16.7726
O75347	TBCA	Tubulin-specific chaperone A	TBCA_HUMAN	10	13	18	19.9344	19.7891	21.1079	20.981	21.0075	21.2905	20.6782	17.5182	20.651	20.5381	20.4729	20.1813	21.5308	20.8969	21.0335	20.4339	20.4673	19.7376	20.7882	20.0792	21.3892	20.8121	20.5911	19.9655	19.1465	18.6724	20.7731	20.4273	20.2727	20.0763	20.6729	20.5283	20.1846	20.0598	20.8742	20.7474	19.7239	19.6108	20.7246	20.5207
O75348	ATP6V1G1	V-type proton ATPase subunit G 1	VATG1_HUMAN	7	8	14	20.0118	20.0146	20.1541	20.1065	19.2449	19.2941	19.5639	18.917	19.5938	19.1569	20.1	19.8863	19.2412	18.8361	20.1181	19.972	18.7487	18.6627	19.8497	19.6352	19.4466	19.1512	19.2236	19.0371	18.8587	18.5968	19.9523	19.8718	19.5916	19.3998	20.3859	20.2045	18.5375	18.4117	19.7917	19.6825	18.5201	18.318	19.9368	20.1785
O75351	VPS4B	Vacuolar protein sorting-associated protein 4B	VPS4B_HUMAN	17	17	26	19.9787	19.863	20.7287	20.6578	20.8033	20.8452	20.2287	19.1072	20.489	20.4047	20.3142	20.0064	21.0888	20.687	20.3502	20.1219	19.9878	19.6111	20.2868	19.826	20.838	20.5648	20.0352	19.6199	18.9886	18.9266	20.5039	20.15	20.2917	19.9269	20.3735	20.1976	19.9913	19.8802	20.694	20.4608	20.0042	19.7615	20.3196	20.117
O75352	MPDU1	Mannose-P-dolichol utilization defect 1 protein	MPU1_HUMAN	4	4	7	20.254	20.1316	18.9107	18.8141	18.6807	18.6005	17.8441	17.0369	19.1318	19.0673	17.7754	17.8079	19.211	18.7103	18.3532	18.1568	18.719	18.5944	17.844	17.4557	18.8818	18.744	17.4872	17.4456	18.8515	18.7844	18.5134	18.564	18.6505	18.573	18.0689	18.2023	18.5324	18.6869	18.2582	18.1889	18.1117	17.8917	17.9524	17.9577
O75356	ENTPD5	Nucleoside diphosphate phosphatase ENTPD5	ENTP5_HUMAN	8	8	9	19.1322	18.8286	17.9172	17.5763	17.9012	17.7584	16.4924	16.5952	17.6773	17.5149	17.2128	16.8225	18.0726	17.2785	17.013	16.5776	16.9025	16.718	16.8088	16.603	17.2114	17.0305	16.6713	16.3943	17.1922	16.4102	16.9967	16.9276	18.2935	18.2589	17.5294	17.1744	16.781	16.4639	17.0544	17.0588	16.742	16.5905	16.5312	16.4853
O75362	ZNF217	Zinc finger protein 217	ZN217_HUMAN	1	1	1	NA	NA	NA	NA	NA	NA	NA	NA	NA	NA	NA	NA	NA	NA	NA	NA	NA	NA	NA	NA	NA	NA	NA	NA	12.7163	NA	NA	NA	NA	NA	NA	NA	12.5838	12.9017	NA	10.9972	12.2122	12.6198	NA	NA
O75367	MACROH2A1	Core histone macro-H2A.1	H2AY_HUMAN	26	28	46	22.6667	22.4628	23.38	23.2628	22.3578	22.4233	22.9892	21.9808	22.5861	22.53	23.3571	23.1232	22.389	21.9701	23.2198	22.9051	21.791	21.3334	23.4822	23.0753	22.3269	22.061	22.9149	22.6539	22.8401	22.6501	23.2014	23.0824	22.6291	22.3934	23.4397	23.3811	23.0281	23.0287	23.2905	23.1324	23.4684	23.225	23.1159	22.9596
O75368	SH3BGRL	Adapter SH3BGRL	SH3L1_HUMAN	9	9	14	20.2673	20.0511	21.3484	21.3146	20.8943	20.9152	21.4407	20.5548	20.3982	20.3166	21.2949	21.0073	21.2628	20.9438	21.2456	21.0913	20.3833	20.1002	21.1608	20.8605	20.8385	20.7624	20.7907	20.3814	18.2751	18.223	21.2072	21.1503	20.5739	20.3963	20.8681	21.0049	19.397	19.3934	20.9952	20.9031	19.18	19.0195	21.2595	21.042
O75369	FLNB	Filamin-B	FLNB_HUMAN	192	222	335	23.4128	23.2643	23.8721	23.7917	24.2503	24.366	23.3396	22.1844	24.406	24.271	22.9948	22.6898	24.0863	23.6415	23.2909	22.9328	23.7779	23.3374	23.3872	22.9811	24.3122	24.0361	22.9387	22.6022	23.7947	23.6014	22.9129	22.7062	23.3124	23.1192	22.5989	22.545	24.0389	24.0134	24.1804	24.08	23.8314	23.6526	22.9961	22.7802
O75376	NCOR1	Nuclear receptor corepressor 1	NCOR1_HUMAN	4	4	4	16.9919	16.571	NA	16.452	16.4405	16.1527	17.5384	15.3693	18.1088	16.6821	NA	15.1652	NA	16.4625	NA	NA	17.3378	16.3177	NA	NA	NA	16.6568	NA	NA	17.2466	16.375	18.3958	16.3257	16.513	16.427	17.0598	16.2587	17.0948	16.5598	16.6057	16.0637	16.4444	16.5968	16.8027	15.7675
O75379	VAMP4	Vesicle-associated membrane protein 4	VAMP4_HUMAN	2	2	2	17.1014	17.1961	15.9588	16.0956	16.5824	16.7734	16.5089	15.5855	16.9554	16.7535	16.7883	16.7109	17.3836	16.8198	16.8653	16.2206	16.4424	16.5269	16.8237	16.435	16.4057	15.927	16.1655	16.2772	16.1646	15.1616	16.3742	15.4495	16.5285	16.3652	15.8536	16.093	16.221	16.2131	16.3204	16.4498	15.7972	16.2412	15.9636	15.9694
O75380	NDUFS6	NADH dehydrogenase [ubiquinone] iron-sulfur protein 6, mitochondrial	NDUS6_HUMAN	5	5	7	17.209	16.9389	17.5701	17.2891	17.8441	18.2087	17.9081	18.5093	18.6415	18.5581	18.2273	18.0577	17.3479	17.1132	18.2808	17.9682	17.7873	17.5266	18.2127	17.7372	18.245	17.749	18.8493	18.4107	17.9859	17.683	18.7177	18.4826	15.9409	15.6757	17.7798	17.7318	18.0648	18.0211	18.3791	18.2694	17.9021	17.8297	18.759	18.4163
O75381	PEX14	Peroxisomal membrane protein PEX14	PEX14_HUMAN	14	15	19	20.5438	20.537	19.0617	19.0458	19.5717	19.6423	18.8739	17.9141	19.6568	19.4132	18.7607	18.3682	19.6675	19.2878	19.1466	18.7037	19.2651	18.8918	19.0912	18.5385	19.4551	19.245	18.883	18.5815	19.2654	19.314	18.8303	18.6657	19.6316	19.5003	18.8251	18.9259	19.441	19.3567	19.1633	18.9438	19.3541	19.3232	18.6651	18.5433
O75382	TRIM3	Tripartite motif-containing protein 3	TRIM3_HUMAN	8	8	9	18.5266	17.9536	18.9123	18.6406	18.317	18.4832	18.0341	17.0826	18.1977	18.158	18.0065	17.9435	18.3128	18.301	18.0707	17.8535	17.4009	17.3558	18.2327	18.1379	18.307	18.2813	17.6706	17.8827	17.735	17.4904	18.6109	18.3713	17.8613	17.7569	18.614	18.3172	17.9466	18.0113	18.5069	18.376	18.1184	17.8461	18.1457	18.0907
O75385	ULK1	Serine/threonine-protein kinase ULK1	ULK1_HUMAN	3	3	3	15.8255	15.4509	14.5304	NA	15.0877	14.9156	13.8909	13.1026	14.4752	14.9403	NA	14.0997	15.5316	14.2168	14.3572	NA	14.4066	14.1654	NA	13.4755	14.2728	14.0774	NA	NA	13.65	NA	13.6659	NA	14.02	14.169	14.121	NA	NA	NA	13.8383	NA	NA	NA	14.3211	14.417
O75390	CS	Citrate synthase, mitochondrial	CISY_HUMAN	29	38	55	24.4937	24.3106	23.3087	23.2465	22.736	22.7549	22.7124	21.5903	23.2922	23.0987	23.0443	22.7017	23.0971	22.5014	23.6734	23.2065	22.8202	22.3963	23.348	22.894	23.172	22.8275	23.424	23.068	23.2431	23.1025	23.0898	22.8882	23.0372	22.848	23.6791	23.6545	23.3025	23.2164	23.1372	23.1005	23.8733	23.7088	23.4382	23.4289
O75391	SPAG7	Sperm-associated antigen 7	SPAG7_HUMAN	4	4	4	16.9884	17.0455	16.8531	16.8718	17.0149	17.0121	16.9404	16.3905	17.3941	17.2014	16.0642	16.3063	16.8806	16.959	16.5702	16.3058	16.6344	16.4549	16.5628	16.6693	17.4108	16.7425	16.7129	15.7809	16.5958	16.4528	16.9307	16.522	16.8751	16.5675	16.9179	16.668	17.0104	16.8574	16.8679	16.7417	16.7695	16.5136	16.7627	16.3971
O75394	MRPL33	39S ribosomal protein L33, mitochondrial	RM33_HUMAN	2	2	2	18.0336	17.6929	18.3174	18.3884	17.7395	17.7994	18.1713	17.1799	18.4139	18.4793	17.2344	17.6406	17.8305	17.0128	17.9807	17.8393	17.552	17.2558	17.5672	17.726	18.0317	18.0566	18.0495	17.9085	18.4702	18.3693	17.864	17.8989	16.3543	16.1763	18.1348	18.0422	18.5828	18.3496	17.811	17.8472	18.3442	18.2467	18.5977	18.1827
O75396	SEC22B	Vesicle-trafficking protein SEC22b	SC22B_HUMAN	19	27	42	23.5296	23.4538	21.7483	21.6903	22.0196	22.0234	21.1885	20.2603	22.1791	22.1487	21.5589	21.2604	21.7809	21.5212	21.6234	21.5212	21.6206	21.385	21.2045	21.0206	21.9391	21.9128	21.3744	21.1188	22.4125	22.4619	21.534	21.5984	22.6065	22.5531	21.476	21.4537	21.6145	21.6449	21.3151	21.2673	21.9032	21.797	21.2227	21.2918
O75400	PRPF40A	Pre-mRNA-processing factor 40 homolog A	PR40A_HUMAN	22	23	30	19.8101	19.7972	19.7098	19.6406	19.7397	19.7581	19.4684	18.858	19.9304	19.707	19.2965	19.0977	19.6334	19.2561	19.3429	19.049	19.2005	18.8795	19.0817	18.8631	19.7648	19.4797	18.9994	18.7051	20.1227	19.8974	19.5455	19.3446	19.5424	19.4307	19.3457	19.4774	20.0207	20.0266	19.6443	19.5981	20.0953	19.9922	19.5099	19.388
O75410	TACC1	Transforming acidic coiled-coil-containing protein 1	TACC1_HUMAN	15	15	15	17.4398	17.2255	17.056	16.8544	17.0098	17.1795	16.6076	15.9212	17.2515	17.2955	16.5178	16.1649	16.742	16.365	16.6795	16.1013	16.7416	16.267	16.7658	16.5147	17.0111	16.7372	16.6754	16.6055	17.1822	17.0241	17.133	17.1093	16.8387	16.5289	16.966	17.0761	16.3112	16.4107	16.6601	16.417	16.9949	16.7738	16.9808	16.8446
O75414	NME6	Nucleoside diphosphate kinase 6	NDK6_HUMAN	2	2	2	18.6041	18.3273	17.891	17.6355	NA	NA	17.1174	16.521	17.0001	17.322	17.7226	16.6934	NA	16.8718	17.6133	17.1516	17.0094	17.2264	16.8959	16.8764	16.9828	NA	NA	15.153	17.089	17.0775	17.0075	16.8096	17.2872	17.3141	17.4372	17.4525	16.8568	16.9988	16.9644	16.77	16.9773	16.8593	17.6022	17.1303
O75427	LRCH4	Leucine-rich repeat and calponin homology domain-containing protein 4	LRCH4_HUMAN	10	10	11	17.8448	17.7889	16.4865	16.3885	17.1017	17.1216	16.3822	15.3232	17.6016	17.2123	16.6868	16.3542	17.7663	17.1854	16.9465	16.8932	17.1098	16.7048	16.7069	16.4278	17.6821	17.2427	16.1631	16.11	16.8606	16.8528	16.7491	16.4502	16.9686	16.8244	16.5968	16.466	16.9049	16.9021	16.6423	16.6205	16.9505	16.6862	16.4689	16.2284
O75431	MTX2	Metaxin-2	MTX2_HUMAN	15	15	19	20.7855	20.7255	19.8999	19.9212	19.1263	19.3555	19.3236	18.8728	19.6435	19.4355	19.6962	19.4105	19.656	19.2312	20.1282	19.7971	19.2464	18.7478	19.8502	19.5423	19.4137	19.3181	20.093	19.7022	19.4383	19.2638	19.5471	19.301	19.5043	19.2549	20.149	20.2077	19.6417	19.543	19.6278	19.5925	19.718	19.5031	19.8254	19.8755
O75436	VPS26A	Vacuolar protein sorting-associated protein 26A	VP26A_HUMAN	22	23	30	19.6026	19.2684	20.1667	19.9108	19.6052	19.6674	19.4253	18.6868	19.5399	19.4242	19.8172	19.5288	19.7673	19.3239	19.7601	19.4708	19.4832	19.1011	19.9507	19.6368	19.7636	19.4647	19.4077	19.1111	18.9665	18.7216	20.0332	19.8357	19.5414	19.3318	19.8139	19.7583	19.1906	19.1416	19.8909	19.74	19.2989	19.1251	19.9603	19.8134
O75438	NDUFB1	NADH dehydrogenase [ubiquinone] 1 beta subcomplex subunit 1	NDUB1_HUMAN	7	9	13	17.91	17.7782	17.713	17.6554	17.9066	17.9993	17.2996	16.1174	18.8931	18.4342	19.0224	18.7572	17.6012	17.4081	18.9941	18.5779	18.043	17.6705	18.5748	17.9907	18.3874	18.0703	18.81	18.4991	18.3574	18.1717	18.6441	18.5318	16.1504	16.3858	18.3895	18.4411	18.2672	18.4038	18.2554	18.2145	18.4514	18.4051	18.7072	18.8673
O75439	PMPCB	Mitochondrial-processing peptidase subunit beta	MPPB_HUMAN	24	24	34	20.0214	19.8069	19.0594	18.9143	18.5374	18.6322	18.3974	17.7329	19.1378	18.9999	18.4682	18.2614	18.8664	18.4744	18.8592	18.6254	18.585	18.307	18.9039	18.5262	18.9831	18.7273	18.7573	18.4475	19.0964	18.8162	18.7263	18.4719	18.89	18.6902	18.8787	18.8313	19.1042	19.1241	18.7391	18.6637	19.1318	19.0416	18.9626	18.7925
O75443	TECTA	Alpha-tectorin	TECTA_HUMAN	1	1	1	NA	NA	NA	NA	NA	NA	16.8623	17.6983	NA	NA	18.5476	NA	NA	NA	18.8701	18.8407	NA	NA	NA	NA	16.7328	NA	17.6529	NA	NA	NA	17.4117	NA	NA	NA	NA	NA	NA	NA	NA	18.084	NA	NA	NA	NA
O75446	SAP30	Histone deacetylase complex subunit SAP30	SAP30_HUMAN	1	1	1	NA	NA	NA	NA	NA	NA	NA	NA	NA	NA	14.5301	NA	NA	NA	NA	NA	NA	NA	NA	NA	NA	NA	NA	NA	17.291	17.4547	NA	15.7315	NA	NA	NA	NA	16.6609	17.4615	9.98162	NA	15.0197	NA	NA	NA
O75448	MED24	Mediator of RNA polymerase II transcription subunit 24	MED24_HUMAN	7	7	8	16.433	16.4499	16.408	16.3846	16.4202	16.3079	15.8919	15.1503	16.1376	16.2341	15.7437	16.1579	15.815	15.6694	15.8976	15.8365	15.2359	14.7159	15.5329	15.4055	15.7367	15.8841	15.6732	15.0745	16.4099	16.2369	16.0107	15.9537	15.6836	15.6684	15.507	16.3181	16.3149	16.278	15.9978	16.0749	16.4087	16.171	15.967	15.9967
O75475	PSIP1	PC4 and SFRS1-interacting protein	PSIP1_HUMAN	14	14	17	15.7002	15.701	16.48	16.4445	16.6757	16.656	16.6493	15.5685	17.094	16.9057	16.8307	16.5923	16.6634	16.2764	16.662	16.3385	15.9307	15.5116	16.3933	15.8995	16.97	16.5973	16.463	16.0514	17.3668	17.1737	16.6157	16.517	16.0011	15.7723	16.3521	16.3201	17.63	17.567	16.7237	16.6709	17.7865	17.6148	17.1597	17.0589
O75477	ERLIN1	Erlin-1	ERLN1_HUMAN	13	14	20	19.9463	19.9718	19.8511	19.8084	19.426	19.3533	18.8883	18.4963	19.6094	19.3816	18.7987	18.5907	19.4955	19.141	18.9812	18.7249	18.7568	18.7134	18.6147	18.3771	19.516	19.2298	19.2541	18.8449	19.6311	19.5363	19.1447	19.0938	19.6844	19.6159	19.4926	19.4961	19.3422	19.3236	18.9826	19.0018	19.5284	19.4015	19.145	19.0094
O75486	SUPT3H	Transcription initiation protein SPT3 homolog	SUPT3_HUMAN	3	3	3	14.5992	13.5961	15.2542	15.0314	NA	14.529	14.9058	14.3332	15.4649	14.5994	15.9618	14.5246	14.8914	13.9673	14.7279	14.6402	14.6585	NA	15.0895	14.1639	15.4857	14.6221	NA	14.7789	15.0203	14.5308	14.5935	14.695	14.741	14.8614	14.9278	14.063	14.2404	14.4522	14.8206	14.7866	14.608	15.1057	14.0851	14.9185
O75487	GPC4	Glypican-4	GPC4_HUMAN	4	4	4	NA	15.569	17.7365	17.6556	17.1885	16.3099	16.8485	15.9029	NA	15.593	16.1607	16.3402	16.607	17.8253	16.4848	16.0497	NA	NA	15.8826	15.7372	15.2467	16.0494	16.6225	16.3267	16.11	16.0786	16.9452	17.0022	14.4199	14.5411	16.2259	16.7024	15.6833	14.6926	16.1198	15.9985	15.7821	15.4725	16.294	16.1568
O75489	NDUFS3	NADH dehydrogenase [ubiquinone] iron-sulfur protein 3, mitochondrial	NDUS3_HUMAN	20	21	31	21.261	21.0211	20.427	20.283	19.9285	19.9637	20.049	19.1982	20.8102	20.6559	20.6022	20.4054	20.1388	19.8369	20.821	20.549	20.142	19.8575	20.541	20.2076	20.3254	20.1892	20.7135	20.5413	20.2888	20.1088	20.6204	20.5545	19.8861	19.8012	20.8585	20.8023	20.5595	20.4775	20.5358	20.4929	20.5668	20.3699	20.9198	20.9162
O75494	SRSF10	Serine/arginine-rich splicing factor 10	SRS10_HUMAN	10	10	18	20.1684	19.9814	20.1501	20.0912	20.0895	20.0663	19.8688	18.9086	20.2118	20.1276	19.806	19.4943	20.0415	19.6487	19.7874	19.6018	19.3811	18.9255	19.7482	19.4397	20.0329	19.8237	19.7422	19.3764	20.6408	20.5307	20.0831	19.8599	19.8716	19.7152	19.9347	19.942	20.4069	20.5034	20.0856	20.03	20.4658	20.3212	19.811	19.8543
O75503	CLN5	Ceroid-lipofuscinosis neuronal protein 5	CLN5_HUMAN	12	12	14	19.2314	18.98	20.7211	20.3779	19.1503	19.1964	19.3375	18.1895	19.2091	19.0248	19.9635	19.3779	19.3529	18.7753	20.3336	19.5881	18.8487	18.3782	20.2439	19.7298	19.2847	18.9228	20.0741	19.538	18.4487	18.2697	20.1701	19.7845	18.6273	18.1049	20.4227	20.2934	18.3738	18.4211	19.2382	19.0613	18.2204	17.8342	19.4826	19.3241
O75506	HSBP1	Heat shock factor-binding protein 1	HSBP1_HUMAN	4	4	4	18.8326	19.0608	18.9382	18.9248	19.4681	19.4203	18.4755	17.329	18.5056	19.0188	18.224	17.866	19.3559	18.615	18.1589	17.759	18.6337	18.3185	18.6449	17.8727	18.9958	18.7193	18.0748	17.9848	17.9193	17.776	18.4642	17.813	18.5648	18.296	18.2809	17.9402	18.3856	18.0201	18.3927	18.5397	18.1114	17.7331	18.1429	17.9815
O75509	TNFRSF21	Tumor necrosis factor receptor superfamily member 21	TNR21_HUMAN	5	5	5	16.4297	16.5092	16.816	16.8109	16.4635	16.58	16.2801	15.3872	16.5311	16.4655	16.3839	16.1216	16.0566	15.8717	16.2434	16.0625	15.7316	16.036	16.4347	15.9168	16.1317	16.2806	15.4096	15.5951	15.7438	15.614	16.2699	16.3296	15.9945	15.8368	16.3477	16.1814	16.2695	16.1955	16.4937	16.3467	16.8673	16.7804	15.7593	15.567
O75521	ECI2	Enoyl-CoA delta isomerase 2	ECI2_HUMAN	18	18	25	19.963	19.9107	19.9106	19.926	18.8997	18.995	19.4393	18.535	19.069	19.1504	19.0065	18.7451	18.8176	18.4236	19.2051	18.9844	18.7368	18.6708	19.4882	19.1997	18.8795	19.0429	19.5315	19.3287	19.3699	19.2564	19.5751	19.5405	18.6314	18.6722	19.745	19.7505	19.2356	19.155	19.3413	19.3687	19.6467	19.5351	19.766	19.5386
O75525	KHDRBS3	KH domain-containing, RNA-binding, signal transduction-associated protein 3	KHDR3_HUMAN	9	9	11	18.0802	17.7717	19.936	19.7085	17.9516	17.6997	18.6104	17.7375	18.1723	17.728	18.4514	18.1712	18.0268	17.1016	18.8124	18.4039	16.8696	16.9838	18.699	18.184	17.7779	17.705	18.8965	18.438	17.7358	17.1554	19.737	19.1265	17.0742	16.6868	19.8492	19.6207	17.42	17.3183	18.1849	17.6059	17.4339	16.9085	18.8074	18.3653
O75530	EED	Polycomb protein EED	EED_HUMAN	4	4	4	16.0958	15.9103	16.4138	16.2061	15.8858	15.7451	15.8617	14.9195	16.5812	16.4738	16.1206	15.6388	15.7767	15.5844	16.3773	15.9414	15.7613	15.4085	16.1797	15.2679	16.5337	16.2916	15.933	NA	17.4986	16.9332	16.1401	16.1687	NA	15.6666	16.0576	16.225	17.2001	17.225	16.038	15.7916	17.2593	17.0947	16.2624	16.0002
O75531	BANF1	Barrier-to-autointegration factor	BAF_HUMAN	12	14	27	20.4519	20.4363	21.7164	21.7409	20.9352	20.9354	21.973	20.7539	20.9115	20.6928	21.292	21.1491	20.9461	20.6925	21.1846	20.9565	20.2767	19.9436	21.4951	21.1397	20.9402	20.7492	21.1561	21.095	20.6157	20.5212	21.66	21.5724	20.7059	20.5403	21.5751	21.576	21.2332	21.2397	21.4204	21.4768	21.7118	21.6977	21.1067	21.3683
O75533	SF3B1	Splicing factor 3B subunit 1	SF3B1_HUMAN	65	70	102	20.3707	20.2235	20.2691	20.2143	20.1638	20.2448	19.9367	19.0428	20.5416	20.376	20.073	19.792	20.1775	19.793	20.0363	19.6899	19.8198	19.4912	20.0603	19.6444	20.3228	20.0728	19.5048	19.3313	20.7672	20.5913	20.2121	20.0652	20.085	19.9781	19.9306	19.9257	20.6282	20.566	20.2616	20.1732	20.6194	20.4823	20.0785	19.9824
O75534	CSDE1	Cold shock domain-containing protein E1	CSDE1_HUMAN	42	43	57	19.6007	19.4333	19.8514	19.729	19.7389	19.9088	19.4969	18.3118	19.9872	19.8806	19.186	18.8016	20.1947	19.7524	19.4791	19.0949	19.4472	19.0554	19.4348	19.0209	20.1107	19.7464	19.0516	18.7612	19.4011	19.1161	19.5276	19.3494	19.5957	19.45	19.2868	19.1873	19.6493	19.5875	19.7464	19.5946	19.4543	19.305	19.2835	19.0438
O75556	SCGB2A1	Mammaglobin-B	SG2A1_HUMAN	3	3	4	NA	NA	NA	NA	NA	NA	NA	NA	NA	NA	NA	NA	NA	NA	NA	NA	NA	NA	NA	NA	NA	NA	NA	NA	NA	NA	NA	NA	NA	NA	NA	NA	NA	NA	NA	NA	18.6531	18.508	16.0184	NA
O75569	PRKRA	Interferon-inducible double-stranded RNA-dependent protein kinase activator A	PRKRA_HUMAN	16	16	24	19.948	19.8036	19.9302	19.8499	19.3291	19.4822	19.5275	18.4493	19.6085	19.3938	19.6274	19.1866	19.8743	19.3547	19.6726	19.224	19.0122	18.6615	19.464	18.9927	19.406	19.1031	19.0434	18.4328	18.8391	18.6157	19.5882	19.3365	19.8554	19.7458	19.5716	19.5693	19.0588	19.1222	19.5229	19.5238	19.04	19.0602	19.3112	19.2664
O75570	MTRF1	Peptide chain release factor 1, mitochondrial	RF1M_HUMAN	1	1	1	17.0157	16.9481	16.4898	16.7343	16.7812	16.718	16.3692	15.7139	16.5343	16.7203	15.5026	15.3922	16.0799	16.1456	16.5461	16.4327	15.5091	16.3678	NA	15.5924	16.4755	16.6503	16.8139	16.7268	16.0425	16.5273	NA	15.9639	16.7844	16.6086	17.3907	16.885	16.8258	16.3296	16.0899	16.2548	16.843	16.8747	16.8837	16.9249
O75592	MYCBP2	E3 ubiquitin-protein ligase MYCBP2	MYCB2_HUMAN	13	13	13	17.952	18.4593	18.8579	18.6923	18.4246	18.5988	18.0456	17.4625	18.2327	18.2237	18.0546	18.1101	18.5429	18.016	18.1552	18.1102	17.7221	17.1564	18.054	17.6221	17.9648	18.0887	18.233	18.0998	17.7328	17.8585	18.4306	18.5698	18.0545	17.5951	18.3353	18.3792	18.3264	18.2355	18.4038	18.4554	17.9696	18.0353	18.4455	18.4579
O75600	GCAT	2-amino-3-ketobutyrate coenzyme A ligase, mitochondrial	KBL_HUMAN	9	9	10	17.0861	17.336	17.6487	17.7237	17.3731	16.6905	17.3243	16.7696	17.8908	17.564	17.4049	17.4166	18.44	NA	17.5123	17.0896	17.3034	17.0712	17.6537	17.456	17.1982	16.9357	17.6152	17.4006	17.8129	17.2644	18.0925	18.0041	17.5828	17.222	18.0762	17.8715	17.9176	17.7163	17.8195	17.7149	17.5853	17.5092	17.7757	18.014
O75607	NPM3	Nucleoplasmin-3	NPM3_HUMAN	7	7	9	18.6201	18.3355	20.1043	19.8882	19.0583	18.7457	19.8207	18.6031	19.1444	18.8334	18.9278	18.4885	18.4222	17.6842	19.0244	18.5363	18.3687	17.7148	18.8296	18.4131	19.0272	18.4947	18.995	18.5251	20.2039	19.8396	19.9987	19.6574	18.6842	18.4126	19.41	19.3227	20.2383	20.1728	19.6342	19.5932	19.963	19.7316	19.4089	19.3496
O75608	LYPLA1	Acyl-protein thioesterase 1	LYPA1_HUMAN	11	12	14	20.4623	20.3447	20.3899	20.3048	20.4001	20.3338	20.2077	19.2379	20.2757	20.2378	20.2677	20.2379	20.4481	20.2871	20.4654	20.2876	19.8833	19.8362	20.5193	20.2753	20.552	20.3771	20.1263	19.8178	19.373	19.4523	20.2592	20.1556	20.2	20.1355	20.2848	20.1705	20.0789	19.9506	20.4768	20.5028	20.0982	19.9925	20.3519	20.3709
O75616	ERAL1	GTPase Era, mitochondrial	ERAL1_HUMAN	7	7	8	16.2868	16.4226	16.184	16.2689	15.2696	16.294	16.0239	15.4175	16.0625	15.7382	15.579	NA	16.8596	15.9807	15.7697	15.7672	15.1122	14.696	15.5963	15.2036	15.3382	15.5004	15.2826	15.5618	16.1763	16.1922	15.5098	15.5631	15.4388	15.3999	16.0936	16.3298	16.0771	16.4638	15.2277	15.5581	16.4853	16.4748	16.347	16.015
O75629	CREG1	Protein CREG1	CREG1_HUMAN	5	5	8	19.5234	19.5274	20.0426	19.915	19.8169	19.7471	19.008	18.413	20.1772	19.9858	20.1051	20.0176	19.5326	19.3932	20.3839	20.2026	19.174	18.9886	19.8657	19.4545	19.7556	19.6498	19.7653	19.8136	19.3204	19.3408	19.3739	19.2901	19.9611	19.843	20.6664	20.775	19.3168	19.3625	19.3945	19.4868	19.4076	19.2914	19.1568	19.5296
O75635	SERPINB7	Serpin B7	SPB7_HUMAN	2	2	3	16.461	16.4671	18.0292	17.857	17.0285	17.3246	16.4232	15.8097	16.5063	16.9582	17.4985	17.1566	16.1406	16.9656	16.3108	16.9905	16.5344	16.5025	16.3501	16.5654	17.0141	17.0667	16.428	16.7783	16.6973	16.8674	17.4475	17.1578	16.0796	15.6476	17.1654	17.1832	16.7208	16.8094	16.311	16.884	16.3216	16.2484	16.0032	16.4237
O75643	SNRNP200	U5 small nuclear ribonucleoprotein 200 kDa helicase	U520_HUMAN	102	105	135	20.1738	19.9844	20.2078	20.1393	19.745	19.7776	19.7636	19.0698	20.1199	20.0223	19.9376	19.7482	19.7577	19.452	19.8509	19.6146	19.3979	19.2085	19.7668	19.4763	19.8432	19.7467	19.252	19.0409	20.4817	20.366	19.9947	19.9423	19.8134	19.7192	19.8279	19.8145	20.4432	20.389	20.1345	20.0967	20.5036	20.3414	19.9465	19.9318
O75648	TRMU	Mitochondrial tRNA-specific 2-thiouridylase 1	MTU1_HUMAN	4	4	4	17.8804	17.9049	17.7466	17.6424	18.0301	17.4632	16.9793	16.3409	17.3456	17.8168	16.2384	16.6675	NA	16.6653	16.903	16.9959	NA	16.7975	17.2234	16.8668	17.0344	NA	17.7862	17.2247	17.315	17.4817	17.1379	17.0959	17.1426	17.146	17.4686	17.386	17.3984	17.4597	17.1747	17.2381	17.659	17.6788	17.2179	17.0407
O75663	TIPRL	TIP41-like protein	TIPRL_HUMAN	15	19	23	18.8605	18.7179	19.5049	19.4949	19.2699	19.356	18.9229	18.1311	19.0346	18.9682	18.8707	18.791	19.4657	19.3425	19.003	18.9252	18.7461	18.5922	18.9993	18.6852	19.3404	19.1312	18.8833	18.6847	18.2447	18.162	19.1873	19.146	18.884	18.7409	19.169	19.1153	18.829	18.7673	19.215	19.1792	18.9352	18.8744	19.2311	19.1017
O75665	OFD1	Centriole and centriolar satellite protein OFD1	OFD1_HUMAN	4	4	4	16.1353	16.1587	16.2174	16.1787	15.9703	16.1266	15.7869	15.1313	15.9923	15.7609	15.3508	15.4997	16.087	15.7377	15.5367	15.6711	15.3115	15.019	15.4406	15.2396	15.5927	15.2867	15.4484	15.2396	15.2441	15.0305	15.4488	15.6766	15.51	15.5845	15.808	15.753	15.9976	16.0242	16.0049	15.944	16.1513	15.9149	15.7162	15.4711
O75674	TOM1L1	TOM1-like protein 1	TM1L1_HUMAN	7	7	7	18.4212	18.2395	17.9248	17.9623	18.3974	18.5455	17.2961	17.1369	18.2348	18.6674	17.8061	17.7267	18.7768	18.6341	17.6416	17.8504	17.9601	18.1233	17.778	17.4602	18.398	18.6171	17.6418	17.6746	17.0728	17.4768	17.0866	17.2099	17.8979	18.2577	17.649	17.979	17.7451	17.5678	17.56	17.5312	17.9978	17.8374	17.7044	17.6587
O75676	RPS6KA4	Ribosomal protein S6 kinase alpha-4	KS6A4_HUMAN	2	2	2	15.1787	15.0209	15.7187	15.8217	15.3692	15.4981	16.3685	15.3201	16.4288	16.4771	15.0434	15.2347	16.8084	16.1691	15.3956	15.202	14.465	14.7647	14.8979	14.2785	16.3951	16.1944	NA	14.0785	15.0638	15.4612	15.0815	15.1033	15.4165	15.8978	15.1843	15.0552	15.9676	16.4531	15.972	16.3318	16.1525	16.1944	15.0645	15.8201
O75683	SURF6	Surfeit locus protein 6	SURF6_HUMAN	6	6	7	18.7614	18.4047	17.8439	18.028	18.1592	18.2865	17.8216	13.1617	18.5654	18.1305	17.7983	17.0472	18.3995	17.7067	17.9656	17.3307	17.8245	17.0938	17.6405	16.9434	18.188	17.8216	17.1421	NA	18.4467	18.4585	17.9949	17.992	18.4256	18.3175	17.2849	17.938	18.0949	18.063	17.8287	17.6897	18.1838	18.1261	17.8478	17.629
O75688	PPM1B	Protein phosphatase 1B	PPM1B_HUMAN	9	9	11	17.8541	17.5279	18.3759	18.458	18.1103	18.1927	17.8831	17.0799	18.4004	18.3241	18.0341	17.7919	18.62	18.3626	18.1072	18.0178	17.9864	17.4112	18.0442	17.4731	18.3343	18.3911	17.7311	17.5353	16.0685	16.2504	18.1494	18.0862	17.7361	17.8557	17.9424	18.099	17.8202	17.5474	17.7787	17.9285	17.9734	18.1799	18.2449	18.105
O75689	ADAP1	Arf-GAP with dual PH domain-containing protein 1	ADAP1_HUMAN	2	2	2	NA	NA	18.3746	18.1107	18.1662	NA	17.4771	NA	17.6118	18.2276	17.8464	18.0877	17.6008	18.0297	17.672	17.7383	16.4826	17.4189	17.7024	17.6932	17.4231	NA	17.447	NA	NA	NA	17.2168	17.9757	17.1003	NA	16.9768	17.525	17.3262	17.5436	17.9352	18.1522	17.1969	17.2579	17.4464	17.4938
O75691	UTP20	Small subunit processome component 20 homolog	UTP20_HUMAN	37	37	39	18.2681	18.1712	18.2172	18.0715	17.8264	17.8758	17.9478	17.2524	18.136	18.069	17.6644	17.3199	17.6303	17.6673	17.5233	17.3895	17.3575	17.0823	17.5755	17.2663	17.8696	17.796	17.5208	17.4443	18.4432	18.3248	17.8514	17.8318	17.7358	17.6317	17.8519	17.8795	18.4155	18.3584	18.0896	17.9165	18.4892	18.4065	17.8369	17.7464
O75694	NUP155	Nuclear pore complex protein Nup155	NU155_HUMAN	38	43	54	18.7962	18.6709	18.7661	18.6884	18.2066	18.2356	18.3122	17.5476	18.7761	18.5961	18.4773	18.2148	18.3455	17.905	18.3225	18.1217	18.2003	17.986	18.4878	18.0416	18.5519	18.3158	17.9114	17.8623	18.9562	18.8385	18.6321	18.4721	18.5385	18.4905	18.4131	18.3837	19.2036	19.1615	18.7803	18.6981	19.0559	18.9811	18.6476	18.4912
O75695	RP2	Protein XRP2	XRP2_HUMAN	11	11	12	18.8061	18.7268	18.8562	18.8494	18.6029	18.6758	18.3039	17.2237	18.8781	18.7365	18.0756	17.7593	18.8452	18.4447	18.2413	17.7904	18.377	18.0435	18.1829	17.7547	18.7126	18.6716	18.1692	17.9925	18.7874	18.8139	18.3908	18.3049	18.3392	18.0746	18.2912	18.1924	18.6359	18.6082	18.3714	18.1686	18.7595	18.6702	18.4648	18.2419
O75717	WDHD1	WD repeat and HMG-box DNA-binding protein 1	WDHD1_HUMAN	4	4	4	NA	NA	NA	NA	NA	NA	NA	NA	14.0469	14.67	NA	16.4325	NA	NA	NA	NA	NA	NA	14.7985	NA	15.3764	NA	NA	NA	16.3	15.927	13.3642	NA	17.4854	NA	12.5284	15.9395	15.3826	14.7544	15.3054	16.5641	15.4876	15.0049	NA	NA
O75718	CRTAP	Cartilage-associated protein	CRTAP_HUMAN	24	28	37	21.4794	21.1518	22.0971	21.8626	21.9007	21.8568	21.1039	20.1377	21.5174	21.3417	20.7968	20.532	21.5352	21.0627	21.0244	20.7571	21.1993	20.8177	20.5589	20.1759	21.3337	21.069	20.8596	20.4478	22.0231	21.7968	21.8336	21.544	20.8235	20.5757	21.3713	21.2636	21.2511	21.2039	21.3225	21.1943	21.2572	20.9639	21.3158	21.0155
O75746	SLC25A12	Electrogenic aspartate/glutamate antiporter SLC25A12, mitochondrial	S2512_HUMAN	31	31	42	21.0221	20.9651	20.5409	20.432	18.9708	18.993	19.6327	18.8336	19.5601	19.4883	19.6786	19.4894	19.4287	19.146	20.3503	20.035	19.0289	18.6375	19.7838	19.4655	19.1112	19.0685	19.7407	19.4979	19.318	19.2699	19.7451	19.6495	19.8976	19.7265	20.7277	20.6328	19.4008	19.2626	19.7407	19.6172	19.5214	19.3897	20.3017	20.1445
O75781	PALM	Paralemmin-1	PALM_HUMAN	13	13	15	20.2105	20.1115	19.5067	19.5632	19.9985	20.1311	18.9071	18.2887	19.9151	19.7807	19.0496	18.8681	20.5422	20.1518	19.0956	18.7353	19.6902	19.1123	18.947	18.6434	20.2313	19.8688	18.9339	18.7011	17.7282	17.1002	19.0407	18.7919	19.6732	19.5487	19.0827	19.1932	19.3417	19.3207	19.5293	19.5218	18.3544	18.3289	19.1057	18.991
O75787	ATP6AP2	Renin receptor	RENR_HUMAN	11	11	14	18.688	18.6222	18.5939	18.249	18.169	18.0663	18.1263	17.3283	18.2249	18.1845	17.8087	17.8093	18.1877	17.8047	18.0387	18.0127	17.5755	17.6281	17.7364	17.7402	18.0709	17.9358	17.3144	17.6356	18.3443	18.4061	18.0109	18.001	18.2723	18.172	18.394	18.2083	18.5187	18.6644	18.3173	18.435	19.0415	18.6539	18.03	17.9395
O75792	RNASEH2A	Ribonuclease H2 subunit A	RNH2A_HUMAN	4	4	5	NA	NA	17.8116	17.6076	17.4382	17.7381	16.9322	16.0231	17.0827	17.0512	16.7345	NA	17.3385	17.0501	17.2448	16.8098	15.8568	NA	16.2622	16.5876	17.0197	16.9111	17.2662	16.7632	17.2436	16.5859	17.2593	17.1842	16.4722	NA	17.5019	17.2645	17.2495	17.1397	17.1664	16.7428	17.482	16.9804	17.2079	16.8247
O75794	CDC123	Cell division cycle protein 123 homolog	CD123_HUMAN	6	6	6	16.3522	16.6178	17.5426	17.574	17.1089	17.5384	17.4072	16.2746	17.3196	17.38	16.5121	16.4367	17.5277	17.197	16.8454	16.6442	16.5817	16.6137	16.6436	16.7319	17.604	17.6442	17.0976	16.7161	16.9747	16.8438	17.487	17.5257	17.1126	17.0033	17.2988	17.3892	17.4459	17.4076	17.3525	17.3508	18.1301	18.0396	17.4998	17.3891
O75815	BCAR3	Breast cancer anti-estrogen resistance protein 3	BCAR3_HUMAN	7	7	7	17.4951	16.7193	18.1081	17.9646	18.587	18.4326	17.6139	17.2624	17.6279	17.7172	16.871	18.6626	17.7829	17.7151	17.6392	17.6374	17.951	17.8622	18.0705	17.9132	18.3349	18.3701	NA	17.4874	17.2567	17.2822	17.6422	17.2652	17.506	17.5589	17.6728	18.0534	17.6904	17.7075	18.1872	17.8089	17.0696	17.0624	17.7022	18.0596
O75817	POP7	Ribonuclease P protein subunit p20	POP7_HUMAN	1	1	2	18.0947	17.9666	17.7892	17.8268	17.5222	17.732	16.9131	NA	17.6195	17.7123	NA	16.6271	17.9045	17.598	NA	16.1617	16.9424	NA	16.7886	16.8429	NA	17.4905	NA	17.1401	17.5119	17.6363	NA	17.0166	17.3387	17.2737	17.4152	17.4321	17.6998	17.5403	17.272	16.6523	17.9282	17.8721	17.2063	17.0031
O75818	RPP40	Ribonuclease P protein subunit p40	RPP40_HUMAN	6	6	7	17.5849	17.5663	17.4036	17.3979	17.1876	17.1215	16.6915	15.9821	17.2042	17.2888	16.7988	16.7815	16.8567	16.8156	16.6465	16.6723	16.423	16.5012	16.7417	16.5164	16.8578	17.0452	15.8015	16.2534	17.5534	17.3932	16.9241	17.1372	16.7371	16.9643	16.8686	16.8897	17.4804	17.4324	17.2752	17.2864	17.5004	17.3238	16.8921	17.0117
O75821	EIF3G	Eukaryotic translation initiation factor 3 subunit G	EIF3G_HUMAN	19	20	26	20.2712	20.0391	20.5012	20.3064	20.5371	20.5515	20.0759	18.7947	20.4325	20.3488	19.8559	19.505	20.7849	20.2989	20.1672	19.7151	20.0682	19.4825	20.07	19.6267	20.6652	20.2845	19.5023	19.1274	20.1598	19.8822	20.177	19.8521	20.4596	20.2297	19.8943	19.8079	20.2286	20.1832	20.2037	20.0293	20.0011	19.7988	19.745	19.622
O75822	EIF3J	Eukaryotic translation initiation factor 3 subunit J	EIF3J_HUMAN	15	15	20	19.0893	19.0987	19.4387	19.2869	19.7413	19.8433	18.7577	17.9829	19.76	19.4877	18.7733	18.4264	19.8299	19.4015	18.8547	18.4939	19.4158	18.9895	19.1962	18.7414	19.7426	19.3306	18.9138	18.4847	19.1799	19.0744	19.4427	19.1697	19.3269	19.0732	18.8839	18.9038	19.3787	19.3226	19.1643	18.9591	18.9264	18.9499	19.0436	18.8044
O75828	CBR3	Carbonyl reductase [NADPH] 3	CBR3_HUMAN	10	10	13	21.0535	20.8741	21.6938	21.5522	21.2043	21.2473	21.0046	19.7993	21.2042	20.9286	21.1724	20.8892	21.5788	21.0878	21.4279	21.0714	20.631	20.3733	20.9975	20.7798	21.4047	21.2117	20.7033	20.5446	20.181	19.3716	21.2836	20.796	20.9827	20.7937	21.1633	21.0374	20.2936	20.4761	21.3874	21.2658	20.6244	20.4993	21.3948	21.133
O75832	PSMD10	26S proteasome non-ATPase regulatory subunit 10	PSD10_HUMAN	11	11	17	19.2469	19.1838	20.085	20.0349	19.8075	19.8735	19.4323	18.8525	19.5724	19.3357	19.7261	19.2187	20.2433	19.8041	19.6326	19.2854	19.2055	18.9639	19.4947	19.2121	19.7962	19.5967	19.5442	19.3805	18.1028	17.9934	19.6806	19.6346	19.4366	19.2908	19.9217	19.793	18.9356	18.9169	19.6269	19.481	19.1355	18.9135	19.3043	19.4123
O75841	UPK1B	Uroplakin-1b	UPK1B_HUMAN	2	2	2	NA	NA	16.9421	16.0695	NA	NA	NA	NA	17.5465	17.1556	NA	15.8986	18.3014	17.659	NA	NA	17.2198	16.653	NA	NA	17.727	17.0695	NA	NA	NA	NA	NA	16.3392	17.2328	15.9132	NA	NA	NA	NA	NA	16.3678	16.924	16.7709	NA	NA
O75843	AP1G2	AP-1 complex subunit gamma-like 2	AP1G2_HUMAN	2	2	2	NA	NA	NA	NA	17.0256	17.0319	NA	NA	16.7879	16.9814	NA	15.6491	17.5733	16.6027	16.472	15.9408	16.2139	NA	17.2669	NA	16.7179	16.7988	15.792	NA	15.6056	NA	NA	NA	16.32	16.3799	16.3518	NA	NA	16.2135	NA	NA	16.619	16.5547	NA	NA
O75844	ZMPSTE24	CAAX prenyl protease 1 homolog	FACE1_HUMAN	19	21	34	21.2044	21.1582	20.4745	20.533	20.1495	20.1212	19.8666	18.8617	20.2278	20.152	19.7299	19.4884	20.3484	19.9733	19.9165	19.6194	19.6949	19.465	19.7939	19.4997	20.2301	20.0986	19.8042	19.6971	20.4505	20.2863	20.1247	20.1189	20.2235	20.1133	20.1844	20.2498	20.7741	20.7158	20.3225	20.2287	21.2207	21.1031	19.6167	19.9651
O75874	IDH1	Isocitrate dehydrogenase [NADP] cytoplasmic	IDHC_HUMAN	31	44	61	22.4898	22.4805	22.84	22.8246	23.0681	23.0653	22.4101	21.3542	22.8169	22.5769	22.2425	21.981	23.4374	23.0133	22.556	22.2813	22.7227	22.4376	22.2066	21.8302	23.1027	22.9567	22.6579	22.3624	20.984	20.7137	22.4298	22.21	22.082	21.9287	22.6574	22.6687	22.0003	21.9868	22.7521	22.7159	22.0457	22.0062	23.2187	23.0956
O75879	GATB	Glutamyl-tRNA(Gln) amidotransferase subunit B, mitochondrial	GATB_HUMAN	7	7	8	16.7056	16.8341	16.8014	16.5423	16.4428	15.7627	16.1764	15.641	16.0518	16.1316	15.6462	16.1572	15.9874	15.8556	16.2235	16.1384	14.96	15.5558	16.2899	15.8041	15.692	16.1391	16.4409	15.9205	15.9752	16.1279	16.2977	15.8704	15.7344	16.1109	16.6179	16.5091	16.155	16.2804	16.2192	16.2828	15.7039	15.8048	16.4237	16.4377
O75880	SCO1	Protein SCO1 homolog, mitochondrial	SCO1_HUMAN	11	11	15	20.565	20.3544	20.1894	20.085	19.2309	19.2868	19.5223	18.8761	19.5439	19.3939	19.8186	19.2842	19.5632	18.7916	20.1736	19.6611	19.4525	18.7548	20.0702	19.5833	19.3396	19	19.9684	19.7556	19.5906	19.4596	19.6162	19.3857	19.5958	19.2293	20.3113	20.015	19.4537	19.6019	19.7539	19.4828	19.9731	19.671	20.1449	19.9548
O75882	ATRN	Attractin	ATRN_HUMAN	7	7	7	17.4044	17.316	17.2852	17.1556	17.4494	17.3645	16.9142	16.2384	17.3011	17.1234	16.7393	16.7312	17.1886	16.8979	17.155	16.6998	17.0091	16.5918	17.113	16.7417	17.0532	17.0701	17.0796	16.6594	17.6077	17.2434	17.131	17.0136	17.2362	17.022	16.8867	16.9349	17.4486	17.2834	17.1808	17.0567	17.1937	17.0386	16.6985	16.4511
O75884	RBBP9	Serine hydrolase RBBP9	RBBP9_HUMAN	7	7	9	18.0678	18.0085	19.5042	19.3296	18.7088	18.7158	18.8832	17.9955	18.4099	18.5088	19.0821	18.9484	19.0535	18.8674	19.1926	18.9333	18.1943	18.0629	19.063	18.7873	17.8686	18.1166	18.2042	17.6835	16.7104	17.1733	18.7884	18.7383	18.1464	18.0037	19.218	19.1083	18.2398	18.3947	19.3398	19.388	17.7393	17.9303	19.1026	19.0273
O75886	STAM2	Signal transducing adapter molecule 2	STAM2_HUMAN	9	10	10	18.8995	18.8879	19.3498	19.2537	19.6986	19.8091	18.9369	18.2249	19.454	19.5308	18.7771	18.6269	19.5233	19.4362	18.6748	18.4113	18.8358	18.6993	19.0901	18.7132	19.4415	19.2176	18.7364	18.3361	18.8478	18.4819	19.2853	19.0268	19.337	18.8934	19.0167	18.7669	19.1401	18.8144	19.0502	18.84	18.5019	18.581	18.9289	18.8102
O75896	TUSC2	Tumor suppressor candidate 2	TUSC2_HUMAN	2	2	2	17.7022	17.8329	17.0198	17.2524	17.721	17.0878	16.941	16.6169	17.7201	17.5008	17.0066	16.558	18.2475	17.352	17.3036	17.2509	17.0897	16.8114	17.1506	16.8936	17.4286	17.1194	16.8417	16.6119	16.9705	17.0459	17.2232	16.8001	17.6874	17.4806	17.1207	17.0719	17.0485	17.3212	17.2158	17.0802	16.9306	16.7516	16.4952	16.9992
O75907	DGAT1	Diacylglycerol O-acyltransferase 1	DGAT1_HUMAN	3	3	3	17.9755	17.7287	16.9655	16.3802	NA	15.3423	NA	NA	16.4962	16.803	17.3354	15.5106	16.2051	15.9199	NA	15.8992	16.6212	15.6859	16.4502	15.161	16.5906	15.7947	15.9964	NA	16.726	15.6722	16.1814	15.123	16.5598	15.1035	15.5735	NA	16.3721	15.4163	16.307	15.0846	16.4333	15.9036	15.8001	15.417
O75909	CCNK	Cyclin-K	CCNK_HUMAN	3	3	4	15.2427	15.2395	15.0847	15.3322	14.7238	15.5016	14.9702	NA	15.7169	15.1284	14.6485	14.1482	15.7811	15.0178	15.0284	14.2808	14.4888	13.7098	14.8666	14.1436	15.2158	14.8648	13.6085	13.5743	15.5632	15.4856	14.2425	14.5403	14.8694	14.1627	13.935	14.5039	15.359	15.4079	14.8135	14.9672	15.142	15.1928	14.5844	14.4592
O75911	DHRS3	Short-chain dehydrogenase/reductase 3	DHRS3_HUMAN	11	12	17	20.5259	20.3862	17.5083	17.4428	19.3856	19.4569	17.9122	16.7874	19.569	19.6191	17.9022	17.5576	19.6641	19.5164	18.0863	17.7926	19.4133	19.0092	17.8735	17.5705	19.4182	19.3748	17.3574	17.4653	18.3862	18.4394	16.6971	16.5053	20.0848	19.9582	17.0847	17.1903	18.6087	18.7912	18.4181	18.3584	18.8099	18.7982	18.0071	17.7709
O75915	ARL6IP5	PRA1 family protein 3	PRAF3_HUMAN	12	17	22	22.7691	22.7026	21.4112	21.3746	21.0227	21.0766	20.7797	19.9929	21.6243	21.3223	21.0803	20.7866	21.6318	21.0733	21.1553	20.7197	21.3016	20.8474	20.8946	20.5044	21.4979	21.0589	20.1514	19.8742	20.8156	20.686	21.3636	21.1684	21.5575	21.3276	20.9653	20.9917	20.4445	20.332	21.084	20.9744	20.3312	20.1999	20.6844	20.7147
O75934	BCAS2	Pre-mRNA-splicing factor SPF27	SPF27_HUMAN	14	14	19	18.1959	17.8591	17.9771	17.8846	17.8235	17.8519	17.663	17.3095	17.9359	18.0832	17.6035	17.3677	17.3758	17.3418	17.6993	17.3275	17.2397	17.1404	17.5702	17.4074	17.8748	17.606	17.7565	17.3974	18.4404	18.2814	17.8101	17.6098	17.604	17.4987	17.6084	17.7957	18.526	18.3689	17.8712	17.9462	18.5902	18.3541	17.8229	17.7279
O75935	DCTN3	Dynactin subunit 3	DCTN3_HUMAN	11	11	12	20.0219	19.7502	20.1276	19.8631	20.1738	20.429	19.5419	18.8842	20.2567	19.9197	19.8497	19.1498	20.5827	19.9149	20.0083	19.363	19.855	19.3181	19.9348	19.3666	20.4754	19.8374	19.6823	19.268	19.5679	18.8751	20.0798	19.5841	20.1347	19.7003	19.6536	19.5767	19.5781	19.4536	19.7853	19.5847	19.4669	19.2479	19.6788	19.4355
O75937	DNAJC8	DnaJ homolog subfamily C member 8	DNJC8_HUMAN	13	13	17	19.3817	19.368	19.6261	19.6471	19.518	19.6873	19.4444	18.3687	19.8407	19.467	19.4635	19.0797	19.4914	19.0371	19.4181	18.9944	18.7268	18.17	19.5528	18.9526	19.5537	19.3162	19.368	19.0802	19.4442	19.2116	19.6173	19.3996	19.4208	19.0763	19.3923	19.4703	19.7983	19.8082	19.5715	19.4212	19.6333	19.2696	19.4644	19.2711
O75940	SMNDC1	Survival of motor neuron-related-splicing factor 30	SPF30_HUMAN	5	5	7	17.6513	17.5572	17.6196	17.6382	17.7573	17.9019	17.366	17.2037	18.1894	17.9527	17.695	17.4065	17.4257	17.1739	17.2127	17.6164	17.1173	17.3702	17.467	17.3426	17.6814	17.6467	17.2357	17.2439	18.3456	18.3322	17.5515	17.4757	17.1898	17.4312	17.5406	17.6338	18.3984	18.3946	17.7161	17.5239	18.2109	18.1697	17.6811	17.5587
O75947	ATP5PD	ATP synthase subunit d, mitochondrial	ATP5H_HUMAN	16	17	26	23.4794	23.3391	22.7795	22.6629	21.7658	21.8262	21.8768	20.494	22.1569	21.9284	22.3147	21.8984	22.1598	21.7527	22.7954	22.335	21.4563	21.1777	22.6655	22.2161	21.6614	21.5806	22.8386	22.474	21.9096	21.7424	22.0637	22.023	21.9816	21.8662	23.5155	23.4996	22.2303	22.1949	22.3104	22.1576	22.1136	21.8246	22.6298	22.4456
O75954	TSPAN9	Tetraspanin-9	TSN9_HUMAN	1	1	2	NA	16.3761	17.4311	17.2235	17.3353	17.3812	15.8519	NA	16.8575	17.0925	NA	16.0771	17.5315	17.1051	16.3405	NA	16.1772	15.9283	16.599	15.5887	16.9391	16.6726	17.295	17.2035	17.7835	17.6683	17.1522	17.378	NA	16.4491	NA	16.5344	17.5218	17.4306	16.6151	16.0855	17.4749	17.3839	16.9784	16.976
O75955	FLOT1	Flotillin-1	FLOT1_HUMAN	36	41	60	21.4793	21.2784	20.8447	20.7046	20.2123	20.2628	19.8795	19.0142	20.5019	20.3006	20.843	20.5943	20.5849	20.1706	20.9527	20.6415	20.0509	19.7114	20.8983	20.6068	20.3718	20.0624	20.532	20.2953	19.7615	19.6601	20.2262	20.0012	20.9548	20.7782	21.0297	21.0391	19.9042	19.8811	20.2533	20.2716	20.0112	20.0063	20.3164	20.2945
O75962	TRIO	Triple functional domain protein	TRIO_HUMAN	20	20	20	16.5961	16.7208	17.341	17.3857	17.2943	17.3985	17.0685	16.0646	16.9691	16.9191	16.9438	16.6915	17.2193	16.951	16.8014	16.4217	16.4709	16.3749	16.7569	16.4265	17.2202	17.0956	16.5288	16.451	16.5334	16.5159	17.2203	17.1787	16.8592	16.8323	16.9277	16.9697	17.0102	17.027	17.2455	17.0278	16.6184	16.4664	16.996	16.82
O75964	ATP5MG	ATP synthase subunit g, mitochondrial	ATP5L_HUMAN	10	10	15	23.4533	23.3515	22.8011	22.7805	21.4698	21.4714	21.6908	20.3544	22.006	22.0173	22.1464	21.7901	21.914	21.6413	22.5377	22.3111	21.3858	20.9695	22.5373	22.1512	21.5652	21.4715	22.6352	22.3933	21.9622	21.7473	22.0884	21.9452	21.8651	21.8378	23.4421	23.511	22.2578	22.1886	22.1917	22.2008	21.9138	21.7853	22.5323	22.3049
O75970	MPDZ	Multiple PDZ domain protein	MPDZ_HUMAN	22	22	24	16.3423	16.4046	15.8268	15.8788	16.4767	16.3925	15.6535	15.3412	17.0252	16.8247	16.1135	15.875	16.6445	16.2314	16.1148	15.9074	16.2529	16.0341	16.0696	15.8783	16.4379	16.2604	15.5949	15.4853	16.3533	16.2885	15.9127	15.8309	16.1697	15.8891	15.8768	15.7168	16.327	16.1293	15.9568	15.915	16.1009	16.075	16.076	15.9059
O75976	CPD	Carboxypeptidase D	CBPD_HUMAN	24	24	28	18.4886	18.4793	18.1263	18.1927	18.128	18.2186	17.8852	17.1526	18.5802	18.6225	18.2432	18.0878	18.4175	18.1896	18.3339	18.2589	18.0355	17.9681	18.341	18.0627	18.4675	18.4436	17.9133	17.6711	18.1379	18.1352	18.1217	18.2575	17.8142	17.6172	18.0528	18.04	19.0971	19.0356	18.9175	18.9271	18.5878	18.5458	18.3105	18.0642
O76003	GLRX3	Glutaredoxin-3	GLRX3_HUMAN	18	18	27	20.1444	19.9796	21.0885	21.0209	21.1794	21.2503	20.6281	19.6624	21.1643	21.0056	20.2456	20.1545	21.4341	21.0257	20.5007	20.3233	20.6462	20.3588	20.7026	20.306	21.2094	21.0343	20.1333	19.9467	19.983	19.8595	20.5788	20.4696	20.7229	20.4302	20.5584	20.3801	20.8687	20.761	21.0743	20.9399	20.5862	20.4741	20.4249	20.3183
O76021	RSL1D1	Ribosomal L1 domain-containing protein 1	RL1D1_HUMAN	23	25	34	21.2277	21.0743	20.3809	20.4726	20.6585	20.8345	20.111	19.1171	20.9096	20.7907	19.8047	19.6886	20.2477	20.1956	19.7111	19.6159	20.2971	19.9282	19.9754	19.7262	20.5559	20.4521	19.7773	19.602	21.5551	21.4944	20.2757	20.3889	21.0607	20.9756	20.1718	20.2354	21.2905	21.2052	20.452	20.4448	21.5352	21.4079	20.2607	20.1848
O76024	WFS1	Wolframin	WFS1_HUMAN	20	21	23	20.671	20.5651	18.8087	18.8785	19.928	20.1283	19.2576	18.4842	20.0893	20.0248	18.837	18.4693	19.9358	19.7327	19.0663	18.7405	19.6094	19.466	18.7011	18.5167	19.8287	19.6041	18.0595	17.1723	19.3781	19.4167	18.4178	18.3846	19.4506	19.524	18.4405	18.4766	19.4731	19.4932	19.4747	19.3581	19.4897	19.4321	18.8504	18.5462
O76027	ANXA9	Annexin A9	ANXA9_HUMAN	2	2	2	15.9899	15.4767	15.7127	15.983	15.6505	NA	NA	NA	NA	NA	15.4524	14.8042	15.7113	15.6958	15.8034	15.8189	NA	NA	NA	NA	15.2332	15.6076	16.0659	16.5285	NA	14.6076	NA	NA	15.621	NA	15.7672	15.7679	15.4597	15.3854	14.8902	15.2916	NA	NA	13.5274	NA
O76031	CLPX	ATP-dependent Clp protease ATP-binding subunit clpX-like, mitochondrial	CLPX_HUMAN	23	24	29	20.3901	20.2559	19.848	19.7341	19.4304	19.3259	19.3925	18.4915	19.8534	19.7746	19.2804	19.0142	19.6238	19.3267	19.6282	19.4337	19.2234	18.7723	19.4592	19.0477	19.6249	19.5528	19.4281	19.2054	19.9061	19.6604	19.3417	19.4506	19.3675	19.2813	19.7327	19.8559	19.9701	19.9354	19.4322	19.4585	20.1547	20.1388	19.7208	19.5461
O76041	NEBL	Nebulette	NEBL_HUMAN	2	2	2	17.1797	16.9948	16.9127	NA	16.8925	17.0037	16.6709	15.9773	15.7821	16.3464	16.4963	16.6011	NA	16.346	17.0056	NA	16.8108	16.2239	17.1949	16.976	16.4923	16.4321	16.7465	16.6557	15.7851	NA	17.2098	17.1458	NA	16.0836	16.7846	16.9912	16.2691	16.3732	16.6781	16.774	NA	NA	17.2065	16.8172
O76054	SEC14L2	SEC14-like protein 2	S14L2_HUMAN	24	24	28	20.1002	20.007	21.1088	21.0118	20.3904	20.5566	20.363	19.6377	20.0244	19.9812	20.4392	20.2917	20.6566	20.4754	20.6733	20.4073	19.9488	19.598	20.6821	20.3173	20.5522	20.4674	20.1934	20.0616	19.098	19.1317	20.8171	20.7094	20.4821	20.3811	20.1805	20.0656	19.8662	19.9033	20.8499	20.7871	19.3348	19.3172	20.0786	19.9643
O76061	STC2	Stanniocalcin-2	STC2_HUMAN	3	3	3	16.7867	15.73	15.1555	NA	15.3042	15.6153	14.3891	NA	16.135	14.4764	NA	NA	15.0796	14.5546	14.8802	NA	14.8951	14.5808	15.084	14.123	14.9038	14.3638	NA	NA	16.8456	16.5073	NA	NA	15.3778	15.2591	NA	14.8009	15.2832	15.1772	15.343	14.4511	14.8265	14.7131	NA	13.8537
O76070	SNCG	Gamma-synuclein	SYUG_HUMAN	5	5	8	NA	16.6509	18.0143	17.9173	17.5755	17.9449	18.9718	17.946	16.4398	16.624	16.453	16.3531	17.168	17.1738	17.2486	17.1401	16.1644	16.3285	16.257	16.0105	17.3435	16.906	17.6961	17.6872	15.9245	16.0697	17.1578	17.2927	16.4416	16.5685	17.8384	17.6204	18.46	18.4872	19.1459	19.1304	17.4535	17.6524	18.9229	18.5621
O76071	CIAO1	Probable cytosolic iron-sulfur protein assembly protein CIAO1	CIAO1_HUMAN	12	12	15	18.663	18.196	19.0712	19.0011	19.1069	18.8772	18.2668	17.9084	18.9059	18.8922	18.1571	17.9511	19.0267	18.8268	18.3747	18.3889	18.5264	18.434	18.8276	18.6313	18.9374	18.9572	18.3947	18.3044	18.3286	18.3502	18.7301	18.7417	18.6723	18.5265	18.7159	18.8682	18.9331	18.8145	18.8854	18.7395	18.7385	18.6323	18.6054	18.3201
O76074	PDE5A	cGMP-specific 3',5'-cyclic phosphodiesterase	PDE5A_HUMAN	6	6	8	17.4663	17.4899	17.9845	NA	17.7524	18.7405	17.193	16.5151	NA	17.3128	17.7192	17.039	17.4049	16.6595	17.269	17.0947	17.1649	16.277	17.4607	17.2467	17.7637	17.6223	17.139	16.7943	17.1858	16.6248	17.5752	17.0641	NA	17.042	NA	16.4244	17.2794	17.3902	18.0961	18.1453	17.4333	17.315	17.2706	17.2396
O76080	ZFAND5	AN1-type zinc finger protein 5	ZFAN5_HUMAN	1	1	1	NA	NA	12.8192	12.5814	13.1808	NA	13.3598	NA	NA	12.6202	13.3377	12.8347	12.7926	NA	13.3904	12.5046	12.1808	12.1498	13.1098	12.5935	13.4067	12.7242	11.549	11.7014	NA	NA	12.4829	12.8403	NA	11.8025	11.9882	12.8209	12.4234	11.914	13.3438	13.1573	11.282	11.7925	12.8167	12.7185
O76094	SRP72	Signal recognition particle subunit SRP72	SRP72_HUMAN	34	34	42	20.1891	19.9267	20.0391	19.9767	19.9371	19.9998	19.445	18.4571	20.1187	19.9699	19.3861	19.0757	20.3664	19.8049	19.6543	19.2506	19.6782	19.2276	19.4903	19.0662	20.0399	19.7938	19.2205	18.9142	19.7567	19.573	19.7902	19.5799	20.2029	19.9755	19.4929	19.3813	20.0467	19.9356	19.7544	19.5947	19.8586	19.7098	19.5257	19.2697
O76095	JTB	Protein JTB	JTB_HUMAN	2	2	2	16.0136	NA	18.0831	18.1356	17.9566	18.2557	16.954	NA	17.2942	17.7723	17.1251	16.4275	17.9533	17.3105	17.6344	16.9454	17.5494	16.9143	17.3102	16.7712	18.12	17.6767	17.4504	17.2054	17.47	17.6507	17.3147	17.3255	16.7991	15.9786	17.2293	17.3565	17.4232	17.3385	17.224	17.1689	17.4827	17.4879	16.99	16.7034
O94760	DDAH1	N(G),N(G)-dimethylarginine dimethylaminohydrolase 1	DDAH1_HUMAN	8	8	10	18.5724	18.4218	18.95	18.9722	18.5564	18.5473	18.1191	16.7074	18.4492	18.4889	18.3493	18.0012	19.1348	18.8314	18.8484	18.6041	17.8347	17.6912	18.4901	18.2204	18.7263	18.6139	18.2098	17.8051	17.0823	17.0408	18.1254	18.1268	18.3846	18.1677	18.1434	18.3139	17.7555	17.5482	18.4997	18.3515	18.4531	18.3116	18.2967	18.0673
O94763	URI1	Unconventional prefoldin RPB5 interactor 1	RMP_HUMAN	8	10	12	17.5395	17.4344	18.006	17.8108	17.9576	18.0225	17.256	16.9483	17.8181	17.5984	16.9862	17.1203	18.0633	17.7245	17.1881	17.2746	17.3017	17.2198	17.5875	17.1229	17.8905	17.8936	17.4798	17.2456	17.3359	17.3153	17.7325	17.4761	17.6355	17.5093	17.5834	17.6766	17.6842	17.5939	17.594	17.5014	17.4493	17.3414	17.724	17.4145
O94766	B3GAT3	Galactosylgalactosylxylosylprotein 3-beta-glucuronosyltransferase 3	B3GA3_HUMAN	10	10	12	18.382	18.3179	18.3048	18.0994	17.5499	17.3587	17.8378	17.0357	17.9806	17.6856	17.6731	17.2943	17.9038	17.0497	17.8855	17.4849	17.4985	17.021	17.5573	17.0885	18.0833	17.6289	16.7858	16.4423	18.2016	18.0147	18.1056	17.7479	17.7633	17.2738	17.9195	17.9195	17.3313	17.0246	17.7593	17.6435	17.5632	17.3347	17.9039	17.5956
O94768	STK17B	Serine/threonine-protein kinase 17B	ST17B_HUMAN	2	2	2	NA	14.4713	14.6371	15.4142	NA	14.5172	16.471	15.0575	NA	NA	16.364	15.9164	NA	NA	14.8993	14.3903	NA	12.8821	15.4582	14.9493	NA	15.0108	15.1962	15.7198	14.403	NA	16.5664	16.2886	NA	NA	12.9933	15.2919	NA	13.78	14.5686	14.3275	14.7579	13.758	16.0918	16.523
O94776	MTA2	Metastasis-associated protein MTA2	MTA2_HUMAN	25	25	33	18.8731	18.8763	19.3662	19.2419	19.1949	19.1487	18.7427	18.1565	19.382	19.2626	18.7413	18.5288	18.9442	18.5606	18.6985	18.609	18.233	18.0778	18.8686	18.5669	19.0677	18.8416	18.5825	18.2925	19.8342	19.6111	19.0786	18.883	18.7656	18.7297	18.9097	19.0425	19.5529	19.59	19.2273	19.0996	19.5898	19.466	18.9603	18.7817
O94788	ALDH1A2	Retinal dehydrogenase 2	AL1A2_HUMAN	35	37	47	20.8116	20.7008	19.4671	19.3705	20.225	20.2109	18.5788	17.7558	20.3113	20.0927	19.6694	19.339	21.5582	21.1315	20.2744	20.0028	20.5804	20.3198	19.8566	19.5008	20.9468	20.6988	19.523	19.3604	18.0003	17.6595	18.8172	18.7715	20.4024	20.3138	19.8931	19.9556	18.4073	18.2618	18.411	18.0391	19.2492	19.1077	19.9071	19.8465
O94804	STK10	Serine/threonine-protein kinase 10	STK10_HUMAN	17	17	21	17.3336	17.2119	17.8108	17.7145	17.9177	17.9584	17.4547	16.9538	17.9835	17.6758	17.2233	16.73	18.4401	18.014	17.509	17.0191	17.2108	16.8476	17.1531	16.4504	18.2232	17.9266	17.4142	16.9102	17.2872	16.8414	17.5409	17.1972	17.6241	17.4568	17.5139	17.2908	17.2511	17.0863	17.5137	17.2819	17.1915	17.0916	16.9791	16.7763
O94808	GFPT2	Glutamine--fructose-6-phosphate aminotransferase [isomerizing] 2	GFPT2_HUMAN	39	41	58	19.0122	18.7535	19.4143	19.189	19.7797	19.7378	19.0568	18.0819	19.7617	19.5076	18.1352	17.8488	20.642	20.1411	18.7362	18.2835	19.2491	18.7851	18.4804	17.9696	19.7247	19.4069	17.9137	17.4643	19.0779	18.9077	19.38	19.0943	19.6526	19.3786	18.5768	18.3194	18.9129	18.9554	18.9966	18.8819	19.026	18.8617	18.501	18.3849
O94817	ATG12	Ubiquitin-like protein ATG12	ATG12_HUMAN	3	3	3	18.0527	17.6426	18.1083	18.0246	17.6782	17.8044	17.4736	16.742	17.7089	17.7432	17.2863	17.3548	18.4603	17.6306	17.4908	17.4513	17.6041	17.5455	17.7269	17.3662	18.069	16.9233	17.0599	17.1249	16.634	16.4667	17.8998	17.4312	17.504	17.2705	17.5975	17.0852	17.1135	17.4031	17.2578	17.3114	17.03	17.0721	17.5437	17.2213
O94822	LTN1	E3 ubiquitin-protein ligase listerin	LTN1_HUMAN	21	21	28	16.8719	16.7061	17.0836	17.1033	17.0966	16.9966	16.8553	15.9456	16.9322	16.9711	16.5463	16.4795	17.3411	17.0271	16.6357	16.5759	16.5284	16.3773	16.6058	16.2801	17.0122	16.97	16.305	16.4791	16.372	16.4777	16.8747	16.9298	16.9374	16.7805	16.7905	16.7431	16.9128	16.8222	16.9089	16.8877	16.7206	16.5498	16.7402	16.6132
O94826	TOMM70	Mitochondrial import receptor subunit TOM70	TOM70_HUMAN	32	34	47	20.5904	20.3618	20.1536	20.0379	19.409	19.3979	19.2375	18.2825	20.0015	19.7583	19.6336	19.2326	19.9072	19.4524	20.0634	19.7094	19.3906	18.8809	19.8825	19.4351	19.8416	19.4854	19.9731	19.6399	20.0736	19.8061	19.9877	19.7263	19.4979	19.2789	20.0315	19.9453	20.2837	20.2188	19.9982	19.9364	20.3686	20.2006	20.0662	19.9056
O94830	DDHD2	Phospholipase DDHD2	DDHD2_HUMAN	5	5	5	16.7563	16.6518	17.2402	17.1986	17.3818	17.5968	16.8858	16.5478	16.8671	17.2055	17.1025	17.2373	17.0952	17.0282	16.7762	16.4143	16.2817	16.0743	16.7303	NA	16.8754	16.9057	15.9429	16.1336	NA	NA	16.8926	16.7181	16.8048	16.5546	16.7983	16.4731	16.5311	16.4549	16.9407	16.7634	16.6705	15.9337	16.4467	16.0456
O94832	MYO1D	Unconventional myosin-Id	MYO1D_HUMAN	45	45	61	18.7278	18.61	19.685	19.6347	18.6514	18.5979	19.1973	18.5144	18.8278	18.7884	18.8863	18.6169	18.8668	18.6049	18.4771	18.215	18.2425	17.9927	18.6266	18.305	18.5631	18.4813	18.5598	18.3138	18.8806	18.6698	20.0207	19.8915	18.7756	18.6861	19.4584	19.4302	18.8757	18.7604	18.3877	18.2869	18.4718	18.389	18.9081	18.8612
O94842	TOX4	TOX high mobility group box family member 4	TOX4_HUMAN	7	7	7	17.371	17.2536	16.7775	16.8993	17.3593	17.3778	16.6208	16.0919	17.3871	17.6151	16.1691	15.9821	16.8799	16.8991	16.3118	16.093	15.9483	16.1021	15.7997	16.572	17.1733	17.2989	15.9628	16.1949	17.5211	17.3719	16.6411	16.7745	16.8514	16.8768	16.099	16.7251	17.7709	17.5633	16.9155	16.8873	17.4739	17.4484	16.6599	16.4959
O94851	MICAL2	[F-actin]-monooxygenase MICAL2	MICA2_HUMAN	28	28	32	19.6005	19.4625	19.1686	19.0259	19.1367	19.2698	19.1847	18.3406	19.535	19.2758	19.058	18.6424	19.5378	18.8033	19.0402	18.6116	19.1768	18.6907	19.1721	18.804	19.4946	19.1313	18.6559	18.3649	19.2922	19.0253	19.1949	18.8758	18.647	18.4533	18.852	18.7829	18.3807	18.1848	19.1665	18.8991	18.4496	18.3645	18.3765	18.4247
O94855	SEC24D	Protein transport protein Sec24D	SC24D_HUMAN	34	34	48	19.8207	19.7468	20.8712	20.7889	20.46	20.5468	20.0392	19.2604	20.3596	20.2686	19.7536	19.5704	20.3257	19.998	19.9094	19.7484	20.3644	20.1055	19.7543	19.4793	20.3174	20.2485	19.7487	19.6424	20.0425	19.94	20.7768	20.6595	19.5865	19.4266	20.1185	20.0462	20.1779	20.1933	20.3331	20.2399	19.8897	19.7931	20.0793	19.9245
O94856	NFASC	Neurofascin	NFASC_HUMAN	3	3	3	16.9158	17.0353	16.8267	16.6146	16.7658	16.4678	NA	NA	16.5421	16.3807	NA	NA	17.5333	16.8886	15.7553	15.1625	15.7567	NA	NA	NA	17.3357	17.0313	NA	NA	16.3941	16.4005	15.2445	NA	17.1459	16.9984	15.853	NA	15.807	15.6353	15.5307	NA	16.6763	15.7519	NA	NA
O94874	UFL1	E3 UFM1-protein ligase 1	UFL1_HUMAN	39	39	51	20.9246	20.7551	20.1532	20.1062	19.8844	19.9558	19.4538	18.7743	20.1587	19.9468	19.636	19.3661	20.184	19.6585	19.8009	19.4539	19.7644	19.4925	19.6348	19.2564	20.0366	19.7859	19.6192	19.2862	20.2961	20.1833	20.0748	19.8303	19.9866	19.7697	19.7905	19.7542	20.0391	20.0212	19.7296	19.6523	19.9904	19.8977	19.8836	19.6598
O94875	SORBS2	Sorbin and SH3 domain-containing protein 2	SRBS2_HUMAN	6	6	7	16.7775	16.909	15.8947	NA	NA	NA	NA	NA	16.2182	16.4002	16.1546	15.7755	16.9322	16.8503	15.2867	NA	NA	NA	NA	NA	NA	16.1703	NA	14.7019	17.5362	16.6506	17.0866	16.6705	NA	14.9857	NA	NA	17.4797	17.4716	17.5779	17.5084	15.8947	16.3666	15.4364	14.9785
O94880	PHF14	PHD finger protein 14	PHF14_HUMAN	4	4	4	16.1075	15.9943	15.9943	16.1546	16.0822	16.1234	16.0086	14.9872	16.2594	16.0363	16.349	15.6021	16.2809	15.143	15.9615	16.0763	12.9439	15.3227	16.4553	15.9166	16.1182	15.6721	16.785	15.3385	16.5918	16.3175	16.2916	16.0234	15.6065	15.5316	16.4886	15.8178	16.5016	16.6087	16.0099	16.098	16.6952	16.5043	15.5431	15.9868
O94886	TMEM63A	CSC1-like protein 1	CSCL1_HUMAN	2	2	2	17.3279	17.2623	18.3776	18.4361	16.1788	16.5892	17.8954	16.5423	16.6757	16.8841	18.4938	18.0255	NA	16.8868	18.276	17.9376	NA	16.0569	18.3382	17.6144	16.0949	NA	18.0225	17.5333	16.8795	16.4752	18.1607	18.1216	17.3084	16.873	18.4094	18.2898	17.2948	16.8315	17.9422	17.51	16.8473	16.8263	17.7392	17.4675
O94888	UBXN7	UBX domain-containing protein 7	UBXN7_HUMAN	10	10	12	18.6886	18.6738	18.7358	18.6922	18.5808	18.5964	18.2354	17.7941	18.4902	18.5242	18.0203	18.1199	18.4323	18.1866	18.2474	18.2082	17.9942	18.0019	18.1571	17.8919	18.3928	18.5438	17.9905	18.0009	18.5579	18.5281	18.3211	18.3735	18.4515	18.3578	18.2887	18.3413	18.9895	19.0556	18.6426	18.6945	18.5772	18.5854	18.3398	18.2645
O94901	SUN1	SUN domain-containing protein 1	SUN1_HUMAN	20	21	25	17.3028	17.0133	17.5507	17.4519	17.2045	17.16	17.359	16.4202	17.281	17.1601	17.1622	17.1778	17.0484	16.8493	17.4483	17.1391	16.7455	16.5465	17.5772	17.1788	17.1656	17.0598	17.2263	16.9116	17.3547	17.0983	17.37	17.1469	17.0421	16.8285	17.5921	17.4475	17.3088	17.1612	17.7987	17.593	17.1536	16.9199	17.3465	17.0688
O94903	PLPBP	Pyridoxal phosphate homeostasis protein	PLPHP_HUMAN	11	11	15	20.5856	20.38	20.832	20.6077	20.8148	20.888	20.2244	19.1406	20.6101	20.4956	20.5029	20.3049	21.0927	20.717	20.7463	20.3026	20.1696	19.8148	20.5346	20.1146	20.8908	20.7009	20.3602	20.1248	18.8627	18.8327	20.47	20.2973	20.7864	20.674	20.5036	20.4835	19.941	19.9294	20.548	20.5698	19.7214	19.8046	20.5158	20.3509
O94905	ERLIN2	Erlin-2	ERLN2_HUMAN	21	23	30	21.1364	20.997	21.0932	21.0443	20.293	20.3446	20.1284	19.3945	20.547	20.4279	20.5014	20.3056	20.693	20.3247	20.7932	20.5413	20.0944	19.8453	20.3086	20.1028	20.5724	20.4503	20.5237	20.301	20.3883	20.3966	20.7327	20.5922	20.6059	20.4285	20.9208	20.9409	20.2909	20.3055	20.4427	20.449	20.4547	20.4143	20.6713	20.593
O94906	PRPF6	Pre-mRNA-processing factor 6	PRP6_HUMAN	37	38	46	18.4271	18.4304	18.5866	18.4891	18.239	18.2533	18.3397	17.4344	18.5476	18.45	18.315	18.0688	18.2604	17.9176	18.2626	18.0211	17.7702	17.5342	18.4044	18.0116	18.4397	18.2622	17.8704	17.5508	18.8582	18.7528	18.5027	18.3503	18.2482	18.1561	18.3079	18.2865	18.962	18.9368	18.5551	18.5263	18.98	18.9307	18.5344	18.3836
O94911	ABCA8	ABC-type organic anion transporter ABCA8	ABCA8_HUMAN	21	21	25	19.3997	19.1808	19.7098	19.6443	19.8262	19.6692	18.5911	17.8146	19.6408	19.4715	19.5731	19.3618	19.6765	19.4259	19.6169	19.369	19.0368	18.7932	19.6466	19.4598	19.5918	19.154	19.0709	18.9216	18.3644	18.5247	18.5592	18.4751	18.8295	18.6197	19.4467	19.3756	18.9857	18.8904	18.8065	18.7834	18.7154	18.706	19.2628	19.1741
O94913	PCF11	Pre-mRNA cleavage complex 2 protein Pcf11	PCF11_HUMAN	7	7	7	17.488	17.5502	17.5288	17.5852	17.4141	17.3361	16.9173	16.0532	17.074	17.0455	16.843	16.8456	17.0139	17.0685	17.046	16.7028	16.0113	15.8066	16.5372	16.6033	16.49	16.956	16.1528	16.2915	17.3482	17.1985	16.8848	16.8818	16.5592	16.8897	17.0362	16.9803	17.4044	17.2115	17.1793	17.0906	17.4797	17.2331	16.9577	16.9632
O94915	FRYL	Protein furry homolog-like	FRYL_HUMAN	23	23	23	18.2612	18.2445	18.0696	18.0334	18.2898	18.1882	17.4465	16.6964	18.4906	18.2926	17.4609	17.4203	18.4732	18.1918	17.5666	17.4059	17.823	17.8384	17.4423	17.2168	18.4247	18.3855	17.275	16.9533	17.412	17.353	17.8674	17.835	18.0503	17.9839	17.6031	17.7205	17.9373	17.8518	17.8124	17.7986	17.1053	16.9932	16.8684	16.897
O94916	NFAT5	Nuclear factor of activated T-cells 5	NFAT5_HUMAN	1	1	2	16.1178	15.8516	16.8866	16.7314	16.2836	16.4409	16.2012	14.8307	16.285	16.1017	15.9661	16.1426	16.5262	16.2014	16.5257	15.874	15.6291	15.3702	16.092	15.6881	16.1052	15.8158	15.5772	15.5417	15.7462	15.3973	16.3423	16.0907	16.2371	15.9988	16.1114	NA	15.9975	16.0027	16.3119	16.1556	15.8945	15.8315	16.2054	15.9456
O94919	ENDOD1	Endonuclease domain-containing 1 protein	ENDD1_HUMAN	13	13	17	19.7173	19.4317	19.0091	18.929	17.6942	17.7329	18.1247	17.4804	17.6242	17.6412	18.4886	18.2823	17.6105	17.2011	18.3023	18.2303	17.5654	17.4379	18.3988	18.1307	17.8882	17.8461	18.3638	18.2158	17.6155	17.3586	18.96	18.8328	17.0988	17.0409	18.5328	18.505	17.044	17.1726	18.2936	18.2772	17.573	17.3955	18.4624	18.365
O94921	CDK14	Cyclin-dependent kinase 14	CDK14_HUMAN	1	1	1	16.8167	16.7579	17.3868	17.1978	18.0277	17.3038	17.0603	15.1049	17.8485	17.1037	17.2984	16.7247	17.8016	16.8589	17.0926	16.2021	16.9379	16.3913	17.1188	16.2643	17.7966	16.8575	16.4573	16.13	16.02	15.6919	17.4664	16.8579	17.3595	16.8033	17.3151	16.8731	17.1357	16.8416	17.3339	17.1557	16.808	16.4579	16.2045	16.4199
O94925	GLS	Glutaminase kidney isoform, mitochondrial	GLSK_HUMAN	37	44	66	22.6012	22.4949	20.7982	20.8157	20.669	20.6271	19.439	18.6957	21.1637	21.0363	20.0603	19.8354	21.0998	20.7311	20.9525	20.7413	20.8863	20.6028	20.4941	20.1289	20.8297	20.6577	20.0028	19.828	20.3905	20.3305	19.5557	19.3494	20.5096	20.3669	20.25	20.2212	20.4403	20.447	19.8365	19.8506	19.8796	19.7789	19.6091	19.6167
O94929	ABLIM3	Actin-binding LIM protein 3	ABLM3_HUMAN	5	5	6	16.3892	NA	17.2543	17.0223	17.587	17.5469	16.9708	15.7629	17.1424	16.9293	NA	16.7592	17.5302	17.3152	NA	16.5001	16.7023	15.3633	16.867	16.7719	17.2116	17.0061	17.3553	16.7903	16.9959	15.8008	16.9982	16.9406	16.4551	16.4075	17.2148	16.5624	16.4373	16.5278	16.9765	16.8654	16.1745	15.9023	16.4331	16.3811
O94953	KDM4B	Lysine-specific demethylase 4B	KDM4B_HUMAN	1	1	1	NA	NA	15.342	14.6329	14.3885	13.8976	14.6885	12.3815	13.3725	14.3093	14.7892	13.1705	NA	13.5237	13.8942	13.6315	14.1471	13.4122	14.35	12.9224	14.2458	NA	NA	13.3162	15.7066	14.9205	13.3295	14.196	13.1006	NA	NA	13.1857	14.6963	15.0314	15.395	14.5687	14.823	14.7848	14.3415	13.9911
O94966	USP19	Ubiquitin carboxyl-terminal hydrolase 19	UBP19_HUMAN	11	12	12	17.4153	17.4983	17.729	17.7601	17.7783	17.6761	17.0338	16.6769	17.4929	17.6604	17.0501	17.0637	17.5977	17.649	17.3847	17.1661	17.0902	16.5831	17.3988	16.9939	17.7819	17.6443	16.6624	16.7149	17.1381	16.7939	17.5411	17.4193	17.2672	17.5088	17.3029	17.229	17.6455	17.5764	17.6073	17.6039	17.3937	17.142	17.34	17.0957
O94967	WDR47	WD repeat-containing protein 47	WDR47_HUMAN	11	11	12	17.7655	17.5874	17.2659	17.2657	17.7956	17.9794	16.7299	16.0268	17.5435	17.6352	16.4613	16.3483	18.0111	17.7303	16.539	16.4302	16.9877	17.1853	16.9158	16.6611	17.4269	17.6299	16.2327	16.081	16.1797	15.988	16.441	16.8269	17.3889	17.4359	16.6165	16.6661	16.7402	16.7687	17.3321	17.0665	16.8254	16.6334	16.7027	16.2588
O94973	AP2A2	AP-2 complex subunit alpha-2	AP2A2_HUMAN	32	33	44	19.1782	19.0803	19.4558	19.4372	19.3108	19.3175	18.5234	17.6328	19.5383	19.4506	18.8397	18.6535	19.401	19.0977	18.8165	18.5882	19.2229	18.9819	19.043	18.7921	19.4274	19.301	18.4843	18.2078	19.0726	19.0105	19.2164	19.1257	19.1501	19.0655	18.8431	18.8035	19.0422	19.0096	19.2155	19.1968	18.6116	18.4698	18.8851	18.8167
O94979	SEC31A	Protein transport protein Sec31A	SC31A_HUMAN	57	60	90	22.0754	21.9112	22.371	22.2198	22.2089	22.2617	21.5835	20.4582	22.0934	21.8828	21.5933	21.2581	22.326	21.9293	21.7534	21.363	21.9539	21.5252	21.5805	21.1647	22.2071	21.9174	21.4869	21.169	21.3333	21.1027	22.077	21.8775	21.842	21.6195	21.7408	21.6994	21.7469	21.5838	21.8962	21.7112	21.5114	21.2718	21.6456	21.5299
O94992	HEXIM1	Protein HEXIM1	HEXI1_HUMAN	7	7	8	17.3075	17.2408	17.5181	17.5952	17.6031	17.5978	17.0984	16.2373	17.6034	17.556	17.1715	17.0289	17.0263	17.3535	17.3773	17.1954	17.0691	16.4693	17.2578	16.9677	17.5846	17.3515	16.4948	16.2774	17.8967	17.7722	17.4258	17.3296	17.0083	17.0213	17.2793	17.1531	17.8761	17.7498	17.7316	17.6169	17.8456	17.7526	17.5208	17.322
O95057	DIRAS1	GTP-binding protein Di-Ras1	DIRA1_HUMAN	1	1	1	NA	NA	15.8325	15.8938	NA	NA	15.7674	14.5787	NA	NA	15.8305	14.769	NA	NA	16.0938	15.0543	NA	NA	16.1206	15.5466	NA	NA	17.0144	16.7692	NA	NA	14.7945	15.653	NA	NA	16.0817	16.8653	NA	NA	14.8256	15.6089	NA	NA	NA	15.4172
O95059	RPP14	Ribonuclease P protein subunit p14	RPP14_HUMAN	2	2	3	20.0365	20.3067	18.8159	18.7133	18.139	18.2611	18.41	17.3866	18.5475	18.4679	18.2353	18.5095	17.009	17.6254	18.5542	18.7062	17.3989	17.5433	17.9543	17.929	17.708	18.2134	NA	18.836	17.5879	17.939	17.8365	18.0876	18.1686	18.2419	17.91	19.1436	18.0086	18.0448	18.3147	18.1336	17.9297	17.8102	18.2885	18.0746
O95067	CCNB2	G2/mitotic-specific cyclin-B2	CCNB2_HUMAN	3	3	3	15.7652	NA	14.9268	14.1427	15.2083	15.2115	13.9408	NA	14.9851	15.4053	NA	NA	15.2457	NA	NA	NA	13.3732	NA	NA	NA	15.2525	15.7411	NA	NA	15.8521	16.4478	14.2888	NA	13.9087	NA	13.8214	15.2582	16.7041	16.5971	14.6235	NA	17.7773	17.7706	14.8206	14.6094
O95070	YIF1A	Protein YIF1A	YIF1A_HUMAN	4	4	6	19.6987	19.6602	18.4841	18.5723	17.9412	17.9603	17.775	16.9876	18.7295	18.3838	18.1269	17.6181	18.0233	17.8354	17.7291	17.4856	18.6511	18.5413	17.9108	17.7622	18.2844	18.0416	17.6888	16.8395	18.5609	18.5148	18.4053	18.2547	18.389	18.2724	18.0496	17.8553	18.1594	18.2024	18.3338	18.1948	17.7089	17.446	17.4696	17.8854
O95071	UBR5	E3 ubiquitin-protein ligase UBR5	UBR5_HUMAN	25	25	27	16.3951	16.4341	16.6593	16.8093	16.3317	16.5224	16.2109	15.7892	16.4694	16.5351	16.1585	15.911	16.4734	16.1929	16.0242	16.0066	15.5936	15.7638	16.0812	15.976	16.0371	16.2916	15.8319	16.205	16.8358	16.8213	16.2865	16.232	16.1598	16.0972	16.3691	16.3646	16.9151	16.9157	16.5793	16.6329	17.2118	17.1018	16.5311	16.4309
O95081	AGFG2	Arf-GAP domain and FG repeat-containing protein 2	AGFG2_HUMAN	4	4	5	18.0869	17.9637	16.8478	17.7936	18.4019	18.4396	17.6927	16.0314	18.6385	18.479	17.3995	17.0614	18.7083	18.2542	17.9658	17.6544	17.5179	17.3115	17.8429	17.0107	18.5172	18.1641	17.117	16.828	16.7908	16.358	17.3874	16.4167	17.9646	17.726	17.578	17.3302	17.7835	17.6139	17.5368	17.6089	17.5383	17.362	17.618	17.3712
O95084	PRSS23	Serine protease 23	PRS23_HUMAN	3	3	3	17.4705	17.5434	NA	17.5826	17.5753	17.7093	15.6334	15.755	NA	16.8931	NA	NA	18.5453	17.8042	NA	16.2175	16.4127	16.1817	NA	NA	17.6012	17.4931	NA	NA	18.6637	18.6792	NA	NA	17.8698	17.8489	17.3268	17.5325	17.543	17.7858	NA	NA	18.6672	18.3598	16.867	16.9298
O95104	SCAF4	SR-related and CTD-associated factor 4	SCAF4_HUMAN	10	11	12	17.6433	17.5487	17.2685	17.1602	17.212	17.2697	17.0157	16.4307	17.5933	17.3113	17.4845	16.849	17.5123	16.6671	17.2101	16.7885	16.9292	16.4107	17.2695	16.6372	17.3379	16.4976	16.7157	16.3751	17.7784	17.5631	16.774	16.615	17.2013	17.0085	17.3138	16.9071	17.3086	17.397	17.0934	16.7259	17.4699	17.4217	17.3592	17.0557
O95139	NDUFB6	NADH dehydrogenase [ubiquinone] 1 beta subcomplex subunit 6	NDUB6_HUMAN	7	8	11	19.6423	19.3987	19.5313	19.2813	19.8	19.7962	19.0952	18.2019	20.3169	20.1976	19.986	19.6573	19.3025	19.2721	20.1566	19.7625	19.6375	19.09	19.9354	19.3975	19.8923	19.6058	20.6748	20.1106	19.8337	19.6209	20.0962	19.839	17.5985	17.6333	19.9731	19.9405	19.8157	19.6186	19.7898	19.7535	19.8474	19.749	20.4032	20.172
O95140	MFN2	Mitofusin-2	MFN2_HUMAN	22	22	24	18.7989	18.6718	18.5168	18.4065	18.1094	17.9505	17.8795	17.0186	18.5252	18.4793	18.0356	17.9021	18.1968	17.7028	18.1964	17.898	17.8999	17.6189	17.9925	17.6845	18.1904	18.2228	17.7361	17.611	18.2173	18.0422	18.1382	18.187	17.9307	17.8539	18.0799	18.0862	18.2873	18.1944	18.4158	18.3763	18.241	18.1206	18.4411	18.2436
O95147	DUSP14	Dual specificity protein phosphatase 14	DUS14_HUMAN	2	2	2	18.491	18.5642	17.7532	18.0166	17.1398	NA	NA	NA	16.6505	17.5146	NA	17.4984	17.8587	17.3683	17.8027	16.9874	18.3099	16.6508	17.7635	13.9043	18.2176	17.9135	14.2492	NA	17.573	NA	17.7502	NA	17.4804	17.2101	NA	16.8046	16.9078	17.5157	17.4596	17.7061	NA	16.7154	NA	NA
O95149	SNUPN	Snurportin-1	SPN1_HUMAN	3	3	3	15.2986	15.2986	15.8935	16.1311	15.9026	15.5749	16.1147	15.2135	16.066	15.5902	16.4255	15.6385	16.3481	15.7028	15.7642	15.2169	NA	14.209	14.6761	NA	16.4679	15.9278	15.4557	15.3148	NA	NA	16.0878	15.6181	14.8972	14.66	15.0521	15.0681	14.814	14.819	15.7251	15.0409	14.9344	14.5534	15.5008	15.2797
O95155	UBE4B	Ubiquitin conjugation factor E4 B	UBE4B_HUMAN	16	17	19	17.4731	17.173	17.6771	17.4846	17.517	17.5891	17.1769	16.2927	17.8586	17.6666	17.2337	17.0329	17.5394	17.2186	17.3098	17.1257	17.2264	16.97	17.2308	16.9201	17.5624	17.4998	16.7168	16.5971	16.5193	16.7912	17.3018	17.3481	17.0852	17.0051	17.1175	17.1531	17.4232	17.323	17.6623	17.5465	17.0077	16.8756	17.4894	17.388
O95159	ZFPL1	Zinc finger protein-like 1	ZFPL1_HUMAN	5	5	7	19.3286	18.8509	19.0007	18.8794	18.3036	18.5227	18.6206	17.0182	19.3741	18.9605	18.185	17.7565	19.1485	18.4493	18.2374	17.8201	18.5079	18.1706	18.6237	17.5204	18.7867	18.5785	18.3027	17.2938	19.3464	18.1921	18.9431	18.5115	18.6592	18.4047	17.8821	18.3667	18.6608	18.5809	18.5571	18.2612	18.4736	18.481	17.9229	17.7671
O95163	ELP1	Elongator complex protein 1	ELP1_HUMAN	18	18	18	17.5462	17.5127	17.6627	17.6165	17.6211	17.7572	16.8444	16.5157	17.8306	17.731	17.2414	16.9421	18.1291	17.7444	17.0565	17.0788	17.3465	17.0124	17.0328	16.6859	17.5697	17.5286	16.871	16.5954	16.798	16.8581	17.4438	17.3051	17.4421	17.3609	17.2442	17.3958	17.5486	17.4045	17.3518	17.2866	17.5121	17.4229	17.4687	17.2049
O95166;Q9H0R8	GABARAP;GABARAPL1	Gamma-aminobutyric acid receptor-associated protein;Gamma-aminobutyric acid receptor-associated protein-like 1	GBRAP_HUMAN;GBRL1_HUMAN	4	4	6	17.6708	17.9751	18.3167	18.5267	18.7763	18.7095	17.8664	17.1084	18.5822	18.0761	17.9535	17.5888	18.751	18.2752	18.1171	17.7374	17.7331	17.2392	18.2519	17.8088	18.5411	18.0245	18.3071	17.9058	17.7525	17.5153	18.1895	17.8738	18.428	17.9992	18.108	18.0578	17.8106	17.7899	17.941	17.8158	17.7156	17.6891	17.6955	17.8676
O95167	NDUFA3	NADH dehydrogenase [ubiquinone] 1 alpha subcomplex subunit 3	NDUA3_HUMAN	3	4	4	17.688	17.5178	17.552	17.1603	17.8033	17.7476	17.346	16.7521	18.7766	18.3798	18.2324	17.5187	18.204	17.1711	18.7062	17.5606	17.609	17.0371	18.4202	17.5086	18.2579	17.4925	18.8189	17.8975	17.5132	17.0653	18.7297	17.9842	16.1767	16.0706	18.3612	17.8042	18.0837	17.932	17.7532	17.796	17.7891	17.6924	18.4696	18.2091
O95168	NDUFB4	NADH dehydrogenase [ubiquinone] 1 beta subcomplex subunit 4	NDUB4_HUMAN	8	8	13	19.6162	19.5288	19.4972	19.3096	19.9452	19.8811	19.7605	18.8155	20.6544	20.4959	20.2822	19.9831	19.6812	19.3382	20.4305	19.912	19.9453	19.5309	20.2974	19.9753	20.1373	19.8839	20.9071	20.5107	19.9882	19.6699	20.5183	20.1504	18.1978	17.9573	20.2462	19.9615	20.1072	20.057	20.1904	19.8792	20.2347	19.9577	20.6609	20.4182
O95169	NDUFB8	NADH dehydrogenase [ubiquinone] 1 beta subcomplex subunit 8, mitochondrial	NDUB8_HUMAN	5	5	6	19.4662	19.3671	19.6977	19.3404	19.6736	20.0717	19.5632	18.1951	20.1177	20.1279	19.9802	19.823	19.572	19.3784	19.7837	19.7116	19.5687	19.1274	19.6372	19.1518	19.7921	19.6475	20.1126	19.6534	19.5601	19.1793	20.086	19.9729	18.1515	18.6038	19.7135	19.7135	19.6283	19.5339	19.8546	19.6562	19.5197	19.343	20.2623	20.0628
O95178	NDUFB2	NADH dehydrogenase [ubiquinone] 1 beta subcomplex subunit 2, mitochondrial	NDUB2_HUMAN	1	1	1	16.9226	NA	NA	17.5625	17.7602	17.9863	17.5523	NA	18.6158	18.1419	18.536	18.2883	17.7596	NA	18.29	18.2017	17.8301	17.4729	18.1414	18.1003	18.3232	17.2533	18.9415	18.5529	18.0386	17.4571	18.7014	18.2252	NA	NA	17.8034	17.8205	17.7824	17.4184	18.1031	17.943	17.939	17.8167	18.7296	18.5642
O95182	NDUFA7	NADH dehydrogenase [ubiquinone] 1 alpha subcomplex subunit 7	NDUA7_HUMAN	8	8	11	18.2047	18.2179	17.7823	18.0583	18.8825	19.0636	18.5244	16.8775	19.6037	19.5338	18.9381	18.6807	18.7685	18.4116	19.3448	18.8309	18.8665	18.1027	19.2332	18.7808	19.2272	18.9644	20.2147	19.7381	18.568	18.5049	19.5298	19.1876	15.6594	16.1338	18.7174	18.7217	19.138	19.009	18.929	18.9356	19.0463	18.8729	19.5023	19.3245
O95183	VAMP5	Vesicle-associated membrane protein 5	VAMP5_HUMAN	3	3	3	17.9777	17.7132	18.2049	17.8717	18.2382	18.3034	17.2083	NA	18.5147	18.3433	16.8958	17.3464	18.046	17.36	17.1521	16.9279	17.4061	17.0211	16.1414	15.7281	18.1004	17.8451	16.5221	16.7186	18.3754	17.9063	17.3694	17.1479	17.8705	17.7094	16.8197	17.0236	18.203	17.7739	16.7856	16.4698	18.0631	17.4654	16.9364	16.5587
O95197	RTN3	Reticulon-3	RTN3_HUMAN	6	6	9	20.935	21.0051	19.4162	19.3385	19.4779	19.7379	18.7767	16.6629	19.9658	19.4703	19.3999	18.6752	20.0678	19.4487	19.6155	18.8953	19.7965	19.3515	19.152	18.4425	19.72	19.3474	19.0352	18.6251	19.251	18.8669	19.3163	18.9543	19.3756	19.1508	18.868	18.8504	19.3373	19.2331	19.2061	19.0126	19.3801	19.2781	19.2053	18.9521
O95198	KLHL2	Kelch-like protein 2	KLHL2_HUMAN	1	1	1	15.7517	15.7847	17.1781	17.1356	15.3871	NA	17.131	NA	14.3594	NA	NA	16.3815	NA	NA	16.4397	16.3618	14.5406	14.4535	17.1932	16.8619	15.0298	15.0542	16.8346	16.5625	NA	NA	17.0633	17.1364	15.1022	14.8646	16.439	17.2745	NA	NA	16.1336	16.424	NA	NA	15.8397	16.2478
O95202	LETM1	Mitochondrial proton/calcium exchanger protein	LETM1_HUMAN	35	43	61	21.7121	21.6573	20.4965	20.4752	20.1683	20.1654	19.8421	18.9603	20.3878	20.3796	19.7153	19.6069	20.3602	20.0565	20.3645	20.2199	19.8736	19.6288	20.2785	19.9073	20.2075	20.0602	20.3046	20.1596	20.4698	20.3167	20.0489	19.9544	20.2443	20.0893	20.8039	20.7941	20.2896	20.2693	20.095	20.101	20.7965	20.6932	20.5551	20.4301
O95208	EPN2	Epsin-2	EPN2_HUMAN	6	7	7	17.7545	17.5504	18.044	17.9812	17.7919	17.9871	17.4466	16.5718	17.6745	17.5295	17.2671	16.9072	17.833	17.319	17.3678	16.9559	17.5139	17.0887	17.565	17.0223	17.8704	17.6488	17.2073	16.8256	17.4229	17.3539	17.5152	17.4299	17.711	17.4489	17.0866	17.1288	17.6114	17.5383	17.8481	17.8351	17.1163	17.0609	17.3506	17.101
O95210	STBD1	Starch-binding domain-containing protein 1	STBD1_HUMAN	6	6	7	17.0535	17.0942	16.9267	16.8995	16.1941	15.699	16.3976	15.6128	15.7414	15.6001	16.2246	16.0105	16.4627	15.7299	16.4085	16.1467	15.7367	15.6845	16.1412	16.0464	16.1887	15.9425	16.5191	16.324	16.8868	16.6538	16.3722	16.3785	16.735	16.758	16.2333	16.4465	16.6085	16.3111	16.7247	16.3574	16.3546	16.216	16.0252	15.8851
O95218	ZRANB2	Zinc finger Ran-binding domain-containing protein 2	ZRAB2_HUMAN	7	7	9	16.4136	16.4424	16.0554	16.1664	16.265	16.6108	16.0409	15.7508	16.3983	16.3984	15.8939	15.5632	16.6977	16.0698	16.2311	15.8529	16.0302	15.6054	16.2216	15.8324	16.4521	16.1147	15.8051	15.9512	16.404	16.5414	16.3319	16.0952	16.5447	16.2471	16.471	16.1699	16.5391	16.5416	16.0321	16.087	16.5867	16.5263	16.212	15.8669
O95219	SNX4	Sorting nexin-4	SNX4_HUMAN	15	15	15	18.8636	18.8115	19.0477	18.935	18.9262	18.9329	18.4898	17.5164	18.8417	18.7145	18.8138	18.557	18.8285	18.4824	18.6925	18.3634	18.5677	18.3821	18.7244	18.3006	19.0664	18.8603	18.7281	18.4493	18.2442	18.0472	18.8689	18.7954	18.5318	18.3313	18.9565	18.9755	18.3319	18.5322	18.6749	18.6841	18.6772	18.5338	18.8693	18.8053
O95232	LUC7L3	Luc7-like protein 3	LC7L3_HUMAN	14	15	18	18.7091	18.6995	18.6772	18.6273	18.7598	18.726	18.4528	17.7055	18.8751	18.7394	18.3027	18.2996	18.6172	18.2909	18.4625	18.2441	17.9913	17.7764	18.3562	18.2939	18.5749	18.546	17.9812	17.8613	18.8593	18.8431	18.5697	18.5895	18.3367	18.2242	18.5523	18.4135	19.0638	19.0503	18.802	18.6498	18.8876	18.7864	18.6333	18.5211
O95235	KIF20A	Kinesin-like protein KIF20A	KI20A_HUMAN	4	4	4	NA	NA	NA	NA	NA	NA	NA	NA	NA	NA	NA	NA	NA	16.7618	NA	NA	NA	NA	NA	NA	NA	NA	NA	NA	17.3895	17.7423	NA	NA	NA	NA	NA	NA	17.6077	17.9483	NA	NA	17.5823	17.6386	NA	NA
O95239;Q2VIQ3	KIF4A;KIF4B	Chromosome-associated kinesin KIF4A;Chromosome-associated kinesin KIF4B	KIF4A_HUMAN;KIF4B_HUMAN	2	2	2	NA	NA	NA	NA	NA	NA	NA	NA	NA	NA	NA	NA	NA	NA	NA	NA	NA	NA	16.4725	NA	16.085	NA	NA	NA	17.5467	16.8639	NA	NA	NA	NA	NA	NA	16.8367	17.0963	NA	NA	17.4563	17.5576	NA	NA
O95243	MBD4	Methyl-CpG-binding domain protein 4	MBD4_HUMAN	3	3	3	NA	15.0066	15.4204	NA	14.7944	NA	NA	14.5108	NA	15.6972	NA	15.4833	NA	NA	15.1255	15.1687	13.7027	14.0061	14.9093	14.8588	NA	NA	14.3128	NA	16.1709	16.4417	14.8827	15.4934	14.6452	14.1533	15.6579	15.5863	16.0667	16.6283	15.5035	15.0992	15.892	15.9663	15.3055	15.554
O95248	SBF1	Myotubularin-related protein 5	MTMR5_HUMAN	13	13	15	17.2602	17.255	17.3717	17.3054	17.6354	17.464	17.0337	16.1607	17.2581	17.3073	16.8778	16.8085	17.8689	17.3916	16.8293	16.9745	16.6226	16.2689	17.0223	16.6615	17.3505	17.2357	17.0276	16.6096	16.8737	16.4238	16.9938	16.9886	17.2914	17.1447	16.7711	17.0704	17.0538	17.0992	17.2304	17.2115	16.8695	16.921	16.7901	16.799
O95249	GOSR1	Golgi SNAP receptor complex member 1	GOSR1_HUMAN	9	10	12	18.0182	17.6782	17.7718	17.6469	17.5423	17.4963	16.9584	16.1937	17.706	17.5447	16.9291	16.7557	17.6729	17.421	17.2197	16.9769	17.2112	16.7971	16.8682	16.7153	17.7574	17.3898	16.6599	16.4942	18.079	17.7594	17.4437	17.287	17.5554	17.3183	17.2975	17.4477	17.597	17.3797	17.3709	17.1882	17.667	17.4345	17.1848	17.1722
O95251	KAT7	Histone acetyltransferase KAT7	KAT7_HUMAN	5	5	6	16.5162	NA	17.6147	17.7408	NA	18.01	17.2822	16.0357	17.6481	17.3785	16.9703	17.4605	17.2098	NA	17.0058	17.1187	16.5938	15.9653	16.9055	16.6355	17.148	17.2557	17.0174	16.668	17.6475	17.7153	17.2912	17.0393	NA	17.4063	17.3754	17.2873	17.7043	17.6927	17.5709	16.9588	17.9581	17.8444	17.3896	17.4735
O95258;Q5SVS4	SLC25A14;SLC25A30	Brain mitochondrial carrier protein 1;Kidney mitochondrial carrier protein 1	UCP5_HUMAN;KMCP1_HUMAN	1	1	1	18.3321	18.1869	NA	NA	NA	NA	NA	NA	NA	NA	NA	NA	NA	NA	NA	NA	NA	NA	NA	NA	NA	NA	NA	NA	NA	15.8775	NA	NA	15.8853	16.0598	NA	NA	NA	NA	NA	NA	16.3139	NA	NA	NA
O95260	ATE1	Arginyl-tRNA--protein transferase 1	ATE1_HUMAN	4	4	4	16.0931	NA	17.2589	17.37	16.0139	16.0565	16.8521	15.9696	16.9782	16.3373	16.7287	16.5452	17.1239	16.4024	17.2098	16.625	14.9658	14.9543	16.6656	15.7254	16.4845	16.7442	17.3779	15.6915	NA	15.962	17.131	16.5121	15.7528	16.2475	16.3308	16.6369	15.8171	16.1578	16.6793	16.5505	16.3096	16.0108	17.1029	16.5477
O95273	CCNDBP1	Cyclin-D1-binding protein 1	CCDB1_HUMAN	4	4	4	17.3176	17.2818	15.8968	15.5455	17.2034	17.1789	16.0967	14.4914	16.6573	16.2058	15.9134	NA	17.978	17.5564	15.8861	15.0233	16.1905	15.9482	14.4047	NA	16.6288	16.0814	NA	NA	15.2461	14.6719	15.6589	15.2009	17.5928	17.5761	15.5611	NA	15.2984	15.3289	15.092	14.8206	15.6263	14.9916	NA	NA
O95292	VAPB	Vesicle-associated membrane protein-associated protein B/C	VAPB_HUMAN	11	12	22	21.1314	20.9175	19.9978	19.8614	20.206	20.3749	19.6656	18.5067	20.4722	20.3035	19.5709	19.2356	20.6368	20.0598	19.8713	19.2887	19.8478	19.2804	19.9687	19.3925	20.4468	20.004	19.8805	19.5535	20.3082	19.982	19.8389	19.4539	20.4267	20.0168	19.8167	19.5889	20.1768	19.9421	19.9295	19.6138	20.3549	20.1226	19.6804	19.4833
O95295	SNAPIN	SNARE-associated protein Snapin	SNAPN_HUMAN	7	7	8	19.4899	19.4195	19.3124	19.2566	18.9023	19.0185	18.5606	17.5281	18.8185	18.5676	18.7574	18.4255	19.1176	18.6464	18.7636	18.5288	18.2508	18.1794	18.5448	18.3504	18.8316	18.7638	18.3168	17.7678	17.9051	17.7701	19.0293	18.9416	18.9197	18.6375	19.1308	18.7279	18.2881	18.1585	18.7551	18.5667	18.2478	18.0592	18.7743	18.6719
O95297	MPZL1	Myelin protein zero-like protein 1	MPZL1_HUMAN	5	5	9	18.638	18.2854	17.993	17.8431	18.4024	18.5973	17.2094	17.1109	18.5829	18.5325	17.2895	17.3531	18.8371	18.1939	17.4291	16.762	18.1075	17.412	17.5472	16.7716	18.8871	18.1484	17.149	16.6827	18.8442	18.6845	17.8244	17.5226	18.4744	17.8912	17.5518	17.2395	18.2556	18.2255	17.6412	17.4618	18.3222	18.0547	17.3729	17.0223
O95298	NDUFC2	NADH dehydrogenase [ubiquinone] 1 subunit C2	NDUC2_HUMAN	6	6	11	19.6829	19.9616	19.8661	19.6609	19.8558	19.9549	19.6065	16.3871	20.3844	20.1616	20.0326	19.8362	19.8345	19.1689	20.3812	19.7909	20.1025	19.4403	20.2019	19.5566	20.4013	19.7485	20.3082	19.7747	19.4494	19.1542	20.4304	19.8578	19.9452	18.9684	19.9163	19.5734	19.735	19.6796	20.1127	19.7772	19.6988	19.5491	20.2941	19.9655
O95299	NDUFA10	NADH dehydrogenase [ubiquinone] 1 alpha subcomplex subunit 10, mitochondrial	NDUAA_HUMAN	23	24	30	19.6643	19.4144	19.159	18.9759	19.4239	19.5071	19.2578	18.296	20.2041	20.0723	19.7645	19.5559	19.28	19.0532	19.9655	19.5884	19.5388	19.0183	19.7283	19.4619	19.6901	19.4153	20.4729	20.1354	19.4551	19.3757	19.9334	19.7885	18.2748	18.2257	20.0153	19.8684	19.8696	19.6825	19.7995	19.6311	19.8639	19.6669	20.1914	20.1269
O95302	FKBP9	Peptidyl-prolyl cis-trans isomerase FKBP9	FKBP9_HUMAN	27	31	42	22.0142	21.9252	22.8888	22.8776	22.4455	22.5101	22.7473	21.6475	22.1699	21.9988	22.0287	21.8224	22.2012	21.8338	22.206	21.8601	21.6712	21.3308	21.5482	21.1359	22.3232	22.0928	22.2442	21.9825	22.0625	21.9772	22.6233	22.5158	21.6777	21.5598	22.5539	22.6292	21.8999	21.9221	22.5145	22.4271	21.6649	21.5413	22.4905	22.4543
O95319	CELF2	CUGBP Elav-like family member 2	CELF2_HUMAN	12	13	19	20.1882	19.9682	19.6555	19.557	20.1166	20.2527	19.1441	18.2522	20.3884	20.2534	19.3968	18.9676	20.2828	19.6958	19.6161	19.2175	19.4759	19.0856	19.8751	19.2232	20.5236	20.0276	19.1203	18.6948	19.2282	18.875	18.9101	18.6508	20.1525	19.8172	19.6658	19.4112	18.8827	18.9194	19.092	18.9917	19.318	19.2116	18.8526	18.7131
O95336	PGLS	6-phosphogluconolactonase	6PGL_HUMAN	20	21	28	20.5936	20.3891	22.2465	22.1444	20.9267	20.9727	21.2553	20.4593	20.653	20.6235	21.3188	21.2337	21.3111	21.095	21.39	21.3389	20.6255	20.3973	21.3422	21.1155	21.2038	21.2241	21.128	21.1208	18.8831	18.7784	21.2429	21.244	20.5108	20.3508	21.5235	21.559	20.0212	20.0426	21.4967	21.4377	20.0876	20.0327	21.7151	21.5685
O95340	PAPSS2	Bifunctional 3'-phosphoadenosine 5'-phosphosulfate synthase 2	PAPS2_HUMAN	37	41	66	20.4097	20.2476	20.4609	20.4055	21.3231	21.3297	20.0744	19.1312	21.5308	21.2641	19.8212	19.5551	21.4231	21.043	19.9292	19.6599	20.6598	20.334	19.8819	19.4876	21.6494	21.3949	19.6256	19.36	20.8265	20.6401	20.1642	19.9195	20.9909	20.7932	19.8624	19.8521	20.8555	20.8045	20.2595	20.1469	20.6096	20.4363	19.4936	19.4951
O95347	SMC2	Structural maintenance of chromosomes protein 2	SMC2_HUMAN	25	25	29	17.8198	17.6706	18.5948	18.7466	19.0979	19.06	17.7925	17.9731	19.4148	19.2377	18.4001	17.8326	18.9799	18.6083	18.7231	17.8342	18.2668	17.5698	17.9014	17.9243	19.5466	19.1392	17.9537	17.7014	19.3476	19.1821	18.4267	17.8701	17.2735	17.6403	17.6379	17.9134	19.4506	19.4543	18.2289	17.8772	19.6548	19.5678	18.3659	17.8958
O95352	ATG7	Ubiquitin-like modifier-activating enzyme ATG7	ATG7_HUMAN	23	23	24	18.4182	18.5239	19.1071	19.0146	18.6204	18.579	18.0712	17.1756	18.7349	18.6709	18.2543	18.2447	18.9124	18.7108	18.7074	18.5509	18.6011	18.4291	18.7313	18.5596	18.5974	18.5627	17.5844	17.5531	17.2415	17.2818	18.5036	18.4842	18.4951	18.4142	18.432	18.4008	17.9996	17.9345	18.6757	18.6619	17.9321	17.8151	18.5574	18.4626
O95361	TRIM16	Tripartite motif-containing protein 16	TRI16_HUMAN	17	18	23	16.7533	16.6141	17.1543	17.0778	18.184	18.3294	16.6749	15.8208	17.9576	17.8278	16.1772	16.0726	17.7395	17.2938	15.8389	15.8415	16.1612	16.0304	15.6508	15.1516	18.0612	17.9777	16.3594	16.2233	16.3473	16.3034	16.5819	16.2882	16.2906	16.0068	16.3099	16.2806	17.2669	17.3261	17.606	17.5947	16.7963	16.7563	17.0577	16.9333
O95365	ZBTB7A	Zinc finger and BTB domain-containing protein 7A	ZBT7A_HUMAN	3	3	3	17.0235	17.0943	17.9396	17.4987	17.7045	17.3205	16.9492	17.4927	17.3872	17.544	16.6281	17.0793	17.2257	NA	16.7265	16.6489	16.4381	16.586	16.6038	16.5328	17.07	17.1699	NA	NA	17.3494	17.231	16.7507	17.0106	17.029	16.971	16.9902	16.985	17.3152	17.0671	17.3872	17.2819	17.1118	16.9539	16.4961	16.7608
O95372	LYPLA2	Acyl-protein thioesterase 2	LYPA2_HUMAN	14	18	26	19.1391	19.247	19.4598	19.2987	19.4494	19.5714	19.0952	18.3479	19.3082	19.0862	19.3641	19.2833	19.8176	19.4282	19.4169	19.223	19.1674	18.8961	19.3998	19.1278	19.6258	19.4218	18.995	18.6572	18.0832	17.7958	19.2983	19.1913	19.3762	19.2052	19.0959	19.0093	18.8649	18.8073	19.714	19.5422	18.5517	18.4052	19.2793	19.2447
O95373	IPO7	Importin-7	IPO7_HUMAN	37	40	49	19.738	19.5621	20.0894	19.9979	19.9972	20.0864	19.133	18.4955	20.0489	19.9852	19.0324	18.8745	20.3325	19.9921	19.1888	19.1286	19.7321	19.4168	19.2816	18.8265	20.0419	19.9662	18.6668	18.4706	19.1693	19.1337	19.6407	19.5966	20.0099	19.8193	19.4212	19.3432	19.8458	19.7605	19.8023	19.68	19.7729	19.6391	19.3284	19.3459
O95376	ARIH2	E3 ubiquitin-protein ligase ARIH2	ARI2_HUMAN	2	2	2	16.5446	16.5948	17.0557	17.4026	17.0602	16.8536	15.9199	NA	16.2213	17.0805	16.3354	15.9475	17.0521	16.9469	16.0892	16.5158	16.5239	15.9947	16.4127	15.8754	17.5345	16.6834	17.5433	NA	15.8021	NA	16.2549	16.4535	16.5915	16.0852	16.5343	16.3844	16.7766	16.5308	16.8502	17.1159	16.5616	16.4546	16.5246	16.5226
O95379	TNFAIP8	Tumor necrosis factor alpha-induced protein 8	TFIP8_HUMAN	5	5	5	17.1159	17.3257	18.4072	18.4057	17.4699	17.4162	17.6144	16.8877	17.937	17.7825	17.6996	17.6583	18.0593	17.7189	17.8274	17.6936	16.859	16.9509	17.3684	16.9184	17.7361	17.0334	17.11	16.7748	16.2152	16.1205	17.5548	17.1305	17.0973	16.6466	17.9234	17.8855	15.4474	16.3732	17.4565	17.4495	17.2188	17.2576	17.772	17.6021
O95382	MAP3K6	Mitogen-activated protein kinase kinase kinase 6	M3K6_HUMAN	3	3	3	12.1218	NA	15.0804	14.6986	NA	12.9865	13.5312	NA	13.8002	14.1543	NA	14.0426	13.9246	12.71	NA	13.9654	NA	13.3226	NA	13.8569	13.2539	13.2911	NA	15.0767	14.9898	13.8049	14.6418	14.6878	14.3571	13.387	NA	NA	12.9065	12.3963	12.9654	13.4979	12.799	NA	14.3466	13.8925
O95388	CCN4	CCN family member 4	CCN4_HUMAN	3	3	3	NA	NA	17.1244	17.323	16.986	17.1339	NA	15.7689	16.1118	16.4538	NA	NA	NA	15.8039	NA	NA	16.9512	16.3537	16.3362	16.0657	15.6048	NA	NA	NA	17.0821	16.7994	16.423	16.3424	15.9503	14.8419	NA	NA	15.9959	15.9589	NA	NA	15.6108	15.5624	NA	NA
O95391	SLU7	Pre-mRNA-splicing factor SLU7	SLU7_HUMAN	3	3	3	16.5018	16.5912	17.0076	16.6297	16.9521	17.0489	16.7938	16.3392	16.7935	16.9805	16.9889	16.7335	16.4916	16.1816	17.0462	16.6397	16.3049	16.3058	16.6701	16.4358	16.5567	16.7931	16.2756	16.2525	17.0723	16.9091	16.6077	16.6047	16.2202	16.3651	16.5307	16.545	17.16	16.9548	16.78	16.7347	16.923	16.7506	16.8682	16.597
O95394	PGM3	Phosphoacetylglucosamine mutase	AGM1_HUMAN	30	31	44	20.4778	20.4148	21.4447	21.3467	21.2151	21.3088	20.622	19.8228	20.8344	20.6596	20.3461	20.1117	21.3346	20.9204	20.4942	20.218	20.737	20.4382	20.371	20.0163	21.1223	20.8821	20.438	20.0747	19.7011	19.6544	21.1587	20.9634	20.4303	20.3252	20.6481	20.6104	20.3806	20.3673	20.895	20.8203	20.3936	20.2664	20.536	20.4997
O95396	MOCS3	Adenylyltransferase and sulfurtransferase MOCS3	MOCS3_HUMAN	6	6	7	15.5691	16.2876	17.6624	17.4989	17.0052	17.1765	17.1159	16.3712	16.9472	17.1688	16.865	16.7386	17.181	17.2007	17.1928	16.8958	16.729	16.6025	16.8838	16.726	16.3773	16.8725	15.8772	14.6478	14.3611	NA	17.0971	16.9883	16.3906	16.2499	16.5441	16.1939	16.6032	16.5777	17.406	16.9621	16.7965	16.511	17.2403	16.9683
O95398	RAPGEF3	Rap guanine nucleotide exchange factor 3	RPGF3_HUMAN	1	1	1	13.7262	NA	NA	NA	NA	NA	NA	NA	NA	NA	NA	NA	NA	NA	NA	NA	NA	13.3126	NA	NA	13.6279	NA	NA	NA	NA	NA	NA	NA	13.3922	NA	NA	NA	15.8866	15.999	15.8561	15.9428	16.2279	16.5975	NA	13.869
O95400	CD2BP2	CD2 antigen cytoplasmic tail-binding protein 2	CD2B2_HUMAN	7	7	7	17.3854	17.3604	17.1902	17.2247	17.0082	17.1994	17.545	17.4003	17.6005	17.2949	17.0406	16.9924	17.2788	16.8046	17.3799	16.9327	16.8966	16.6436	17.1622	16.8103	17.1327	17.0354	16.1288	16.4429	17.1549	17.0359	17.0013	17.1019	16.9276	16.7157	16.8419	16.8108	17.059	17.1162	17.1688	17.1211	17.1438	17.0846	17.1236	17.0032
O95405	ZFYVE9	Zinc finger FYVE domain-containing protein 9	ZFYV9_HUMAN	1	1	1	NA	NA	19.1017	19.116	17.7214	17.7065	18.1342	17.73	18.1565	18.1544	18.1702	18.2978	17.375	17.3121	18.3816	18.5242	17.5157	17.2358	18.038	18.2286	17.7882	17.9583	19.0815	19.0896	18.8558	19.2502	19.3128	19.3578	NA	17.1457	19.2882	19.4009	19.2485	19.2333	18.9527	18.8776	19.0583	19.2727	19.4652	19.8581
O95425	SVIL	Supervillin	SVIL_HUMAN	26	26	27	16.9346	16.7467	17.8344	17.6382	16.836	16.8408	17.178	16.4738	16.9392	16.8334	16.6229	16.4221	17.0611	16.5391	16.7839	16.6088	16.4669	15.9985	17.2201	16.7406	16.626	16.2908	16.8133	16.5654	17.6195	17.4187	17.7785	17.6543	16.7797	16.5054	17.272	17.1552	17.5752	17.4519	17.4143	17.3237	17.4552	17.2603	17.3524	17.1485
O95427	PIGN	GPI ethanolamine phosphate transferase 1	PIGN_HUMAN	1	1	1	15.4047	14.5864	15.641	15.883	15.3816	14.6281	14.9263	NA	12.7825	15.8608	15.6906	15.3353	15.4668	15.2014	15.8498	15.269	12.9895	15.2923	15.6966	14.9256	14.4035	15.5034	15.7766	15.6681	15.7436	16.3712	15.8161	15.9632	14.4235	14.8807	16.2958	15.4924	16.2307	15.99	16.3544	16.0679	15.2339	15.5194	15.8446	15.3588
O95428	PAPLN	Papilin	PPN_HUMAN	1	1	2	NA	13.8305	15.3505	14.9346	14.2186	NA	14.2067	12.984	NA	13.1428	13.6775	12.3348	14.2651	NA	13.7247	13.9948	NA	NA	NA	13.0471	NA	NA	13.1325	13.1945	NA	14.4448	14.2443	14.3731	13.8934	NA	14.8551	14.3523	NA	14.1621	14.4623	14.0709	14.0053	NA	14.4299	14.4814
O95429	BAG4	BAG family molecular chaperone regulator 4	BAG4_HUMAN	3	3	3	17.7421	17.9105	17.6308	17.4745	18.0089	18.0096	16.8382	17.1202	17.732	17.751	16.799	17.4436	17.7236	17.6597	17.098	17.2655	17.243	17.268	16.9729	16.9931	17.2925	17.735	16.9018	NA	17.4585	17.506	17.0356	17.2917	16.9441	17.5752	16.9166	17.1921	17.9367	17.9312	17.4863	17.5543	17.9055	17.801	17.4914	17.0892
O95433	AHSA1	Activator of 90 kDa heat shock protein ATPase homolog 1	AHSA1_HUMAN	20	20	25	19.5898	19.4395	20.1401	20.0843	19.9684	20.1005	19.5159	18.8842	20.1048	20.0185	19.5693	19.366	20.2591	20.028	19.7759	19.5615	19.6696	19.427	19.7253	19.4528	20.1972	20.0445	19.2748	19.1738	19.0282	18.9871	19.7056	19.7018	19.7513	19.6683	19.4511	19.6218	19.7675	19.8299	20.0686	19.9348	19.6829	19.615	19.7354	19.6379
O95436	SLC34A2	Sodium-dependent phosphate transport protein 2B	NPT2B_HUMAN	6	6	6	NA	NA	NA	NA	NA	NA	NA	NA	NA	NA	NA	NA	NA	NA	16.9955	16.0685	15.0208	NA	NA	NA	NA	NA	NA	NA	17.0113	16.635	12.6564	NA	NA	NA	NA	NA	18.3207	18.2752	17.6773	17.4851	18.6358	18.5775	16.8194	16.8031
O95450	ADAMTS2	A disintegrin and metalloproteinase with thrombospondin motifs 2	ATS2_HUMAN	2	2	2	17.6135	17.3088	18.2723	17.9659	17.9429	18.1941	17.2074	NA	17.9001	17.7653	17.1734	16.685	17.5785	17.1232	16.6587	16.603	16.8886	16.3535	16.7632	16.3042	17.8848	17.6804	17.5463	17.3773	17.2089	16.8906	16.9717	16.6096	16.7125	16.2674	17.2641	16.9615	17.169	17.1465	16.8924	16.9623	16.8096	16.6646	16.9032	16.7356
O95453	PARN	Poly(A)-specific ribonuclease PARN	PARN_HUMAN	11	11	12	18.1205	17.9677	17.8877	17.665	17.6197	17.4122	17.7928	16.831	17.9594	17.8107	17.5433	17.2541	17.5805	17.1122	17.5119	17.2654	17.2053	17.2377	17.4294	17.2573	17.5556	17.7692	17.283	16.8566	18.0702	17.9378	17.6008	17.2596	17.589	17.3637	17.5525	17.4351	18.1163	18.2938	17.6436	17.7142	17.9559	17.9394	18.0361	17.6243
O95456	PSMG1	Proteasome assembly chaperone 1	PSMG1_HUMAN	8	8	8	18.3824	18.2438	19.0471	18.8989	19.08	18.9152	18.8211	17.7363	18.9198	18.7266	18.2817	18.2297	19.1037	18.7414	18.5335	18.2267	18.5144	18.2693	18.4153	18.1531	18.9994	18.8578	18.0397	18.0067	18.2528	18.0936	19.0168	18.5969	18.4232	18.3318	18.4101	18.1636	18.8347	18.6464	18.805	18.6411	19.0736	18.8691	18.6532	18.4539
O95470	SGPL1	Sphingosine-1-phosphate lyase 1	SGPL1_HUMAN	28	30	41	19.29	19.1786	19.1987	18.8741	19.025	18.8967	18.2445	17.179	19.3218	18.957	18.563	18.1585	18.9096	18.3963	18.5351	18.133	18.6219	18.1985	18.3455	17.8162	19.1526	18.7155	18.4002	17.9113	20.0646	19.815	19.0345	18.7933	18.9574	18.64	18.6571	18.4899	20.4108	20.3045	19.6206	19.5386	19.9965	19.693	18.8065	18.6949
O95476	CTDNEP1	CTD nuclear envelope phosphatase 1	CNEP1_HUMAN	2	2	2	18.6051	18.4261	18.7708	18.6823	18.031	18.4861	17.8771	17.1259	18.4387	18.2367	17.9385	17.3917	18.274	NA	NA	17.9107	17.2005	17.2747	17.9976	17.0728	18.1445	18.4334	18.2731	18.2101	18.541	18.4684	18.3431	18.19	17.9539	17.8215	18.6619	18.3116	17.6429	18.1802	17.8876	17.7327	18.6362	17.9186	17.9364	17.9636
O95477	ABCA1	Phospholipid-transporting ATPase ABCA1	ABCA1_HUMAN	10	10	10	18.2963	18.4491	18.4011	18.3842	17.8365	18.1036	17.7274	16.4351	17.8329	17.9084	17.9682	17.8585	17.752	17.5881	17.8559	17.7297	17.6175	17.331	17.9039	17.7037	17.5136	17.2628	16.3034	15.9227	18.404	18.1386	17.3247	17.1833	18.0746	17.6783	17.1349	16.8829	17.3971	17.6146	17.4249	17.4372	17.432	17.3463	17.0547	17.336
O95478	NSA2	Ribosome biogenesis protein NSA2 homolog	NSA2_HUMAN	12	12	14	18.6746	18.7845	17.9775	18.0932	18.1951	18.1974	17.6585	17.2419	18.2621	18.3115	17.6152	17.3095	17.8212	17.6835	17.2834	16.9442	17.7157	17.3507	17.5636	17.1601	17.8319	17.995	17.8969	17.7304	18.92	18.8905	17.9332	17.9172	18.6549	18.6767	17.6293	17.6909	18.5477	18.5488	18.0654	17.7784	18.8064	18.7152	17.8738	17.7542
O95479	H6PD	GDH/6PGL endoplasmic bifunctional protein	G6PE_HUMAN	44	45	60	21.4052	21.2021	20.8682	20.8176	20.7019	20.8521	20.5396	19.7352	20.7643	20.6774	20.4711	20.2165	20.8374	20.4566	20.4912	20.2553	20.6614	20.2158	20.0582	19.6627	20.4275	20.177	19.5699	19.3662	20.0953	19.9727	20.5034	20.3231	20.4523	20.2958	20.3052	20.2916	20.5558	20.5606	20.7483	20.6711	20.4496	20.2995	20.6066	20.608
O95486	SEC24A	Protein transport protein Sec24A	SC24A_HUMAN	24	24	29	18.4242	18.2549	18.8217	18.7341	18.4551	18.3064	18.0364	16.9652	18.4123	18.2034	17.9109	17.725	18.6771	18.3616	18.121	17.8816	18.3627	18.1283	17.8716	17.4781	18.6026	18.4187	17.7426	17.3338	17.8242	17.61	18.451	18.2474	18.2409	17.9794	18.0553	17.7657	18.0997	18.0611	18.3846	18.2427	17.9432	17.7273	18.1725	18.0073
O95487	SEC24B	Protein transport protein Sec24B	SC24B_HUMAN	32	32	43	19.677	19.4755	19.0848	19.0577	18.861	18.8584	18.4392	17.5569	19.3351	19.1168	18.6301	18.4564	19.326	18.9435	18.8568	18.6839	18.9718	18.7453	18.3865	18.1315	19.1579	19.0354	17.5096	17.3425	18.3918	18.2994	18.4799	18.5072	19.1486	19.044	18.1123	18.3204	18.5998	18.5695	18.7955	18.7414	18.3351	18.2588	18.5232	18.3872
O95490	ADGRL2	Adhesion G protein-coupled receptor L2	AGRL2_HUMAN	8	8	8	15.93	15.7965	17.0656	17.0061	16.7123	16.4673	15.9937	15.0988	16.579	16.3197	15.9256	15.8371	17.1136	17.0177	16.2424	16.1064	15.2605	14.8323	15.1325	15.418	16.0595	16.4532	15.8933	15.7978	17.2304	16.9866	15.9473	15.5588	16.3927	16.3747	15.5768	15.8261	16.9756	16.9407	16.6149	16.4155	17.0847	17.1445	15.7945	15.9265
O95562	SFT2D2	Vesicle transport protein SFT2B	SFT2B_HUMAN	1	1	1	15.6362	15.7021	NA	NA	NA	14.7799	NA	NA	15.8344	14.9333	15.2183	13.8378	15.4797	14.9076	15.1157	NA	15.6817	14.9089	14.1737	NA	15.4063	15.1948	NA	NA	13.8047	NA	NA	14.1184	14.2086	NA	NA	NA	NA	NA	15.0007	NA	15.4665	15.6966	14.3986	14.1196
O95563	MPC2	Mitochondrial pyruvate carrier 2	MPC2_HUMAN	6	7	9	19.112	18.9605	18.6279	18.5806	17.1545	17.0242	17.6168	16.7376	18.0589	17.941	17.8365	17.7045	17.4892	17.4966	18.1633	18.0168	17.2792	17.1628	18.147	17.8758	17.6374	17.5138	17.7745	17.7528	18.3403	18.1967	18.2795	18.3478	17.8936	17.7284	18.6959	18.7969	18.1374	18.3166	18.3041	18.245	17.9793	17.7999	18.1252	18.0652
O95571	ETHE1	Persulfide dioxygenase ETHE1, mitochondrial	ETHE1_HUMAN	17	17	25	21.1804	20.9516	20.4678	20.5377	19.8846	19.8886	20.0416	19.1383	20.4047	20.3688	20.0158	19.9634	20.291	20.1438	20.5299	20.4141	20.0174	19.5188	20.4771	19.9249	19.9934	19.9283	20.5108	19.8961	20.1571	20.0046	20.4023	20.2453	20.5604	20.3983	20.6299	20.4835	20.6033	20.6229	20.6457	20.5891	20.9713	20.7316	20.8753	20.6702
O95573	ACSL3	Fatty acid CoA ligase Acsl3	ACSL3_HUMAN	38	42	58	21.6148	21.4974	20.4145	20.3515	20.7105	20.7977	19.8604	18.9563	21.2531	21.129	19.6101	19.3054	20.7358	20.4278	19.762	19.5665	20.6953	20.3823	19.5361	19.3201	20.9529	20.8564	19.3957	19.216	21.5831	21.4121	20.2478	20.0897	20.4226	20.3534	19.9118	19.9587	20.9945	20.9363	20.2915	20.1077	21.3388	21.1583	19.9265	19.7799
O95602	POLR1A	DNA-directed RNA polymerase I subunit RPA1	RPA1_HUMAN	31	31	33	17.364	17.3941	16.9844	17.0338	17.0777	17.1189	16.5649	15.9701	17.3517	17.4139	16.2751	16.3511	17.1283	17.0125	16.2128	16.346	16.3928	16.4165	16.3702	16.3398	17.1053	17.1759	15.9357	15.9286	17.2985	17.3085	16.651	16.7613	16.9805	17.0131	16.6485	16.6456	17.478	17.5346	17.0186	16.9944	17.4507	17.3469	16.7574	16.6993
O95613	PCNT	Pericentrin	PCNT_HUMAN	6	6	6	16.5136	16.718	16.7626	16.5389	16.9135	16.2303	16.3879	15.6468	16.6765	16.3483	16.442	16.0666	17.1522	16.4496	16.4628	15.7918	15.3076	15.8158	16.7734	15.7303	16.8788	16.3656	16.4474	15.7807	16.3229	15.4083	16.5091	16.0993	16.4762	16.103	16.2912	16.5397	16.5384	16.4213	16.6944	16.5432	16.2937	16.3412	16.0967	16.2642
O95619	YEATS4	YEATS domain-containing protein 4	YETS4_HUMAN	2	2	2	NA	NA	17.1828	17.0794	16.9878	16.8494	16.939	15.6999	NA	16.619	16.5826	16.1751	NA	17.1507	16.0104	16.1873	NA	NA	15.9989	16.3161	NA	NA	16.8042	17.0274	16.1844	16.8694	16.3045	16.8076	16.1725	NA	16.8796	17.1282	16.845	17.0265	16.8559	16.6426	16.9247	16.7567	17.452	16.5355
O95630	STAMBP	STAM-binding protein	STABP_HUMAN	11	11	13	18.032	17.8857	18.3699	18.3331	18.2134	18.1179	17.7378	16.9475	18.082	18.1906	18.0043	17.5812	18.7102	18.4656	18.0916	17.9563	17.8154	17.689	17.8884	17.7832	18.2075	18.2883	17.7424	17.5675	16.9145	16.8823	17.8983	18.0204	18.0108	17.9906	17.9257	18.089	17.7076	17.6253	18.0049	17.9518	17.6148	17.4027	17.966	17.7064
O95633	FSTL3	Follistatin-related protein 3	FSTL3_HUMAN	1	1	1	14.4447	14.444	NA	NA	16.0447	15.9036	NA	NA	15.503	15.0642	NA	NA	NA	14.82	NA	NA	14.6255	14.5002	NA	NA	15.4406	14.83	NA	NA	14.9762	14.748	NA	NA	14.7414	14.5676	NA	NA	NA	14.4587	NA	NA	NA	NA	NA	NA
O95639	CPSF4	Cleavage and polyadenylation specificity factor subunit 4	CPSF4_HUMAN	6	6	6	19.023	18.9575	19.0639	19.0052	18.7827	18.756	18.3399	17.7685	18.8401	18.9656	18.0476	18.3469	18.5666	18.5492	18.4123	18.3467	17.9203	17.8565	18.3872	18.2084	18.2934	18.7929	17.8933	18.0293	19.0787	19.1101	18.6813	18.7422	18.3416	18.5389	18.7915	18.2768	19.0296	19.1582	18.8325	18.7945	19.1607	18.9986	18.5578	18.7862
O95661	DIRAS3	GTP-binding protein Di-Ras3	DIRA3_HUMAN	2	2	2	16.0845	16.1363	NA	NA	15.7347	15.4166	NA	NA	14.5914	14.4169	NA	NA	16.4377	15.8227	NA	NA	NA	NA	NA	NA	14.5297	14.0933	NA	NA	NA	NA	NA	NA	14.3326	13.9962	NA	NA	NA	NA	NA	NA	11.6534	NA	NA	NA
O95670	ATP6V1G2	V-type proton ATPase subunit G 2	VATG2_HUMAN	1	1	2	NA	NA	18.6544	18.7359	17.4073	17.3594	17.1926	17.1379	17.6357	17.5699	17.4548	17.5784	NA	17.827	17.074	17.6217	NA	NA	17.5715	17.4606	17.645	17.916	17.6672	18.2458	17.4504	17.2942	18.5842	18.1002	17.7602	NA	18.2921	18.0637	17.6956	17.6625	18.0295	17.887	16.9209	17.077	17.8056	18.136
O95671	ASMTL	Probable bifunctional dTTP/UTP pyrophosphatase/methyltransferase protein	ASML_HUMAN	17	17	21	17.2694	17.3078	18.4997	18.3812	17.8999	18.0994	17.7459	17.061	17.3994	17.3495	17.2388	17.0551	17.7008	17.4176	17.2307	17.0372	17.3724	17.0889	17.233	17.014	17.3114	17.2165	16.4293	16.3935	16.7616	16.5086	17.9056	17.8342	17.4633	17.4272	17.8675	17.8425	17.0412	17.0023	17.3763	17.4116	16.8721	16.701	17.1076	17.0542
O95674	CDS2	Phosphatidate cytidylyltransferase 2	CDS2_HUMAN	6	6	8	18.8569	18.7962	17.1804	17.188	16.9977	17.2868	16.5212	15.1256	17.2337	17.3125	17.0497	16.8543	17.2748	17.0543	16.9806	16.8059	17.0469	16.7987	16.674	16.2068	17.1118	16.8645	16.8172	16.4239	16.9824	16.8384	16.8236	16.6405	17.19	17.1202	16.5951	16.905	16.7472	17.1018	16.8784	16.8963	16.8854	16.6861	16.569	16.5366
O95684	CEP43	Centrosomal protein 43	CEP43_HUMAN	2	2	2	16.6785	17.6386	16.6985	16.9838	17.0765	17.2178	15.8049	NA	16.891	16.9217	16.1638	NA	16.3801	16.6848	15.5245	NA	15.8871	15.3669	14.9971	13.9608	15.8505	16.3615	12.568	NA	15.8675	15.4544	15.1673	15.6096	16.4009	16.3083	15.1121	15.5565	15.9797	15.7164	15.9164	14.173	14.8398	15.5841	15.2575	15.4568
O95696	BRD1	Bromodomain-containing protein 1	BRD1_HUMAN	3	3	3	NA	15.0561	15.7764	16.3355	NA	16.1492	16.0555	16.1471	15.6613	15.8169	16.17	15.8076	NA	15.5388	15.69	15.3416	13.9423	14.327	15.901	15.0669	14.9185	15.4199	15.6123	15.3978	16.4141	16.5875	15.8061	15.857	14.7358	14.9597	15.7649	16.0625	16.8032	16.182	15.7046	15.8395	16.6736	16.5529	15.9981	16.4558
O95707	POP4	Ribonuclease P protein subunit p29	RPP29_HUMAN	6	6	7	18.064	17.9975	17.7637	17.7925	17.1836	17.4445	17.2073	16.8385	17.5134	17.498	17.3107	17.1215	17.6838	17.0388	17.1346	16.9774	16.9576	16.771	17.2393	17.0101	17.3745	17.5092	17.1414	16.9482	17.6476	17.6532	17.3309	17.4063	16.9816	16.9679	17.2448	17.0724	17.5975	17.8005	17.3997	17.5303	17.8047	17.764	17.1667	17.3412
O95714	HERC2	E3 ubiquitin-protein ligase HERC2	HERC2_HUMAN	11	11	11	20.182	19.9524	20.08	20.1051	20.0626	20.1274	19.7404	19.072	20.2224	19.9793	20.1191	19.6423	20.2471	19.9718	19.9453	19.7098	19.6781	19.4093	19.8753	19.7626	20.1352	19.8754	19.7786	19.1707	19.3256	19.1555	19.8314	19.4922	19.7096	19.58	19.7607	19.6637	19.6956	19.4564	19.9401	19.593	19.6304	19.3852	19.7979	19.7601
O95716	RAB3D	Ras-related protein Rab-3D	RAB3D_HUMAN	7	7	9	18.4401	18.2746	17.8452	17.7032	18.3396	18.3216	17.6339	16.9805	18.5328	18.4836	17.3739	17.3605	18.1945	17.9213	17.7714	17.2719	18.035	17.689	17.5449	16.9684	18.5192	18.3503	NA	16.9607	18.2596	18.2822	17.3437	16.7687	18.0761	17.9995	16.7441	17.4211	18.611	18.4867	18.0262	17.971	18.8608	18.7641	17.2801	17.4739
O95721	SNAP29	Synaptosomal-associated protein 29	SNP29_HUMAN	10	10	10	19.6333	19.686	20.0913	20.0073	19.7008	20.1438	19.5793	18.7633	19.4732	19.665	19.6339	19.3312	19.868	19.6115	19.9085	19.6004	19.355	19.1707	19.5884	19.4558	20.2241	19.8546	19.3587	19.196	18.7557	18.8755	19.5698	19.5561	19.4967	19.4232	19.4352	19.4956	19.1938	18.9362	19.4994	19.4797	19.0968	19.1452	19.7131	19.5915
O95747	OXSR1	Serine/threonine-protein kinase OSR1	OXSR1_HUMAN	25	25	31	20.5271	20.4127	21.1317	21.1319	20.6368	20.7764	20.7544	19.7114	20.3898	20.3028	20.5018	20.3513	20.9529	20.6938	20.8286	20.5625	20.3615	20.0524	21.0063	20.7506	20.6685	20.5795	20.0797	19.9673	19.9415	19.77	20.8786	20.8693	20.8836	20.7947	20.5436	20.5375	20.4548	20.3207	21.1563	20.9886	20.0986	20.0325	20.3237	20.2297
O95749	GGPS1	Geranylgeranyl pyrophosphate synthase	GGPPS_HUMAN	10	10	12	17.8651	17.8578	18.1062	18.0398	18.1269	18.1098	17.4085	17.1188	17.7521	17.7313	17.6636	17.5048	18.6628	18.3511	17.7028	17.4217	17.4702	17.3308	17.5595	17.369	17.974	17.893	17.0495	16.986	16.3415	16.1747	17.6227	17.5872	17.9175	17.798	17.7252	17.6619	17.0675	17.0207	17.6432	17.6833	17.1323	17.0112	17.5025	17.4986
O95757	HSPA4L	Heat shock 70 kDa protein 4L	HS74L_HUMAN	17	18	20	18.3801	18.343	18.8561	18.8669	18.661	18.4808	18.3194	17.9783	18.6553	18.5381	18.1485	18.0977	18.9893	18.5299	18.4786	18.5298	18.0432	18.0164	18.6246	18.2927	18.594	18.5033	18.289	18.0551	17.9853	17.7825	18.6998	18.5652	18.7504	18.518	18.7219	18.6079	18.2522	18.3293	18.5313	18.5036	18.3297	18.0612	18.4582	18.3627
O95758	PTBP3	Polypyrimidine tract-binding protein 3	PTBP3_HUMAN	11	11	14	17.1376	17.187	17.738	17.8161	17.4198	17.4597	17.0516	16.4438	17.6602	17.6152	17.1878	17.0685	17.5457	17.1085	17.4566	17.2336	16.5838	16.6305	17.1618	16.9159	17.4987	17.4106	17.066	16.8556	17.5675	17.4973	17.3411	17.5384	17.3371	17.1248	17.5152	17.6104	17.8642	17.7987	17.5438	17.682	17.8642	17.7721	17.2978	17.2977
O95760	IL33	Interleukin-33	IL33_HUMAN	8	8	9	19.6866	19.4498	20.5584	20.4639	19.5011	19.437	19.7126	18.7886	NA	NA	18.3384	18.2952	19.1544	18.5442	19.0201	19.0132	17.5901	17.2115	20.3562	20.1547	18.6527	18.7788	19.0409	18.9404	19.2525	19.1753	19.4072	19.425	18.742	18.637	18.3956	18.4406	17.3663	17.3708	20.5947	20.5132	17.896	17.321	19.3254	18.9873
O95772	STARD3NL	STARD3 N-terminal-like protein	STR3N_HUMAN	3	3	4	18.873	18.3293	18.6066	18.4758	18.0815	18.1356	18.3121	18.1121	17.7758	18.627	17.8978	17.9676	17.5541	17.669	17.966	17.9763	17.9172	17.5368	17.9658	17.9505	19.0468	17.9401	NA	NA	17.7989	18.0084	18.4243	18.4785	17.7879	17.859	18.2806	18.1086	18.0002	NA	18.0687	18.1133	18.2266	17.4705	18.5769	18.2527
O95777	LSM8	U6 snRNA-associated Sm-like protein LSm8	LSM8_HUMAN	7	7	8	18.9726	19.0809	19.2176	19.1405	18.9184	18.7807	19.0346	18.3939	18.8904	18.4586	19.4513	19.1025	18.9691	18.3204	19.3257	18.8236	18.2354	18.2027	19.1386	18.9094	18.7736	18.4897	18.8946	18.4688	19.0861	19.0169	19.2443	19.3119	18.7378	18.5864	19.2863	19.1515	19.1411	19.2297	19.1622	19.1795	19.0584	18.9669	19.1591	19.0752
O95782	AP2A1	AP-2 complex subunit alpha-1	AP2A1_HUMAN	52	56	73	21.5181	21.3575	21.3866	21.2636	21.6123	21.6186	20.8249	19.871	21.884	21.6886	20.8583	20.5959	21.746	21.3014	20.8728	20.5322	21.5144	21.1107	21.1272	20.806	21.583	21.3688	20.2942	20.0203	21.443	21.2182	21.3064	21.1884	21.5734	21.4148	20.7401	20.6688	21.3055	21.2917	21.3551	21.3058	20.7761	20.5625	20.9437	20.7188
O95786	RIGI	Antiviral innate immune response receptor RIG-I	RIGI_HUMAN	41	41	49	17.9136	17.462	18.1574	17.9906	18.485	18.4938	17.7537	17.5657	18.4563	18.4449	18.2375	18.1004	18.509	18.1989	18.8017	18.5083	18.4454	18.2528	18.1916	17.9555	18.1537	17.824	18.171	17.7915	19.0693	18.9471	18.4079	18.385	18.2512	17.8974	18.4402	18.3433	18.9916	18.9366	18.2638	18.132	20.049	19.9571	18.9305	18.8403
O95793	STAU1	Double-stranded RNA-binding protein Staufen homolog 1	STAU1_HUMAN	22	22	33	19.582	19.1736	18.9643	18.6623	19.6615	19.5689	18.3717	16.9985	19.4996	19.2867	18.2701	17.8574	19.7151	19.1665	18.4462	17.9636	18.9905	18.3621	18.3528	17.9525	19.5673	19.2074	18.0592	17.683	18.9629	18.5488	18.5536	18.2487	19.4305	19.0826	18.2951	18.1083	19.0517	19.0474	18.9771	18.6758	19.01	18.7468	18.425	18.0711
O95801	TTC4	Tetratricopeptide repeat protein 4	TTC4_HUMAN	6	6	6	16.0811	16.3332	16.8713	16.7661	17.4363	17.405	16.9723	16.7681	17.301	17.3021	16.5528	15.9175	17.3083	17.1822	16.5988	16.5667	16.5047	16.5179	16.6794	15.8765	17.4472	17.3895	17.105	16.736	16.9106	16.6446	16.8191	16.5164	17.0092	16.6433	16.6854	16.6845	17.3827	17.3574	16.7207	16.7566	17.4744	17.3096	16.7798	16.2949
O95807	TMEM50A	Transmembrane protein 50A	TM50A_HUMAN	1	1	1	16.8625	16.6654	16.0908	16.2271	15.9623	16.1586	15.8621	15.2918	16.8632	16.647	15.6794	15.9268	15.757	15.7663	16.2165	16.0009	16.655	16.1626	16.4842	16.3284	16.515	16.4786	14.4033	14.6422	16.0675	15.8989	15.7522	15.8525	15.5985	15.6627	15.4824	15.6743	16.2093	16.1539	16.5138	16.325	16.2832	16.2154	16.0141	15.6473
O95810	CAVIN2	Caveolae-associated protein 2	CAVN2_HUMAN	20	22	32	19.3432	19.3681	19.3796	19.2991	19.4844	19.5722	17.5075	16.4126	19.5651	19.2115	17.2608	17.0728	20.6134	20.0407	18.2873	17.8221	18.5895	18.0528	16.7051	16.1783	19.4563	19.1869	17.804	17.6902	18.9917	18.7372	17.6162	17.4492	19.9399	19.7444	18.3171	18.5805	19.6293	19.5702	18.4207	18.1564	19.562	19.5433	18.3927	18.281
O95816	BAG2	BAG family molecular chaperone regulator 2	BAG2_HUMAN	14	15	20	20.7743	20.5846	19.8494	19.5632	20.1268	20.2335	19.2545	18.6679	20.1765	19.9593	18.5292	18.4958	20.3583	19.8076	18.9463	18.6609	19.6168	19.1333	19.2614	18.8619	20.067	19.6294	18.8126	18.3502	19.8023	19.4953	19.5247	19.2974	19.5528	19.2292	19.2055	19.1116	19.1385	19.1202	18.8363	18.6743	19.4566	19.2188	18.764	18.6307
O95817	BAG3	BAG family molecular chaperone regulator 3	BAG3_HUMAN	30	33	52	20.7558	20.6577	19.8811	19.8259	20.985	21.1369	19.4679	18.0262	20.6	20.4865	19.4314	19.0366	21.1159	20.7487	19.3934	18.9966	20.3915	19.9805	19.3798	19.0194	20.7937	20.6179	19.2721	18.9322	19.1446	19.0209	19.6278	19.4625	20.7473	20.5965	19.3456	19.3573	19.7437	19.6964	19.8804	19.8364	19.281	19.1634	19.2747	19.1411
O95819	MAP4K4	Mitogen-activated protein kinase kinase kinase kinase 4	M4K4_HUMAN	46	46	59	19.9275	19.8006	20.3461	20.229	20.3524	20.3699	19.8874	18.7899	20.4209	20.0599	20.1324	19.7214	20.5506	20.0418	20.2566	19.8442	19.7844	19.3296	20.2172	19.7435	20.35	20.0076	19.9228	19.475	19.7437	19.4681	20.2969	20.0565	19.9035	19.7463	19.8352	19.7942	19.8143	19.7735	20.0057	19.9223	19.7173	19.6142	20.0394	19.914
O95822	MLYCD	Malonyl-CoA decarboxylase, mitochondrial	DCMC_HUMAN	11	11	13	18.7497	18.693	18.1821	18.284	NA	17.5143	17.11	16.9225	17.7724	17.6197	17.1926	17.3023	17.6579	17.4464	17.9606	17.8931	17.2556	17.1481	17.5587	17.4562	17.3598	17.2112	17.5666	17.5307	17.5415	17.3122	17.6404	17.598	17.7235	17.5072	18.1926	18.3204	17.2781	16.6576	17.3947	17.4137	17.5905	17.5353	18.0971	17.9382
O95825	CRYZL1	Quinone oxidoreductase-like protein 1	QORL1_HUMAN	8	8	8	18.4256	18.278	18.783	18.6456	18.3205	18.6173	18.0094	17.5038	18.1313	18.1457	18.1628	18.1257	18.6834	18.4372	18.0762	18.2116	18.0313	17.9036	18.3104	18.2342	18.4332	18.3216	17.8469	18.2026	17.7712	17.6346	18.2744	18.3309	18.1232	18.1403	18.3346	18.5258	18.0072	17.9574	18.2281	18.3851	18.1571	18.0466	18.3683	18.1522
O95831	AIFM1	Apoptosis-inducing factor 1, mitochondrial	AIFM1_HUMAN	43	49	69	21.1893	21.1567	21.2178	21.2427	19.759	19.858	20.3678	19.3883	20.2244	20.2041	20.6525	20.4697	19.9423	19.811	21.2127	21.0896	19.7248	19.5781	21.093	20.8263	19.9494	19.9256	21.3987	21.1048	20.1999	20.1308	20.6858	20.6062	19.9958	19.9083	21.6017	21.7034	20.4368	20.414	20.7655	20.7298	20.804	20.7165	21.1021	21.0623
O95833	CLIC3	Chloride intracellular channel protein 3	CLIC3_HUMAN	12	12	20	18.9508	18.7637	16.7034	17.3235	19.9284	20.0744	16.1983	NA	19.3235	19.1294	16.4222	17.0767	20.7643	20.3406	17.0527	16.9503	19.6632	19.1539	16.6216	16.6718	20.1719	20.0159	16.6451	16.6082	16.7236	16.6341	16.2251	16.0274	18.1651	18.1338	16.4478	16.0504	19.2394	19.3595	18.0542	18.0504	16.8765	16.7814	NA	16.2164
O95834	EML2	Echinoderm microtubule-associated protein-like 2	EMAL2_HUMAN	22	22	26	18.1861	18.2799	19.0468	18.9031	18.2707	17.9694	17.9229	17.3467	18.2842	18.0101	18.6199	18.2448	18.7076	18.3586	18.8187	18.5403	17.7952	17.1757	18.5138	17.9933	18.2643	18.1034	18.381	18.1537	17.5946	17.1178	18.4756	18.1942	18.2619	17.9788	18.8242	18.8415	17.553	17.5592	18.235	18.1746	17.6409	17.7678	18.126	18.1205
O95848	NUDT14	Uridine diphosphate glucose pyrophosphatase NUDT14	NUD14_HUMAN	5	5	5	NA	NA	18.8128	18.5107	NA	NA	18.1547	16.7031	18.6528	NA	17.8469	17.9469	19.0526	18.1429	18.2748	18.1852	17.5008	NA	18.4461	18.0211	18.4032	17.8375	17.6159	17.5227	NA	NA	18.1882	17.837	17.6129	NA	18.5039	18.5869	17.716	NA	18.3691	18.1264	NA	NA	18.4891	18.2266
O95861	BPNT1	3'(2'),5'-bisphosphate nucleotidase 1	BPNT1_HUMAN	17	17	26	17.8169	17.6695	18.1824	17.946	18.0189	18.0278	17.2431	16.4421	17.7914	17.6733	17.7642	17.4753	18.1914	17.8178	17.8706	17.3847	17.5725	16.974	17.7752	17.4438	18.0703	17.7503	17.6237	17.0436	16.6337	16.0778	17.7433	17.5259	17.8317	17.4433	17.7501	17.6662	17.4502	17.3755	17.9906	17.8249	17.4606	17.1896	18.0021	17.724
O95864	FADS2	Acyl-CoA 6-desaturase	FADS2_HUMAN	16	17	23	18.7399	18.4695	19.6571	19.5691	19.8864	19.8788	18.735	17.8595	20.5551	20.3923	17.7026	17.7628	19.668	19.4033	18.1395	17.9953	19.6787	19.2743	15.8367	17.0343	20.5751	20.3439	17.9977	18.096	20.2831	20.0377	19.1032	18.7585	18.6402	18.5283	18.5068	18.5239	20.2549	20.184	19.048	19.0135	19.9897	19.706	18.3011	18.1543
O95865	DDAH2	N(G),N(G)-dimethylarginine dimethylaminohydrolase 2	DDAH2_HUMAN	15	16	23	18.6216	18.5954	20.9133	20.8842	19.6085	19.6151	20.3049	19.2464	19.1479	18.9813	20.0451	19.8214	20.3588	20.0216	20.3646	19.9256	18.8522	18.567	20.0295	19.5717	19.8047	19.5404	19.6892	19.4835	17.0497	16.7973	20.4163	20.3643	18.806	18.6298	20.3824	20.5237	18.7855	18.8193	20.7189	20.694	18.1932	18.0532	20.3679	20.3418
O95870	ABHD16A	Phosphatidylserine lipase ABHD16A	ABHGA_HUMAN	19	21	26	19.3288	19.2405	18.8288	18.7062	17.746	18.2801	17.9188	17.3851	18.2666	18.5756	18.4183	18.2349	18.1106	18.0924	18.5055	18.3633	17.9887	17.8188	18.4725	18.2318	18.1926	18.1804	18.2192	17.9312	18.0319	18.0384	18.4401	18.2811	18.3082	18.0492	18.3726	18.3787	18.1873	18.197	18.5322	18.6101	18.5433	18.4907	18.6559	18.579
O95873	C6orf47	Uncharacterized protein C6orf47	CF047_HUMAN	1	1	1	18.8539	18.6096	17.8634	17.8254	18.1963	18.3385	17.5684	16.689	18.0168	18.2373	16.9552	16.4561	17.8914	17.8027	17.0723	16.8598	17.2647	17.5522	16.5506	16.341	17.8716	18.2206	17.2299	17.1642	18.2288	18.1658	17.8124	17.6971	18.3241	17.9415	17.7753	17.957	18.1348	17.9788	16.9693	17.2863	18.6131	18.4624	16.6031	17.4793
O95881	TXNDC12	Thioredoxin domain-containing protein 12	TXD12_HUMAN	8	10	15	21.7556	21.6705	21.1896	21.2422	21.0396	21.1778	20.7367	19.8142	21.0043	21.0259	20.4041	20.3168	20.9237	20.6417	20.7073	20.548	20.4569	20.2344	20.3821	20.0093	20.7698	20.7168	20.58	20.2475	21.0284	21.0012	20.8227	20.7757	20.831	20.7364	20.8281	20.8526	20.893	20.9783	20.7762	20.7925	21.4977	21.4612	20.6661	20.504
O95900	TRUB2	Pseudouridylate synthase TRUB2, mitochondrial	TRUB2_HUMAN	1	1	1	16.1504	16.3081	15.5963	NA	NA	NA	NA	NA	NA	NA	NA	NA	NA	NA	NA	NA	NA	NA	NA	NA	NA	NA	NA	NA	15.7151	15.8301	NA	NA	15.0594	NA	15.6476	NA	NA	15.8872	15.6492	NA	16.7986	16.6524	NA	NA
O95905	ECD	Protein ecdysoneless homolog	ECD_HUMAN	3	3	4	14.6111	14.5507	15.7986	15.574	15.277	15.0526	15.4526	13.8563	14.4877	14.9888	13.5537	14.8125	14.8239	14.8105	14.9288	13.9494	13.7806	13.8402	15.4716	13.7228	14.6538	15.0031	NA	12.9618	14.6211	13.0812	NA	14.8565	13.2237	14.5115	15.9824	14.4776	14.4858	14.3402	14.438	14.4897	13.8358	14.1268	12.9456	13.9052
O95926	SYF2	Pre-mRNA-splicing factor SYF2	SYF2_HUMAN	2	2	2	17.2343	17.4715	18.0793	17.6311	17.5413	17.085	16.7399	16.3903	17.3108	17.5205	17.0127	17.3878	16.6176	16.8493	17.5019	16.9616	16.2465	16.5881	16.5946	16.4403	17.2859	17.0104	16.2285	16.8242	17.6564	17.6013	16.796	17.3788	17.0229	17.4557	17.0059	17.3056	17.6735	17.6487	17.6728	17.9809	17.3456	17.9598	17.2978	17.3735
O95980	RECK	Reversion-inducing cysteine-rich protein with Kazal motifs	RECK_HUMAN	6	6	6	16.3866	16.1042	15.6415	15.3604	16.8333	16.9346	13.5531	NA	16.3876	16.3531	14.2748	13.7225	17.1241	16.8612	NA	14.3884	15.7654	15.3649	14.3092	14.094	15.7194	15.8061	15.98	15.3953	15.1211	14.9875	14.2766	14.3249	15.6481	15.8443	12.5512	14.5821	15.1842	15.4345	15.1154	15.3271	13.5927	14.3867	14.1571	14.0829
O95983	MBD3	Methyl-CpG-binding domain protein 3	MBD3_HUMAN	5	5	6	17.0114	16.8607	17.2691	17.1476	17.125	17.2782	16.8162	16.3638	17.027	16.8444	16.6174	16.7833	16.8697	17.2934	16.8283	16.4761	15.8361	15.6404	16.475	16.2788	16.9653	16.9861	16.5917	16.6587	17.3493	17.3234	16.5499	16.7399	16.6327	16.9245	17.0671	17.0574	17.1394	16.9044	16.6438	16.6293	17.6506	17.5537	16.4646	17.0919
O95989	NUDT3	Diphosphoinositol polyphosphate phosphohydrolase 1	NUDT3_HUMAN	3	3	3	NA	17.9116	19.2336	18.6435	18.431	19.0509	17.6718	NA	NA	18.1131	17.7121	17.2114	18.9454	18.7578	17.8484	17.0861	16.5961	NA	18.0532	17.8864	17.9182	18.0526	18.4641	17.4227	NA	18.1901	17.7847	18.1823	NA	17.2689	18.0178	18.2333	NA	18.3344	17.8051	18.0457	NA	NA	17.5309	17.6149
O95994	AGR2	Anterior gradient protein 2 homolog	AGR2_HUMAN	6	7	9	17.0928	16.7722	18.3679	18.2966	17.3069	17.382	17.7298	NA	17.8718	17.7456	17.5609	17.3773	16.4711	16.4954	18.2902	17.4258	16.4915	16.3335	17.7037	16.9471	17.2396	16.7278	NA	17.5503	16.7765	16.6882	17.8152	17.171	16.9959	16.5841	17.4374	17.2533	16.1355	16.1397	17.5688	16.874	17.5288	17.2821	17.7108	17.5042
O95999	BCL10	B-cell lymphoma/leukemia 10	BCL10_HUMAN	4	4	4	17.7687	18.1016	18.1478	18.0926	18.2454	18.392	17.7921	17.4109	18.1041	18.2231	17.2887	17.0543	18.416	18.2205	17.5312	17.6947	17.6651	17.4029	17.5445	17.1903	18.3439	18.3298	17.3006	17.1347	16.8441	16.613	17.7629	17.4246	17.8952	17.9217	17.5773	17.8793	17.4552	17.4914	17.9734	17.4877	17.6503	17.7467	17.7905	17.5107
O96000	NDUFB10	NADH dehydrogenase [ubiquinone] 1 beta subcomplex subunit 10	NDUBA_HUMAN	16	16	26	19.3728	19.4384	19.6135	19.5673	19.5835	19.7506	19.6979	18.845	20.2301	20.3143	20.1465	20.0389	19.5547	19.3207	20.4002	20.1751	19.6492	19.4221	20.1291	19.8126	19.8755	19.7882	20.6615	20.405	19.8095	19.8117	20.1435	20.077	18.2765	18.2249	20.1662	20.2208	20.1367	20.071	20.0953	20.1119	19.9858	19.9977	20.4596	20.4411
O96005	CLPTM1	Putative lipid scramblase CLPTM1	CLPT1_HUMAN	11	12	13	19.5671	19.4851	19.2328	19.1521	18.7859	18.9644	18.7926	18.2955	19.4048	19.2457	18.6143	18.4495	19.1423	18.8113	18.9448	18.8382	18.6283	18.3085	18.1996	18.1427	19.0636	18.9284	18.1679	18.1519	19.4712	19.3488	18.4499	18.2375	19.0774	18.9999	18.3795	18.6446	19.1687	19.2965	18.952	18.9867	19.3547	19.2123	18.6754	18.325
O96007	MOCS2	Molybdopterin synthase catalytic subunit	MOC2B_HUMAN	4	4	5	18.4299	18.4692	18.2847	18.2241	18.3164	18.3176	17.8883	17.2481	18.2279	18.1732	17.549	17.7769	18.6219	18.3803	17.7137	17.967	17.4979	17.3036	17.7193	17.5852	18.4732	18.4034	17.5068	17.7378	17.2341	17.3209	17.8463	18.0722	18.1023	17.8981	18.1514	18.1678	17.8405	17.9175	17.8021	17.8238	17.6547	17.6123	17.7407	17.9596
O96008	TOMM40	Mitochondrial import receptor subunit TOM40 homolog	TOM40_HUMAN	15	18	23	20.4736	20.4127	19.5902	19.5434	18.6628	18.4731	18.811	18.2117	19.2398	19.1962	18.8175	18.7049	18.9346	18.4869	19.2375	19.1172	18.4892	18.3869	18.9975	18.7833	18.8831	18.8853	19.1476	19.1405	19.4912	19.4804	18.8346	18.8747	18.9288	18.9462	19.6746	19.7628	19.5224	19.583	19.1147	19.1352	20.1618	20.0127	19.1246	19.683
O96011	PEX11B	Peroxisomal membrane protein 11B	PX11B_HUMAN	7	7	8	18.4015	18.0595	17.3958	17.2231	16.4365	16.8102	16.6085	16.7983	17.272	17.129	17.2608	16.8428	17.1204	16.8238	17.7717	17.0196	17.063	16.916	18.133	17.5678	16.6838	16.5919	17.0356	16.719	16.8974	16.7284	17.3562	17.3171	17.1752	16.9423	17.7741	17.5079	17.4454	17.2125	17.3833	17.3595	17.0629	16.6859	16.9946	16.8953
O96013	PAK4	Serine/threonine-protein kinase PAK 4	PAK4_HUMAN	10	10	11	18.0158	17.7734	18.6811	18.8132	18.5252	18.8325	17.885	17.4326	18.7957	18.7827	17.7498	18.1119	18.6438	18.4689	17.8943	18.221	18.2786	18.0666	17.5874	18.3102	18.7328	18.5602	17.5882	17.7272	18.0491	18.1558	18.306	18.3189	17.8871	18.1035	17.8969	18.1281	18.4543	18.6753	18.3542	18.3478	18.5714	18.6252	18.4767	18.2847
O96019	ACTL6A	Actin-like protein 6A	ACL6A_HUMAN	19	20	23	18.4941	18.3843	19.0541	19.0119	18.7827	18.7458	18.6671	18.0026	18.8956	18.7811	18.7628	18.5936	18.9512	18.4438	18.6976	18.5185	18.1941	18.1723	18.686	18.4455	18.9033	18.725	18.5819	18.5271	19.0641	19.0066	18.8788	18.8648	18.5566	18.4998	18.6929	18.786	19.2067	19.2361	18.9973	18.9833	19.1477	19.1414	18.9434	18.7676
O96028	NSD2	Histone-lysine N-methyltransferase NSD2	NSD2_HUMAN	1	1	1	NA	NA	NA	NA	NA	NA	NA	NA	NA	15.6612	NA	NA	NA	NA	NA	NA	NA	NA	NA	NA	NA	NA	NA	NA	15.8073	15.9236	14.944	NA	NA	NA	NA	NA	NA	15.4339	NA	NA	16.5667	16.7278	NA	NA
O96033	MOCS2	Molybdopterin synthase sulfur carrier subunit	MOC2A_HUMAN	2	3	3	16.7837	NA	16.4251	16.6034	17.3554	17.0481	17.6281	NA	17.4116	17.0904	19.0334	19.2498	17.0673	17.4656	17.8037	16.4888	16.7781	16.1035	16.8281	16.9868	16.8727	16.9143	17.696	16.7798	17.7832	NA	17.0874	17.3099	16.6195	16.1044	16.0255	16.1816	16.4402	16.1546	16.3728	16.1342	17.4285	15.8804	16.5024	15.8262
P00167	CYB5A	Cytochrome b5	CYB5_HUMAN	8	8	14	20.6702	20.3179	20.2485	19.8963	20.1022	20.2174	19.5703	18.2307	20.1295	19.8997	19.4866	19.0706	20.0476	19.4392	19.6661	19.181	19.9015	19.1573	19.1525	18.4696	20.1064	19.4739	19.6336	19.1688	19.59	19.0303	19.3816	18.879	19.5522	19.1128	20.4248	20.0602	18.8507	19.0067	18.7175	18.5693	20.097	19.6387	20.0192	19.706
P00325	ADH1B	All-trans-retinol dehydrogenase [NAD(+)] ADH1B	ADH1B_HUMAN	3	3	3	NA	NA	NA	NA	NA	NA	15.854	15.1917	NA	NA	NA	NA	NA	NA	14.6003	NA	NA	NA	NA	NA	NA	NA	NA	NA	NA	NA	NA	NA	15.5485	14.8523	15.137	15.1076	15.3975	15.22	14.2509	15.0043	NA	NA	NA	NA
P00326	ADH1C	Alcohol dehydrogenase 1C	ADH1G_HUMAN	2	2	2	NA	NA	NA	NA	NA	NA	16.0457	14.9611	NA	NA	NA	NA	NA	NA	NA	NA	NA	NA	NA	NA	NA	NA	NA	NA	NA	NA	NA	NA	NA	NA	NA	NA	NA	NA	NA	NA	NA	NA	NA	NA
P00338	LDHA	L-lactate dehydrogenase A chain	LDHA_HUMAN	39	58	103	25.641	25.5639	25.8575	25.8772	26.2603	26.3512	24.6248	23.6904	25.3293	25.2502	24.7633	24.5153	26.8779	26.5966	24.876	24.5527	25.5106	25.2683	25.0829	24.7679	26.0797	25.9629	24.2971	24.1458	24.1659	24.1444	25.1423	25.093	26.6329	26.6006	24.6575	24.7772	25.2155	25.2433	25.4766	25.4141	24.9416	24.8666	24.5858	24.6022
P00352	ALDH1A1	Aldehyde dehydrogenase 1A1	AL1A1_HUMAN	24	24	29	19.2105	18.8351	17.7672	17.7616	17.8251	18.0146	17.736	17.175	17.3593	17.3931	17.3173	16.8035	18.9474	18.512	18.116	17.7736	16.6211	15.7746	16.301	NA	17.4349	17.0437	17.783	17.294	17.7644	17.5542	16.7425	16.8931	18.3219	18.1137	18.4711	18.3273	17.8138	17.7563	16.3947	16.8048	18.59	18.2749	17.7797	17.338
P00367	GLUD1	Glutamate dehydrogenase 1, mitochondrial	DHE3_HUMAN	41	51	79	22.5064	22.3487	22.4261	22.3101	20.9923	20.9611	21.6122	20.4712	21.439	21.4224	21.4334	21.2063	21.249	20.9388	21.9981	21.7649	21.0078	20.6358	21.7336	21.3995	21.2511	21.1701	22.4178	22.1077	21.9214	21.7125	21.9749	21.8639	21.5942	21.4139	22.5379	22.463	21.7842	21.7594	21.9017	21.7885	22.0083	21.8333	22.2601	22.1693
P00387	CYB5R3	NADH-cytochrome b5 reductase 3	NB5R3_HUMAN	24	29	48	24.0796	24.0179	22.7204	22.7093	22.1113	22.202	21.9785	21.1263	22.3611	22.368	21.9058	21.8215	22.4492	22.2468	22.2023	22.173	22.3107	22.0874	22.0531	21.8032	22.2859	22.2732	21.3423	21.3827	22.0829	22.1225	22.1504	22.1769	22.9559	22.9452	22.2466	22.409	22.002	22.0798	22.1836	22.2332	21.7988	21.7399	22.1041	22.1295
P00390	GSR	Glutathione reductase, mitochondrial	GSHR_HUMAN	28	33	46	21.3064	21.1793	22.1512	21.9476	20.8099	20.8954	21.0829	19.9808	20.8324	20.639	21.585	21.2433	21.199	20.7029	21.6926	21.2597	20.6076	20.1284	21.4835	21.0882	21.249	20.7667	21.2106	20.8405	19.1743	18.8599	21.3186	21.033	20.6452	20.4409	21.7574	21.6337	20.3936	20.3472	21.5881	21.3874	19.9393	19.73	21.4187	21.2862
P00395	MT-CO1	Cytochrome c oxidase subunit 1	COX1_HUMAN	1	1	1	NA	17.3094	NA	NA	NA	NA	17.2055	16.6631	18.5274	18.3493	17.5763	17.8857	NA	NA	17.0285	17.635	16.7513	16.4353	17.3358	17.1634	17.1146	16.1795	17.4541	17.8457	16.9376	17.0576	17.2681	18.0371	NA	NA	NA	17.9051	NA	17.9529	16.4986	17.6601	17.2215	16.7033	18.2545	17.7944
P00403	MT-CO2	Cytochrome c oxidase subunit 2	COX2_HUMAN	6	9	10	18.2041	17.7662	18.3063	18.2178	18.3285	18.5257	19.3588	18.7831	19.9173	20.1189	19.647	19.6266	18.2795	18.0101	19.1944	19.1048	19.0106	19.1067	19.2897	19.095	19.1926	19.025	19.5711	19.594	19.273	19.4524	19.6676	19.6926	15.4335	15.575	18.306	18.2285	19.634	19.6577	19.4596	19.424	19.1117	19.0613	20.0773	20.0391
P00441	SOD1	Superoxide dismutase [Cu-Zn]	SODC_HUMAN	12	12	25	22.3309	22.2298	23.6457	23.6705	22.6665	22.7708	22.1397	21.1363	22.0262	22.1088	22.8451	22.7608	22.8945	22.7229	23.3096	23.1429	22.1158	21.8973	23.5103	23.1565	22.6166	22.6775	22.8879	22.7429	20.4102	20.4155	22.4121	22.4778	22.5389	22.5776	23.7375	23.9117	21.9177	21.8888	22.677	22.7053	21.3739	21.3685	22.275	22.3482
P00450	CP	Ceruloplasmin	CERU_HUMAN	18	18	19	NA	17.2385	16.268	16.4131	17.2306	16.8178	16.8047	16.0107	NA	16.6033	NA	16.4751	17.0334	16.6729	16.7071	15.6388	16.2406	15.9959	NA	NA	15.7306	15.4587	16.6664	15.8832	16.4475	16.4026	16.1368	16.6438	16.459	NA	16.2286	17.068	18.3101	18.2351	18.1621	18.8805	17.6625	17.526	17.0905	16.527
P00480	OTC	Ornithine transcarbamylase, mitochondrial	OTC_HUMAN	2	2	2	16.3837	NA	NA	NA	NA	NA	15.6907	15.3849	16.5002	17.2301	16.3105	15.8321	NA	16.9011	NA	NA	NA	NA	14.7226	14.5503	NA	NA	15.7018	16.3004	NA	NA	15.2551	NA	NA	NA	17.2661	16.9389	NA	NA	NA	NA	NA	NA	NA	NA
P00491	PNP	Purine nucleoside phosphorylase	PNPH_HUMAN	20	23	35	20.5063	20.3344	20.9583	20.8677	20.6617	20.6026	19.7836	19.0787	20.5205	20.552	20.1294	20.0617	20.7395	20.4828	19.9274	19.823	20.1458	19.8082	20.4434	20.1841	21.1062	21.0095	19.6541	19.47	19.413	19.3319	20.3805	20.2332	21.1934	21.0443	19.8128	19.8791	19.6248	19.5625	20.4238	20.2901	20.0624	19.8064	20.3203	20.2331
P00492	HPRT1	Hypoxanthine-guanine phosphoribosyltransferase	HPRT_HUMAN	11	12	15	18.9557	18.9023	19.6684	19.6463	19.8744	19.9422	18.9287	18.0548	19.5329	19.5172	18.6779	18.6407	20.106	19.7904	19.0396	18.9371	19.0831	18.959	18.6506	18.4918	19.9369	19.9202	18.7211	18.5107	18.5395	18.5552	19.0691	19.0213	19.7375	19.637	18.9191	19.011	19.3781	19.4531	19.2316	19.2158	19.8636	19.7876	19.2157	19.0255
P00505	GOT2	Aspartate aminotransferase, mitochondrial	AATM_HUMAN	41	49	78	23.6734	23.4294	22.4103	22.2721	21.731	21.7768	21.7979	20.9949	22.3537	22.1475	21.9547	21.5337	22.1785	21.6183	22.5943	22.1481	21.7903	21.3195	22.4936	22.1099	21.9705	21.591	22.4225	22.0312	22.2569	22.0039	22.0389	21.8052	22.5435	22.2522	22.843	22.7413	22.1185	22.0155	22.0662	21.9008	22.1516	21.9817	22.5303	22.3575
P00533	EGFR	Epidermal growth factor receptor	EGFR_HUMAN	22	22	23	16.0284	15.9441	16.296	16.1896	16.7444	16.8979	15.7406	15.5163	17.1556	17.0473	15.3352	15.5419	16.2886	15.9159	15.7608	15.6258	16.7518	16.795	15.9021	15.5104	17.2209	17.2378	15.3303	15.4136	16.6155	16.4617	15.436	15.3346	15.952	15.7952	15.6847	15.747	17.0543	17.1265	16.0509	15.9192	16.9329	16.6744	15.7818	15.6249
P00558	PGK1	Phosphoglycerate kinase 1	PGK1_HUMAN	45	59	100	24.8756	24.8431	25.4273	25.3712	25.8984	25.919	24.5354	23.4761	24.7209	24.5145	24.6597	24.399	26.3868	26.0337	24.9096	24.549	25.0957	24.6659	25.0144	24.6362	25.5528	25.3893	24.377	24.0905	23.2718	23.1531	24.867	24.6959	25.7802	25.6916	24.5793	24.6521	24.5789	24.5707	25.337	25.1799	24.2383	24.09	24.4196	24.259
P00568	AK1	Adenylate kinase isoenzyme 1	KAD1_HUMAN	18	23	30	20.7315	20.6153	22.2797	22.3123	21.1958	21.3384	21.5212	20.1979	20.8457	20.8405	21.2525	21.0343	22.1737	21.9604	21.6735	21.4331	19.9769	19.7505	20.8973	20.6277	21.1898	21.1227	20.9404	20.8252	19.0467	19.1056	21.4753	21.4146	20.9116	20.8049	21.8177	21.8212	20.0417	20.0053	21.6645	21.5287	19.8386	19.7083	21.6441	21.5754
P00734	F2	Prothrombin	THRB_HUMAN	6	6	6	17.2656	16.6888	17.5326	NA	17.8766	NA	NA	NA	17.9418	18.5099	NA	17.4271	17.3983	NA	NA	NA	NA	NA	NA	NA	NA	NA	18.2356	NA	19.671	19.0268	17.8341	17.7831	17.6469	14.4166	16.2509	18.3622	17.9999	16.1618	17.8448	NA	19.1363	18.7363	NA	NA
P00736	C1R	Complement C1r subcomponent	C1R_HUMAN	11	11	13	NA	NA	17.2678	17.2924	17.2467	17.2511	16.3279	15.8016	17.0134	17.162	17.0561	16.8958	16.9244	17.0837	17.357	17.063	16.2769	16.5079	16.9067	16.3182	16.6648	17.0974	16.6377	16.7177	16.9841	17.3378	16.9933	17.0739	15.7602	16.4929	16.8909	17.3825	17.4888	17.6092	17.5855	17.5034	18.0037	17.9714	17.2952	17.1699
P00738	HP	Haptoglobin	HPT_HUMAN	9	9	10	18.38	18.1688	NA	17.401	17.5008	17.2591	17.2055	NA	18.5453	18.5771	NA	16.2298	19.0212	18.5266	16.6126	16.691	16.5889	15.9077	16.5428	NA	17.3671	17.4457	17.4256	NA	17.2386	16.7779	16.9904	NA	NA	NA	NA	NA	16.7425	17.1946	16.8714	NA	17.2622	17.2359	15.0676	NA
P00749	PLAU	Urokinase-type plasminogen activator	UROK_HUMAN	3	3	3	NA	NA	15.2189	15.2582	NA	NA	16.5152	14.3166	NA	NA	NA	14.8952	NA	NA	15.4731	14.1874	NA	NA	15.8513	16.2249	NA	NA	15.9412	15.0697	NA	14.3268	16.0346	15.9398	NA	NA	12.5249	15.836	NA	NA	15.4727	14.8957	15.9058	15.9577	15.9516	15.5021
P00750	PLAT	Tissue-type plasminogen activator	TPA_HUMAN	23	24	37	17.4591	17.4271	21.1974	21.1154	17.1724	17.3906	19.3751	18.3131	16.9833	16.2605	19.509	19.2084	19.5119	19.0149	20.5298	20.157	15.8777	15.8577	18.8882	18.6399	17.7144	17.233	19.2522	18.9599	17.8	17.7939	19.0958	18.9397	18.2788	18.0983	19.969	19.9216	17.9256	17.9238	20.9273	20.8832	18.606	18.5787	19.7259	19.66
P00751	CFB	Complement factor B	CFAB_HUMAN	14	14	16	18.32	18.3008	17.5676	17.6732	18.3775	18.2208	NA	NA	19.0595	18.9795	17.2185	17.4317	19.172	18.7836	18.0819	17.6878	18.1298	18.0963	17.4861	17.1837	18.3615	18.2133	17.6952	16.9402	17.6722	17.7889	NA	NA	17.5996	17.6572	17.8779	17.5418	18.7553	18.6097	17.9918	17.9952	19.44	19.4056	17.6065	16.8553
P00813	ADA	Adenosine deaminase	ADA_HUMAN	15	15	21	18.2352	18.0645	18.3771	18.294	18.269	18.2014	17.9615	16.9998	17.6292	17.5	18.2818	17.8523	17.7576	17.8167	18.2089	17.9293	17.3917	17.2163	18.5022	18.1129	17.7849	17.4829	18.3551	18.0103	16.5929	16.4244	18.6026	18.381	17.5307	17.382	18.7963	18.6275	16.7302	16.9208	17.7847	17.6339	16.9756	17.01	18.0993	17.9002
P00846	MT-ATP6	ATP synthase subunit a	ATP6_HUMAN	2	2	2	20.8941	20.7907	20.1098	20.2977	19.3199	19.4312	18.9089	18.1644	20.7872	20.6129	20.402	19.8314	20.1131	19.7616	20.6511	20.2637	20.3637	19.9093	20.7454	20.1573	20.1253	19.972	19.1469	19.007	18.7876	19.7418	20.1054	20.5282	19.1864	19.2559	21.0805	21.1704	19.9478	20.0431	20.2505	20.5386	19.5901	19.7003	21.1136	20.953
P00918	CA2	Carbonic anhydrase 2	CAH2_HUMAN	7	7	8	NA	NA	NA	NA	17.488	17.3082	NA	NA	16.9676	16.8002	15.4563	16.1372	17.6227	17.4669	16.861	16.8999	17.5348	17.5069	16.0327	16.1372	16.7842	16.9375	16.9027	16.8334	17.3439	17.4839	16.0275	16.4623	NA	NA	NA	NA	18.7814	18.7938	18.4579	18.3891	15.9902	15.7312	16.0892	15.8461
P00966	ASS1	Argininosuccinate synthase	ASSY_HUMAN	33	39	54	19.7455	19.5844	21.9477	21.8014	19.761	19.7611	20.5139	19.645	19.7413	19.5026	20.3654	20.0998	20.5301	19.9328	20.7523	20.2844	19.4217	19.0187	20.2354	19.8157	19.9057	19.4461	20.5498	20.0924	17.8648	17.4542	21.4604	21.2034	19.8812	19.6029	20.9491	20.9736	19.8543	19.8173	20.872	20.7778	19.764	19.5969	20.933	20.7341
P00973	OAS1	2'-5'-oligoadenylate synthase 1	OAS1_HUMAN	3	3	3	NA	NA	NA	NA	NA	NA	NA	NA	16.7195	16.7552	NA	15.4526	16.7328	16.2668	17.1016	16.5595	16.4388	16.2775	NA	NA	15.3743	NA	NA	15.461	15.8519	16.0028	NA	14.9027	NA	NA	NA	NA	16.1684	15.937	NA	NA	17.1621	17.1202	15.1374	14.9863
P01023	A2M	Alpha-2-macroglobulin	A2MG_HUMAN	14	14	15	NA	NA	17.4159	17.3225	17.4841	NA	17.0317	16.9239	16.8993	15.9601	17.6097	17.6928	18.0634	16.7633	17.4889	17.1645	15.9591	15.6296	17.2531	16.9013	16.9141	16.233	16.8613	16.9927	17.8483	NA	17.2134	17.3306	NA	16.767	16.6749	17.136	16.6761	17.2488	17.1133	16.5143	17.6845	17.4128	16.5011	16.4722
P01024	C3	Complement C3	CO3_HUMAN	72	72	92	18.7512	18.5816	17.7758	17.6827	19.4866	19.5185	17.5409	16.8969	20.0956	20.0167	18.9493	18.6623	19.2232	18.7193	19.2378	18.9677	19.2186	18.8906	19.4703	19.0621	19.1053	18.9146	18.5803	18.3738	19.1723	19.0843	17.4389	17.3794	18.6211	18.465	18.5104	18.4562	20.0582	20.0332	19.3683	19.3022	20.3332	20.1691	18.8371	18.7084
P01033	TIMP1	Metalloproteinase inhibitor 1	TIMP1_HUMAN	12	12	17	21.9888	21.9041	21.8964	21.9449	21.729	21.888	20.8075	19.8111	21.3198	21.5196	20.4222	20.4626	21.9713	22.036	20.63	20.326	20.5418	20.3437	20.9278	20.7299	21.3522	21.5485	20.2629	20.4385	20.8018	20.7614	20.9212	20.9141	21.9335	22.0182	19.2735	19.6242	20.9768	20.9346	22.186	22.1392	20.517	20.3898	19.5774	19.5702
P01034	CST3	Cystatin-C	CYTC_HUMAN	4	4	5	20.0481	19.6486	20.2978	20.183	19.931	19.95	19.5022	18.6419	19.6965	19.7056	19.6418	19.5801	19.4796	19.4255	19.4489	19.4101	19.0312	18.6963	19.4977	19.4301	19.3976	19.4956	18.6461	18.7482	19.0045	19.1181	19.1972	19.5371	18.5108	18.8921	19.6836	19.8427	19.2285	19.3812	19.4233	19.6551	19.4567	19.4623	19.4343	19.3655
P01040	CSTA	Cystatin-A	CYTA_HUMAN	3	3	3	18.9777	19.0267	20.2311	20.3156	18.6934	18.8752	18.5998	17.442	18.2899	18.4384	17.9356	17.9826	19.4165	19.3823	18.4919	18.539	18.4393	18.115	17.5351	17.675	18.686	18.5737	18.4205	18.1635	17.17	NA	19.5992	19.6847	18.4867	18.3226	19.2482	19.4583	17.748	16.8979	18.4797	18.4964	17.4668	17.4316	20.1344	19.9025
P01042	KNG1	Kininogen-1	KNG1_HUMAN	1	1	1	NA	NA	NA	NA	NA	NA	NA	NA	NA	NA	NA	NA	NA	NA	NA	NA	NA	NA	NA	NA	NA	NA	NA	NA	16.287	NA	NA	NA	NA	NA	NA	NA	NA	NA	NA	NA	NA	NA	NA	NA
P01111	NRAS	GTPase NRas	RASN_HUMAN	10	10	12	20.4474	20.3116	20.365	20.3231	20.1626	20.1953	19.7905	19.0606	20.3502	20.2918	19.4274	19.4572	20.3338	20.1031	19.4954	19.4763	19.6708	19.5424	19.8555	19.6027	20.0227	20.058	20.0044	19.7693	20.9444	20.9522	20.2591	20.2547	19.9778	20.0203	20.0063	20.1085	20.6957	20.7853	19.9436	20.0827	20.7811	20.7111	20.0969	20.0067
P01112	HRAS	GTPase HRas	RASH_HUMAN	3	3	3	19.3924	19.3278	18.881	18.8638	18.5461	18.5665	17.9837	17.5902	18.8798	18.8285	17.8623	17.8156	19.0067	18.5009	17.6874	17.903	18.3587	17.9713	18.4863	18.2038	18.764	18.4022	18.1776	18.111	19.194	19.2256	18.6156	18.7243	18.9679	18.3686	18.6357	18.4754	18.8689	19.1689	18.5601	18.6091	18.9472	18.8053	18.5829	18.5886
P01116	KRAS	GTPase KRas	RASK_HUMAN	2	2	3	19.7977	19.796	19.5311	19.729	19.7443	19.829	19.2431	17.9983	19.5456	19.5707	19.384	19.4345	19.3641	19.8408	19.4146	19.3076	18.7995	18.5768	19.5608	19.288	19.6222	19.1863	19.5797	19.4362	20.019	20.0632	19.4586	19.3171	19.249	19.074	19.0748	19.2646	20.1255	19.9859	19.6046	19.3921	20.1202	20.0174	19.253	19.3754
P01130	LDLR	Low-density lipoprotein receptor	LDLR_HUMAN	20	21	31	18.3751	18.1343	18.1051	18.0734	19.1651	19.2959	18.2498	17.3126	19.2414	19.1474	17.547	17.444	18.9511	18.5583	17.7426	17.4806	18.5984	18.2108	17.1979	17.0551	19.957	19.5822	17.8137	17.6187	19.4274	19.2858	18.1257	18.1032	18.2512	18.1337	17.8582	17.7541	18.4324	18.4616	17.9286	17.9234	18.9301	18.7979	17.4509	17.67
P01137	TGFB1	Transforming growth factor beta-1 proprotein	TGFB1_HUMAN	4	4	4	17.6889	17.191	17.4775	17.2039	NA	16.3489	16.5263	15.3483	16.3698	16.0898	17.237	16.7637	16.4006	15.9434	17.0478	16.6118	16.2678	15.6444	15.9791	15.0912	16.1221	15.8353	16.0402	15.7493	16.8704	16.1797	17.132	16.8631	16.6554	16.3655	16.6757	16.3936	16.1404	15.6973	16.3615	16.3102	16.5316	16.2219	17.1523	17.1241
P01189	POMC	Pro-opiomelanocortin	COLI_HUMAN	1	1	1	NA	NA	NA	NA	NA	NA	NA	NA	13.3	NA	13.9084	NA	NA	NA	12.8613	NA	NA	NA	13.8916	NA	NA	NA	13.0141	NA	13.5296	13.0215	12.9347	12.244	NA	NA	NA	13.0549	13.1758	13.325	12.8341	NA	14.2167	14.0367	NA	NA
P01308	INS	Insulin	INS_HUMAN	2	2	3	18.1145	17.6719	21.7417	21.5775	17.4625	17.7071	22.7707	21.1864	18.0113	17.8334	NA	16.3566	NA	NA	19.4655	18.6123	NA	NA	16.2098	NA	17.5574	17.2788	23.9911	23.4765	18.2734	17.8233	20.5521	20.1696	18.3812	17.6215	22.8725	22.3935	18.7709	18.3411	19.9593	19.5101	20.3436	19.7829	23.1707	22.6388
P01591	JCHAIN	Immunoglobulin J chain	IGJ_HUMAN	4	4	4	18.4137	18.291	15.6449	15.5464	19.0437	19.3452	15.5225	NA	18.8314	18.7111	17.3095	16.8946	17.6677	17.3487	16.996	16.5612	18.5679	17.9194	18.1299	17.5687	18.5421	18.1165	17.0978	16.7021	NA	NA	NA	NA	17.128	17.2475	14.8042	16.2359	15.3698	15.894	16.618	13.7912	16.4552	15.784	NA	13.9352
P01889	HLA-B	HLA class I histocompatibility antigen, B alpha chain	HLAB_HUMAN	24	24	40	20.2484	20.2664	20.8771	20.7692	20.2447	20.3967	20.8541	18.7532	21.2725	20.9147	21.1806	20.7342	20.4598	19.8582	21.301	20.8501	19.6613	19.2532	20.2384	19.8322	20.8656	20.3954	20.6282	20.0313	21.6763	21.3665	20.9011	20.6295	19.5192	19.3099	20.1803	20.0525	20.8951	20.8803	20.7107	20.5746	22.1627	21.9695	21.1075	21.0306
P01893	HLA-H	Putative HLA class I histocompatibility antigen, alpha chain H	HLAH_HUMAN	6	8	14	19.0027	18.9762	19.4349	19.3304	18.8162	19.0783	19.3586	17.4062	20.5652	19.9532	20.6734	19.7937	20.3096	19.7954	20.3339	20.2142	18.5782	18.156	19.0489	18.0973	19.3698	19.1001	20.0871	19.4583	19.7666	20.0576	19.6604	19.2677	18.8997	18.7967	18.9143	19.1892	19.0573	19.21	18.9708	19.0442	20.7277	20.7399	18.5323	19.4733
P01903	HLA-DRA	HLA class II histocompatibility antigen, DR alpha chain	DRA_HUMAN	8	8	13	NA	NA	NA	17.2691	NA	NA	NA	NA	16.9345	NA	17.6973	NA	NA	NA	17.6497	17.3374	NA	15.8435	18.019	NA	NA	NA	18.9721	NA	16.4436	15.9042	NA	NA	17.0829	NA	NA	NA	18.6732	18.5866	18.4213	18.2121	16.9072	16.9474	NA	15.691
P01909	HLA-DQA1	HLA class II histocompatibility antigen, DQ alpha 1 chain	DQA1_HUMAN	1	1	1	NA	NA	NA	NA	NA	NA	NA	NA	NA	NA	NA	NA	NA	NA	NA	NA	NA	NA	NA	NA	NA	NA	NA	NA	NA	NA	NA	NA	NA	NA	NA	NA	16.7348	16.5958	15.0056	NA	NA	NA	NA	NA
P01911	HLA-DRB1	HLA class II histocompatibility antigen, DRB1 beta chain	DRB1_HUMAN	5	5	7	NA	NA	NA	NA	NA	NA	NA	NA	NA	NA	NA	NA	NA	NA	18.3275	17.8723	NA	NA	NA	NA	NA	NA	NA	NA	NA	NA	NA	NA	17.7646	NA	NA	18.1586	19.2332	19.2142	18.5621	18.0822	17.9713	18.8484	NA	NA
P02042	HBD	Hemoglobin subunit delta	HBD_HUMAN	1	1	1	NA	16.8159	18.6261	18.503	NA	NA	17.8801	17.0606	15.9766	14.9472	18.1399	18.3029	16.042	14.6266	18.3005	17.9231	15.2272	16.0173	18.8135	18.7489	15.6016	NA	18.2606	18.142	NA	NA	18.2618	18.1595	16.065	NA	18.9142	19.08	NA	NA	17.0007	NA	NA	NA	NA	NA
P02452	COL1A1	Collagen alpha-1(I) chain	CO1A1_HUMAN	30	31	48	16.5378	15.444	21.2765	21.1342	19.909	20.08	20.4619	18.6538	18.9789	18.7375	19.0395	18.636	18.8094	18.2562	19.7236	19.3653	18.2062	17.7678	18.7118	18.2474	19.6322	19.1907	20.0497	19.5154	20.2679	19.8475	21.4122	21.0365	15.4931	14.9001	20.1965	20.075	20.1292	20.0974	19.8425	19.6883	19.1651	18.9167	20.7556	20.5075
P02461	COL3A1	Collagen alpha-1(III) chain	CO3A1_HUMAN	85	97	140	19.37	19.2698	23.0937	23.0237	22.7904	22.9575	21.8498	19.7811	22.966	22.7164	21.8345	21.4339	22.4647	21.9107	22.4794	21.9453	21.2163	20.6892	21.1656	20.5905	22.7294	22.2451	21.6641	21.384	22.1291	21.858	22.7452	22.4461	19.2127	19.0972	22.1678	22.2321	22.6375	22.5531	22.0841	21.9837	22.1276	21.9971	22.5101	22.275
P02462	COL4A1	Collagen alpha-1(IV) chain	CO4A1_HUMAN	7	7	10	17.5806	17.5085	16.4394	16.3222	16.9641	17.2594	16.1709	14.6611	16.9722	16.8917	14.8391	15.3875	16.4186	15.1905	15.797	NA	16.5236	16.2126	15.7892	15.1315	16.9752	16.8437	16.0097	15.9801	17.6263	17.5495	16.6805	16.8359	15.8475	15.6193	15.3596	15.3131	16.7118	16.6027	15.8877	16.0385	16.5202	16.4602	16.1259	15.597
P02511	CRYAB	Alpha-crystallin B chain	CRYAB_HUMAN	13	14	20	18.1246	17.9559	19.485	19.4006	17.3983	17.2722	17.1566	15.983	16.9046	16.6009	18.8724	18.3572	18.6248	18.1043	19.2755	18.8433	16.8047	16.4198	18.4091	18.0972	18.0214	17.8334	18.2165	17.9335	17.0952	16.965	18.2867	18.123	18.1938	18.037	18.9297	19.0487	18.0947	18.1097	19.341	19.2982	19.7989	19.6517	18.2082	18.3675
P02545	LMNA	Prelamin-A/C	LMNA_HUMAN	96	106	183	23.682	23.5173	24.6341	24.5734	23.7114	23.8618	24.4704	22.0943	23.6587	23.3995	24.5123	24.0905	23.6415	23.051	24.548	23.9763	23.1094	22.508	24.9058	24.3106	23.8316	23.3545	24.6732	24.278	23.9405	23.7223	24.6828	24.3707	23.4369	23.173	24.6795	24.6839	23.705	23.6703	24.5134	24.3585	23.6395	23.5078	24.0331	23.9264
P02649	APOE	Apolipoprotein E	APOE_HUMAN	25	25	28	17.6519	17.5123	19.733	19.6503	16.8669	16.9048	17.8163	16.8768	16.7587	16.6155	18.4059	18.0208	16.736	16.1894	18.1755	17.7773	15.9919	16.0231	17.2475	16.7436	17.9127	17.6759	19.6184	19.0882	16.2624	15.7279	18.9653	18.6189	16.3336	16.1789	20.3327	20.3699	17.2382	17.1167	17.3626	17.3345	17.7594	17.6355	19.0149	18.9273
P02686	MBP	Myelin basic protein	MBP_HUMAN	4	4	6	18.4279	18.1945	NA	16.9594	18.23	18.8514	17.0704	NA	18.6193	18.3138	NA	16.9386	18.9088	18.1433	17.8415	17.3302	18.2346	17.693	17.1261	16.3092	18.8441	18.0227	17.2055	NA	16.8922	16.832	17.4985	NA	17.8891	16.6234	16.8419	16.756	17.1708	17.3197	16.9487	16.0428	17.3753	17.3582	NA	NA
P02751	FN1	Fibronectin	FINC_HUMAN	155	173	266	18.9104	18.7388	21.9168	21.8992	19.3111	19.4146	22.0833	20.873	18.0722	17.8655	19.1731	18.9264	17.9169	17.5568	20.2085	19.9162	18.5683	18.2064	19.7537	19.3181	18.4063	18.1287	19.5735	19.3236	23.5992	23.4808	22.7745	22.6161	18.7936	18.6484	20.3162	20.3884	21.5128	21.5179	21.2104	21.1584	20.1096	20.02	20.2326	20.1216
P02765	AHSG	Alpha-2-HS-glycoprotein	FETUA_HUMAN	3	3	5	NA	NA	NA	NA	16.9712	17.1812	NA	NA	NA	NA	NA	NA	16.2519	NA	NA	NA	NA	NA	NA	NA	17.3681	NA	NA	17.271	19.7316	18.8158	17.7801	16.2555	NA	17.6419	NA	NA	NA	NA	NA	15.9294	16.2872	NA	NA	NA
P02768	ALB	Albumin	ALBU_HUMAN	9	9	11	16.9875	16.123	17.9825	17.8179	17.0851	17.4548	20.6329	21.2259	16.9549	16.9322	21.1482	21.0674	16.6099	NA	21.5166	20.6693	17.137	NA	20.6742	19.2025	16.6394	16.8598	22.5104	21.9006	17.7659	17.6627	17.0026	17.7108	NA	16.0474	18.4271	18.2829	16.9234	17.2268	NA	18.9909	17.3286	17.4503	18.4596	18.3547
P02786	TFRC	Transferrin receptor protein 1	TFR1_HUMAN	43	47	75	21.9867	21.8244	20.1523	20.0801	20.974	21.0522	19.3108	18.4389	21.8505	21.8148	19.9373	19.6651	22.185	21.8093	20.2668	20.0186	21.404	21.0727	19.7681	19.4661	21.3251	21.1466	19.2499	18.9961	21.379	21.1253	19.6756	19.5808	21.187	21.0119	19.8616	19.7579	21.8659	21.7971	20.4574	20.3686	21.403	21.2196	20.0201	19.8555
P02787	TF	Serotransferrin	TRFE_HUMAN	50	53	77	21.0209	20.7229	19.6103	19.3528	20.897	20.9898	20.15	19.1193	21.4575	21.2116	20.3843	20.0274	21.7913	21.1814	20.6059	20.0971	21.034	20.5507	19.9918	19.4683	21.1877	20.7426	20.8497	20.3722	20.6578	20.4549	19.0567	18.8015	20.6366	20.4244	19.0972	19.1604	21.1133	21.1009	20.0708	19.8494	20.7157	20.582	19.8559	19.6032
P02790	HPX	Hemopexin	HEMO_HUMAN	3	3	3	NA	NA	16.9936	NA	NA	NA	17.8434	17.6294	NA	NA	17.3931	17.3951	NA	16.5407	17.8764	17.5703	NA	NA	NA	16.5602	NA	NA	17.0151	16.9817	NA	NA	NA	NA	NA	NA	NA	NA	NA	NA	NA	NA	17.1064	NA	17.1097	NA
P02792	FTL	Ferritin light chain	FRIL_HUMAN	12	13	23	22.4842	22.4565	23.633	23.5509	22.3809	22.3831	22.6003	21.3026	22.8294	22.6603	22.8913	22.5722	22.4573	22.2212	22.6624	22.3888	21.8716	21.4377	22.8062	22.3395	22.3402	22.2118	22.6585	22.3988	21.8638	21.6826	22.9692	22.9072	21.8995	21.7274	23.8892	23.9732	21.9597	21.8847	22.2562	22.1062	21.3363	21.2188	22.5038	22.5062
P02794	FTH1	Ferritin heavy chain	FRIH_HUMAN	18	19	38	23.326	23.2717	24.2706	24.2859	22.9829	23.055	23.206	20.6551	23.4016	23.0938	24.1379	23.6801	24.0744	23.6223	24.1088	23.7517	22.7761	22.3549	23.9662	23.5023	22.8999	22.7592	23.729	23.5325	23.4869	23.4417	24.0452	23.9834	23.8259	23.7027	24.6393	24.825	23.2898	23.3017	23.424	23.3681	22.4199	22.4165	23.4929	23.4383
P02795	MT2A	Metallothionein-2	MT2_HUMAN	3	5	5	12.6161	13.5923	16.4698	16.5413	17.6202	18.1024	17.4758	13.5375	16.0927	15.3423	14.539	13.1154	19.0955	18.7273	14.2695	13.8257	12.847	12.896	16.1798	15.6385	16.7927	16.3712	14.1152	14.2144	14.5955	14.3239	17.5018	17.4237	17.5163	17.4377	12.6004	13.5335	15.4898	15.3864	16.7147	16.5282	13.3216	13.7853	14.9975	14.6028
P03886	MT-ND1	NADH-ubiquinone oxidoreductase chain 1	NU1M_HUMAN	1	1	2	18.0445	17.7846	17.5269	17.5821	17.6639	17.2802	17.6267	15.9492	18.8004	18.353	17.8625	17.5799	18.0612	16.9319	18.1897	17.6938	17.9422	17.187	17.6624	17.0744	17.7961	17.3959	16.2863	16.1007	17.268	17.2015	17.8681	17.6771	16.3858	16.2078	17.8232	17.8607	17.6881	17.4307	17.3333	17.3148	17.1164	16.9094	18.1351	17.8272
P03891	MT-ND2	NADH-ubiquinone oxidoreductase chain 2	NU2M_HUMAN	1	1	1	17.7251	17.7298	18.0396	NA	NA	NA	NA	NA	18.266	18.1662	17.7633	17.8286	17.4917	NA	18.0583	17.9797	18.0704	18.0347	18.0154	17.7825	17.8767	17.8016	17.7193	NA	17.427	16.878	18.048	18.2805	NA	NA	18.1147	18.2445	17.6165	NA	17.9253	NA	17.2606	NA	18.3777	18.5533
P03905	MT-ND4	NADH-ubiquinone oxidoreductase chain 4	NU4M_HUMAN	1	1	2	14.0096	14.5645	15.581	15.439	14.719	13.7141	13.0203	NA	14.3821	13.8792	14.6938	14.7149	14.6902	13.5376	14.7492	14.4431	14.5637	14.1141	13.6999	13.9606	13.5038	13.6853	13.9914	13.6956	13.2635	12.137	14.528	13.9652	NA	NA	14.2236	14.556	13.3375	13.2169	14.3944	14.4277	12.9862	13.674	14.5058	14.2852
P03928	MT-ATP8	ATP synthase protein 8	ATP8_HUMAN	4	6	9	19.7036	18.7212	19.022	18.9191	19.212	18.9362	18.6388	17.7761	19.6231	19.0509	19.6478	18.797	19.4818	18.5814	19.7448	19.0909	18.8508	18.0421	19.799	18.8798	19.3032	18.615	19.7382	19.1912	19.1729	18.1831	19.4117	18.6364	18.3611	17.9575	19.712	19.679	18.8566	18.8593	18.9664	18.7638	18.9606	18.6359	19.4704	19.1324
P03973	SLPI	Antileukoproteinase	SLPI_HUMAN	3	3	5	18.4027	17.7858	NA	NA	18.7829	18.8082	NA	NA	18.8705	18.3473	NA	19.5586	19.9255	19.355	15.2402	NA	18.9756	18.0909	NA	NA	18.781	18.0635	NA	NA	16.3394	16.229	NA	NA	17.2164	17.0204	NA	NA	17.5484	17.6287	17.4263	17.3347	17.159	16.6247	NA	NA
P04035	HMGCR	3-hydroxy-3-methylglutaryl-coenzyme A reductase	HMDH_HUMAN	2	2	3	14.4665	NA	16.3223	15.7449	15.568	15.8358	15.8761	15.5217	16.1943	16.4602	NA	NA	NA	15.5597	15.6019	NA	14.1819	14.5144	NA	14.84	16.0228	16.034	15.5422	15.4996	15.5301	15.66	15.8546	15.9969	NA	NA	16.2701	15.9312	16.0281	16.0707	15.899	15.6428	16.3744	15.998	15.5818	15.6318
P04040	CAT	Catalase	CATA_HUMAN	34	34	48	19.9556	19.8574	19.3571	19.3319	18.8601	18.9951	18.4116	17.7661	19.4887	19.4899	18.974	18.7385	19.3814	18.9477	19.2221	18.8735	19.0204	18.6892	18.9388	18.554	19.458	19.2416	19.0256	18.7322	18.7745	18.7084	18.8874	18.7114	18.8722	18.7152	19.6055	19.6157	19.3884	19.3358	19.3415	19.2839	19.9453	19.8205	19.4424	19.3581
P04049	RAF1	RAF proto-oncogene serine/threonine-protein kinase	RAF1_HUMAN	8	9	9	15.6115	15.6059	16.0602	15.9314	15.9904	16.0571	14.6201	14.4008	16.1755	15.9401	15.2583	15.2131	16.1859	16.0386	15.296	15.5305	15.4241	15.6231	15.0923	15.2343	16.1546	15.9847	14.3681	14.4627	14.4053	15.271	15.3664	15.4986	15.5804	15.2337	15.2058	15.5694	15.3446	15.3205	15.5649	15.5721	15.2625	15.1378	15.2833	15.2375
P04062	GBA1	Lysosomal acid glucosylceramidase	GBA1_HUMAN	25	29	44	21.0466	20.8644	21.6695	21.5859	20.0048	19.9695	20.45	19.6015	20.1794	20.0399	20.7659	20.4637	19.9648	19.4575	21.0022	20.5827	19.8358	19.466	21.4473	21.0572	20.2887	20.0682	20.6354	20.3621	20.1795	19.8668	20.6477	20.4567	20.5245	20.3342	21.2628	21.2369	19.8704	19.7777	20.4464	20.3752	19.3306	19.1325	19.9569	19.8209
P04066	FUCA1	Tissue alpha-L-fucosidase	FUCO_HUMAN	24	25	40	18.0544	18.0684	18.3871	18.3107	16.664	16.68	17.721	16.9995	17.0065	16.864	19.3284	19.1599	17.1446	16.9142	18.8254	18.5887	16.6556	16.4769	19.271	19.0381	16.8128	16.9241	18.6553	18.4865	16.1326	16.0671	18.2012	18.1743	16.7561	16.607	19.041	19.0956	16.5162	16.4472	17.9989	17.8131	16.0935	16.0252	17.9288	18.0597
P04075	ALDOA	Fructose-bisphosphate aldolase A	ALDOA_HUMAN	47	51	87	24.8203	24.7919	25.4449	25.4119	25.5746	25.6099	25.0055	23.1857	25.2469	24.8789	24.9142	24.412	26.0238	25.7195	25.0849	24.6003	25.0792	24.6801	25.0503	24.5573	25.7316	25.5665	24.3905	24.0763	23.501	23.4022	25.0308	24.926	25.3958	25.2255	24.5299	24.7331	24.5436	24.5188	25.2501	25.095	24.3047	24.1272	24.5917	24.4845
P04080	CSTB	Cystatin-B	CYTB_HUMAN	10	13	20	22.2522	22.1941	23.7797	23.5276	22.7985	22.8868	23.0671	21.5315	22.2537	22.1216	23.131	22.6789	22.8813	22.4189	23.3641	22.855	22.2378	21.7474	23.3647	22.8822	22.9382	22.6277	22.9406	22.5452	20.8133	20.2815	23.3734	23.1367	22.7613	22.5587	23.3134	23.3748	21.635	21.6702	23.4116	23.3084	21.3138	21.14	23.5134	23.2229
P04083	ANXA1	Annexin A1	ANXA1_HUMAN	42	47	74	24.8928	24.8372	25.1773	25.1207	25.7136	25.7061	24.4336	23.1949	25.1461	24.9845	24.4565	24.1855	25.8546	25.5591	24.6527	24.385	24.9193	24.6539	24.9828	24.6007	25.4775	25.2881	24.5654	24.4249	23.2467	23.1275	24.5922	24.5241	25.1804	25.0859	24.8653	24.9162	24.1792	24.127	24.7262	24.6815	24.0798	23.9312	24.6048	24.4314
P04150	NR3C1	Glucocorticoid receptor	GCR_HUMAN	6	6	6	15.8065	16.1395	16.2619	16.5644	16.1916	16.6949	15.5083	15.1027	15.7508	16.0727	15.2366	15.6401	15.9644	15.9941	15.2409	14.1269	15.2145	13.8312	15.5787	14.863	15.81	15.2534	15.7179	14.9249	16.6543	16.6934	15.9431	15.9997	15.6934	15.5907	16.0403	15.6998	16.6251	16.513	16.2409	16.2951	16.3506	16.1571	16.0178	15.6443
P04156	PRNP	Major prion protein	PRIO_HUMAN	3	3	3	19.225	18.5071	19.4128	18.6566	18.3196	18.6488	18.5946	17.6484	18.3812	18.1618	17.5948	17.1016	18.7937	18.5175	18.2276	17.7612	18.335	17.7825	17.7751	17.3176	18.7103	18.3431	17.5861	16.9214	17.9975	17.8033	17.5216	17.7604	18.4823	18.2358	16.862	17.1617	17.1299	17.3591	17.4679	17.8619	17.6453	17.2324	18.9843	17.9359
P04179	SOD2	Superoxide dismutase [Mn], mitochondrial	SODM_HUMAN	20	23	43	26.6081	26.5831	25.6171	25.6544	24.2911	24.2702	25.2375	24.1341	25.0232	24.9847	26.4604	26.2396	24.1764	23.9129	27.1105	26.8022	23.8623	23.5902	26.9877	26.615	23.439	23.2665	26.4171	26.2415	24.9313	24.9066	25.7556	25.7602	25.6348	25.6215	26.5048	26.7058	24.9009	24.8654	25.2704	25.1866	25.2368	25.0411	25.3169	25.4264
P04181	OAT	Ornithine aminotransferase, mitochondrial	OAT_HUMAN	27	29	44	21.6722	21.5706	21.2508	21.0743	20.4213	20.5408	19.8877	19.1228	20.8819	20.7449	20.1725	19.9611	20.6747	20.2242	21.048	20.8528	20.8547	20.4756	20.595	20.2593	20.8312	20.6814	20.3919	20.2076	21.2328	21.0926	20.4303	20.2547	20.2962	20.2167	21.2513	21.2186	20.8656	20.8362	20.4705	20.4192	21.604	21.4799	20.3975	20.3564
P04183	TK1	Thymidine kinase, cytosolic	KITH_HUMAN	3	3	3	NA	NA	NA	NA	NA	NA	NA	NA	15.8494	15.8229	NA	NA	NA	16.1776	NA	NA	NA	NA	NA	NA	16.6269	16.5002	NA	NA	17.3993	17.2626	NA	15.6114	NA	NA	NA	NA	16.2339	16.6858	NA	NA	18.0203	17.811	14.7081	15.1095
P04216	THY1	Thy-1 membrane glycoprotein	THY1_HUMAN	4	4	9	21.641	21.2753	21.5551	21.3154	21.9532	21.9481	19.2543	18.7455	20.9462	20.7134	18.6143	17.9381	22.1653	21.666	19.4346	19.1688	21.655	21.3437	19.7808	19.2858	21.7951	21.5008	19.3287	18.7915	21.3826	20.988	20.5026	20.3088	21.4106	21.0291	19.9665	19.7257	20.9678	20.8583	19.5831	19.4169	20.9644	20.6118	19.3972	19.2663
P04233	CD74	HLA class II histocompatibility antigen gamma chain	HG2A_HUMAN	6	6	10	15.1781	15.8219	NA	NA	NA	NA	NA	NA	14.9405	15.2726	15.0878	14.41	NA	NA	16.4031	16.0626	NA	NA	16.7889	NA	17.0087	16.4486	15.1832	14.8247	17.1327	16.6659	NA	NA	NA	14.8097	15.3292	13.8199	19.6633	19.5132	18.6414	18.5203	18.2417	18.0086	15.7471	15.6186
P04350	TUBB4A	Tubulin beta-4A chain	TBB4A_HUMAN	4	6	7	22.8465	22.3142	22.6385	22.8105	23.1453	22.9986	22.7769	21.4361	22.7813	22.3481	22.049	22.0388	23.3952	23.1253	22.2836	22.4619	21.9718	21.3773	22.2977	22.1376	22.3307	22.7327	22.3455	22.1462	21.2862	21.1957	22.4562	22.6009	22.2201	22.446	22.621	22.5347	22.5897	22.61	22.1454	22.4738	22.2089	21.7394	22.0148	21.913
P04406	GAPDH	Glyceraldehyde-3-phosphate dehydrogenase	G3P_HUMAN	28	48	90	26.0968	26.0493	26.6343	26.7757	27.3246	27.3932	26.0894	25.0651	26.4149	26.3213	25.964	25.9131	27.464	27.3119	26.1635	26.0655	26.074	25.9894	26.4813	26.2269	26.96	26.8634	25.7172	25.6748	25.343	25.304	26.354	26.3804	27.1304	27.0986	26.1879	26.2719	26.2964	26.3659	26.5675	26.6093	25.9304	25.849	25.709	25.8333
P04424	ASL	Argininosuccinate lyase	ARLY_HUMAN	11	11	14	18.2777	18.0193	18.6807	18.7049	18.9365	18.8418	18.0658	16.3236	18.437	18.212	17.7705	17.3761	18.9165	18.4428	18.1913	17.9232	17.987	17.607	18.1497	17.7698	18.5661	18.4393	17.9928	17.6235	18.0645	17.6557	18.3259	18.3214	17.8766	17.515	18.1377	18.1689	18.3389	18.3389	18.5079	18.3145	18.0725	17.9197	18.0912	17.8242
P04439	HLA-A	HLA class I histocompatibility antigen, A alpha chain	HLAA_HUMAN	15	15	21	18.6813	18.4781	18.8	18.7435	17.823	18.056	18.0717	16.884	19.3397	18.9107	19.1357	18.8257	18.9265	18.435	19.3972	19.0174	18.3281	17.855	18.6587	18.2059	18.8584	18.5824	18.6044	18.3646	19.6508	19.45	19.052	18.9679	17.7537	17.7412	18.411	18.5211	18.7538	18.7053	18.5418	18.3211	20.1071	20.0196	18.9846	19.0392
P04440	HLA-DPB1	HLA class II histocompatibility antigen, DP beta 1 chain	DPB1_HUMAN	2	2	2	NA	NA	NA	NA	NA	NA	NA	NA	NA	NA	NA	NA	NA	NA	NA	NA	NA	NA	NA	NA	NA	NA	NA	NA	NA	NA	NA	NA	NA	NA	NA	NA	18.0509	18.2815	17.6036	16.7872	NA	NA	NA	NA
P04626	ERBB2	Receptor tyrosine-protein kinase erbB-2	ERBB2_HUMAN	2	2	2	16.5864	16.4198	15.8149	15.9426	16.0682	15.9566	NA	NA	16.5709	16.6244	NA	15.9158	NA	NA	16.1667	15.4968	16.1957	16.5145	15.9756	15.7571	16.283	16.2948	NA	14.883	16.759	16.5228	NA	15.3602	16.153	15.6535	15.2693	15.3579	16.8481	16.7687	16.0822	15.927	16.5389	16.4428	15.576	NA
P04632	CAPNS1	Calpain small subunit 1	CPNS1_HUMAN	22	34	46	22.0054	22.0427	22.8993	22.907	22.6214	22.7229	22.451	21.3018	22.4337	22.2533	22.2455	22.0175	23.1154	22.7484	22.5261	22.269	22.277	21.9741	22.6002	22.1656	22.8155	22.5947	22.3872	22.1446	20.8121	20.7527	22.6438	22.5319	22.2809	22.2344	22.3642	22.4126	21.5482	21.6304	22.4443	22.4344	21.4612	21.383	22.4307	22.4977
P04637	TP53	Cellular tumor antigen p53	P53_HUMAN	3	3	3	NA	NA	NA	NA	NA	14.174	NA	NA	NA	NA	NA	NA	NA	NA	NA	NA	NA	NA	NA	NA	NA	NA	NA	NA	NA	NA	NA	NA	15.219	NA	NA	NA	NA	14.7872	13.5612	NA	17.3012	17.2602	NA	NA
P04792	HSPB1	Heat shock protein beta-1	HSPB1_HUMAN	28	28	54	23.3366	23.3728	24.7003	24.7308	24.4753	24.4698	24.3139	22.9297	23.4509	23.1439	24.3317	23.7908	23.8935	23.4887	24.2301	23.7543	23.7817	23.3218	24.6066	24.093	23.9735	23.7731	24.0704	23.7063	22.8241	22.5937	24.7414	24.6027	23.6332	23.494	24.4481	24.522	23.8005	23.7515	24.6865	24.5811	23.9879	23.8555	24.0375	24.0857
P04843	RPN1	Dolichyl-diphosphooligosaccharide--protein glycosyltransferase subunit 1	RPN1_HUMAN	51	53	87	23.3698	23.3078	23.188	23.1698	22.5239	22.6289	22.2483	21.2684	22.6496	22.6181	22.3654	22.1011	22.6156	22.2778	22.6331	22.2756	22.1502	21.9347	22.3953	22.0992	22.5813	22.4062	22.1853	21.9089	23.1115	23.0485	22.8952	22.8285	22.6555	22.5074	22.7343	22.7732	23.1099	23.0691	22.9408	22.8804	23.1068	22.9873	22.4877	22.4785
P04844	RPN2	Dolichyl-diphosphooligosaccharide--protein glycosyltransferase subunit 2	RPN2_HUMAN	36	39	62	22.734	22.5989	22.444	22.4135	21.6488	21.678	21.438	20.4999	21.9654	21.7757	21.5942	21.3455	21.7936	21.4107	21.8598	21.504	21.5274	21.2358	21.3707	21.1105	21.7617	21.5998	20.9493	20.8067	22.1093	22.1513	22.0742	21.9871	21.931	21.8077	21.9267	21.8371	21.9021	21.8817	21.8384	21.8931	22.0409	21.9361	21.6903	21.6592
P04899	GNAI2	Guanine nucleotide-binding protein G(i) subunit alpha-2	GNAI2_HUMAN	15	16	25	20.7067	20.6188	20.8597	20.6819	20.2425	20.253	20.0869	19.0443	20.7305	20.5962	20.2874	20.0585	20.7509	20.4187	20.3704	19.9974	20.377	20.107	20.6957	20.3457	20.9128	20.6991	19.8858	19.5612	20.7093	20.558	20.6713	20.5164	20.5573	20.421	20.3513	20.2725	20.6581	20.6519	20.4021	20.251	20.364	20.2874	20.4047	20.2034
P04920	SLC4A2	Anion exchange protein 2	B3A2_HUMAN	16	16	17	18.6171	18.5192	17.0709	16.9397	17.5181	17.5	16.7568	16.2293	18.0499	17.8593	16.2777	15.7448	18.4671	17.9769	17.3034	16.7207	17.746	17.3654	16.7641	16.3324	17.8569	17.6532	NA	15.2569	17.53	17.3909	16.2708	15.8906	18.0199	17.8516	16.2501	16.526	17.5228	17.4242	17.0487	16.8703	17.7665	17.6441	16.3956	16.3278
P04921	GYPC	Glycophorin-C	GLPC_HUMAN	1	1	1	16.9433	16.832	17.4768	17.7978	17.0848	17.1413	17.3113	16.4894	17.4685	17.1571	17.1895	16.8707	17.3679	17.3852	17.69	17.0232	17.2392	16.6819	17.3382	NA	16.7033	17.2695	17.3261	16.9366	18.7275	17.7768	17.8455	17.263	17.3327	17.1275	17.0392	17.0042	18.4074	17.3391	16.7826	17.0687	17.6759	17.5906	17.651	17.4367
P05023	ATP1A1	Sodium/potassium-transporting ATPase subunit alpha-1	AT1A1_HUMAN	46	52	72	22.0356	21.8777	21.9356	21.8647	21.7973	21.8794	21.2982	20.224	22.4128	22.2408	21.6816	21.3109	22.5977	22.23	21.9078	21.5436	21.6918	21.3369	21.7114	21.2412	22.0368	21.7901	21.2616	20.8508	22.3708	22.1685	21.4827	21.2618	21.6944	21.6301	21.269	21.3358	22.7195	22.6955	22.0504	21.9573	22.487	22.371	21.5973	21.3884
P05026	ATP1B1	Sodium/potassium-transporting ATPase subunit beta-1	AT1B1_HUMAN	11	11	13	19.5303	19.4506	18.5687	18.4406	19.2358	19.4384	18.2139	17.2266	20.0459	19.9767	18.587	18.5875	20.4645	20.0968	19.1278	18.9024	19.5444	18.9956	18.9033	18.5499	19.9761	19.6067	18.1052	18.1878	19.1529	19.0983	17.6494	17.5947	18.9285	18.6924	18.3035	18.3125	20.0655	20.0029	19.704	19.5532	20.0461	19.8379	18.972	18.687
P05067	APP	Amyloid-beta precursor protein	A4_HUMAN	16	17	21	19.3816	19.2218	18.47	18.5311	18.709	18.8717	18.342	17.4252	18.7129	18.7901	18.0376	17.9154	18.2856	18.1059	18.2256	17.9905	18.4779	18.1743	18.7417	18.3269	18.8521	18.8014	18.2054	17.8505	19.0372	18.9841	18.5494	18.557	18.2285	18.3036	18.2348	18.3792	18.9377	19.0372	19.0832	19.0252	18.998	18.9978	18.5354	18.468
P05090	APOD	Apolipoprotein D	APOD_HUMAN	3	3	3	NA	14.8004	18.9644	18.3667	15.926	NA	17.1662	NA	15.3464	NA	NA	NA	NA	13.8997	16.4953	15.7643	16.3806	NA	NA	NA	NA	12.8215	16.3638	16.1687	NA	NA	18.5831	17.9602	13.9825	13.0691	17.4573	17.178	14.7732	15.7813	16.5621	16.1217	15.8171	14.8794	17.9687	17.43
P05091	ALDH2	Aldehyde dehydrogenase, mitochondrial	ALDH2_HUMAN	44	50	72	22.207	22.0629	21.5926	21.4501	21.5672	21.6421	21.6034	20.6817	22.206	22.1334	22.4987	22.2865	21.4338	21.0406	22.3735	22.1343	21.757	21.5292	22.3066	22.0294	21.5835	21.4364	22.1982	21.9735	21.2811	21.2147	21.6078	21.4971	20.5523	20.4278	22.1039	22.0943	21.707	21.734	22.0109	22.0157	21.818	21.8045	22.9742	22.8379
P05106	ITGB3	Integrin beta-3	ITB3_HUMAN	12	12	13	17.9118	17.7837	18.4035	18.3092	17.8345	18.0129	17.4515	15.9998	17.4727	17.7553	17.3517	17.0675	17.2905	17.0665	17.1215	17.108	17.2474	16.9826	17.3391	17.068	17.6576	17.2983	17.5194	17.0805	17.9317	17.7323	17.0961	17.0075	17.3178	16.9388	17.4876	17.3559	18.0061	17.7317	17.9365	17.9339	17.3721	17.2033	17.384	17.2559
P05107;P26010	ITGB2;ITGB7	Integrin beta-2;Integrin beta-7	ITB2_HUMAN;ITB7_HUMAN	1	1	1	20.4145	20.4655	21.6285	21.6811	19.7117	19.8073	20.7322	19.7728	19.8537	19.8994	20.6372	20.6955	19.5613	19.7235	20.7528	20.752	19.7985	19.7683	20.1623	20.3426	19.8226	19.917	19.6381	19.5964	20.2446	20.2427	20.8886	21.1853	19.9145	19.9333	20.6847	20.8154	20.0832	20.1803	21.0202	21.0317	19.2994	19.2791	20.7837	20.7138
P05109	S100A8	Protein S100-A8	S10A8_HUMAN	2	2	2	NA	NA	NA	NA	NA	NA	NA	NA	NA	NA	NA	NA	NA	18.3102	NA	NA	NA	16.1775	11.6249	NA	NA	17.7575	15.5591	15.5318	16.4206	16.2205	16.252	NA	NA	NA	NA	NA	17.7634	17.8157	17.0858	17.0914	17.252	17.2173	15.8595	15.4057
P05114	HMGN1	Non-histone chromosomal protein HMG-14	HMGN1_HUMAN	5	5	6	18.4182	18.8235	19.2015	19.1868	18.7706	19.1	18.8566	14.7225	19.4613	18.7797	19.6212	18.812	19.0429	18.4679	18.9398	18.5642	18.5112	17.6849	19.2203	18.7097	18.8162	18.592	18.3192	18.2083	19.3324	19.3752	19.2773	19.114	17.9353	18.0801	18.4223	18.6568	19.3381	19.373	19.1424	18.8423	19.4902	19.5988	18.8841	19.0304
P05120	SERPINB2	Plasminogen activator inhibitor 2	PAI2_HUMAN	34	51	74	21.8075	21.6718	23.2425	23.2447	22.5696	22.5606	21.4497	20.4894	22.2801	22.2306	22.1696	22.0542	23.733	23.4207	23.8408	23.6488	21.7252	21.4925	24.6186	24.3003	22.3689	22.2534	22.7242	22.5378	19.4231	19.4948	19.2398	19.2848	21.9297	21.8608	22.0075	22.076	20.9727	21.0821	22.9885	22.9906	21.3428	21.2844	20.5428	20.4038
P05121	SERPINE1	Plasminogen activator inhibitor 1	PAI1_HUMAN	29	42	56	20.931	20.7419	22.0555	21.9395	20.0025	19.9815	21.0706	20.1166	18.9445	18.7386	20.3346	20.1021	19.9116	19.4673	21.406	21.0903	19.8295	19.4578	20.6662	20.2783	19.7537	19.481	20.1242	19.9142	21.9088	21.826	21.2124	21.1105	20.578	20.4152	20.7351	20.6568	19.9715	19.8973	21.5101	21.3966	20.1878	20.0187	20.6648	20.493
P05141	SLC25A5	ADP/ATP translocase 2	ADT2_HUMAN	34	39	58	25.0882	24.8896	24.2126	24.0883	23.168	23.3102	23.5794	22.2643	24.1641	24.0394	23.819	23.5409	23.5877	23.127	24.3044	23.9139	23.4569	22.98	24.2992	23.8025	23.7679	23.4475	24.3234	23.9299	24.1942	23.8953	23.9203	23.6499	23.7348	23.4599	24.7466	24.6547	24.0429	23.9294	23.9199	23.6684	24.6291	24.3749	24.3828	24.1403
P05155	SERPING1	Plasma protease C1 inhibitor	IC1_HUMAN	17	18	23	19.1728	19.0971	18.4546	18.4455	19.5383	19.7427	18.6432	17.9543	19.5696	19.558	19.9186	19.6835	19.1138	18.5664	19.6175	19.3045	19.2502	18.9931	20.1457	19.696	19.3789	19.279	19.0467	18.7036	18.7731	18.7052	18.3665	18.3957	19.1398	18.8619	19.1245	19.0443	19.0733	19.091	19.3254	19.2476	19.5984	19.4072	18.8557	18.7581
P05156	CFI	Complement factor I	CFAI_HUMAN	8	8	9	19.1483	19.0899	19.3376	19.3819	19.7596	19.7284	18.1766	17.8239	19.6087	19.5579	19.1027	18.9559	19.1237	19.1655	18.5436	18.2676	18.7917	18.5154	NA	17.5856	19.1564	19.0114	18.6939	18.5518	18.3997	18.6578	18.4762	18.7576	18.7125	18.5969	18.7445	18.6435	19.1418	19.1338	18.8714	18.6876	18.9623	18.8918	18.6492	18.5209
P05161	ISG15	Ubiquitin-like protein ISG15	ISG15_HUMAN	15	16	23	18.7932	18.6698	18.5431	18.3289	19.631	19.6484	18.1406	17.4017	19.67	19.6256	18.7217	18.6076	19.4774	18.9934	19.9297	19.6391	19.9366	19.6437	18.4621	17.8178	18.676	18.5185	17.6496	17.3731	21.0625	20.8557	18.4485	18.282	18.87	18.7094	18.4833	18.2085	20.4582	20.3816	18.8971	18.6588	22.5909	22.3532	20.0446	19.8811
P05165	PCCA	Propionyl-CoA carboxylase alpha chain, mitochondrial	PCCA_HUMAN	31	32	44	19.6049	19.3851	19.757	19.7082	18.3054	18.4889	18.6886	17.9478	19.1842	18.8462	19.3645	19.0272	19.0251	18.3522	19.7519	19.3347	18.5607	18.1322	19.4966	19.0132	18.7501	18.2869	19.6867	19.2107	18.4268	17.9209	19.3406	19.0762	18.3013	18.1027	19.9425	19.7743	18.6124	18.5203	19.1365	18.9463	18.3648	18.3191	20.0037	19.8702
P05166	PCCB	Propionyl-CoA carboxylase beta chain, mitochondrial	PCCB_HUMAN	24	24	29	19.4955	19.4385	19.6172	19.5954	17.9108	17.986	18.4504	17.6219	18.6817	18.6247	19.0615	18.9014	18.3369	18.1414	19.5085	19.2624	18.1049	17.8534	19.0855	18.766	18.0105	17.8551	19.2399	19.0555	17.9492	17.9159	19.0728	18.9524	17.8237	17.8086	19.7535	19.6247	18.4122	18.3953	18.8474	18.8747	18.1669	18.1351	19.8055	19.7323
P05187	ALPP	Alkaline phosphatase, placental type	PPB1_HUMAN	19	19	22	NA	18.1521	NA	NA	NA	NA	NA	16.1141	NA	NA	NA	NA	NA	NA	NA	NA	16.2022	NA	NA	NA	NA	NA	NA	NA	18.4909	18.6163	NA	NA	16.9957	NA	NA	NA	17.8973	17.9553	14.4258	NA	19.882	19.6212	17.5123	17.3331
P05198	EIF2S1	Eukaryotic translation initiation factor 2 subunit 1	IF2A_HUMAN	28	31	45	21.4452	21.2629	21.5531	21.3785	21.3986	21.5527	20.8387	19.2025	21.553	21.256	20.9176	20.5184	21.7077	21.1994	21.1561	20.7457	21.1265	20.6813	21.1607	20.7259	21.6325	21.2152	20.7762	20.4311	21.172	20.9199	21.1436	20.9283	21.4616	21.2531	20.9987	20.9511	21.4197	21.2798	21.2536	21.1189	21.1961	21.0578	20.9582	20.8192
P05204	HMGN2	Non-histone chromosomal protein HMG-17	HMGN2_HUMAN	4	4	5	NA	NA	14.1321	15.4424	15.3416	15.5114	NA	11.5396	16.6594	14.6792	16.817	NA	15.0558	14.7883	15.8233	NA	11.9717	NA	14.9506	NA	15.093	15.3008	15.2637	12.9496	16.1158	15.6022	15.0833	14.2441	NA	13.0435	NA	13.2441	16.2359	16.2508	14.0915	14.1411	16.1266	15.9044	12.2378	12.9714
P05362	ICAM1	Intercellular adhesion molecule 1	ICAM1_HUMAN	19	20	27	22.3763	22.193	19.3539	19.3332	20.3237	20.4517	18.8964	17.9184	21.4595	21.3637	19.7053	19.3485	21.5215	21.1061	20.5768	20.2666	20.4045	19.9687	19.0542	18.5	20.6057	20.483	19.4545	18.8959	20.9487	20.7938	19.2024	19.0441	21.1826	20.9599	19.2406	19.0336	20.1582	20.1018	19.62	19.6016	21.0154	20.9104	19.8379	19.724
P05386	RPLP1	60S acidic ribosomal protein P1	RLA1_HUMAN	5	5	9	23.9842	23.8468	24.245	24.2718	24.4259	24.1448	24.1564	23.4167	24.4663	24.271	23.539	23.6066	24.068	24.1363	23.8161	23.7063	23.6098	23.929	23.6312	23.7597	24.269	24.3603	23.4675	23.6412	24.0881	24.3908	24.1524	24.2295	24.0148	24.2877	23.956	24.1199	24.3112	24.3119	24.0928	24.1514	24.0408	24.0629	24.0512	23.9309
P05387	RPLP2	60S acidic ribosomal protein P2	RLA2_HUMAN	11	12	21	23.6856	23.6714	24.1458	24.074	24.3172	24.3949	23.7551	22.6358	24.032	23.8932	23.3312	23.1052	24.1239	23.8765	23.6386	23.3381	23.4325	23.2016	23.5958	23.2998	24.0215	23.9729	23.5021	23.311	23.9255	23.9587	23.9487	23.9879	23.9607	23.9332	23.5869	23.6503	24.0468	24.0907	23.9077	23.818	24.0357	23.8739	23.6583	23.4405
P05388	RPLP0	60S acidic ribosomal protein P0	RLA0_HUMAN	21	24	39	24.1861	24.0762	24.2506	24.2738	24.0737	24.1571	23.6481	22.5484	24.2016	24.143	23.4774	23.3048	24.1897	23.9259	23.6663	23.4758	23.6776	23.4664	23.6257	23.3773	24.2398	24.1651	22.9965	22.8015	24.0506	24.0701	23.9929	24.0696	24.0248	24.0298	23.5344	23.7273	24.1798	24.2023	23.9806	23.9974	24.0534	23.9777	23.7598	23.6501
P05412	JUN	Transcription factor Jun	JUN_HUMAN	4	4	5	17.2591	17.2409	18.0402	18.1071	17.847	17.826	17.2842	16.1907	17.2322	17.4245	16.7843	15.2807	17.3573	17.2181	17.0925	16.5061	16.6887	16.6279	17.4768	16.9989	17.48	17.7107	16.793	16.5968	17.7052	17.8394	16.9703	17.3292	17.3754	17.5994	17.4496	17.1796	16.6939	16.7094	17.1298	17.1553	17.1486	16.9442	16.4323	16.7988
P05413	FABP3	Fatty acid-binding protein, heart	FABPH_HUMAN	8	9	12	16.9269	16.9744	20.3555	19.9658	18.4443	18.0603	19.1294	18.3777	18.4577	17.88	19.4088	18.7026	18.4309	17.8628	19.7841	19.1565	17.7867	17.3301	18.913	18.3857	19.5213	19.0501	19.2359	18.5863	17.8177	17.7848	20.0774	19.5259	15.6686	15.9198	19.5577	19.4905	17.6759	16.6535	19.1545	18.9653	18.052	17.4425	18.8931	18.7942
P05423	POLR3D	DNA-directed RNA polymerase III subunit RPC4	RPC4_HUMAN	4	4	4	17.7949	16.8093	16.4208	16.8694	16.2865	16.5964	16.0009	15.7956	17.4607	17.1547	16.3312	16.2458	16.5925	16.71	16.3632	15.8563	16.0026	15.9728	16.0004	16.3433	16.7038	16.1172	16.3327	16.253	17.4402	17.2124	16.1161	15.7969	16.3342	16.38	16.5244	17.1686	17.099	16.867	15.5493	16.0658	16.988	16.7053	16.2865	16.1969
P05455	SSB	Lupus La protein	LA_HUMAN	28	33	51	21.6389	21.5376	21.6554	21.5997	21.7098	21.7691	21.5898	20.4947	21.7741	21.6657	21.2809	21.1148	21.5477	21.1657	21.2502	21.034	21.0012	20.7952	21.3365	21.0074	21.547	21.3688	21.1748	20.9767	21.9343	21.8723	21.4113	21.3714	21.5232	21.4151	21.4133	21.3884	21.9684	21.9812	21.5884	21.5247	22.118	21.9594	21.388	21.2687
P05549;Q6VUC0;Q92481	TFAP2A;TFAP2E;TFAP2B	Transcription factor AP-2-alpha;Transcription factor AP-2-epsilon;Transcription factor AP-2-beta	AP2A_HUMAN;AP2E_HUMAN;AP2B_HUMAN	1	1	1	NA	NA	NA	14.7559	NA	NA	NA	NA	NA	NA	NA	NA	NA	NA	NA	NA	NA	NA	NA	NA	NA	NA	NA	NA	NA	NA	NA	NA	NA	NA	NA	NA	16.2542	15.9454	NA	NA	16.4359	16.0249	NA	NA
P05556	ITGB1	Integrin beta-1	ITB1_HUMAN	35	40	57	22.2746	22.2697	22.7124	22.6121	22.9856	23.0752	22.3153	20.7271	22.7961	22.481	21.7375	21.4483	22.6744	22.0893	21.8359	21.3251	21.9276	21.4414	22.2899	21.6981	22.9823	22.634	21.8543	21.6172	22.8745	22.6481	22.6631	22.3797	22.1765	22.0071	21.9041	21.9868	22.5387	22.4693	22.297	22.1489	22.2443	22.1693	21.8797	21.7122
P05771	PRKCB	Protein kinase C beta type	KPCB_HUMAN	3	3	3	NA	NA	17.9728	18.0686	NA	NA	NA	16.0133	16.5953	16.6242	16.8053	17.1088	17.0288	16.726	17.6346	17.7159	15.724	15.5778	16.6847	16.9373	15.7016	16.4048	16.9102	16.7924	NA	NA	NA	NA	15.766	16.1407	17.8669	17.8968	NA	NA	NA	NA	NA	NA	17.0436	17.4752
P05997	COL5A2	Collagen alpha-2(V) chain	CO5A2_HUMAN	24	25	30	17.6189	17.7083	18.7841	18.6973	18.8191	18.8321	17.8308	17.0696	18.3943	18.3315	17.5552	17.2906	18.335	17.7292	17.5448	17.3832	17.4973	17.1844	17.5227	17.0168	18.5395	18.4068	17.9478	17.679	19.0069	18.7679	18.7956	18.6544	17.4495	17.5851	18.0516	18.0315	18.6311	18.7323	18.2971	18.2509	18.2612	18.2781	18.2926	18.0583
P06132	UROD	Uroporphyrinogen decarboxylase	DCUP_HUMAN	24	25	35	18.8959	18.8249	19.7881	19.7367	19.7098	19.7264	19.3527	18.4191	19.853	19.6814	19.6365	19.5853	19.7272	19.572	19.7396	19.6768	19.3742	19.1114	19.5196	19.2425	19.8659	19.8192	19.1007	18.8957	18.6217	18.4015	19.4902	19.446	19.5112	19.3451	19.6341	19.5001	19.4194	19.3232	19.5985	19.6391	19.0738	19.0247	19.6722	19.6549
P06241	FYN	Tyrosine-protein kinase Fyn	FYN_HUMAN	7	8	8	17.5001	17.747	17.2902	17.3614	17.5364	17.4646	NA	NA	17.3926	17.2919	16.1936	16.8302	17.3196	17.4615	16.9216	16.7053	16.3952	16.4027	16.1038	16.1916	16.4281	15.9339	NA	NA	17.0537	16.9572	16.8651	17.1426	17.3555	17.1716	17.463	NA	16.605	NA	16.8539	16.4119	16.5978	16.5877	16.0808	NA
P06276	BCHE	Cholinesterase	CHLE_HUMAN	8	8	8	18.4367	18.4439	18.0136	NA	19.1776	19.2078	16.7283	16.279	19.2562	18.8446	17.0605	NA	18.6623	18.0957	17.0779	17.2871	18.6369	18.1908	16.5597	16.7093	18.262	18.0333	17.5443	17.2481	18.4739	18.2481	17.2373	17.167	17.8494	17.8078	17.6481	17.6262	18.3082	18.1447	NA	16.9906	18.9936	18.9344	18.35	18.0777
P06280	GLA	Alpha-galactosidase A	AGAL_HUMAN	10	10	14	17.5965	17.4638	17.7541	17.5702	17.5303	17.3768	18.1456	17.096	17.4078	17.391	18.4659	18.3992	16.6617	17.0672	17.9048	17.7385	17.0221	16.6547	18.4507	18.09	17.4488	17.4056	17.856	17.6411	17.4894	17.3751	18.2171	18.1681	16.1381	16.2398	17.8194	17.6617	17.3603	17.2304	18.4672	18.4359	17.2396	17.3197	18.6939	18.679
P06396	GSN	Gelsolin	GELS_HUMAN	21	26	39	19.067	18.9853	20.6751	20.5399	19.6089	19.741	20.1492	19.2325	19.1197	18.9786	20.1588	19.89	19.7972	19.5111	20.0492	19.7715	19.0375	18.7409	20.1285	19.8448	19.5671	19.4514	19.7348	19.4487	16.97	17.2921	20.3516	20.2606	19.0467	18.8836	20.3039	20.3032	18.2485	18.0718	19.7088	19.6497	18.1994	18.0302	19.7233	19.7216
P06454	PTMA	Prothymosin alpha	PTMA_HUMAN	6	6	9	21.0625	20.6205	21.2228	21.0055	20.883	21.4675	21.7465	16.8825	21.8472	21.0667	22.2793	21.1478	21.5403	20.7786	21.7455	21.09	20.8185	20.1845	21.8383	21.001	21.5373	21.1494	21.1	20.3325	20.5083	20.183	21.3383	21.1366	20.1168	19.9299	20.6558	21.0227	21.8455	21.8975	21.9006	21.4797	21.7006	21.7469	21.337	21.2302
P06493	CDK1	Cyclin-dependent kinase 1	CDK1_HUMAN	13	13	16	NA	NA	NA	15.1399	16.6641	16.5043	15.6629	NA	17.1331	16.3761	NA	NA	16.2649	15.1623	NA	NA	NA	14.3803	NA	NA	16.6578	16.4383	NA	NA	17.1552	16.9321	14.1275	15.1087	NA	NA	13.8215	NA	17.1796	17.3021	14.0758	15.4288	18.0573	17.8467	16.3379	15.8523
P06576	ATP5F1B	ATP synthase subunit beta, mitochondrial	ATPB_HUMAN	45	70	112	26.4128	26.3359	25.6228	25.5825	24.4594	24.4364	24.6782	23.9417	24.8708	24.7933	25.0039	24.8996	24.8359	24.6252	25.5851	25.5186	24.476	24.3166	25.4046	25.2025	24.453	24.4516	25.4833	25.3462	24.8015	24.9089	24.9411	24.9643	25.0257	25.027	26.2081	26.2985	25.1661	25.2469	25.1358	25.1964	25.039	24.9186	25.4877	25.4674
P06702	S100A9	Protein S100-A9	S10A9_HUMAN	5	5	9	NA	17.649	NA	18.3128	18.2452	NA	NA	NA	16.7614	NA	17.4007	17.2038	NA	NA	17.4795	17.5367	NA	NA	NA	NA	17.9838	NA	17.2215	17.0365	17.3971	17.384	17.3147	17.2873	17.8982	NA	17.5259	NA	18.2932	18.2583	18.0874	17.8956	17.8862	17.7024	17.1341	17.4957
P06703	S100A6	Protein S100-A6	S10A6_HUMAN	15	21	36	23.5112	23.6307	25.7148	25.673	24.675	24.7703	24.7983	22.4835	24.2755	23.9986	24.3265	23.8189	25.2903	25.0339	25.1594	24.4545	23.7485	23.1599	24.7216	24.074	24.8441	24.5447	24.87	24.5626	22.4271	22.0392	24.4675	24.2089	24.2679	24.0515	25.0859	25.2839	23.6284	23.4812	24.7805	24.6051	22.8791	22.97	24.2558	24.2463
P06730	EIF4E	Eukaryotic translation initiation factor 4E	IF4E_HUMAN	10	10	15	20.3429	20.2371	19.9227	19.8433	20.1051	20.3181	19.5098	18.0987	20.3117	20.066	19.5657	19.097	20.5529	20.0863	19.7265	19.3533	19.7607	19.3324	19.7739	19.4192	20.338	19.8498	19.5674	19.0484	19.5635	19.3178	19.7831	19.45	20.3957	20.1451	19.6123	19.4733	19.9653	19.8558	19.9369	19.758	19.7102	19.5324	19.5924	19.3884
P06733	ENO1	Alpha-enolase	ENOA_HUMAN	24	33	59	23.1508	23.263	23.6663	23.6754	24.6445	24.5707	23.4777	22.5375	23.8093	23.4502	23.0346	22.7029	24.5763	24.2902	23.1654	22.8874	23.3727	23.0701	22.9438	22.5382	24.0962	23.9922	22.8354	22.5345	21.9869	21.8722	23.0557	22.8923	23.88	23.8048	22.8541	22.9481	23.3062	23.3331	23.5778	23.6227	23.0534	23.0347	23.007	22.9238
P06737	PYGL	Glycogen phosphorylase, liver form	PYGL_HUMAN	44	47	70	20.8684	20.7384	20.2869	20.2844	21.3265	21.3648	19.6239	18.4226	21.1522	21.0972	19.6804	19.55	21.7073	21.4114	19.9378	19.6536	20.5671	20.2671	19.6924	19.3038	21.402	21.2806	19.8022	19.4875	19.8237	19.7251	19.9344	19.8041	21.1374	21.0247	20.2249	20.1538	20.4415	20.4112	20.312	20.2116	20.1864	20.111	19.7535	19.6351
P06744	GPI	Glucose-6-phosphate isomerase	G6PI_HUMAN	36	47	76	22.1174	21.9554	23.0447	22.9972	23.2862	23.2849	22.0841	21.0357	22.5379	22.2723	22.3893	22.1329	23.8148	23.3842	22.705	22.3366	22.6221	22.1602	22.4495	22.0418	23.2194	22.9588	22.0129	21.7805	20.9334	20.7759	22.3848	22.2325	22.7742	22.5773	22.1962	22.2533	22.3568	22.2936	23.1844	23.1057	21.768	21.6456	22.2281	22.1989
P06746	POLB	DNA polymerase beta	DPOLB_HUMAN	4	4	4	17.3207	17.4946	17.8442	17.5378	NA	16.7466	17.065	16.6952	16.9202	17.2617	17.6844	17.8489	16.8341	16.6854	17.7192	17.6377	15.7641	15.9157	17.2515	17.1172	16.7641	16.8961	17.4065	17.1433	16.7125	16.9772	17.0426	17.0885	16.6129	16.995	17.2351	17.4457	16.7827	17.2867	17.4321	17.6377	17.585	17.3731	17.7242	17.5447
P06748	NPM1	Nucleophosmin	NPM_HUMAN	18	35	50	22.99	23.1013	23.0845	23.1876	22.7618	22.8162	23.1231	22.3474	23.1864	22.86	22.7802	22.45	22.7209	22.2937	22.8313	22.4842	22.3622	21.9821	23.123	22.8248	22.8358	22.7428	23.104	22.8704	24.0739	24.0728	23.1428	23.1311	23.2498	23.303	22.9215	23.2385	23.9442	24.0097	23.102	23.1554	23.5495	23.5267	22.864	22.8437
P06753	TPM3	Tropomyosin alpha-3 chain	TPM3_HUMAN	21	21	34	24.7321	24.5598	23.8664	23.8158	25.1316	25.1777	23.8192	21.9652	24.8461	24.486	23.593	23.1141	24.7137	24.3337	23.3129	22.7785	24.3246	23.7413	24.2752	23.7238	24.7969	24.4894	23.6833	23.1835	24.4016	24.0724	23.9861	23.6489	24.7268	24.3519	23.6673	23.5607	24.4458	24.2742	24.2001	23.875	24.3789	24.0014	23.3385	23.2188
P06756	ITGAV	Integrin alpha-V	ITAV_HUMAN	44	48	63	20.3425	20.2045	21.7047	21.5864	20.1986	20.3245	20.6711	19.8474	20.2382	20.1829	20.3444	20.1174	20.3396	19.9841	20.6196	20.3987	19.9897	19.6954	20.3499	20.0233	20.0381	19.881	20.1726	19.959	20.6588	20.5167	21.1279	21.0106	19.6233	19.5232	20.6071	20.6364	20.6707	20.7011	21.1992	21.1576	19.922	19.8053	20.6623	20.5263
P06865	HEXA	Beta-hexosaminidase subunit alpha	HEXA_HUMAN	32	39	63	20.8153	20.6265	22.2157	22.0786	19.848	19.7465	21.6693	20.6924	19.6837	19.4619	21.8079	21.4972	19.9605	19.5959	22.3451	21.9719	19.5969	19.1143	22.6432	22.2374	19.4699	19.2019	21.5874	21.2694	19.637	19.5015	22.1006	21.8694	20.0158	19.8252	22.2008	22.1698	19.286	19.2201	21.3157	21.2316	19.5758	19.3087	21.8191	21.7398
P07093	SERPINE2	Glia-derived nexin	GDN_HUMAN	17	18	27	19.3522	19.2346	22.1052	22.0896	19.659	19.7342	20.6541	19.8933	19.7569	19.6749	19.1727	18.9787	20.8469	20.3938	20.6906	20.4905	20.0439	19.5598	19.9261	19.5153	18.5583	18.5263	18.7072	18.4242	19.9282	19.7761	19.7729	19.73	17.8851	17.6926	20.0275	20.275	19.969	19.9735	21.7073	21.7524	20.0606	19.8497	19.7477	19.811
P07099	EPHX1	Epoxide hydrolase 1	HYEP_HUMAN	36	40	63	22.5996	22.4334	21.8072	21.7711	20.9243	20.9913	20.7638	19.6631	20.9948	20.9896	20.9706	20.8739	21.1657	20.9623	21.1721	21.0171	20.6537	20.3601	20.882	20.5616	20.6719	20.6288	20.5034	20.484	20.3189	20.1748	20.9981	20.957	21.0058	20.8612	21.5385	21.5662	20.6354	20.6039	21.2222	21.146	20.8841	20.6859	21.3276	21.314
P07108	DBI	Acyl-CoA-binding protein	ACBP_HUMAN	6	8	15	20.7268	20.5315	22.0111	21.9293	22.0939	22.1803	21.4249	20.2636	21.471	21.3658	20.8981	20.6385	21.7281	21.3828	21.2521	20.9959	21.4002	20.8613	20.8883	20.6804	22.0335	21.674	21.1981	20.8262	19.9754	19.7128	21.6718	21.3671	20.6538	20.3255	21.6673	21.5083	20.8257	20.6217	21.605	21.408	20.6344	20.3464	21.4739	21.4276
P07195	LDHB	L-lactate dehydrogenase B chain	LDHB_HUMAN	24	33	56	23.4359	23.3703	24.0496	23.9839	23.9965	24.0533	23.4692	22.3186	23.858	23.7539	23.2961	22.9796	24.3362	23.9654	23.5795	23.2388	23.451	23.1373	23.3623	22.9447	24.112	23.8777	23.2812	23.0327	22.6834	22.6032	23.804	23.7615	23.7387	23.6235	23.5442	23.5776	23.4988	23.5013	23.6604	23.5532	23.3049	23.1827	23.5113	23.4833
P07199	CENPB	Major centromere autoantigen B	CENPB_HUMAN	4	4	5	NA	NA	NA	NA	NA	NA	15.4974	NA	16.2481	16.0543	NA	NA	NA	NA	15.493	16.3084	NA	NA	16.722	15.9957	15.4565	16.4027	NA	NA	16.2169	15.8187	16.2636	15.8254	15.5077	NA	16.1264	16.6441	16.4716	16.3168	16.3066	15.9449	16.7797	16.6818	16.0725	16.1215
P07203	GPX1	Glutathione peroxidase 1	GPX1_HUMAN	16	18	25	23.0472	22.902	22.9607	22.8613	22.4806	22.5243	22.3625	21.4599	22.7713	22.6357	22.547	22.3452	22.9265	22.5615	22.7359	22.5159	22.4292	22.0162	23.1263	22.7401	22.1906	21.9559	22.5134	22.2763	21.4964	21.2348	22.829	22.6639	22.6273	22.368	23.3711	23.2489	21.7431	21.706	22.5654	22.4196	22.1294	21.9321	23.0668	22.8814
P07205	PGK2	Phosphoglycerate kinase 2	PGK2_HUMAN	5	8	9	17.7317	17.9304	18.2574	18.2756	18.6857	18.7697	17.849	17.0412	17.3514	17.6089	17.4824	17.3353	18.6179	18.5267	17.6906	17.472	17.9379	17.6833	18.0513	17.799	18.1505	18.3257	17.224	17.2642	16.7352	16.9217	17.8061	17.9613	18.525	18.7515	17.5349	17.5417	17.7232	17.8691	17.9503	17.9706	17.2423	17.2205	17.3429	17.3717
P07225	PROS1	Vitamin K-dependent protein S	PROS_HUMAN	2	2	2	NA	18.5396	17.2606	16.802	17.374	17.8435	16.4407	NA	17.3068	17.9419	16.1384	15.8744	16.3381	NA	16.2631	16.2045	NA	NA	16.5526	17.1008	NA	NA	15.8149	13.8653	16.5789	NA	NA	NA	16.7877	16.8862	NA	16.6024	NA	NA	17.0454	17.2005	16.8972	16.9471	16.8886	17.008
P07237	P4HB	Protein disulfide-isomerase	PDIA1_HUMAN	60	64	117	26.19	26.0531	25.3877	25.3469	25.9564	26.0756	24.5791	22.8912	25.532	25.4113	24.5095	24.1668	25.9443	25.5174	24.8057	24.4031	25.2632	24.7479	24.7176	24.1631	25.557	25.2071	24.8557	24.4695	25.8218	25.6432	25.3711	25.1465	25.4304	25.18	25.0806	25.0755	25.2801	25.2046	24.9696	24.8231	25.593	25.4097	24.5491	24.4304
P07305	H1-0	Histone H1.0	H10_HUMAN	8	10	11	19.14	19.421	20.6995	20.7564	18.436	18.6337	20.301	16.8272	18.4111	17.8232	20.3525	19.617	19.0502	18.4956	20.3567	19.799	17.7481	17.491	20.2114	19.7412	17.601	17.5864	19.9296	19.7536	19.2404	19.2979	20.5847	20.4954	19.3023	19.1781	20.5006	20.9869	19.582	19.6043	19.7697	19.5448	20.8022	20.8539	20.2467	20.1521
P07311	ACYP1	Acylphosphatase-1	ACYP1_HUMAN	2	2	2	17.6097	18.4342	18.6208	18.3754	17.1975	17.5371	NA	16.9522	16.808	18.3104	17.0914	17.6948	18.1359	18.26	NA	17.615	17.1568	17.3744	17.5303	17.2749	17.7787	17.9328	NA	17.3694	NA	NA	17.2151	17.4361	17.8247	17.5614	17.5629	17.7932	17.4308	17.1942	17.7967	17.7917	16.9971	17.0369	17.2424	17.4213
P07339	CTSD	Cathepsin D	CATD_HUMAN	27	35	55	24.8226	24.8364	25.683	25.7227	24.3157	24.326	25.3009	24.408	24.5065	24.4234	25.5786	25.4238	24.4061	24.1923	25.5896	25.4732	23.9985	23.8969	25.6874	25.48	24.2657	24.2567	25.8372	25.6632	23.6494	23.7123	25.8681	25.9024	24.3618	24.3315	25.6466	25.7607	24.2857	24.3535	25.7543	25.7061	23.7839	23.7501	26.1697	26.0801
P07355	ANXA2	Annexin A2	ANXA2_HUMAN	52	60	102	25.9971	25.8344	26.1235	26.0106	26.4188	26.505	25.0186	23.7572	26.3493	26.1564	24.9976	24.6963	26.7803	26.3808	25.0115	24.7127	25.9797	25.5155	25.2416	24.8237	26.519	26.2506	25.4682	25.1588	25.7129	25.4732	25.4558	25.1953	26.1116	25.8924	25.7311	25.691	25.8669	25.8481	25.9008	25.7854	25.8065	25.6125	25.5608	25.4155
P07384	CAPN1	Calpain-1 catalytic subunit	CAN1_HUMAN	56	59	75	21.4885	21.2455	21.927	21.8038	21.9174	21.9135	21.234	20.4649	21.9624	21.7687	21.5474	21.3065	22.3119	21.882	21.6125	21.332	21.7816	21.42	21.4438	21.1492	22.1131	21.8742	20.9727	20.5235	20.3437	20.073	21.2475	21.0919	21.605	21.5247	21.2311	21.1115	21.164	21.1653	21.8593	21.8142	20.958	20.7518	21.2432	21.2998
P07476	IVL	Involucrin	INVO_HUMAN	21	21	26	18.8568	18.7093	16.4352	16.3179	17.4462	17.5656	16.537	15.5674	16.6673	16.1996	NA	15.4621	17.4662	17.0869	16.6061	15.9438	16.5892	16.2162	16.9525	16.622	17.1621	16.8274	15.3552	15.0267	15.8743	14.4944	NA	NA	17.5604	17.3532	15.0398	16.0766	NA	NA	15.6194	NA	NA	NA	15.7348	15.8176
P07585	DCN	Decorin	PGS2_HUMAN	11	12	15	19.015	18.8604	20.6662	20.4085	19.2851	19.38	19.2935	18.2224	19.1187	19.0965	19.6595	19.2651	19.8694	19.4351	20.2454	19.7219	18.6992	18.621	19.8309	19.358	19.0828	19.1235	19.097	19.0449	19.5654	19.351	19.9101	19.8222	18.901	18.8528	19.7136	19.6533	19.2486	19.3027	19.7189	19.6651	21.292	20.9281	19.5933	19.502
P07602	PSAP	Prosaposin	SAP_HUMAN	28	45	63	22.0341	21.8406	22.6979	22.6027	22.461	22.592	22.4758	21.411	22.0397	21.9408	22.5964	22.3167	21.9879	21.6014	22.8582	22.5821	21.6426	21.4036	23.2757	22.886	22.4316	22.1945	23.9919	23.7102	20.8827	20.8	23.0106	22.843	21.8456	21.6706	23.2794	23.2336	21.0476	20.9045	22.0264	22.0226	20.674	20.4995	22.6819	22.6136
P07686	HEXB	Beta-hexosaminidase subunit beta	HEXB_HUMAN	39	46	82	23.2198	23.1096	24.6603	24.5145	22.3392	22.3998	24.2169	22.5422	22.0223	21.6669	24.1006	23.6198	22.4556	21.9895	24.7764	24.3264	21.8779	21.4046	25.379	24.8111	22.6104	22.1868	25.2005	24.787	22.3776	22.0478	24.5418	24.2483	22.8881	22.5542	24.8879	24.8102	21.5507	21.5316	23.6551	23.4432	21.9689	21.7162	24.1623	23.9697
P07711	CTSL	Procathepsin L	CATL1_HUMAN	12	14	18	20.993	20.6745	22.8114	22.8132	20.673	20.6772	22.4901	21.5118	20.4903	20.1797	22.103	21.5522	20.3318	20.0916	22.2083	21.6432	20.2845	19.8049	22.7641	22.4721	20.5304	20.1925	22.0785	21.9649	21.1998	20.7146	21.8338	21.6177	20.3975	20.3391	22.124	22.2614	20.7525	20.851	22.1693	21.9746	20.4225	20.2599	21.3373	21.3519
P07737	PFN1	Profilin-1	PROF1_HUMAN	11	13	20	23.8183	23.6714	25.2523	25.1412	25.3137	25.2695	25.1372	24.3084	25.1353	24.7218	24.6211	24.2072	25.0517	24.7302	24.8359	24.4525	24.8242	24.4124	24.9178	24.4486	25.2834	25.0948	24.5658	24.2099	23.2758	23.0173	25.1114	24.9883	24.2917	24.0141	24.6695	24.7082	24.1624	24.0024	24.9423	24.6547	23.9796	23.7601	24.7411	24.5257
P07738	BPGM	Bisphosphoglycerate mutase	PMGE_HUMAN	6	6	6	18.6496	18.6111	18.491	18.6915	18.2715	18.1731	18.099	17.6847	17.7635	17.8317	18.2029	18.052	18.7376	18.2718	18.2168	18.0134	18.1225	17.8843	18.4878	18.1078	17.2137	17.7872	17.9319	17.4686	15.9499	16.0325	18.64	18.4807	17.6958	17.9652	17.9368	18.1584	17.4224	17.5531	18.3758	18.3061	16.4192	17.0837	18.0794	18.1521
P07741	APRT	Adenine phosphoribosyltransferase	APT_HUMAN	18	19	26	19.5789	19.4929	20.8096	20.7271	20.1707	20.2965	20.28	19.3503	20.0673	19.8804	20.2291	20.0415	20.5977	20.3255	20.1613	19.997	19.792	19.543	20.2343	19.9349	20.3912	20.3537	19.8437	19.4518	18.6561	18.4653	20.4894	20.4399	19.9502	20.0186	20.1097	20.1353	19.4587	19.5013	20.4584	20.4775	19.4612	19.3211	20.3962	20.314
P07814	EPRS1	Bifunctional glutamate/proline--tRNA ligase	SYEP_HUMAN	88	93	128	20.7742	20.5362	20.9653	20.8568	20.792	20.8402	20.2164	19.2034	20.7817	20.6354	20.0871	19.8711	20.913	20.4558	20.2514	19.9996	20.3418	20.0069	20.3839	19.9838	20.7177	20.4405	19.9614	19.6852	20.1498	19.9771	20.7072	20.5031	20.6608	20.4319	20.3545	20.3143	20.8776	20.8243	20.7191	20.6305	20.6287	20.4691	20.4679	20.366
P07858	CTSB	Cathepsin B	CATB_HUMAN	20	25	51	24.9593	24.7643	26.1589	26.1178	24.3654	24.5259	26.2824	24.6906	23.7561	23.6341	26.0905	25.7654	23.9996	23.5524	26.0678	25.58	23.7635	23.2674	26.7796	26.3184	24.0721	23.6739	25.8092	25.3912	23.3894	23.3042	26.2987	25.9901	24.5505	24.3963	26.0566	25.974	23.3003	23.237	25.552	25.503	23.0052	22.9568	25.3486	25.3362
P07900	HSP90AA1	Heat shock protein HSP 90-alpha	HS90A_HUMAN	48	60	91	22.9618	22.8324	23.3774	23.4028	23.4503	23.5771	22.5972	21.4738	23.3996	23.2275	22.9499	22.6855	23.7115	23.4073	23.1335	22.8104	22.9145	22.5431	23.261	22.8035	23.4577	23.3078	22.959	22.6576	22.6487	22.4428	23.1867	23.0691	23.233	23.0904	23.0288	23.1151	23.2765	23.2624	23.3477	23.2075	23.3316	23.1544	22.9533	22.8559
P07902	GALT	Galactose-1-phosphate uridylyltransferase	GALT_HUMAN	6	6	7	18.1797	17.7866	18.6056	18.3627	18.5744	18.2054	17.9114	NA	18.3623	18.0133	18.5856	18.0391	18.3805	17.9065	18.5614	18.5108	17.5502	17.2108	18.0083	17.7645	18.2452	17.9146	18.6002	18.361	17.2974	17.0234	17.9063	17.496	17.816	17.5389	18.2119	18.1275	17.4956	17.4709	17.8318	17.8251	17.7855	17.3049	17.5345	17.7433
P07910	HNRNPC	Heterogeneous nuclear ribonucleoproteins C1/C2	HNRPC_HUMAN	25	29	41	23.9501	23.8697	23.7586	23.7135	23.8125	23.8674	23.4966	22.4999	24.1403	24.0234	23.6272	23.2618	23.6694	23.3077	23.6514	23.2764	23.1762	22.7952	23.7415	23.3297	23.8777	23.6578	23.489	23.176	24.575	24.4626	23.8112	23.7208	23.601	23.4886	23.6855	23.7393	24.6189	24.5881	23.8537	23.7265	24.7755	24.6426	23.7014	23.635
P07919	UQCRH	Cytochrome b-c1 complex subunit 6, mitochondrial	QCR6_HUMAN	4	4	5	19.8143	19.5066	19.5145	19.5822	18.4224	18.4593	18.9526	18.2345	18.799	18.8794	18.856	18.5156	19.1882	18.4088	19.7446	19.3287	18.2692	18.1281	19.0636	18.7794	19.4475	18.9438	19.4288	19.0869	18.3299	18.2877	18.8733	18.5943	18.8826	18.5869	19.3792	19.3248	19.449	19.4476	19.3405	19.3617	19.1975	19.0986	19.3704	19.431
P07942	LAMB1	Laminin subunit beta-1	LAMB1_HUMAN	43	44	55	19.5153	19.3338	20.4479	20.3332	20.0201	20.0846	19.7319	19.0407	19.4911	19.5167	19.4757	19.3265	18.8539	18.5788	19.6574	19.3469	19.9922	19.6195	19.7077	19.3082	19.5407	19.2543	19.5728	19.2131	20.2895	20.109	20.5276	20.2871	18.9999	18.7507	20.0087	19.8841	19.7285	19.7129	19.9863	19.8816	19.8782	19.692	19.8259	19.5897
P07947	YES1	Tyrosine-protein kinase Yes	YES_HUMAN	17	17	18	18.7309	18.8061	18.553	18.6157	18.2739	18.4339	18.0533	17.0947	18.5182	18.5058	18.1834	18.0677	18.5131	18.3111	18.1573	17.9808	18.3155	17.8913	18.2722	18.0368	18.3678	18.3529	18.1226	17.7438	18.7699	18.574	18.2518	18.2155	18.3219	18.2859	18.3477	18.0864	18.7129	18.7093	18.3597	18.2841	18.8599	18.8555	18.3984	18.0865
P07948	LYN	Tyrosine-protein kinase Lyn	LYN_HUMAN	7	7	8	18.1531	18.1391	18.0753	18.0879	17.3414	17.2329	16.7881	15.8672	17.4467	17.7428	16.6335	17.3338	17.4015	17.5194	17.243	17.2404	16.8452	17.0831	17.3032	17.1722	16.9817	17.4533	16.7815	17.0753	17.662	17.7693	17.1824	17.3757	17.557	17.452	16.9032	17.3803	17.895	17.7531	17.6792	17.4073	18.1202	17.9328	17.1857	17.3455
P07951	TPM2	Tropomyosin beta chain	TPM2_HUMAN	8	10	12	21.8457	21.5248	21.0754	21.2074	22.6394	22.7157	21.303	20.271	22.2191	21.9209	21.0183	20.6512	22.149	21.7292	21.0888	20.426	21.9439	21.6538	21.7394	21.3141	22.3978	21.5669	20.9216	20.5573	21.8615	21.8147	21.2202	21.0612	22.219	22.0061	20.5761	20.6586	21.4533	21.3954	20.9448	20.8964	21.3944	21.1743	20.5457	20.3103
P07954	FH	Fumarate hydratase, mitochondrial	FUMH_HUMAN	27	34	47	21.2304	21.1279	20.7397	20.6996	20.2443	20.2244	20.2914	19.392	20.6349	20.3899	20.4719	20.0968	20.4069	20.0018	21.1079	20.6757	20.2639	19.9431	20.7607	20.45	20.3555	20.1569	20.9265	20.6373	20.484	20.4954	20.4877	20.4048	20.1685	20.0429	20.9339	21.0529	20.8509	20.8332	20.7524	20.6126	20.7105	20.6212	20.8965	20.7514
P07992	ERCC1	DNA excision repair protein ERCC-1	ERCC1_HUMAN	2	2	2	15.4727	15.3373	16.8107	16.7052	16.1235	15.9673	16.4312	15.4445	16.5156	15.8632	15.9613	15.5343	15.9613	15.4488	16.0855	15.7248	15.6588	14.9448	16.2269	15.4275	15.9007	15.5973	15.4979	15.0754	16.2207	15.7367	16.4483	15.9609	15.871	15.3544	16.4794	16.2515	16.525	16.216	16.279	16.0254	16.1597	15.9779	15.8524	15.6652
P07996	THBS1	Thrombospondin-1	TSP1_HUMAN	12	12	14	16.9412	17.359	18.2768	18.2989	16.9497	16.8426	18.5676	18.0168	NA	16.1351	17.3813	16.794	16.857	16.5622	17.922	17.4143	16.0003	16.2131	16.8945	16.4825	16.5353	16.3752	16.6784	16.4978	18.6101	18.3494	17.9928	17.7702	17.3057	16.9866	17.117	16.8988	17.5334	17.6259	17.3731	17.3903	17.5014	17.574	16.2535	16.1019
P08047	SP1	Transcription factor Sp1	SP1_HUMAN	1	1	1	NA	NA	15.9127	15.094	NA	NA	NA	NA	NA	16.3298	15.832	NA	NA	NA	NA	NA	NA	NA	15.5816	14.5367	NA	NA	NA	NA	16.83	NA	NA	NA	NA	15.9475	NA	15.119	17.1708	16.7294	16.4638	15.4903	16.9981	15.6391	16.3231	NA
P08069	IGF1R	Insulin-like growth factor 1 receptor	IGF1R_HUMAN	4	4	4	17.0635	17.2446	17.3117	17.8188	17.385	17.718	16.77	15.6585	17.5969	17.4469	17.8067	17.5004	17.1014	17.28	17.7903	17.1198	16.9613	16.6129	17.6299	16.8713	17.5632	17.1452	17.2752	17.007	17.6278	17.2513	16.8883	16.7788	17.1655	17.1811	17.2702	17.2397	17.4378	17.4643	17.2701	16.8798	17.5328	17.1663	16.0217	16.7574
P08123	COL1A2	Collagen alpha-2(I) chain	CO1A2_HUMAN	45	49	66	17.3028	17.4639	21.2691	21.118	19.661	19.8654	20.4653	18.7556	18.946	18.6666	19.2296	18.8402	19.1036	18.5245	20.015	19.5834	18.4328	17.8471	19.0396	18.5412	19.5211	19.127	19.3538	18.9642	20.1788	19.9334	21.1355	20.7863	17.0614	16.3985	19.9445	19.8956	19.7532	19.7856	19.8864	19.7579	19.0848	18.9242	20.4962	20.2852
P08133	ANXA6	Annexin A6	ANXA6_HUMAN	64	76	118	22.5331	22.3602	23.2048	23.0804	23.3235	23.3823	22.3172	21.3837	22.7567	22.647	22.2862	22.0241	22.6482	22.2277	22.2974	21.9584	23.0816	22.6634	22.6992	22.3412	23.0466	22.8371	22.5276	22.2206	21.4187	21.2858	23.0116	22.8463	22.154	21.9994	22.6318	22.5698	22.3276	22.3276	22.7676	22.6786	22.3146	22.178	22.891	22.7739
P08134	RHOC	Rho-related GTP-binding protein RhoC	RHOC_HUMAN	7	9	14	20.9075	21.0348	21.0091	21.035	21.3198	21.4809	20.7117	19.2026	21.5441	20.9164	20.764	20.2752	21.4778	20.915	20.6944	20.3593	20.294	20.0079	20.7948	20.1735	21.3145	20.9096	19.9411	19.4454	19.7723	19.8932	20.4564	20.4737	20.9355	20.6272	20.3479	20.6318	20.346	20.2241	20.95	20.8688	20.2988	20.1356	20.2362	20.1482
P08174	CD55	Complement decay-accelerating factor	DAF_HUMAN	3	3	4	17.7712	16.9092	17.3486	17.6548	18.2379	16.849	17.5075	16.6595	17.649	16.9816	17.1525	16.8472	19.3151	17.3428	17.1068	NA	NA	16.1813	NA	17.0502	16.6438	NA	16.4815	NA	18.2884	18.0036	16.6861	17.1174	NA	17.2831	16.5097	16.9124	17.8941	18.006	17.4374	17.2244	18.2305	18.1565	17.0589	17.2136
P08195	SLC3A2	4F2 cell-surface antigen heavy chain	4F2_HUMAN	28	29	44	20.0793	19.875	20.4973	20.3287	20.1304	20.252	20.121	19.4127	20.292	20.2494	19.2823	19.119	19.8639	19.7004	19.7672	19.6006	19.9938	19.7643	19.3641	19.094	19.9925	19.8784	19.9212	19.5379	21.7074	21.5538	20.4353	20.3429	19.5711	19.4499	20.1079	20.1136	21.4811	21.4714	20.6491	20.5857	21.4164	21.267	20.7235	20.5097
P08236	GUSB	Beta-glucuronidase	BGLR_HUMAN	15	16	20	19.1521	19.405	21.1643	21.0366	19.2883	18.9179	21.1926	20.1795	18.9605	18.8489	21.1819	21.0335	19.4329	18.9958	21.3043	21.0375	18.54	18.5148	21.1456	20.8497	18.809	18.8433	21.0841	20.9055	19.1846	18.9224	20.9084	20.6873	19.2565	18.9412	21.6681	21.5573	19.4858	19.36	20.4234	20.2642	19.5782	19.3377	20.7625	20.6158
P08237	PFKM	ATP-dependent 6-phosphofructokinase, muscle type	PFKAM_HUMAN	25	26	36	19.1643	19.0322	19.6183	19.4703	19.0543	19.0712	18.7222	17.9877	19.0927	19.0122	18.9086	18.6678	19.4022	19.0171	19.2808	19.0365	18.8874	18.4876	18.9326	18.619	19.198	19.0064	18.8241	18.4238	18.0528	17.9061	19.1645	18.9995	18.9253	18.7653	19.1454	19.0745	18.6199	18.5518	18.9138	18.8966	18.7155	18.5501	19.3199	19.1073
P08238	HSP90AB1	Heat shock protein HSP 90-beta	HS90B_HUMAN	64	79	122	25.0424	24.8494	25.8105	25.7418	26.1249	26.2022	25.1901	23.9677	25.9798	25.7368	25.2411	24.7899	26.2944	25.8307	25.4735	25.0471	25.3817	24.9252	25.5052	25.0491	26.1443	25.8397	25.3278	24.9293	25.2424	25.078	25.6331	25.4451	25.5292	25.388	25.2858	25.2832	25.9001	25.8473	25.6462	25.5214	26.1065	25.9477	25.2636	25.1216
P08240	SRPRA	Signal recognition particle receptor subunit alpha	SRPRA_HUMAN	32	35	43	19.6004	19.4393	19.715	19.6173	19.3344	19.3381	19.0855	18.3238	19.5211	19.5487	18.8217	18.715	19.258	19.0726	19.223	19.0362	18.9239	18.7453	19.0889	18.8403	19.4096	19.3368	18.7613	18.6884	20.4199	20.359	19.4184	19.4232	18.7171	18.6298	19.2522	19.2813	20.1973	20.2173	19.4949	19.4096	20.1643	20.0544	19.2751	19.0654
P08243	ASNS	Asparagine synthetase [glutamine-hydrolyzing]	ASNS_HUMAN	18	18	23	18.9628	19.5561	20.7354	20.6379	20.5802	20.5443	20.1812	19.4745	19.941	19.8914	19.0112	18.9534	20.1548	19.8251	19.7888	19.5713	19.7926	19.7521	18.5909	18.3349	20.424	20.4297	19.9266	19.6822	19.4841	19.4043	20.7389	20.6435	19.052	18.9023	20.006	19.9307	20.7115	20.7245	20.2482	20.2844	21.1664	21.1204	20.4972	20.521
P08253	MMP2	72 kDa type IV collagenase	MMP2_HUMAN	17	17	18	18.748	18.6733	19.3874	19.2856	17.3142	17.4389	18.4483	17.5409	16.3649	16.4043	17.9716	17.8022	16.7979	17.3821	17.9582	17.9897	16.9315	16.801	18.5222	18.2733	16.9498	17.3841	18.2672	17.8388	17.7669	17.7875	19.0216	19.0758	17.4742	17.3571	18.8968	18.9267	17.4146	17.3063	17.6375	17.5112	17.1118	17.0357	18.469	18.323
P08397	HMBS	Porphobilinogen deaminase	HEM3_HUMAN	9	9	14	17.597	17.7351	18.5422	18.5079	18.3616	18.4069	18.2551	17.6314	17.922	18.1345	17.4438	17.5572	18.2058	18.0755	17.8996	17.8441	17.8155	17.582	17.7679	17.5233	18.3167	18.1553	17.5712	17.2503	17.2161	16.8785	17.9402	17.7679	17.9226	17.8715	18.1885	18.1788	18.3503	18.2901	18.3409	18.3776	17.7871	17.701	17.9916	18.0612
P08473	MME	Neprilysin	NEP_HUMAN	29	29	39	17.2011	16.9068	19.0753	18.914	16.2555	16.7647	18.3734	17.4833	16.6019	15.8776	17.7052	17.593	17.1818	NA	17.6574	17.3441	17.9555	17.7263	19.5985	19.2987	17.0845	16.8368	17.5711	17.2191	20.0045	19.9841	19.4147	19.3971	18.6294	18.6268	19.0479	18.9699	17.3852	17.2471	17.3683	17.1372	19.2576	19.2186	18.6555	18.4523
P08493	MGP	Matrix Gla protein	MGP_HUMAN	2	2	2	NA	NA	19.0058	18.6765	NA	NA	16.7015	NA	NA	NA	NA	NA	NA	NA	NA	NA	NA	NA	NA	NA	NA	NA	17.1996	NA	NA	NA	18.4937	17.8534	NA	NA	18.6379	18.1425	NA	NA	16.1062	16.0325	NA	NA	18.4687	16.5976
P08559	PDHA1	Pyruvate dehydrogenase E1 component subunit alpha, somatic form, mitochondrial	ODPA_HUMAN	28	33	45	20.3646	20.2277	19.7905	19.7167	18.9344	19.0042	19.1576	18.0612	19.6504	19.4919	19.3478	19.0784	19.2162	18.9081	19.9197	19.5678	19.178	18.8209	19.6628	19.2188	19.3826	19.1515	19.8932	19.5613	19.5954	19.3878	19.4166	19.3361	19.2066	19.0223	20.0778	20.1227	19.7507	19.6842	19.6891	19.4754	19.6795	19.5525	19.8937	19.69
P08567	PLEK	Pleckstrin	PLEK_HUMAN	6	6	6	NA	16.0816	NA	NA	NA	NA	NA	NA	NA	NA	NA	NA	NA	NA	17.0816	17.3621	NA	NA	NA	NA	NA	NA	NA	17.5524	NA	NA	NA	NA	NA	NA	NA	NA	NA	17.3949	NA	NA	NA	NA	NA	17.1098
P08571	CD14	Monocyte differentiation antigen CD14	CD14_HUMAN	5	5	5	16.1001	15.8312	16.6435	16.443	16.7971	16.2368	15.5103	NA	17.5047	17.4186	17.1317	16.944	16.9799	16.5707	17.2954	16.9768	NA	15.2343	16.3044	16.0662	16.3213	16.0436	NA	NA	NA	NA	NA	NA	16.1309	16.3469	NA	16.0405	17.335	17.2754	15.7608	16.4277	16.2785	15.998	16.2618	15.7453
P08572	COL4A2	Collagen alpha-2(IV) chain	CO4A2_HUMAN	5	5	5	18.3863	18.4244	16.5212	16.3747	17.4492	17.5018	16.192	16.0661	16.83	17.0323	15.5109	15.484	16.1483	16.4411	NA	15.1058	16.6885	16.5881	16.1338	15.9274	17.0102	16.9677	16.1231	16.2584	18.0358	17.8051	16.7636	16.6098	16.8626	16.6936	16.5433	15.6444	16.7533	16.7262	16.353	16.2272	17.195	16.9957	15.7305	15.7894
P08574	CYC1	Cytochrome c1, heme protein, mitochondrial	CY1_HUMAN	11	17	26	20.1152	20.0271	19.9994	19.9153	18.5336	18.5791	18.9734	18.1333	19.1185	18.8986	19.1925	19.0786	19.5981	18.9435	19.8309	19.6862	18.7713	18.2153	19.233	18.9948	18.8849	18.7903	19.501	19.4009	18.9556	18.8419	19.1519	19.0872	18.8601	18.7238	20.1749	20.2862	19.7979	19.879	19.8816	19.7531	20.2842	20.1063	20.0528	20.04
P08579	SNRPB2	U2 small nuclear ribonucleoprotein B''	RU2B_HUMAN	10	10	13	18.6845	18.5849	18.5671	18.5632	18.5948	18.6171	18.5602	17.752	18.8579	18.8219	18.5653	18.43	18.5183	18.3919	18.4924	18.2641	18.0072	17.7254	18.5439	18.1737	18.4574	18.4136	17.944	17.6163	19.2379	19.1436	18.3499	18.4124	18.3941	18.4511	18.5033	18.5433	19.1223	19.1244	18.7293	18.5866	19.3805	19.2358	18.2117	18.476
P08582	MELTF	Melanotransferrin	TRFM_HUMAN	31	31	42	18.8014	18.5526	18.4124	18.3273	18.351	18.359	16.7569	15.9744	17.8391	17.8962	17.0532	16.8804	18.8854	18.5887	17.328	17.1482	18.18	17.8607	17.2662	16.9543	17.8871	17.8263	17.1769	17.0482	17.5907	17.4982	17.0973	16.9722	17.5424	17.3634	17.521	17.6186	17.2676	17.1633	17.1891	17.0967	16.8953	16.6867	17.2705	17.147
P08603	CFH	Complement factor H	CFAH_HUMAN	10	10	12	18.5849	18.1818	17.6512	17.1041	17.8886	17.9999	15.8415	15.749	18.0916	17.9746	17.292	17.1737	17.6589	17.13	17.0674	17.0811	18.148	17.7244	17.0626	16.8783	17.5965	17.2856	17.1053	16.9186	18.08	17.7615	16.791	16.7302	17.9173	17.7547	17.1992	17.2083	17.2657	17.3222	16.6546	16.7691	17.5206	17.4023	17.2317	17.2374
P08621	SNRNP70	U1 small nuclear ribonucleoprotein 70 kDa	RU17_HUMAN	18	19	30	20.2705	20.0709	20.2476	19.9276	20.0747	20.1577	19.7472	18.3569	20.3532	20.1481	20.0242	19.5835	20.0852	19.5568	20.0047	19.4672	19.6683	18.9541	19.8785	19.3327	20.1934	19.6984	19.361	19.0505	20.7633	20.3437	20.0265	19.7932	19.9795	19.6535	19.5006	19.6598	20.3925	20.3743	20.0271	19.878	20.4967	20.2427	19.7522	19.6264
P08648	ITGA5	Integrin alpha-5	ITA5_HUMAN	28	28	40	19.106	18.9709	18.9243	18.8574	19.4635	19.5585	18.3987	17.7597	19.3418	19.2024	17.5775	17.3117	19.3926	18.9714	17.6946	17.4808	19.1013	18.7739	17.6391	17.3367	19.7348	19.4787	17.9114	17.4224	19.5184	19.43	18.7069	18.4667	18.6803	18.3891	18.241	18.0913	19.2337	19.1114	18.5899	18.3892	19.2759	19.1418	18.2542	18.1338
P08651	NFIC	Nuclear factor 1 C-type	NFIC_HUMAN	13	13	14	17.6336	17.6233	17.6907	17.8598	17.4523	17.4884	17.3429	16.6321	17.7982	17.5412	17.3957	17.0014	17.6845	17.2807	17.4279	16.8913	17.0053	16.7003	17.1871	16.5575	17.6338	17.3911	17.261	16.4192	17.6872	17.4222	17.6211	17.4447	17.3837	17.1138	17.4408	17.3853	17.8355	17.7214	17.532	17.3261	17.5816	17.4041	17.1932	17.1517
P08670	VIM	Vimentin	VIME_HUMAN	93	122	195	26.6579	26.594	27.4671	27.431	27.2589	27.3008	26.8476	25.5723	26.7828	26.5491	24.9278	24.525	27.1095	26.6984	25.7308	25.3866	26.0212	25.5657	25.2523	24.843	27.1505	26.9007	26.1175	25.8625	27.647	27.4855	27.3108	27.1567	27.4457	27.3289	26.4992	26.5763	27.0199	26.9913	26.8237	26.7243	26.6371	26.5182	25.9226	25.9229
P08708	RPS17	40S ribosomal protein S17	RS17_HUMAN	13	15	22	21.3278	21.24	21.6783	21.6464	21.9797	21.9514	21.6159	20.0034	22.1949	21.4705	21.4683	20.8342	21.9518	21.2752	21.581	20.7684	21.3892	20.7398	21.6742	21.0425	22.0989	21.5251	21.3938	20.6985	22.0337	21.6407	21.886	21.4892	21.6528	21.3346	21.371	21.3582	21.6364	21.614	21.5722	21.4472	21.6623	21.4224	21.1934	21.0273
P08754	GNAI3	Guanine nucleotide-binding protein G(i) subunit alpha-3	GNAI3_HUMAN	10	11	14	18.6334	18.3228	18.9217	18.9404	18.2674	18.3081	18.5408	17.7611	18.8287	18.6338	18.7304	18.5449	18.7627	18.4522	18.5866	18.2863	18.4031	17.9563	18.9686	18.6944	19.0082	18.7062	18.3349	18.0839	19.0551	19.0192	18.7363	18.6519	18.655	18.5618	18.4925	18.4594	19.148	18.9501	18.7987	18.8078	19.199	19.1156	18.4883	18.5111
P08758	ANXA5	Annexin A5	ANXA5_HUMAN	43	50	81	24.7707	24.7863	25.7537	25.7177	25.1446	25.2275	24.729	23.6957	24.5249	24.3941	24.9775	24.7077	25.3742	25.0086	25.188	24.9498	24.6213	24.4384	25.5806	25.3189	24.6218	24.4821	24.7574	24.6473	22.8157	22.7358	25.0562	24.9854	24.6241	24.4719	25.2757	25.3106	24.0503	24.0709	25.2652	25.2075	23.4666	23.4019	24.7848	24.6809
P08842	STS	Steryl-sulfatase	STS_HUMAN	6	6	6	18.356	18.2266	17.3473	17.3906	16.7109	16.723	16.6556	16.0345	16.789	16.7599	16.7484	16.3748	17.4031	17.1261	17.2702	16.9765	16.5705	15.9567	17.4742	17.0023	16.6925	16.883	16.0597	16.3482	16.4725	16.1321	16.3276	16.5585	17.2798	17.3914	17.7921	17.8583	15.9014	16.0607	15.7275	16.1726	15.5711	15.2449	16.2148	15.9715
P08865	RPSA	40S ribosomal protein SA	RSSA_HUMAN	21	27	38	22.9368	22.7939	23.4059	23.3547	23.1365	23.1603	22.7305	21.9754	23.0638	23.0563	22.4902	22.3731	23.1799	22.8218	22.6336	22.5559	22.6239	22.5709	22.7865	22.6468	23.0274	23.0799	22.4259	22.5172	23.3219	23.366	22.9605	23.117	22.782	22.8187	22.8721	22.9495	23.2468	23.2544	23.0097	23.0631	23.2251	23.1554	22.7922	22.7175
P08910	ABHD2	Monoacylglycerol lipase ABHD2	ABHD2_HUMAN	3	3	3	NA	NA	17.4575	17.2773	NA	NA	16.0834	16.8796	NA	NA	15.1036	16.5279	NA	NA	14.3831	14.9499	NA	NA	NA	16.017	18.3043	14.4945	15.3117	15.9982	NA	NA	15.9738	16.643	NA	NA	15.7119	16.1921	NA	NA	NA	15.1921	NA	NA	15.9978	15.9289
P08962	CD63	CD63 antigen	CD63_HUMAN	4	9	9	19.7474	19.4646	21.3251	21.3471	19.6693	19.9763	21.0834	19.7867	19.4356	19.1253	20.7592	20.1002	19.032	18.8919	20.7992	19.9307	19.8616	18.9519	21.1898	20.4825	19.6628	19.0421	20.0461	19.7521	20.086	19.6934	21.7808	21.1984	19.5826	19.2351	20.6156	20.8648	18.7373	18.9162	19.9346	19.7224	19.626	19.4857	20.6295	20.4447
P09001	MRPL3	39S ribosomal protein L3, mitochondrial	RM03_HUMAN	13	13	17	18.1575	18.0834	18.9269	18.7962	17.7726	18.13	18.165	17.2536	18.8364	18.7634	18.2195	17.9651	18.1808	18.0517	18.6908	18.491	18.0891	17.7637	18.3059	18.0154	18.3144	18.3247	18.1595	17.9561	18.6672	18.51	18.4505	18.4863	17.681	17.7089	18.602	18.7052	18.8086	18.7318	18.5602	18.4235	18.8382	18.6879	18.754	18.859
P09012	SNRPA	U1 small nuclear ribonucleoprotein A	SNRPA_HUMAN	11	12	17	19.9142	19.8306	19.7703	19.7964	19.8144	19.8526	19.5937	18.4945	20.0224	19.9635	19.5975	19.3411	19.6697	19.4214	19.7031	19.1133	19.2572	18.7136	19.5843	19.1982	19.7174	19.6005	19.3142	18.6768	20.5522	20.2754	19.6542	19.514	19.7498	19.6119	19.4992	19.5683	20.3573	20.3798	19.8218	19.5528	20.3726	20.1826	19.3187	19.3267
P09038	FGF2	Fibroblast growth factor 2	FGF2_HUMAN	11	12	14	20.0412	20.0944	18.476	18.6329	19.3184	19.4589	19.0093	17.5465	19.4082	19.3947	18.4	18.2241	19.6293	19.2849	18.5107	18.0992	18.88	18.7244	19.0634	18.5381	19.0369	18.8456	19.2994	18.8237	20.1734	20.0357	19.0031	18.9226	20.2899	20.2518	19.4889	19.6577	19.6922	19.7467	18.4404	18.5272	18.6138	18.6939	18.6503	18.5513
P09104	ENO2	Gamma-enolase	ENOG_HUMAN	21	23	31	18.6316	18.5117	19.2032	19.1071	18.7069	18.6916	17.9473	17.2554	17.648	17.5348	18.4818	18.2582	19.5029	18.9915	18.6874	18.2695	18.1113	17.7542	18.5399	18.1569	18.8478	18.5438	17.7294	17.722	16.5606	16.6329	18.4182	18.2465	19.1532	19.0278	18.2952	18.269	17.7328	17.6604	18.7586	18.728	17.8073	17.6209	18.2787	18.149
[truncated: 5,704 more rows]

## Sheet: Normalized_data
PG.ProteinGroups	PG.Genes	PG.ProteinDescriptions	PG.ProteinNames	PG.NrOfStrippedSequencesIdentified (Experiment-wide)	PG.NrOfModifiedSequencesIdentified (Experiment-wide)	PG.NrOfPrecursorsIdentified (Experiment-wide)	P10_Adh_01	P10_Adh_02	P10_Sph_01	P10_Sph_02	P1_Adh_01	P1_Adh_02	P1_Sph_01	P1_Sph_02	P2_Adh_01	P2_Adh_02	P2_Sph_01	P2_Sph_02	P3_Adh_01	P3_Adh_02	P3_Sph_01	P3_Sph_02	P4_Adh_01	P4_Adh_02	P4_Sph_01	P4_Sph_02	P5_Adh_01	P5_Adh_02	P5_Sph_01	P5_Sph_02	P6_Adh_01	P6_Adh_02	P6_Sph_01	P6_Sph_02	P7_Adh_01	P7_Adh_02	P7_Sph_01	P7_Sph_02	P8_Adh_01	P8_Adh_02	P8_Sph_01	P8_Sph_02	P9_Adh_01	P9_Adh_02	P9_Sph_01	P9_Sph_02
[truncated: 6,780 more rows]

[truncated: 3 more sheets: Averaged_data, Filtered_data_Limma, Filtered_data_fold-change]
