# Supplementary material for: Quantitative Proteomics and Phosphoproteomics Analysis of Patient-Derived Ovarian Cancer Stem Cells
Source: Mol Cell Proteomics. 2025 Apr 7;24(5):100965. doi: 10.1016/j.mcpro.2025.100965 (PMC12142526; doi:10.1016/j.mcpro.2025.100965)
Supplement: Supplementary table 3 — Phosphoproteome data with statistical analysis. [file mmc3.xlsx]

## Sheet: Log2_phosdata
P1_Adh	P1_Sph	P2_Adh	P2_Sph	P3_Adh	P3_Sph	P4_Adh	P4_Sph	P5_Adh	P5_Sph	P6_Adh	P6_Sph	P7_Adh	P7_Sph	P8_Adh	P8_Sph	P9_Adh	P9_Sph	P10_Adh	P10_Sph	Amino acid	Charge	Protein group IDs	Identification type TMT1	Identification type TMT2	Multiplicity	Localization prob	PEP	Score	Delta score	Score for localization	Mass error [ppm]	Intensity	Position	Localization prob TMT1	Localization prob TMT2	Proteins	Positions within proteins	Leading proteins	Protein	Protein names	Gene names	Sequence window	Phospho (STY) Probabilities	id	Evidence IDs	Best PEP evidence ID	Unique identifier	m/z
NA	NA	NA	NA	NA	NA	NA	NA	NA	NA	0.170951	-0.284581	1.13179	0.336398	0.40174	0.112233	-0.228689	-0.343586	-0.275839	-0.158172	S	3	1	None	By MS/MS	___1	0.530522	0.0139677	46.481	25.542	46.481	4.1519	27331000	10	NA	0.530522	A0A0B4J248	10	A0A0B4J248	A0A0B4J248	T cell receptor alpha variable 1-1	TRAV1-1	______MWGAFLLYVSMKMGGTAGQSLEQPS	MWGAFLLY(0.469)VS(0.531)MK	2	28761;28762	28761	UID3	519.901
-0.354575	-0.0310025	0.116232	0.168385	-0.0103959	0.0226164	-0.150129	-0.311148	-0.106793	-0.901419	-0.140476	0.230326	-0.125652	0.448584	0.409907	0.374511	-0.0427094	0.339137	-0.181182	0.191942	S	3	2	By MS/MS	By MS/MS	___1	0.999998	9.46e-10	126.22	112.35	85.498	-0.47223	139120000	36	0.999998	0.996996	Q9BTL3;A0A3B3IU46	36;36	Q9BTL3	Q9BTL3	RNA guanine-N7 methyltransferase activating subunit;RNA guanine-N7 methyltransferase-activating subunit-like protein	RAMAC;RAMACL	ENDKEYQEYLKRPPESPPIVEEWNSRAGGNQ	RPPES(1)PPIVEEWNSR	3	36414;36415;36416;36417	36415	UID4	624.96
-0.34333	-0.488937	0.0370308	-0.336318	0.271067	-0.194427	-0.0261463	0.187008	0.335369	-0.596907	-0.271479	0.0922074	0.123534	0.721941	0.268195	-0.473911	-1.31631	0.511468	0.368042	0.480058	S	3	3	By MS/MS	By MS/MS	___1	0.977603	2.45e-11	122.18	107.59	122.18	-0.13385	161260000	758	0.970151	0.977603	A0FGR8	758	A0FGR8	A0FGR8	Extended synaptotagmin-2	ESYT2	SPGHISVKEPTPSIASDISLPIATQELRQRL	EPT(0.005)PS(0.014)IAS(0.978)DIS(0.003)LPIATQELR	5	11148;11149;11150;11151;11152;11153;11155;11156;11158;11159;11160	11159	UID6	1109.55
-0.354759	-0.0931248	0.128293	0.139993	0.424922	0.275603	0.435202	-0.141812	-0.295907	-0.756233	-0.707242	0.013498	0.32987	0.401412	0.594453	-0.30768	0.0275787	0.434241	0.576764	0.810237	S	3	3	By MS/MS	By MS/MS	___1	0.999874	4.29e-22	155.25	137.39	155.25	0.079286	138130000	761	0.996562	0.999874	A0FGR8	761	A0FGR8	A0FGR8	Extended synaptotagmin-2	ESYT2	HISVKEPTPSIASDISLPIATQELRQRLRQL	EPTPSIASDIS(1)LPIATQELR	6	11148;11149;11150;11152;11153;11154;11157;11160	11157	UID7	740.038
0.667937	-0.559537	0.366364	-0.00212236	0.383829	0.00317045	-1.12127	-0.866673	-0.106747	-2.5126	0.572599	-1.17664	0.80364	-0.203336	0.449112	0.365357	0.0160683	-0.978492	0.390778	0.60027	S	4	3	By MS/MS	By MS/MS	___1	0.743946	1.92e-07	100.15	88.072	89.953	0.080423	142890000	691	0.602356	0.743946	A0FGR8	691	A0FGR8	A0FGR8	Extended synaptotagmin-2	ESYT2	SVSKEGRKTSIKSHMSGSPGPGGSNTAPSTP	S(0.071)HMS(0.744)GS(0.184)PGPGGS(0.001)NTAPSTPVIGGSDKPGMEEK	7	41954;41955;41956;41957;41958;41961	41956	UID8	627.478
NA	NA	NA	NA	NA	NA	NA	NA	NA	NA	0.305912	-0.214006	-0.189285	-0.176136	-0.181051	-0.315289	-0.467174	0.197488	-0.308484	0.461633	S	3	3	None	By MS/MS	___1	0.667704	8.82e-11	143.83	112.19	143.83	1.5863	14794000	739	0.414625	0.667704	A0FGR8	739	A0FGR8	A0FGR8	Extended synaptotagmin-2	ESYT2	EAGPQGLHDLGRSSSSLLASPGHISVKEPTP	S(0.064)S(0.064)S(0.205)S(0.668)LLASPGHISVK	8	47267	47267	UID9	517.259
0.0597706	-0.72855	0.418352	-1.31811	-0.326353	-1.25415	-0.62171	-1.22607	0.257373	-0.0448062	0.890719	-1.11851	0.0625362	-0.817333	0.704252	-0.95828	0.529171	-0.315684	-0.562858	-0.399502	S	4	4	By MS/MS	By MS/MS	___1	0.999979	1.07e-11	127.16	112.74	127.16	-0.6454	24457000	226	0.99974	0.999979	A0JLT2	226	A0JLT2	A0JLT2	Mediator of RNA polymerase II transcription subunit 19	MED19	RKRKKKEKKKKKNRHSPDHPGMGSSQASSSS	NRHS(1)PDHPGMGSSQASSSSSLR	9	29811;29812	29812	UID10	591.255
0.0761487	-0.451208	0.3744	-0.205696	0.202136	-0.734515	-0.918442	-1.46809	0.757023	0.169027	-0.258235	-0.358935	-0.676964	-0.0412686	-0.140285	0.15017	-0.314159	-0.0908183	-1.57377	0.165558	S	5	5	By MS/MS	By MS/MS	___1	0.744771	8.08e-13	122.04	104.09	89.181	0.039595	38550000	418	0.744771	0	A0JNW5	418	A0JNW5	A0JNW5	Bridge-like lipid transfer protein family member 3B	BLTP3B	LKQAVKDHNVGSPPKSPTHASPQHTQTEKDY	DHNVGS(0.747)PPKS(0.745)PT(0.362)HAS(0.115)PQHT(0.019)QT(0.012)EK	11	6929;6930;6931;6932;6933	6929	UID12	512.837
0.685537	0.0900404	0.624616	-0.124141	0.798092	-0.3853	0.631244	0.112233	0.84559	-0.660338	-1.31072	-0.0080293	0.312665	0.224411	-0.388865	-0.0733478	0.0229004	0.0589399	-0.592332	0.249749	S	3	5	By MS/MS	By MS/MS	___1	0.816552	2.36e-08	102.32	83.075	102.32	-2.6595	36011000	1402	0.583063	0.816552	A0JNW5	1402	A0JNW5	A0JNW5	Bridge-like lipid transfer protein family member 3B	BLTP3B	YDLKKQRSVTQATQTSPGVPWPSQSANFPEF	S(0.001)VT(0.003)QAT(0.015)QT(0.15)S(0.817)PGVPWPS(0.009)QS(0.006)ANFPEFSFDFTR	12	32249;48639;48640	48640	UID13	1132.85
0.41186	0.191436	0.012068	-0.185884	0.612966	0.0607391	0.124328	-0.443222	0.419647	-0.666737	-0.310236	0.0299829	0.0594937	0.309875	-0.770117	0.257614	-1.13657	-0.727117	-0.388582	0.98251	S	2	5	By MS/MS	By MS/MS	___1	0.986518	0.000283371	118.6	70.621	118.6	1.7709	96009000	953	0.672535	0.986518	A0JNW5	953	A0JNW5	A0JNW5	Bridge-like lipid transfer protein family member 3B	BLTP3B	LSHIPLKDPLLFKSASDTNLQKGISFMDYLS	S(0.012)AS(0.987)DT(0.002)NLQK	14	39674;39675;39676;39677	39675	UID15	522.224
-0.503446	0.744592	-0.812714	0.144699	-0.387317	0.502432	-0.28193	0.0238941	0.0227584	-2.16949	-2.29782	0.0177795	-0.774059	0.299948	-2.23562	0.38416	-2.48245	-0.060939	-0.953663	1.4716	S	3	5	By MS/MS	By MS/MS	___1	0.923266	9.2e-06	127.71	102	127.71	-0.56997	45909000	935	0.589329	0.923266	A0JNW5	935	A0JNW5	A0JNW5	Bridge-like lipid transfer protein family member 3B	BLTP3B	IRSVTVNHMSDNRSMSVDLSHIPLKDPLLFK	S(0.06)MS(0.923)VDLS(0.017)HIPLK	17	43674;43675	43675	UID18	469.563
-0.137934	-0.0553365	-0.727738	0.40294	0.128689	0.626112	-0.720422	-0.382213	0.207393	-0.454447	NA	NA	NA	NA	NA	NA	NA	NA	NA	NA	S	3	5	By MS/MS	None	___1	0.65775	0.00361824	57.804	32.086	57.034	0.30843	30918000	1081	0.65775	0.411768	A0JNW5	1081	A0JNW5	A0JNW5	Bridge-like lipid transfer protein family member 3B	BLTP3B	SKEETPPVRTLKSQSSLSGKPKERCPPNLAP	S(0.005)QS(0.091)S(0.658)LS(0.246)GKPK	19	45299	45300	UID20	366.845
0.262072	-0.0685136	-0.0472639	-0.311309	-0.19674	-0.365165	0.146264	-0.257701	0.216982	-0.0183665	NA	NA	NA	NA	NA	NA	NA	NA	NA	NA	S	4	6	By MS/MS	By matching	___1	0.913291	0.000653611	58.964	24.352	58.964	-2.0686	16020000	249	0.913291	0	A0MZ66	249	A0MZ66	A0MZ66	Shootin-1	SHTN1	FAQEMFIEQNKLKRQSHLLLQSSIPDQQLLK	RQS(0.913)HLLLQS(0.046)S(0.041)IPDQQLLK	20	36798;36799	36798	UID21	546.794
0.402176	-0.256201	0.650305	-0.20015	0.0210533	-0.350449	0.431249	-0.624488	0.253626	-0.596471	-1.18961	-0.917297	-0.16482	0.340163	-0.150017	0.514198	-1.45154	0.50853	-0.227185	-1.07567	S	3	6	By MS/MS	By MS/MS	___1	0.999663	2.14e-06	110.57	89.015	69.485	-2.2034	41902000	506	0.999663	0.998404	A0MZ66	506	A0MZ66	A0MZ66	Shootin-1	SHTN1	DSSSPTGILATSESKSMPVLGSVSSVTKTAL	S(1)MPVLGSVSSVTK	21	43597;43598;43599;43600;43601;43602	43601	UID22	457.891
0.175045	-0.451287	0.311736	-0.312097	0.0404014	-0.436061	-0.0702242	-0.928182	0.0538064	-1.35413	0.0611541	0.0709388	0.177854	0.420509	0.0839282	0.289362	-0.355904	0.0668125	0.213129	0.062398	S	4	8	By MS/MS	By MS/MS	___1	0.62886	5.28e-05	75.623	62.836	75.623	-1.0758	44594000	589	0.53922	0.62886	A1A4S6	589	A1A4S6	A1A4S6	Rho GTPase-activating protein 10	ARHGAP10	FRTPPDTTFPEPTCLSASPPNAPPRQSKRQG	IFRT(0.002)PPDT(0.003)T(0.004)FPEPT(0.161)CLS(0.629)AS(0.202)PPNAPPR	25	19278;19279;50803	19278	UID26	737.352
0.540821	-0.396802	0.465504	-0.60235	0.0977456	-0.364329	-0.0362743	-0.705076	0.0886844	-0.45914	0.362217	-0.10355	0.013355	-0.0474875	0.536351	0.1129	0.127369	-0.271879	-0.533911	-0.165807	S	3	8	By MS/MS	By MS/MS	___1	0.889578	2.39e-26	152.98	131.67	62.295	-0.17178	84565000	591	0.813664	0.889578	A1A4S6	591	A1A4S6	A1A4S6	Rho GTPase-activating protein 10	ARHGAP10	TPPDTTFPEPTCLSASPPNAPPRQSKRQGQR	T(0.002)PPDT(0.002)T(0.002)FPEPT(0.031)CLS(0.074)AS(0.89)PPNAPPR	26	19277;19281;19283;50805;50806	19281	UID27	823.148
0.245861	-0.905413	0.327572	-0.224486	0.579084	-0.0442706	0.350384	-1.32858	0.138945	-1.94909	NA	NA	NA	NA	NA	NA	NA	NA	NA	NA	S	3	9	By MS/MS	By matching	___1	0.827905	0.0188792	45.879	34.389	45.879	-0.27604	8077300	15	0.827905	0	A1IGU5	15	A1IGU5	A1IGU5	Rho guanine nucleotide exchange factor 37	ARHGEF37	_MAKHGADEPSSRSGSPDREGRASEDRSLLH	S(0.172)GS(0.828)PDREGR	27	41694;41695	41694	UID28	347.477
0.37629	-0.577272	0.607768	-0.241867	0.584962	-0.212802	-0.339692	-0.134461	0.364236	NA	NA	NA	NA	NA	NA	NA	NA	NA	NA	NA	S	3	11	By MS/MS	None	___1	0.657309	1.7e-05	83.826	74.077	83.826	2.7687	1217500	249	0.657309	0.467861	A1L170	249	A1L170	A1L170	Uncharacterized protein C1orf226	C1orf226	LSLSPISLAESWEDGSPPPQARTSSLDNEGP	LS(0.002)LS(0.003)PIS(0.005)LAES(0.333)WEDGS(0.657)PPPQAR	32	26350	26350	UID33	806.384
0.681854	-0.327656	1.43018	-1.09641	1.24799	-1.18718	1.37184	-0.966545	1.00252	-2.04734	NA	NA	NA	NA	NA	NA	NA	NA	NA	NA	S	2	12	By MS/MS	None	___1	0.999979	0.00147412	118.32	90.151	118.32	-1.0239	8360500	614	0.999979	NA	A1L390	614	A1L390	A1L390	Pleckstrin homology domain-containing family G member 3	PLEKHG3	LDQASVIAERFVSSFSRRSSVAQEDSKSSGF	FVSSFS(1)R	34	13614	13614	UID35	455.197
0.440952	-0.647287	0.951215	-0.482069	0.672199	-0.243352	0.45628	-0.630662	0.661385	-1.03431	0.0989585	-1.25549	-0.58476	-0.384226	-0.305985	-0.00452274	-0.811042	-0.227253	-0.197335	-0.584717	S	2	12	By MS/MS	By MS/MS	___1	0.998242	0.000995573	86.189	63.298	86.189	0.3778	54657000	76	0.998242	0.950789	A1L390	76	A1L390	A1L390	Pleckstrin homology domain-containing family G member 3	PLEKHG3	SNNNSSSWLNVKGPLSPFNSRAAAGPAHHKL	GPLS(0.998)PFNS(0.002)R	35	16021;16022	16021	UID36	527.74
-0.157496	-0.525393	0.689746	-0.62271	0.679694	-0.602876	0.126312	-0.351443	0.153546	-1.93539	NA	NA	NA	NA	NA	NA	NA	NA	NA	NA	S	3	12	By MS/MS	None	___1	0.990068	7.21e-07	108.34	86.78	108.34	0.34256	6817300	827	0.990068	NA	A1L390	827	A1L390	A1L390	Pleckstrin homology domain-containing family G member 3	PLEKHG3	SEIVKIWEGMESSGGSPGKGPGQGQANGFDL	IWEGMES(0.005)S(0.005)GGS(0.99)PGK	36	20571	20571	UID37	501.206
0.632268	-1.10976	1.29819	-1.09776	0.868213	-0.678095	0.340505	-0.760431	1.03415	-1.59261	NA	NA	NA	NA	NA	NA	NA	NA	NA	NA	S	3	12	By MS/MS	By matching	___1	0.982827	0.000614105	83.081	50.761	83.081	0.54177	48667000	741	0.982827	0	A1L390	741	A1L390	A1L390	Pleckstrin homology domain-containing family G member 3	PLEKHG3	NAEHHDAGFSVRRRESLSYIPKGLVRNSISR	RES(0.983)LS(0.017)Y(0.001)IPK	37	33744;33745;37036;37037	33744	UID38	391.529
0.316841	-0.887981	1.21487	-0.889717	1.05137	-1.11541	0.967759	-0.693364	0.711847	-0.956431	-0.119213	-1.91997	0.148609	-1.35827	-0.0517132	-0.446168	0.381726	-0.565054	0.525267	-1.45411	S	3	12	By MS/MS	By MS/MS	___1	0.945827	4.13e-05	87.447	57.897	87.447	0.46373	27721000	488	0.731145	0.945827	A1L390	488	A1L390	A1L390	Pleckstrin homology domain-containing family G member 3	PLEKHG3	RESESSRSSRRPSGRSPTSTEKRMSFESISS	RPS(0.02)GRS(0.946)PT(0.013)S(0.013)T(0.007)EK	38	36509;36510	36510	UID39	461.552
0.89033	-0.476418	1.07587	-0.488714	0.992913	-0.135016	0.754289	-0.511979	1.2896	-1.54882	NA	NA	NA	NA	NA	NA	NA	NA	NA	NA	S	3	12	By MS/MS	None	___1	0.849511	0.00412586	77.662	37.814	77.662	-1.0208	28205000	448	0.849511	NA	A1L390	448	A1L390	A1L390	Pleckstrin homology domain-containing family G member 3	PLEKHG3	SQDEVSTNVRQGRRQSEPTKHLLRQLNEKAR	RQS(0.85)EPT(0.15)K	39	36784	36784	UID40	309.143
0.801655	-0.256683	0.987394	-0.37662	1.11982	-0.380127	0.791356	-0.444066	1.03837	-0.995937	-0.266993	-0.782471	-0.501402	-0.294579	-0.116035	0.323082	-0.763611	-0.556139	-0.376077	-0.36656	S	2	12	By MS/MS	By MS/MS	___1	0.896917	0.000127846	114.21	76.486	100.73	-1.0422	71713000	618	0.896917	0.690899	A1L390	618	A1L390	A1L390	Pleckstrin homology domain-containing family G member 3	PLEKHG3	SVIAERFVSSFSRRSSVAQEDSKSSGFGSPR	RS(0.103)S(0.897)VAQEDSK	40	38455;38456;38457	38455	UID41	396.175
-0.0989072	-0.0536734	0.395502	0.220578	0.877037	-0.295588	0.465191	0.102053	-0.120137	-0.823167	-0.117599	-0.261984	-0.0850069	0.319502	0.265197	0.432211	0.0626743	-1.08648	0.622743	0.0391384	S	3	12	By MS/MS	By MS/MS	___1	0.543516	0.000480193	69.522	53.997	69.522	-0.18838	8943100	1040	0.543516	0	A1L390	1040	A1L390	A1L390	Pleckstrin homology domain-containing family G member 3	PLEKHG3	RTTSPGGRPSARSPLSPTETFSWPDVRELCS	S(0.184)PLS(0.544)PT(0.184)ET(0.057)FS(0.031)WPDVR	41	44285;44286	44285	UID42	600.273
0.4609	-0.438757	0.791522	-0.415518	0.677621	-0.53318	0.43328	-0.409106	0.38228	-0.669281	0.467697	-0.621	-0.140285	-0.466616	0.351741	-0.0897739	-0.0902653	-0.400701	-0.0247807	-0.77216	S	2	12	By MS/MS	By MS/MS	___1	0.990477	0.0249469	53.756	20.494	48.091	0.92405	43731000	631	0.988681	0.990477	A1L390	631	A1L390	A1L390	Pleckstrin homology domain-containing family G member 3	PLEKHG3	RSSVAQEDSKSSGFGSPRLVSRSSSVLSLEG	S(0.003)S(0.006)GFGS(0.99)PR	42	46337;46338	46337	UID43	437.676
0.227248	-0.408991	0.617863	-0.448922	0.992986	-0.602263	0.312317	-0.379301	0.23008	-0.999135	-0.274861	-0.371964	-0.241833	-0.604564	0.336969	-0.0335253	0.0364681	-0.312008	0.229096	-0.32525	S	3	12	By MS/MS	By MS/MS	___1	0.940938	4.01e-05	87.083	66.044	87.083	-0.27643	23133000	643	0.940938	0.667916	A1L390	643	A1L390	A1L390	Pleckstrin homology domain-containing family G member 3	PLEKHG3	GFGSPRLVSRSSSVLSLEGSEKGLARHGSAT	S(0.012)S(0.012)S(0.026)VLS(0.941)LEGS(0.008)EK	43	47385;47386	47385	UID44	434.866
0.452701	-0.42109	0.0433446	-0.541534	0.157303	0.0441843	0.368042	-0.745866	0.128425	-3.07303	-1.10544	0.118493	-0.174084	0.165687	-0.357788	0.382944	-1.04237	-0.0987681	0.552869	1.14659	S	3	13	By MS/MS	By MS/MS	___1	0.759512	3.71e-39	186.71	164.89	183.25	1.2124	109620000	499	0.732068	0.759512	A1X283	499	A1X283	A1X283	SH3 and PX domain-containing protein 2B	SH3PXD2B	WSKDWKGSKDVLRKASSDMSASAGYEEISDP	AS(0.76)S(0.083)DMS(0.156)AS(0.001)AGYEEISDPDMEEK	44	4762;4763;4764;4765;20873;20874	20873	UID45	640.005
0.252173	-0.0118207	-0.0792189	0.152378	0.156138	0.206393	-0.236554	0.12075	-0.705759	-0.890198	-0.0152138	0.318924	0.0144981	0.443819	-0.262798	0.0601858	-0.422443	-0.0244432	-0.751975	-0.0531045	S	5	13	By MS/MS	By MS/MS	___1	0.701545	7.99e-06	89.403	74.358	89.403	1.1706	48565000	291	0.662822	0.701545	A1X283	291	A1X283	A1X283	SH3 and PX domain-containing protein 2B	SH3PXD2B	KKNSGEPLPPKPGPGSPSHPGALDLDGVSRQ	KNS(0.025)GEPLPPKPGPGS(0.702)PS(0.264)HPGALDLDGVS(0.009)R	47	21908;21909;21910	21910	UID48	589.493
NA	NA	NA	NA	NA	NA	NA	NA	NA	NA	-0.335117	0.167229	0.00317045	0.23008	-0.127274	0.128293	-0.437213	-0.0864154	-0.0325067	0.0836559	S	4	13	None	By MS/MS	___1	0.541475	7.4e-05	77.766	64.199	77.766	2.6574	18656000	293	0.45802	0.541475	A1X283	293	A1X283	A1X283	SH3 and PX domain-containing protein 2B	SH3PXD2B	NSGEPLPPKPGPGSPSHPGALDLDGVSRQQN	NS(0.008)GEPLPPKPGPGS(0.448)PS(0.541)HPGALDLDGVS(0.003)R	48	29901	29901	UID49	704.591
-0.281474	-0.271757	-0.920298	0.832769	0.337768	1.12267	-0.726233	0.453544	0.220578	0.451541	-1.8735	-0.00491356	-0.216334	0.461319	-1.50758	0.170053	-1.59737	0.174534	-2.66511	0.157303	S	4	13	By MS/MS	By MS/MS	___1	1	0.000732809	81.625	43.604	81.625	-0.65992	173850000	675	1	1	A1X283	675	A1X283	A1X283	SH3 and PX domain-containing protein 2B	SH3PXD2B	QVDICNLRSKLRPAKSQDKSLLDGEGPQAVG	LRPAKS(1)QDK	49	26033;26034;26035	26035	UID50	281.397
0.00345838	-0.569394	0.608241	-0.364775	1.11683	-0.183753	-0.0530147	-0.897947	0.626579	-1.2707	NA	NA	NA	NA	NA	NA	NA	NA	NA	NA	S	2	14	By MS/MS	None	___1	0.653358	0.00245683	97.431	88.608	97.431	0.0088771	15027000	107	0.653358	NA	A2A2V5	107	A2A2V5	A2A2V5	Serine-rich and transmembrane domain-containing protein 1	SERTM1	VCSISSQRSTFSNLSS_______________	STFSNLS(0.347)S(0.653)	50	47686	47686	UID51	461.681
0.0265876	-0.336063	0.369718	-0.11652	-0.109343	-0.189154	0.197488	-0.644939	-0.0861704	-1.08198	0.707613	-0.506107	0.575796	-0.243967	0.562963	-0.529572	0.417596	-0.0183373	-0.284194	-0.778111	S	4	15	By MS/MS	By MS/MS	___1	1	2.2e-07	139.34	116.21	139.34	0.20466	131530000	139	1	1	A2AJT9	139	A2AJT9	A2AJT9	BCLAF1 and THRAP3 family member 3	BCLAF3	EHERNSYPQKVQGGHSPDDHRVRGSGKGGKP	VQGGHS(1)PDDHRVR	53	54457;54458;54459;54460;54461;54462;54463;54464	54462	UID54	385.676
-0.109872	-0.282825	0.28629	-0.54372	0.106214	-0.209495	0.133695	-0.782447	-0.146052	-1.0168	0.118227	0.372952	0.487178	0.303459	-0.255856	0.0104934	-0.326407	-0.441321	0.716332	0.325962	S	3	16	By MS/MS	By MS/MS	___1	1	8.82e-14	175.27	123.5	148.18	0.057844	59536000	1937	1	1	A2RRP1	1937	A2RRP1	A2RRP1	NBAS subunit of NRZ tethering complex	NBAS	IKTVKHFIEKPRKRNSEDEAQEAKDSKVTYA	RNS(1)EDEAQEAK	56	35964;35965	35964	UID57	452.852
NA	NA	NA	NA	NA	NA	NA	NA	NA	NA	-0.464883	0.238175	-0.23489	-0.0490538	-0.228267	0.0367495	-0.755186	0.18053	0.279531	-0.0186441	S	3	17	None	By MS/MS	___1	0.994325	0.00320057	53.266	13.607	53.266	-1.6655	22098000	62	NA	0.994325	A2RU67	62	A2RU67	A2RU67	Protein FAM234B	FAM234B	VKNGKSPLGEAPEPDSDAEVAEAAKPHLSEV	S(0.006)PLGEAPEPDS(0.994)DAEVAEAAK	57	44267	44267	UID58	688.3
0.0935602	0.323197	0.461843	0.499986	-0.149921	0.220825	0.255199	-0.399274	0.0394191	-1.16178	0.404031	-0.326805	0.110497	0.305795	1.0246	0.404249	-0.617211	0.145221	-0.884993	-0.230618	S	3	18	By MS/MS	By MS/MS	___1	0.946597	0.00105336	78.548	56.015	78.548	-0.58605	24596000	214	0.795637	0.946597	A3KN83	214	A3KN83	A3KN83	Protein strawberry notch homolog 1	SBNO1	EGARMWINDMKMRSFSPTMKVPVVKEDDEPE	MRS(0.005)FS(0.947)PT(0.049)MK	58	28476;28477;28478;41131	28477	UID59	388.836
0.323543	-0.0927555	0.473008	0.0257376	-0.00124122	-0.182524	0.528471	-0.321622	0.0230425	-1.36479	NA	NA	NA	NA	NA	NA	NA	NA	NA	NA	S	3	20	By MS/MS	None	___1	0.988044	5.25e-10	122.49	99.157	122.49	0.37115	4940800	493	0.988044	NA	A5PL33	493	A5PL33	A5PL33	Protein KRBA1	KRBA1	FGSPVGNQGQHPGKGSPPGSSPLQGLENCLK	GS(0.988)PPGS(0.01)S(0.002)PLQGLENCLK	62	17014	17014	UID63	607.613
-0.154233	-0.180741	-0.0402447	-0.40723	0.0765591	-0.513667	0.00259443	-0.454921	-0.130429	-1.15769	0.25411	-0.369427	-0.176707	-0.0148639	0.557386	-0.105768	-0.0531943	0.0878702	-0.330465	-0.195798	S	2	23	By MS/MS	By MS/MS	___1	1	6.53e-12	162.36	139.13	130.01	0.55501	79427000	4	1	1	A6ND36	4	A6ND36	A6ND36	Protein FAM83G	FAM83G	____________MAFSQVQCLDDNHVNWRSS	AFS(1)QVQCLDDNHVNWR	65	1518;1519;1520;1521	1519	UID66	1055.94
0.381283	-0.205098	0.388796	-0.142417	0.358059	-0.0732566	0.117429	-0.226139	-0.0946337	-1.2723	-0.172116	-0.893732	0.95888	-0.576669	-0.16448	0.326997	-1.14038	-0.205147	0.800496	-0.0819497	S	2	23	By MS/MS	By MS/MS	___1	1	0.00059672	123.35	33.657	72.607	1.716	126980000	356	1	1	A6ND36	356	A6ND36	A6ND36	Protein FAM83G	FAM83G	AKKLVNPKYALVKAKSVDEIAKISSEKQEAK	S(1)VDEIAK	66	2441;2442;2443;48330;48331	2441	UID67	347.506
0.0475383	-0.788938	-0.12647	-0.552706	0.381726	-0.449769	0.0193461	-0.717667	-0.124078	-1.71715	0.106348	-0.620889	1.00029	-0.538471	0.421264	-0.0522965	0.00906043	-0.425094	0.20063	0.50121	S	3	23	By MS/MS	By MS/MS	___1	0.998636	0.00142836	70.089	47.369	70.089	0.93664	33499000	650	0.978098	0.998636	A6ND36	650	A6ND36	A6ND36	Protein FAM83G	FAM83G	EQVANGPTPPPRRQLSAPHITRGTFVGPQGG	QLS(0.999)APHIT(0.001)R	67	31489;36694;36695	36695	UID68	420.219
0.217107	0.205518	0.136323	-0.00171784	0.231432	0.0462816	-0.0468764	-0.097363	-0.0265136	0.345056	-0.15917	-0.0125482	0.0775164	0.165301	0.265797	-0.00166007	-0.17927	-0.0346923	-0.228114	-0.0921402	S	2	24	By MS/MS	By MS/MS	___1	0.790281	6.41e-21	102.64	91.485	102.64	1.3193	51257000	10	0.752291	0.790281	A6NFI3	10	A6NFI3	A6NFI3	Zinc finger protein 316	ZNF316	______MAALHTTPDSPAAQLERAEDGSECD	AALHT(0.117)T(0.092)PDS(0.79)PAAQLER	68	301;302;303;304	303	UID69	900.42
-0.236741	0.0413831	0.0250289	0.0717627	-0.305646	0.0739573	-0.585864	-0.287395	-0.495085	-0.442791	0.757791	-0.120216	0.146786	0.7876	0.71914	0.308011	0.278698	0.0961269	-1.40522	-0.260342	S	3	24	By MS/MS	By MS/MS	___1	1	0.000225223	74.364	44.27	60.158	-0.5404	105360000	112	1	0.992717	A6NFI3	112	A6NFI3	A6NFI3	Zinc finger protein 316	ZNF316	ALGTQERLSRGGDAKSPVLQEKGLQASRAPA	GGDAKS(1)PVLQEK	69	14755;26455;26456;26457	26456	UID70	416.965
0.872317	-0.480559	0.793355	-1.53542	0.678973	-0.978748	0.916553	-1.36848	0.922655	-1.96286	0.261832	-0.954417	0.521051	-1.49395	0.566961	-0.00200671	-0.487763	0.0970714	0.856229	-1.46917	S	4	25	By MS/MS	By MS/MS	___1	1	2e-06	107.34	84.536	68.919	-0.067569	31437000	44	1	1	Q9NYV6;A6NIE6	44;44	Q9NYV6	Q9NYV6	RNA polymerase I-specific transcription initiation factor RRN3;Putative RRN3-like protein RRN3P2	RRN3;RRN3P2	TGISNMRALENDFFNSPPRKTVRFGGTVTEV	ALENDFFNS(1)PPRK	70	2517;2518;2519	2517	UID71	538.915
0.309758	0.273217	0.841249	0.153157	0.645241	0.540424	0.414027	-0.315774	0.741834	-0.753701	0.164786	0.237931	0.361319	0.380286	1.14822	0.0792927	0.652234	0.411318	0.242816	0.892119	S	3	27	By MS/MS	By MS/MS	___1	0.999396	5.49e-27	167.78	149.68	167.78	0.15465	184350000	402	0.999396	0.948605	A6NKF1	402	A6NKF1	A6NKF1	SAC3 domain-containing protein 1	SAC3D1	VVMAEEEDEGTDRPGSPA_____________	TLEEVVMAEEEDEGT(0.001)DRPGS(0.999)PA	72	50073;50074	50073	UID73	814.34
-0.142497	0.352871	0.14274	-0.454842	0.344147	-0.3853	-0.467773	-0.736389	-0.339345	-0.789636	-0.181738	0.367818	-0.655081	-0.124959	0.323312	0.567156	-1.27171	0.0862402	-0.816901	0.318924	S	3	28	By MS/MS	By MS/MS	___1	0.999987	8.38e-05	105.19	71.506	105.19	-0.053739	16449000	17	0.999987	0.993801	A6NMK8	17	A6NMK8	A6NMK8	Protein INSYN2B	INSYN2B	AQQNMKVRPVLLKRNSLESVEFVKQPHHRRS	RNS(1)LESVEFVK	73	35997;35998	35997	UID74	463.225
NA	NA	NA	NA	NA	NA	NA	NA	NA	NA	-0.0563712	-0.275489	0.101247	1.76888	-0.130713	-0.0830801	0.360982	0.0681893	-0.0344411	-0.186098	S	4	1497;1831;2141;29;590;644	None	By MS/MS	___1	0.540488	8.27e-08	108.13	83.347	108.13	-2.6622	29177000	275	NA	0.540488	A6NNZ2;P04350;P07437;Q9BUF5;P68371;Q9BVA1;Q13885;Q3ZCM7	275;275;275;275;275;275;275;275	A6NNZ2;P04350;P07437;P68371;Q9BVA1;Q3ZCM7	P07437	Tubulin beta 8B;Tubulin beta-4A chain;Tubulin beta chain;Tubulin beta-6 chain;Tubulin beta-4B chain;Tubulin beta-2B chain;Tubulin beta-2A chain;Tubulin beta-8 chain	TUBB8B;TUBB4A;TUBB;TUBB6;TUBB4B;TUBB2B;TUBB2A;TUBB8	FPRLHFFMPGFAPLTSRGSQQYRALTVAELT;FPRLHFFMPGFAPLTSRGSQQYRALTVPELT	LHFFMPGFAPLT(0.095)S(0.54)RGS(0.356)QQY(0.009)R	74	24529	24529	UID75	609.788
-0.537257	0.208018	0.0263043	-0.000216456	0.0278618	0.0384361	0.301471	-0.415345	0.0368901	-0.784806	0.305679	-0.11288	-0.0318134	0.262313	0.354339	0.239276	-0.220816	0.34551	-0.85212	-0.18996	S	3	31	By MS/MS	By MS/MS	___1	0.92083	4.74e-05	72.569	55.35	72.569	-1.4568	16149000	53	0.92083	0.787268	A7E2V4	53	A7E2V4	A7E2V4	Zinc finger SWIM domain-containing protein 8	ZSWIM8	CQNWRGWRKQSAGPNSPTGGGGGGGSGGTRM	QS(0.003)AGPNS(0.921)PT(0.074)GGGGGGGS(0.001)GGTR	76	32263;32264	32263	UID77	599.25
0.277985	-0.00786968	0.311038	-0.444675	0.172616	-0.114738	0.052555	-0.478728	0.0668125	-1.32673	-0.443909	0.20389	0.364236	-0.0865533	0.160275	0.41446	-0.501525	-0.380972	-0.135285	0.287354	S	2	31	By MS/MS	By MS/MS	___1	1	0.000279242	128.97	56.931	128.97	0.48835	254220000	567	1	1	A7E2V4	567	A7E2V4	A7E2V4	Zinc finger SWIM domain-containing protein 8	ZSWIM8	LGEGVPSSQRGPRRLSAEGGDKALHKMGPGG	RLS(1)AEGGDK	77	35503;35504;35505;35506;35507	35505	UID78	338.153
NA	NA	NA	NA	NA	NA	NA	NA	NA	NA	0.181293	-0.0623392	0.00259443	0.263275	0.615605	-0.0245459	-0.122821	-0.15311	-0.400435	-0.511917	S	4	32	None	By MS/MS	___1	0.586707	0.00019346	67.947	51.231	67.947	-0.36251	22133000	856	NA	0.586707	A7KAX9	856	A7KAX9	A7KAX9	Rho GTPase-activating protein 32	ARHGAP32	SQCQTPGSTASSEPVSPLQEKLSPFFTLDLS	DAET(0.008)GS(0.014)S(0.02)QCQT(0.037)PGS(0.084)T(0.084)AS(0.084)S(0.084)EPVS(0.587)PLQEK	78	6149	6149	UID79	715.306
0.140909	0.162726	0.23585	0.185486	-0.0364519	0.0272956	0.0250289	-0.150241	-0.159766	-1.00709	NA	NA	NA	NA	NA	NA	NA	NA	NA	NA	S	3	32	By MS/MS	By matching	___1	0.693382	2.39e-05	119.54	70.84	119.54	0.14021	70552000	952	0.693382	0	A7KAX9	952	A7KAX9	A7KAX9	Rho GTPase-activating protein 32	ARHGAP32	STWDKCVEERDATNRSPTQIVKMKTNETVAQ	DAT(0.003)NRS(0.693)PT(0.304)QIVK	79	6287;6288	6287	UID80	470.564
0.400538	0.307778	0.269392	-0.0656118	0.156397	-0.35428	0.0844725	-0.396441	-0.298992	-0.674291	-0.467773	0.177599	-0.478326	0.483777	-0.451623	0.197362	-0.943749	0.312433	-0.620468	-0.135428	S	2	32	By MS/MS	By MS/MS	___1	0.592766	0.00181928	105.52	87.196	105.52	1.2113	15857000	892	0.592766	0.586164	A7KAX9	892	A7KAX9	A7KAX9	Rho GTPase-activating protein 32	ARHGAP32	SSKPSSFTEKVVYAFSPKIGRKLSKSPSMSI	VVY(0.407)AFS(0.593)PK	81	55626;55627	55626	UID82	495.738
-0.559664	0.243182	-0.287818	0.16221	-0.289616	0.331361	-0.279581	-0.394013	-0.568045	-0.859405	NA	NA	NA	NA	NA	NA	NA	NA	NA	NA	S	3	33	By MS/MS	None	___1	0.848119	0.00263779	58.723	38.342	58.723	2.1598	2415600	335	0.848119	NA	A7MCY6	335	A7MCY6	A7MCY6	TANK-binding kinase 1-binding protein 1	TBKBP1	RTLLQEQARSGGQRHSPLSQRHSPAPQCPSP	S(0.117)GGQRHS(0.848)PLS(0.035)QR	82	41446	41446	UID83	463.884
-0.0395032	0.0251707	-0.426083	-0.620623	-0.725852	-0.52282	-0.912021	0.103128	-0.334225	-1.19175	0.240497	0.769095	-0.512555	0.607958	-0.0647062	0.516721	-0.888114	-1.33461	-1.79066	1.48383	S	3	3196;34	By MS/MS	By MS/MS	___1	1	0.000583264	80.17	56.565	80.17	-0.18782	52932000	260	1	1	A8CG34;Q6PJE2;Q96HA1	260;18;283	A8CG34;Q96HA1	A8CG34	Nuclear envelope pore membrane protein POM 121C;POM121 and ZP3 fusion protein;Nuclear envelope pore membrane protein POM 121	POM121C;POMZP3;POM121	CSPVTVRIAPPDRRFSRSAIPEQIISSTLSS	IAPPDRRFS(1)R	85	18757;18758	18758	UID86	432.219
-0.19342	-0.811878	0.0398403	-0.605947	-0.365016	-0.46548	-0.835059	-0.674706	-0.389376	-0.635024	1.36726	-0.155984	0.557582	0.354452	0.909811	0.00187425	0.418028	-0.0226688	-0.288452	0.0479571	S	3	3196;34	By MS/MS	By MS/MS	___1	0.841747	0.00174871	80.59	43.434	80.59	-1.0661	31850000	412	0.802865	0.841747	A8CG34;A6NF01;Q96HA1	412;19;435	A8CG34;Q96HA1	A8CG34	Nuclear envelope pore membrane protein POM 121C;Putative nuclear envelope pore membrane protein POM 121B;Nuclear envelope pore membrane protein POM 121	POM121C;POM121B;POM121	TRGISQLWKRNGPSSSPFSSPASSRSQTPER	RNGPS(0.037)S(0.119)S(0.842)PFS(0.002)S(0.001)PASSR	87	35904;35906;35907	35905	UID88	567.584
0.185867	0.109427	0.386921	-0.398189	-0.337867	-0.315917	-0.494028	-0.865017	0.0746424	-1.60445	NA	NA	NA	NA	NA	NA	NA	NA	NA	NA	S	4	3196;34	By MS/MS	None	___1	0.5	0.016257	45.368	31.95	45.368	0.5964	11955000	422	0.5	0	A8CG34;A6NF01;Q96HA1	422;29;445	A8CG34;Q96HA1	A8CG34	Nuclear envelope pore membrane protein POM 121C;Putative nuclear envelope pore membrane protein POM 121B;Nuclear envelope pore membrane protein POM 121	POM121C;POM121B;POM121	NGPSSSPFSSPASSRSQTPERPAKKIREEEL	S(0.5)QT(0.5)PERPAKK	88	45372	45372	UID89	306.155
NA	NA	NA	NA	NA	NA	NA	NA	NA	NA	-0.211197	0.104873	-0.0177384	0.338567	0.336626	0.130799	-0.245677	0.0856966	-0.488795	0.135535	S	3	34	None	By MS/MS	___1	0.533604	2.31e-31	170.37	137.57	170.37	0.06469	25580000	368	NA	0.533604	A8CG34	368	A8CG34	A8CG34	Nuclear envelope pore membrane protein POM 121C	POM121C	LNSQSSDDHLNKRSRSSSMSSLTGAYTSGIP	S(0.534)S(0.106)S(0.36)MSSLTGAYTSGIPSSSR	89	47019	47019	UID90	681.629
-0.43152	-0.0496063	-0.251762	0.0517201	-0.26741	0.206643	-0.729483	-0.291186	-0.292034	-0.36952	NA	NA	NA	NA	NA	NA	NA	NA	NA	NA	S	3	34	By MS/MS	By MS/MS	___1	0.584252	7.4e-22	149.41	122.58	149.41	-0.73013	46131000	370	0.584252	0.534097	A8CG34	370	A8CG34	A8CG34	Nuclear envelope pore membrane protein POM 121C	POM121C	SQSSDDHLNKRSRSSSMSSLTGAYTSGIPSS	S(0.196)S(0.196)S(0.584)MS(0.023)SLTGAYTSGIPSSSR	90	47017;47018;47020	47018	UID91	681.629
-0.0403189	0.129349	0.0361869	0.713432	-0.00491356	-0.16196	-0.0440475	-0.133527	-0.106079	-0.425191	-0.566592	0.298072	-0.111757	0.849839	0.282143	0.664119	-0.644149	0.592828	-0.534349	0.390338	S	2	35	By MS/MS	By MS/MS	___1	0.891989	0.00232278	72.652	49.047	60.255	1.4021	3193700	217	0.817123	0.891989	A8K0Z3;Q9NQA3;C4AMC7;Q6VEQ5;A8MWX3	217;199;215;217;230	A8K0Z3	A8K0Z3	WASH complex subunit 1;WAS protein family homolog 6;Putative WAS protein family homolog 3;WAS protein family homolog 2;Putative WAS protein family homolog 4	WASHC1;WASH6P;WASH3P;WASH2P;WASH4P	MLGAETEEKLFDAPLSISKREQLEQQVPENY	LFDAPLS(0.892)IS(0.108)K	92	23934;23935	23934	UID93	585.794
0.518334	-0.859143	1.2241	-0.094757	1.03125	-1.03274	0.701239	-2.06371	0.823505	-1.7036	-0.76491	-1.22867	-0.815148	-1.12202	0.174406	0.438932	0.0643311	-0.74241	-1.44961	-1.17391	S	4	36	By MS/MS	By MS/MS	___1	0.662404	3.9e-10	121.44	93.489	121.44	-1.0202	42226000	654	0.553373	0.662404	Q8IUC4;A8MT19	654;551	Q8IUC4	Q8IUC4	Rhophilin-2;Putative rhophilin-2-like protein RHPN2P1	RHPN2;RHPN2P1	SFLSWGTNKNRQKSASTLCLPSVGAARPQVK	S(0.081)AS(0.662)T(0.256)LCLPSVGAARPQVK	93	39843;39844	39844	UID94	481.245
0.238787	-0.272071	0.232538	-0.156498	-0.0267341	-0.163543	-0.290092	-0.174084	-0.332153	0.434028	NA	NA	NA	NA	NA	NA	NA	NA	NA	NA	S	2	37	By MS/MS	By matching	___1	0.539119	0.000204434	96.229	68.217	96.229	0.91111	14400000	432	0.539119	0	A8MW92	432	A8MW92	A8MW92	PHD finger protein 20-like protein 1	PHF20L1	RLATLPMPDDSVEKVSSPSPATDGKVFSISS	VS(0.539)S(0.404)PS(0.052)PAT(0.004)DGK	94	55038;55039	55038	UID95	563.245
0.548141	0.059909	0.414785	-0.342506	0.158725	-0.331518	-0.727356	-0.55385	-0.441125	-0.763783	NA	NA	NA	NA	NA	NA	NA	NA	NA	NA	S	3	38	By MS/MS	None	___1	1	0.0209017	45.973	17.804	45.973	0.80064	12281000	1829	1	NA	B2RTY4	1829	B2RTY4	B2RTY4	Unconventional myosin-IXa	MYO9A	LPGSCRKEFKENKEPSPKAKRKRSVKISNVA	ENKEPS(1)PK	95	10927	10927	UID96	336.818
-0.233091	-0.301746	0.400975	-0.380709	-0.192068	-0.13204	0.250355	-0.40234	-0.232566	-0.872789	NA	NA	NA	NA	NA	NA	NA	NA	NA	NA	S	3	38	By MS/MS	None	___1	0.97674	0.000380125	73.386	55.119	73.386	-1.4218	9392200	1299	0.97674	NA	B2RTY4	1299	B2RTY4	B2RTY4	Unconventional myosin-IXa	MYO9A	IFSLELLKVRSLGGISPSEDRRWSTELVPEG	SLGGIS(0.977)PS(0.023)EDRR	96	42783	42783	UID97	451.877
NA	NA	NA	NA	NA	NA	NA	NA	NA	NA	-0.59392	-0.205896	-0.241202	0.199625	0.23217	0.396817	-0.789237	0.151599	-1.04967	-0.177033	S	2	38	None	By MS/MS	___1	0.899997	0.000864117	88.803	40.062	88.803	-0.27195	16621000	1733	NA	0.899997	B2RTY4	1733	B2RTY4	B2RTY4	Unconventional myosin-IXa	MYO9A	RFSSVDEQAKLHKTMSQGEITKLAVRQKASD	T(0.098)MS(0.9)QGEIT(0.002)K	97	50446	50446	UID98	537.73
NA	NA	NA	NA	NA	NA	NA	NA	NA	NA	0.0160683	0.170181	0.139208	0.300651	0.1644	0.0169242	-0.433584	0.188401	0.555325	0.181293	S	2	39	None	By MS/MS	___1	0.566264	0.000598981	59.245	38.963	59.245	0.075609	16136000	2	0	0.566264	B4DJY2	2	B4DJY2	B4DJY2	Transmembrane protein 233	TMEM233	______________MSQYAPSPDFKRALDSS	S(0.566)QY(0.394)APS(0.04)PDFK	98	45399	45399	UID99	631.26
0.422986	-0.806266	-0.181035	-0.716695	-0.451307	-0.406541	-0.49352	-0.882465	-0.241219	-0.789162	0.98499	0.439783	0.268913	0.221568	1.28806	-0.354575	0.0786098	-0.457613	-1.17968	0.94703	S	2	40	By MS/MS	By MS/MS	___1	0.97097	0.000298035	74.769	55.028	50.805	-2.6587	74050000	909	0.889377	0.97097	Q99613;B5ME19	909;910	Q99613	Q99613	Eukaryotic translation initiation factor 3 subunit C;Eukaryotic translation initiation factor 3 subunit C-like protein	EIF3C;EIF3CL	KNEGYMRRGGYRQQQSQTAY___________	QQQS(0.971)QT(0.025)AY(0.004)	99	31969;34123;34124;34125	34124	UID100	541.574
0.227987	-0.163074	0.447949	-0.283562	0.0751904	-0.271635	-0.00895804	-0.772234	-0.223778	-2.11441	0.15769	-0.0731656	0.65764	-0.0597806	0.652693	0.192952	-0.075596	0.0216219	0.126709	-0.186672	S	2	40	By MS/MS	By MS/MS	___1	1	9.47e-48	225.21	194.48	225.21	3.0415	5751700000	166	1	1	Q99613;B5ME19	166;166	Q99613	Q99613	Eukaryotic translation initiation factor 3 subunit C;Eukaryotic translation initiation factor 3 subunit C-like protein	EIF3C;EIF3CL	DFESHITSYKQNPEQSADEDAEKNEEDSEGS	QNPEQS(1)ADEDAEK	100	31659;31660;31661;31662;31663;31664;31665;31666;31667;31668;31669;31670;31671;31672;31673;31674;31675;31676;31677	31673	UID101	770.794
0.190678	-0.423004	0.386259	-0.419758	0.354903	-0.369464	0.204141	-1.31966	0.033652	-1.63487	-0.0507863	-0.276712	0.960215	-0.379695	0.641269	-0.101722	-0.208044	-0.283088	0.369494	-0.122303	S	2	40	By MS/MS	By MS/MS	___1	0.999998	5.01e-48	229.9	168.46	138.28	-0.32139	4848900000	39	0.999978	0.999998	Q99613;B5ME19	39;39	Q99613	Q99613	Eukaryotic translation initiation factor 3 subunit C;Eukaryotic translation initiation factor 3 subunit C-like protein	EIF3C;EIF3CL	TKPVGGNYGKQPLLLSEDEEDTKRVVRSAKD	QPLLLS(1)EDEEDTK	101	31748;31750;31751;31752;31753;31754;31755;31756;31757;31758;31759;31760;31761;31762;31763;31764;31765;31766;31767;31768;31769;31770;31771	31758	UID102	798.856
NA	NA	NA	NA	NA	NA	NA	NA	NA	NA	-1.34663	-0.651337	0.674189	-0.817206	-0.158043	-0.0193019	-0.769231	-0.979061	0.496923	0.862035	S	3	41	None	By MS/MS	___1	0.5	0.00653889	52.823	37.284	52.823	1.0292	9675800	84	NA	0.5	B7ZBB8	84	B7ZBB8	B7ZBB8	Protein phosphatase 1 regulatory subunit 3G	PPP1R3G	EQEELLECRRRCRARSFSLPADPILQAAKFL	S(0.5)FS(0.5)LPADPILQAAK	102	41107	41107	UID103	513.26
-0.0357418	-1.42101	-1.11204	-1.34245	0.67075	-1.56555	-0.283843	-1.12309	-0.408129	-2.60718	-1.34663	-0.651337	0.674189	-0.817206	-0.158043	-0.0193019	-0.769231	-0.979061	0.496923	0.862035	S	3	41	By MS/MS	By MS/MS	___1	0.831849	0.000196964	78.069	60.152	78.069	0.94723	13463000	86	0.831849	0.5	B7ZBB8	86	B7ZBB8	B7ZBB8	Protein phosphatase 1 regulatory subunit 3G	PPP1R3G	EELLECRRRCRARSFSLPADPILQAAKFLQQ	S(0.168)FS(0.832)LPADPILQAAK	103	41106;41107	41106	UID104	513.26
NA	NA	NA	NA	NA	NA	NA	NA	NA	NA	0.0246034	-0.195699	-1.03552	-0.355516	NA	0.285106	-0.207328	0.316609	0.281431	-0.95182	S	3	42	By matching	By MS/MS	___1	0.972098	0.00396377	53.201	40.818	53.201	1.7875	4184500	175	0	0.972098	C9JI98	175	C9JI98	C9JI98	Transmembrane protein 238	TMEM238	QLATLEAGPGAAGAGSE______________	LQLAT(0.028)LEAGPGAAGAGS(0.972)E	104	25746;25747	25746	UID105	564.933
NA	NA	NA	NA	NA	NA	NA	NA	NA	NA	0.421264	0.15562	0.466549	0.287236	0.309293	0.517124	-0.292935	0.325156	0.198117	0.183836	S	4	43	None	By MS/MS	___1	0.649285	3.6e-09	113.43	94.382	113.43	-0.95168	23124000	21	0.351902	0.649285	C9JLW8	21	C9JLW8	C9JLW8	Mapk-regulated corepressor-interacting protein 1	MCRIP1	VSRVVYNGKRTSSPRSPPSSSEIFTPAHEEN	RT(0.063)S(0.063)S(0.063)PRS(0.649)PPS(0.063)S(0.063)S(0.036)EIFT(0.001)PAHEENVR	107	38970	38970	UID108	687.824
-0.421631	-0.144887	0.0102069	0.454492	-0.228993	0.0586628	0.00719549	-0.171856	-0.0687406	-0.810055	-0.619492	-0.0404079	-0.544898	0.255561	0.288299	0.189793	0.648005	0.609755	-0.430937	0.141694	S	2	74	By MS/MS	By MS/MS	___1	0.989604	1.03e-06	122.16	106.89	122.16	0.99089	27137000	383	0.976332	0.989604	Q6P9H4;G9CGD6	383;383	Q6P9H4	Q6P9H4	Connector enhancer of kinase suppressor of ras 3;CNK3/IPCEF1 fusion protein	CNKSR3;CNK3/IPCEF1	SSKCKQPLPGPKGSESPNSFLDQESRRRRFT	GS(0.007)ES(0.99)PNS(0.003)FLDQESR	279	16719;16720;16721;16722	16721	UID280	816.831
NA	NA	NA	NA	NA	NA	NA	NA	NA	NA	-0.156402	0.580049	-0.413711	0.400756	-0.119087	0.295723	-0.985645	0.103934	-1.15264	1.44414	S	4	75	None	By MS/MS	___1	1	0.0520093	41.871	8.6671	41.871	-0.35417	60558000	638	NA	1	H7BZ55	638	H7BZ55	H7BZ55	Ciliary rootlet coiled-coil protein 2	CROCC2	LAAMAALMEGLAQDKSALNHLALQLEQERDQ	S(1)ALNHLALQLEQER	280	39548;39549	39548	UID281	426.705
-0.28079	0.241108	0.131063	-0.275437	-0.483622	-0.581216	-0.166438	-0.510519	-0.0686346	-1.14063	0.461214	0.128821	-0.0404821	0.131589	0.597412	0.194591	0.459222	0.024887	-0.176071	0.159371	S	3	77	By MS/MS	By MS/MS	___1	0.947379	3.72e-24	157.56	131.74	157.56	0.70368	89553000	65	0.672591	0.947379	O00116	65	O00116	O00116	Alkyldihydroxyacetonephosphate synthase, peroxisomal	AGPS	REALSTNECKARRAASAATAAPTATPAAQES	AAS(0.947)AAT(0.053)AAPTATPAAQESGTIPK	282	421;422;423	422	UID283	721.682
NA	NA	NA	NA	NA	NA	NA	NA	NA	NA	0.614474	-1.97443	-1.44191	0.279293	0.877195	NA	2.87949	0.989212	-2.28462	-0.671738	S	3	78	By matching	By MS/MS	___1	0.987618	0.00497537	74.6	41.923	74.6	0.65093	19762000	183	0	0.987618	O00148	183	O00148	O00148	ATP-dependent RNA helicase DDX39A	DDX39A	VVGTPGRILALVRNRSFSLKNVKHFVLDECD	NRS(0.988)FS(0.012)LK	283	29845;29846	29845	UID284	311.151
0.366028	0.0945064	0.542506	0.545375	0.178746	0.236584	0.27453	-0.0129994	-0.402779	-0.671393	1.14365	0.170181	0.542704	0.547647	1.143	0.763412	-0.301604	0.721154	0.171847	-0.459536	S	3	79	By MS/MS	By MS/MS	___1	0.858577	0.000224977	110.08	76.815	62.042	0.22312	10166000	90	0.85274	0.858577	O00151	90	O00151	O00151	PDZ and LIM domain protein 1	PDLIM1	DNLTLTVARSEHKVWSPLVTEEGKRHPYKMN	VWS(0.859)PLVT(0.141)EEGK	284	55632;55633;55634	55632	UID285	662.813
-0.695139	-0.615177	0.177854	-0.244412	0.485633	-0.546604	-0.0992781	-0.383812	-0.0926017	-1.89556	0.422341	-0.215178	0.15056	0.0247452	0.681944	0.169925	0.0122111	0.0067647	0.473008	0.307545	S	2	81	By MS/MS	By MS/MS	___1	0.998995	6.72e-06	140.83	89.769	140.83	0.18662	60026000	408	0.998995	0.950061	O00159	408	O00159	O00159	Unconventional myosin-Ic	MYO1C	LVGKINRSLASKDVESPSWRSTTVLGLLDIY	DVES(0.999)PS(0.001)WR	285	8336;8337	8336	UID286	528.213
0.306612	-1.34359	0.766892	-1.1841	0.987248	-1.42562	0.559736	-1.72509	0.374511	-2.09888	0.852638	-1.80995	1.1891	-1.24294	0.948676	-0.755356	-0.0352687	-0.955172	0.454387	-1.39642	S	3	81	By MS/MS	By MS/MS	___1	0.999936	0.00270864	110.47	24.808	80.688	3.005	177890000	736	0.999936	0.999889	O00159	736	O00159	O00159	Unconventional myosin-Ic	MYO1C	KTLFATEDALEVRRQSLATKIQAAWRGFHWR	RQS(1)LATK	286	36805;36806;36807;36808;36809;36810;36811;36812	36809	UID287	295.151
NA	NA	NA	NA	NA	NA	NA	NA	NA	NA	0.777451	-0.86741	0.656084	-0.16393	0.98972	-0.16238	0.133169	-0.519321	0.0994973	-0.177441	S	2	81	None	By MS/MS	___1	0.781918	0.0188669	61.691	15.533	61.691	2.7194	11045000	862	NA	0.781918	O00159	862	O00159	O00159	Unconventional myosin-Ic	MYO1C	LRELCIKNMVWKYCRSISPEWKQQLQQKAVA	S(0.782)IS(0.218)PEWK	287	42326	42326	UID288	463.705
-0.46937	0.116897	-0.236945	-0.0854814	-0.526743	-0.0433188	-1.10417	-0.673762	-0.327131	-0.758087	0.210638	0.014641	-0.0182788	0.404794	0.215865	0.28155	-0.134667	0.160533	-0.228892	0.0272956	S	3	82	By MS/MS	By MS/MS	___1	0.999901	3.29e-28	199.49	154.69	186.68	-0.55378	193760000	20	0.998452	0.999901	O00161	20	O00161	O00161	Synaptosomal-associated protein 23	SNAP23	SSEEIQQRAHQITDESLESTRRILGLAIESQ	AHQITDES(1)LESTRR	288	2163;2164;2165;2166;2167;2168;2169;2170	2164	UID289	574.932
-0.540254	-0.0718761	0.236829	0.535157	-1.0591	0.291132	-0.00394396	-0.192925	-0.418581	-0.942584	-0.457712	0.339023	-0.370266	0.583134	-0.105396	0.448055	-0.917924	0.41738	-0.153318	0.521151	S	3	82	By MS/MS	By MS/MS	___1	1	0.000785302	67.456	51.203	46.159	-0.58083	4801800	34	1	1	O00161	34	O00161	O00161	Synaptosomal-associated protein 23	SNAP23	ESLESTRRILGLAIESQDAGIKTITMLDEQK	ILGLAIES(1)QDAGIK	289	19646;19647;19648	19646	UID290	503.264
NA	NA	NA	NA	NA	NA	NA	NA	NA	NA	-0.188808	-0.453933	-0.281562	-0.0245605	0.426318	-0.423797	-0.151923	-0.422056	-0.251779	0.160404	S	2	82	By matching	By MS/MS	___1	0.856128	8.68e-08	119.74	94.821	119.74	-3.0477	34567000	5	0	0.856128	O00161	5	O00161	O00161	Synaptosomal-associated protein 23	SNAP23	___________MDNLSSEEIQQRAHQITDES	MDNLS(0.856)S(0.144)EEIQQR	290	27429;27430	27429	UID291	786.324
0.18409	-0.104449	0.573859	0.577054	0.2587	-0.0411796	0.297837	-0.0221706	0.451857	-0.385978	0.041243	-0.196211	0.102188	0.620023	-0.495166	0.181293	-0.526847	0.419431	-0.48748	-0.048845	S	4	82	By MS/MS	By MS/MS	___1	0.899133	3.28e-08	107.2	87.301	107.2	0.62328	15080000	161	0.830277	0.899133	O00161	161	O00161	O00161	Synaptosomal-associated protein 23	SNAP23	DAREDEMEENLTQVGSILGNLKDMALNIGNE	RIT(0.005)NDAREDEMEENLT(0.096)QVGS(0.899)ILGNLK	291	34919;34920	34920	UID292	757.113
-0.246395	-0.0922325	0.147828	0.420402	0.0731348	0.434562	-0.132135	0.187894	-0.616724	-0.625556	0.355355	-0.350118	-0.0243111	0.142348	0.0464211	-0.030413	-0.284704	-0.139887	-0.141239	-0.441243	S	3	82	By MS/MS	By MS/MS	___1	0.999882	1.72e-15	146.3	124.74	142.43	-0.75986	368420000	110	0.999876	0.999882	O00161	110	O00161	O00161	Synaptosomal-associated protein 23	SNAP23	SGKAYKTTWGDGGENSPCNVVSKQPGPVTNG	TTWGDGGENS(1)PCNVVSK	292	52034;52035;52036;52037;52038	52035	UID293	944.383
-0.818401	-0.24542	-0.17467	0.490159	-0.261345	1.06723	0.125122	-0.330338	-0.486327	-1.25123	NA	NA	NA	NA	NA	NA	NA	NA	NA	NA	S	3	83	By MS/MS	None	___1	0.674655	7.01e-10	123.55	97.141	123.55	-0.3665	24696000	83	0.674655	0.476335	O00168	83	O00168	O00168	Phospholemman	FXYD1	QRTGEPDEEEGTFRSSIRRLSTRRR______	TGEPDEEEGT(0.01)FRS(0.316)S(0.675)IR	294	49713	49713	UID295	630.602
NA	NA	NA	NA	NA	NA	NA	NA	NA	NA	-0.56175	0.317188	-0.515439	0.672923	-0.00926291	0.398131	-0.507624	0.382391	-0.488755	0.198368	S	3	84	By matching	By MS/MS	___1	0.564812	8.24e-18	130.2	115.3	62.183	-1.5055	73413000	24	0	0.564812	O00178	24	O00178	O00178	GTP-binding protein 1	GTPBP1	AMDSPVPASMFAPEPSSPGAARAAAAAARLH	S(0.091)RS(0.106)AMDS(0.627)PVPAS(0.186)MFAPEPS(0.565)S(0.425)PGAAR	298	45672;45673;45674	45672	UID299	861.717
-0.0524011	-0.0310171	0.196481	-0.0780458	-0.039251	0.0977456	-0.272681	-0.148097	-0.049651	-0.708656	-0.398988	-0.0053189	-0.0395772	0.0792927	0.210264	0.398131	-0.362121	0.10742	-0.445048	-0.0224636	S	3	84	By MS/MS	By MS/MS	___1	0.985929	9.22e-39	180.7	169.07	180.7	-1.4805	656720000	25	0.984358	0.985929	O00178	25	O00178	O00178	GTP-binding protein 1	GTPBP1	MDSPVPASMFAPEPSSPGAARAAAAAARLHG	SAMDSPVPASMFAPEPS(0.014)S(0.986)PGAAR	299	39573;39574;39575;39576;39577;39578;39579;39580;39581;39582;39583;45667;45669;45671;45672	39580	UID300	780.673
-0.0093646	-0.0651137	0.191184	0.213129	-0.262244	-0.141414	0.371169	0.111966	-0.252673	-1.17886	-0.854883	-0.33867	-0.503323	-0.425482	-0.664951	0.0773797	-1.52733	-0.101521	-0.336628	-0.351387	S	3	85	By MS/MS	By MS/MS	___1	0.793797	9.62e-05	125.54	79.713	114.79	0.29286	20074000	915	0.793797	0.787905	O00192	915	O00192	O00192	Splicing regulator ARVCF	ARVCF	GYSTVDRRERRPRGASSAGEASEKEPLKLDP	GAS(0.794)S(0.206)AGEASEK	301	14097;14099;14102	14102	UID302	358.476
-0.0628364	0.0692898	0.278698	0.119688	-0.164076	0.168385	0.328492	0.316146	-0.149425	-1.68047	NA	NA	NA	NA	NA	NA	NA	NA	NA	NA	S	2	85	By MS/MS	None	___1	0.529956	0.000100894	125.54	79.713	117.98	0.71179	4879900	916	0.529956	0.457143	O00192	916	O00192	O00192	Splicing regulator ARVCF	ARVCF	YSTVDRRERRPRGASSAGEASEKEPLKLDPS	GAS(0.312)S(0.53)AGEAS(0.158)EK	302	14100	14100	UID303	537.211
-0.219522	-0.145095	0.21661	-0.0385693	-0.486449	0.0703893	0.475707	-1.23243	-0.611094	-2.99723	-1.65408	0.0554733	0.259664	-0.0317102	0.0347792	0.315218	-0.500769	0.114367	0.923035	0.0150693	S	3	86	By MS/MS	By MS/MS	___1	1	1.04e-38	200.63	173.79	193.45	-0.54628	695990000	147	1	1	O00193	147	O00193	O00193	Small acidic protein	SMAP	SPDDSESDSESEKEESAEELQAAEHPDEVED	EES(1)AEELQAAEHPDEVEDPK	303	9534;9535;9536;9537	9536	UID304	583.743
0.0976109	-0.234397	0.137897	0.108491	-0.246686	-0.302119	-0.219858	-0.634912	-0.308109	-0.983903	-0.587771	0.0694271	0.194844	0.367483	0.612683	0.298658	0.0258793	0.202386	-0.245591	0.0827026	S	3	86	By MS/MS	By MS/MS	___1	0.998682	1.43e-103	275.92	230.4	249.22	-0.30147	14452000000	17	0.98319	0.998682	O00193	17	O00193	O00193	Small acidic protein	SMAP	SAARESHPHGVKRSASPDDDLGSSNWEAADL	RS(0.001)AS(0.999)PDDDLGSSNWEAADLGNEERK	305	37608;37609;37610;37611;37612;37613;37615;37616;37617;37618;37619;37620;37621;37622;37624;37625;37626;37627;37629;37632;37633;37634;37635;37637;37638;37639;37640;37641;37642;37643;37644;37647;37650;37651;37652;39717;39719;39720;39721	39720	UID306	881.7
-1.01879	-0.548649	0.247442	0.603407	-0.953858	0.153157	0.748976	-0.788415	-0.350136	-2.78966	NA	NA	NA	NA	NA	NA	NA	NA	NA	NA	S	2	86	By MS/MS	None	___1	0.607673	5.47e-39	165.34	139.84	101.2	-0.074298	4150600	24	0.607673	0.436449	O00193	24	O00193	O00193	Small acidic protein	SMAP	PHGVKRSASPDDDLGSSNWEAADLGNEERKQ	S(0.016)AS(0.083)PDDDLGS(0.608)S(0.293)NWEAADLGNEER	306	39718	37630	UID307	933.733
0.406101	0.148088	0.738379	-0.152276	-0.0915406	-0.353653	0.211012	-0.698553	-0.0896818	-1.14076	0.0479571	0.081885	0.165558	0.105142	0.504061	0.484293	-0.236232	0.111699	-0.522675	-0.462833	S	3	87	By MS/MS	By MS/MS	___1	0.863563	0.000174211	92.457	60.182	55.724	2.8189	90704000	750	0.803187	0.863563	O00203	750	O00203	O00203	AP-3 complex subunit beta-1	AP3B1	ENKRTAKRNSKAKGKSDSEDGEKENEKSKTS	GKS(0.864)DS(0.136)EDGEK	308	15409;15410;15411	15409	UID309	377.812
0.298072	-0.150577	0.397693	-0.115691	0.341986	0.136454	0.117429	-0.726735	-0.183769	-1.51651	-0.423894	0.144699	0.236952	0.264597	0.203765	0.424277	-0.747609	0.117961	0.0611541	-0.274198	S	2	87	By MS/MS	By MS/MS	___1	0.999942	1.88e-26	191.93	153.06	191.93	-0.55417	4293000000	276	0.999867	0.999942	O00203	276	O00203	O00203	AP-3 complex subunit beta-1	AP3B1	KEGDELEDNGKNFYESDDDQKEKTDKKKKPY	NFYES(1)DDDQK	309	29098;29099;29100;29101;29102;29103;29104;29105;29106;29107;29108;29109;29110;29111;29112;29114;29115;29116;29117	29106	UID310	670.738
-0.098382	-0.335936	-0.0554263	0.481299	0.252416	0.991027	0.0966667	0.52707	0.181421	0.396488	-1.13755	-0.174312	-0.740625	-0.135586	-0.920734	-0.230973	-1.43749	-0.307948	-1.54153	0.848318	S	4	88	By MS/MS	By MS/MS	___1	0.703452	2.31e-05	76.691	53.817	67.33	1.8151	11634000	14	0.703452	0.598248	O00231	14	O00231	O00231	26S proteasome non-ATPase regulatory subunit 11	PSMD11	__MAAAAVVEFQRAQSLLSTDREASIDILHS	AQS(0.703)LLS(0.12)T(0.12)DREAS(0.047)IDILHS(0.01)IVK	310	3715;3716;3717	3716	UID311	594.81
0.140779	0.0132121	0.627513	-0.376658	-0.538011	-0.295199	0.444667	-0.241168	0.374845	-1.07649	0.29337	-0.036304	-0.134065	-0.284933	0.438932	0.0243196	-0.175582	0.0946415	-0.826949	0.146655	S	4	89	By MS/MS	By MS/MS	___1	0.983998	7.64e-07	105.99	82.658	105.99	0.76194	39094000	415	0.90552	0.983998	O00257	415	O00257	O00257	E3 SUMO-protein ligase CBX4	CBX4	HAVGLNLSHVRKRCLSETHGEREPCKKRLTA	RCLS(0.984)ET(0.016)HGEREPCK	312	33268;33269	33269	UID313	460.447
0.369494	-0.369091	0.247442	-0.38464	-0.156306	-0.518246	-0.232752	-0.550719	-0.23783	-0.562176	0.625083	-0.131661	-0.298158	0.0326651	0.659651	0.095587	-0.071679	0.0332292	-0.884168	-0.249599	S	4	89	By MS/MS	By MS/MS	___1	0.896834	2.41e-06	101.49	69.431	101.49	-1.4923	39404000	291	0.896834	0.871276	O00257	291	O00257	O00257	E3 SUMO-protein ligase CBX4	CBX4	AVKIKSGEVAEGEARSPSHKKRAADERHPPA	SGEVAEGEARS(0.897)PS(0.103)HK	313	41403;41404	41403	UID314	405.931
0.736562	-0.700708	0.377846	-0.741976	0.295605	-0.694018	-0.365871	-1.09209	-0.367806	-0.642437	0.267835	-0.409508	0.450274	-0.0798897	0.569783	-0.0632283	0.334683	-0.246241	0.607863	-0.178371	S	2	90	By MS/MS	By MS/MS	___1	0.98948	2.6e-83	262.78	235.64	230.26	4.3248	23423000000	181	0.98948	0.965187	O00264	181	O00264	O00264	Membrane-associated progesterone receptor component 1	PGRMC1	HVGKLLKEGEEPTVYSDEEEPKDESARKND_	EGEEPTVY(0.01)S(0.989)DEEEPK	314	9773;9774;9775;9776;9777;9778;9779;9780;9781;9782;9783;9784;9785;9787;9788;9789;9791;9792;9793;9794;9795;9796;9797;9799;9801;9802;9804;9807;9808;9809;9810;9812;9815;9816;9818;9819;9820;9823;9824;9826	9784	UID315	909.354
0.0103502	-0.249977	0.182438	-0.369874	0.0387171	-0.204516	0.437547	-0.666805	-0.160314	-0.877977	0.448584	-0.204898	0.251083	0.0568609	0.311038	0.040121	0.356595	-0.0296764	0.19131	0.0119249	S	3	90	By MS/MS	By MS/MS	___1	0.996398	3.83e-32	173.11	161.03	162.71	0.35521	1607500000	57	0.996398	0.993549	O00264	57	O00264	O00264	Membrane-associated progesterone receptor component 1	PGRMC1	LYKIVRGDQPAASGDSDDDEPPPLPRLKRRD	GDQPAAS(0.004)GDS(0.996)DDDEPPPLPR	315	14238;14239;20532;20533;20534;20535;20536;20537;20538;20539	20533	UID316	828.706
0.0877344	-0.0262344	-0.253962	-0.915881	-0.400301	-0.651224	-0.248108	0.152248	0.0361869	0.106884	0.697507	0.349365	-0.228436	0.297602	0.707083	0.551098	0.0949116	0.391878	0.143132	0.226878	S	3	91	By MS/MS	By MS/MS	___1	0.99825	2.01e-07	114.37	88.239	114.37	-1.2408	69212000	666	0.99825	0.996286	O00267	666	O00267	O00267	Transcription elongation factor SPT5	SUPT5H	PRDVTNFTVGGFAPMSPRISSPMHPSAGGQR	DVTNFT(0.002)VGGFAPMS(0.998)PR	316	8388;8389;8390;8391;8392	8391	UID317	592.599
-0.0720429	-0.0287195	-0.315612	-0.0151555	-0.603029	-0.0866453	-0.779967	-0.341409	-0.438405	-0.355221	-0.807856	0.0265876	0.0532504	0.131721	0.81975	0.728312	-0.372505	0.739848	-0.432688	0.213129	S	2	92	By MS/MS	By MS/MS	___1	1	2.29e-05	134.08	88.915	134.08	1.0841	79365000	315	1	1	O00273	315	O00273	O00273	DNA fragmentation factor subunit alpha	DFFA	TQSLHSLRSISASKASPPGDLQNPKRARQDP	AS(1)PPGDLQNPK	317	4668;4669;4670;4671	4670	UID318	602.274
-0.0317986	-0.23282	0.305445	-0.338834	0.324811	-0.59706	0.0720372	-0.608188	-0.406943	-1.1135	-0.808033	-0.1882	0.649661	0.227987	-0.126565	0.23634	-0.708986	0.378955	0.720016	-0.0376805	S	4	94	By MS/MS	By MS/MS	___1	0.732638	3.85e-26	146.88	130.58	103.99	-1.118	194970000	156	0.644922	0.732638	O00299	156	O00299	O00299	Chloride intracellular channel protein 1	CLIC1	DNYLTSPLPEEVDETSAEDEGVSQRKFLDGN	VLDNY(0.001)LT(0.002)S(0.006)PLPEEVDET(0.226)S(0.733)AEDEGVS(0.033)QRK	320	53734;53735;53736;53737;53738;53739	53734	UID321	800.868
0.0405417	-0.239328	0.54666	-0.117271	0.0672257	-0.137505	-0.0995253	-0.407957	0.0858326	-0.644172	0.264837	-0.187099	0.234747	0.581496	0.570754	-0.065793	0.238787	-0.0798439	-0.293553	-0.178584	S	3	95	By MS/MS	By MS/MS	___1	0.820394	2.11e-05	85.866	66.317	85.866	-1.5653	80119000	258	0.820394	0.736614	O00303	258	O00303	O00303	Eukaryotic translation initiation factor 3 subunit F	EIF3F	DTERIGVDLIMKTCFSPNRVIGLSSDLQQVG	T(0.146)CFS(0.82)PNRVIGLS(0.02)S(0.013)DLQQVGGAS(0.001)AR	321	49254;49255	49254	UID322	867.414
-0.13416	0.177599	0.822608	0.174406	-0.0478752	0.038998	-0.073287	-0.543404	-0.0262786	-0.720137	0.0514416	-0.205347	0.128029	-0.00878387	0.068602	0.36042	-0.260463	0.306845	-0.563668	-0.251144	S	3	96	By MS/MS	By MS/MS	___1	0.99998	2.72e-14	175.21	145.03	103.6	-0.42324	97691000	211	0.999907	0.99998	O00308	211	O00308	O00308	NEDD4-like E3 ubiquitin-protein ligase WWP2	WWP2	HSGASARTTPATGEQSPGARSRHRQPVKNSG	TTPATGEQS(1)PGAR	322	51861;51862;51863;51864;51865	51863	UID323	676.796
0.0625362	-0.712362	0.501414	-0.967758	0.160533	0.0961269	-0.228858	-0.576067	0.274411	-0.7291	NA	NA	NA	NA	NA	NA	NA	NA	NA	NA	S	3	98	By MS/MS	None	___1	1	0.000435531	82.069	48.121	82.069	-1.8219	11207000	1039	1	NA	O00329	1039	O00329	O00329	Phosphatidylinositol 4,5-bisphosphate 3-kinase catalytic subunit delta isoform	PIK3CD	RESWKTKVNWLAHNVSKDNRQ__________	VNWLAHNVS(1)K	324	54187	54187	UID325	416.536
-0.542038	0.533364	-0.3687	0.0308304	-0.236809	-0.209612	-0.292175	-0.3629	-0.392705	-0.335189	0.0529723	-0.344996	-0.245762	0.141302	-0.0265136	0.350724	-0.846221	-0.043631	-0.780612	0.0150693	S	3	99	By MS/MS	By MS/MS	___1	1	0.000968557	70.26	55.287	64.842	1.8743	18625000	426	1	1	O00391	426	O00391	O00391	Sulfhydryl oxidase 1	QSOX1	FHFLTVQAARQNVDHSQEAAKAKEVLPAIRG	QNVDHS(1)QEAAK	325	31726;31727	31726	UID326	436.186
-0.088807	-0.270608	-0.449237	-0.0337172	0.0556121	0.349026	-0.185294	-0.68265	-0.388695	-1.46761	-0.161201	0.651132	-0.603534	-0.312294	0.123666	0.486354	-0.561941	0.355016	-0.929061	-0.25789	S	3	100	By MS/MS	By MS/MS	___1	0.934511	0.000242193	78.932	53.284	78.932	-1.6896	25390000	22	0.863965	0.934511	O00400	22	O00400	O00400	Acetyl-coenzyme A transporter 1	SLC33A1	HKDSSRQRRPGNFSHSLDMKSGPLPPGGWDD	RPGNFS(0.065)HS(0.935)LDMK	326	32155;32156;36287;36288;36289	36288	UID327	490.218
0.245252	-0.46347	0.706729	-0.980312	-0.227388	-1.13885	1.17153	-1.91056	0.276437	-2.17762	-0.673831	0.339707	-0.257183	0.53456	-0.151602	0.644225	-0.861919	0.649202	-0.525019	0.057277	S	4	101	By MS/MS	By MS/MS	___1	0.899433	0.000134843	81.723	71.18	81.723	1.8387	24792000	430	0.899433	0	O00401	430	O00401	O00401	Actin nucleation-promoting factor WASL	WASL	EGAQLKKVEQNSRPVSCSGRDALLDQIRQGI	KVEQNS(0.024)RPVS(0.899)CS(0.076)GR	327	22837;22838	22837	UID328	421.696
NA	NA	NA	NA	NA	NA	NA	NA	NA	NA	-1.22088	-0.607023	-0.0166871	0.335255	-0.2803	-0.000750383	-0.87139	0.244765	0.923492	0.44668	S	3	102	None	By MS/MS	___1	0.980393	3.9e-07	96.77	80.756	96.77	2.7965	6765400	827	NA	0.980393	O00410	827	O00410	O00410	Importin-5	IPO5	QVKRQDEDYDEQVEESLQDEDDNDVYILTKV	RQDEDY(0.006)DEQVEES(0.98)LQDEDDNDVY(0.01)ILT(0.004)K	328	36621	36621	UID329	1128.8
-0.384414	0.301002	0.0617071	0.169412	-0.349897	0.124857	0.257856	-1.14439	0.191942	-1.57828	-0.706818	0.62854	-0.566186	-0.0244872	0.173895	0.566669	-0.704771	0.536152	-0.947528	0.461633	S	2	103	By MS/MS	By MS/MS	___1	1	0.000118772	125.54	88.066	119.21	2.414	26846000	18	1	1	O00418	18	O00418	O00418	Eukaryotic elongation factor 2 kinase	EEF2K	DEDLIFRLEGVDGGQSPRAGHDGDSDGDSDD	LEGVDGGQS(1)PR	329	23726;23727	23726	UID330	597.761
-0.201045	-0.0207209	0.0363276	0.0630888	-0.270365	0.190425	-0.322704	-0.224823	-0.273552	-1.01138	-0.0079277	0.0684644	-0.506783	0.290424	-0.0125336	0.63914	-0.579081	0.606537	-1.17065	-0.160831	S	3	105	By MS/MS	By MS/MS	___1	0.999998	8.66e-06	99.044	73.577	93.684	-1.0854	639430000	616	0.999739	0.999998	O00429	616	O00429	O00429	Dynamin-1-like protein	DNM1L	LLAEEKSKPIPIMPASPQKGHAVNLLDVPVP	SKPIPIMPAS(1)PQK	330	42418;42419;42420;42421;42422;42423;42424;42425;42426;42427	42424	UID331	491.923
-0.300093	0.313942	0.128689	0.602552	0.217727	0.332851	0.821384	-0.335353	0.00748262	-1.15239	NA	NA	NA	NA	NA	NA	NA	NA	NA	NA	S	2	106	By MS/MS	None	___1	0.994022	0.000140965	125.66	112.04	125.66	-1.2828	8149500	60	0.994022	NA	O00443	60	O00443	O00443	Phosphatidylinositol 4-phosphate 3-kinase C2 domain-containing subunit alpha	PIK3C2A	DRQVTDNQRGFELSSSTRKKAQVYNKQDYDL	GFELSS(0.005)S(0.994)T(0.001)R	331	14576	14576	UID332	532.226
0.43157	0.521553	0.622837	-0.15822	-0.0967766	-0.342579	0.527971	-0.182737	0.0524158	-1.82531	NA	NA	NA	NA	NA	NA	NA	NA	NA	NA	S	2	106	By MS/MS	None	___1	0.993304	0.00608218	94.909	44.104	94.909	-0.13234	115160000	338	0.993304	NA	O00443	338	O00443	O00443	Phosphatidylinositol 4-phosphate 3-kinase C2 domain-containing subunit alpha	PIK3C2A	VNGKSLSVATVTRSQSLNIRTTQLAKAQGHI	S(0.007)QS(0.993)LNIR	334	45142	45142	UID335	449.213
0.0561673	-0.227354	-0.0986137	-0.456583	0.545375	-0.500483	0.0503276	-0.924426	-0.404554	-1.30383	0.890486	-0.0879633	0.833902	-0.248879	0.0447438	0.371726	-0.190997	-0.36682	0.598175	-0.260463	S	3	106	By MS/MS	By MS/MS	___1	1	0.000285253	116.24	76.389	95.162	0.2633	97840000	259	0.999995	1	O00443	259	O00443	O00443	Phosphatidylinositol 4-phosphate 3-kinase C2 domain-containing subunit alpha	PIK3C2A	TDLEITDSKVSNLQVSPKSEDISKFDWLDLD	VSNLQVS(1)PK	335	54942;54943;54944;54945;54946	54944	UID336	351.178
-0.0249275	-0.153719	1.24184	-0.753604	0.705137	-1.49521	0.113034	-1.69633	0.682214	-1.69984	-0.701881	0.246469	-0.375983	0.136191	-0.181853	0.227741	-0.746277	0.264597	0.100709	0.0855606	S	5	108	By MS/MS	By MS/MS	___1	1	1.79e-19	144.29	132.96	85.468	3.3181	151480000	364	1	1	O00461	364	O00461	O00461	Golgi integral membrane protein 4	GOLIM4	EQVGQAEHLEEEHDPSPEEQDREWKEQHEQR	ALEEEEMEQVGQAEHLEEEHDPS(1)PEEQDREWK	337	2503;2504;2505;2506;2507	2506	UID338	789.332
0.153676	0.488515	0.546561	-0.0716486	0.233029	-0.0590891	0.314407	-0.188003	0.493545	-0.570657	NA	NA	NA	NA	NA	NA	NA	NA	NA	NA	S	2	108	By MS/MS	None	___1	1	0.00038975	92.112	58.883	92.112	-0.11317	9406600	538	1	NA	O00461	538	O00461	O00461	Golgi integral membrane protein 4	GOLIM4	RHEPREQGPREADPESEADRAAVEDINPADD	EADPES(1)EADR	338	8564	8564	UID339	599.717
0.240253	-0.565866	0.670478	0.37629	-0.00824688	-0.298123	-0.742072	-0.383473	-0.103565	-1.29584	-0.519197	0.0289935	-0.651677	0.033793	0.614474	0.268075	-0.0585481	0.390338	-1.32218	-0.012781	S	2	111	By MS/MS	By MS/MS	___1	0.993211	1.63e-17	136.34	106.48	102.55	-0.16652	326150000	196	0.9932	0.993211	O00470	196	O00470	O00470	Homeobox protein Meis1	MEIS1	MPIDLVIDDREGGSKSDSEDITRSANLTDQP	S(0.993)DS(0.007)EDITR	340	9864;9865;28337;28339;28341;28342;40265;40266	28339	UID341	657.802
-0.0948956	-0.278479	0.72465	0.581881	-0.261535	0.100036	0.160791	-0.796711	0.0799754	-2.08994	-0.199355	-0.268956	-0.687683	0.347666	1.02183	0.129481	0.35682	0.257493	-1.89744	-0.0743499	S	2	111	By MS/MS	By MS/MS	___1	0.594267	4.12e-24	153.01	123.81	91.712	0.11733	295020000	198	0.594267	0.512486	O00470	198	O00470	O00470	Homeobox protein Meis1	MEIS1	IDLVIDDREGGSKSDSEDITRSANLTDQPSW	EGGS(0.088)KS(0.314)DS(0.594)EDIT(0.004)R	341	9862;9863;28340	28340	UID342	657.802
NA	NA	NA	NA	NA	NA	NA	NA	NA	NA	0.661567	-0.392838	0.614286	0.0521377	0.277271	0.0783365	-0.867173	-0.166616	0.284751	-0.170069	S	3	112	By matching	By MS/MS	___1	0.572381	0.00406009	66.682	36.07	66.682	-0.16607	15775000	315	0	0.572381	O00472	315	O00472	O00472	RNA polymerase II elongation factor ELL2	ELL2	TSRSESPVCSSRDAVSSPQKRLLDSEFIDPL	DAVS(0.572)S(0.428)PQK	342	6298;6299	6298	UID343	304.467
0.0896338	0.0672257	0.0123541	-0.252982	0.130667	-0.182966	-0.246259	-0.202157	-0.322379	-0.705712	1.0941	-0.0338058	0.332278	-0.200051	0.327112	-0.261448	-0.254943	-0.551374	-0.0157825	-0.265535	S	2	112	By MS/MS	By MS/MS	___1	0.955615	7.9e-07	135.91	97.509	135.91	-0.14721	35862000	503	0.955615	0.67905	O00472	503	O00472	O00472	RNA polymerase II elongation factor ELL2	ELL2	EDLKREEEIAKLNNSSPNSSGGVKEDCTASM	LNNS(0.035)S(0.956)PNS(0.007)S(0.003)GGVK	344	25342;25343	25342	UID345	670.796
0.321582	-0.0149806	0.403159	1.03823	0.868924	0.0557509	0.302758	-0.945777	0.80587	-0.722444	-1.3024	-0.300502	-1.6074	-0.779521	-0.539876	0.299596	-1.98376	1.12697	-1.81797	-0.614249	S	3	113	By MS/MS	By MS/MS	___1	1	0.00519765	57.019	27.933	40.015	2.5677	15305000	25	1	1	P05204;O00479	25;25	P05204	P05204	Non-histone chromosomal protein HMG-17;High mobility group nucleosome-binding domain-containing protein 4	HMGN2;HMGN4	AKGDKAKVKDEPQRRSARLSAKPAPPKPEPK	DEPQRRS(1)AR	345	6610;6611	6610	UID346	398.851
0.156008	-0.159299	0.427392	-0.442752	0.149259	-0.0350321	0.355355	-1.09228	0.288181	-1.69979	-0.0377101	-0.148641	-0.207644	-0.00184785	-0.238749	-0.192596	-0.301906	0.142479	-0.385846	0.501414	S	3	114	By MS/MS	By MS/MS	___1	0.957077	8.44e-21	133.77	122.3	112.28	0.81348	147230000	296	0.957077	0.513626	O00499	296	O00499	O00499	Myc box-dependent-interacting protein 1	BIN1	VKAQPSDNAPAKGNKSPSPPDGSPAATPEIR	GNKS(0.957)PS(0.043)PPDGSPAATPEIR	346	15842;15843;15844;15847	15848	UID347	631.142
0.271306	0.168129	0.429857	-0.0265577	0.124196	0.248413	0.534958	-0.142146	0.431249	-0.741831	-0.218884	0.0439044	-0.164432	0.372729	-0.0192873	0.0503276	-0.485156	0.25689	-0.544561	0.341189	S	3	114	By MS/MS	By MS/MS	___1	0.713498	1.11e-27	155.57	125.76	62.739	-2.0934	145530000	298	0.713498	0.616356	O00499	298	O00499	O00499	Myc box-dependent-interacting protein 1	BIN1	AQPSDNAPAKGNKSPSPPDGSPAATPEIRVN	S(0.282)PS(0.713)PPDGS(0.004)PAATPEIR	347	15845;15846;44599;44600;44604;44605;44606	44600	UID348	829.875
-0.113161	-0.0819344	0.376513	-0.301817	-0.0332447	0.0048968	0.277509	-0.482754	0.0526941	-1.14644	NA	NA	NA	NA	NA	NA	NA	NA	NA	NA	S	3	114	By MS/MS	By MS/MS	___1	0.984489	1.78e-10	140.77	96.346	70.452	-0.33278	110430000	303	0.984489	0.888213	O00499	303	O00499	O00499	Myc box-dependent-interacting protein 1	BIN1	NAPAKGNKSPSPPDGSPAATPEIRVNHEPEP	S(0.401)PS(0.599)PPDGS(0.984)PAAT(0.015)PEIR	348	15842;15843;44598;44603;44604;44605;44606	44598	UID349	829.875
0.379066	-0.416924	0.563451	-0.915147	-0.0383174	-1.23185	0.889006	-1.29509	-0.127321	-2.33395	-1.2118	0.458697	-0.954221	-0.107166	-0.921636	-0.0147473	-1.79331	0.0223323	-0.0857876	1.15743	S	3	114	By MS/MS	By MS/MS	___1	0.998016	1.19e-12	125.02	115.25	76.345	1.1603	436610000	331	0.997168	0.998016	O00499	331	O00499	O00499	Myc box-dependent-interacting protein 1	BIN1	PEPAGGATPGATLPKSPSQLRKGPPVPPPPK	S(0.998)PS(0.002)QLRK	349	44670;44671;54114	54114	UID350	544.677
0.247077	-0.223155	0.0418037	-0.499708	0.0048968	-0.481525	0.191815	-0.873926	-0.0886995	-1.61644	0.567448	0.0961269	0.207643	0.258941	0.525267	0.298776	-0.404439	-0.0514888	-0.964123	-0.0681203	S	3	115	By MS/MS	By MS/MS	___1	0.99998	1.99e-53	225.34	192.64	225.34	0.74318	1083700000	60	0.998539	0.99998	O00505	60	O00505	O00505	Importin subunit alpha-4	KPNA3	LLKKRNVPQEESLEDSDVDADFKAQNVTLEA	RNVPQEESLEDS(1)DVDADFK	350	22412;22413;22414;22415;22416;22417;22418;30159;36182;36183;36184;36185;36186;36187;36188;36189	36188	UID351	758.325
-0.199255	-0.0945875	-0.218279	0.00288247	-0.120796	0.0381553	-0.576454	-0.504469	-0.527699	-0.996484	-0.13714	0.324811	-0.303258	0.45586	0.762987	0.356933	0.334568	0.322159	-0.649616	-0.208078	S	2	117	By MS/MS	By MS/MS	___1	0.985345	0.000198389	74.519	56.061	62.528	-0.098098	26411000	687	0.985345	0.758989	O00512	687	O00512	O00512	B-cell CLL/lymphoma 9 protein	BCL9	GNNPIFPRIPVEGPLSPSRGDFPKGIPPQMG	IPVEGPLS(0.985)PS(0.015)R	351	19943;19944;19945	19944	UID352	592.629
NA	NA	NA	NA	NA	NA	NA	NA	NA	NA	-0.688334	-0.373327	-0.514821	-0.0759458	0.0137839	0.147958	-0.336063	0.0127833	-0.846921	0.125519	S	4	117	None	By MS/MS	___1	1	4.93e-05	82.635	59.761	82.635	0.82988	14224000	278	NA	1	O00512	278	O00512	O00512	B-cell CLL/lymphoma 9 protein	BCL9	PAPKPAAPPRPLDRESPGVENKLIPSVGSPA	PAAPPRPLDRES(1)PGVENK	353	30274	30274	UID354	503.251
-0.384471	-0.150337	-0.140857	0.143785	0.92964	-0.130539	-0.677633	0.332851	-0.950146	-0.51612	1.1123	-0.538974	-0.450755	-0.367843	0.000865329	-0.297342	0.269632	-0.212668	-0.854127	-0.610499	S	2	118	By MS/MS	By MS/MS	___1	0.995004	3.3e-36	207.95	148.41	207.95	-1.8431	201530000	356	0.995004	0.988899	O00515	356	O00515	O00515	Ladinin-1	LAD1	LQVKIPSKEEEADMSSPTQRTYSSSLKRSSP	EEEADMS(0.004)S(0.995)PT(0.001)QR	355	9166;9167;9168;9169;9170;9171;9172;19926;19927;19928;19929	9169	UID356	730.274
-0.417348	-0.269234	-0.673555	-0.00148678	0.899098	-0.491876	-1.27411	1.01806	-1.72375	-0.376283	1.63636	-0.304594	-1.53843	-1.78543	0.12499	-0.039948	1.07656	-0.807377	-2.19588	-1.31753	S	3	118	By MS/MS	By MS/MS	___1	1	0.00204501	64.675	46.218	64.675	0.47129	51739000	177	1	1	O00515	177	O00515	O00515	Ladinin-1	LAD1	VGREPEERKKGVPEKSPVLEKSSMPKKTAPE	GVPEKS(1)PVLEK	356	17598;17599	17599	UID357	421.551
0.545968	0.616358	-0.00319192	0.368042	1.23689	0.063779	0.275722	0.74786	-0.310379	0.300768	1.95323	-0.716837	-0.801959	-1.21263	0.00776951	-0.9603	-0.379395	-1.14203	-0.975567	-1.78627	S	3	118	By MS/MS	By MS/MS	___1	1	8.16e-05	101.53	65.115	101.53	0.44421	49454000	64	1	1	O00515	64	O00515	O00515	Ladinin-1	LAD1	SQNGDRQASASERLPSVEEAEVPKPLPPASK	LPS(1)VEEAEVPK	357	25616;25617;25618;25619	25617	UID358	426.539
0.97717	0.326537	0.701593	0.133037	1.05554	0.0462816	-0.187346	0.219463	0.0429245	-0.758038	NA	NA	NA	NA	NA	NA	NA	NA	NA	NA	S	2	118	By MS/MS	By matching	___1	0.800647	0.0074927	64.191	58.365	64.191	1.4844	7461400	511	0.800647	0	O00515	511	O00515	O00515	Ladinin-1	LAD1	ASSATERTQWGQKSDSSLDAEV_________	S(0.14)DS(0.801)S(0.059)LDAEV	358	40344;40346	40344	UID359	501.687
NA	NA	NA	NA	NA	NA	NA	NA	NA	NA	0.139208	0.273814	0.0720372	-0.222481	0.561497	0.156526	0.0384361	0.138945	0.0102069	-0.0995872	S	2	118	None	By MS/MS	___1	0.788802	0.00645436	66.27	45.988	66.27	0.19194	4151000	512	NA	0.788802	O00515	512	O00515	O00515	Ladinin-1	LAD1	SSATERTQWGQKSDSSLDAEV__________	S(0.05)DS(0.161)S(0.789)LDAEV	359	40345	40345	UID360	501.687
-0.0375472	0.0681893	0.449852	0.217603	0.442439	0.748891	-0.0506668	0.0160683	-0.471769	-0.682117	NA	NA	NA	NA	NA	NA	NA	NA	NA	NA	S	2	119	By MS/MS	By MS/MS	___1	0.852735	0.0020039	103.69	59.709	103.69	-0.98704	12211000	22	0.852735	0.85149	O00522	22	O00522	O00522	Krev interaction trapped protein 1	KRIT1	IEDAYVAVIRPKNTASLNSREYRAKSYEILL	NT(0.001)AS(0.853)LNS(0.146)R	360	30045;30046	30045	UID361	471.706
NA	NA	NA	NA	NA	NA	NA	NA	NA	NA	-0.099448	0.374177	-0.0786247	0.425459	0.158337	0.167101	-0.54082	-0.13733	-0.032433	0.531269	S	2	119	None	By MS/MS	___1	0.826406	0.0187299	54.486	25.139	54.486	2.857	9981900	276	NA	0.826406	O00522	276	O00522	O00522	Krev interaction trapped protein 1	KRIT1	SKIQIPKQEKWQRSMSSVTEDKERQWVDDFP	S(0.034)MS(0.826)S(0.124)VT(0.016)EDK	361	43663	43663	UID362	532.204
NA	NA	NA	NA	NA	NA	NA	NA	NA	NA	-0.0443301	-0.35194	0.327917	-0.251608	1.18491	0.77703	-0.301728	-0.179351	1.54572	0.0594937	S	3	120	None	By MS/MS	___1	1	0.000215835	77.746	56.793	77.746	0.33373	13376000	1127	NA	1	O00533	1127	O00533	O00533	Neural cell adhesion molecule L1-like protein;Processed neural cell adhesion molecule L1-like protein	CHL1	SVKEKEDLHPDPEIQSVKDETFGEYSDSDEK	EDLHPDPEIQS(1)VK	362	8962	8962	UID363	529.575
-0.471409	-0.0424122	-0.187641	-0.112007	-0.116927	-0.0701635	-0.0571665	0.286171	-0.81746	-0.999596	0.531569	-0.240588	0.478092	-0.459576	0.165944	0.0922074	0.430714	0.337197	0.550507	-0.0652797	S	4	121	By MS/MS	By MS/MS	___1	0.990078	2.82e-22	157.07	116.26	123.2	0.59348	630170000	36	0.968155	0.990078	O00559	36	O00559	O00559	Receptor-binding cancer antigen expressed on SiSo cells	EBAG9	FLKRLICRSGRGRKLSGDQITLPTTVDYSSV	KLS(0.99)GDQIT(0.009)LPTTVDYSSVPK	363	16490;16491;21701;21702;21704;21705;21706;21708	21706	UID364	558.032
-0.249702	-0.572587	0.0229004	0.0794293	-0.108581	0.0556121	-0.0206185	-0.452748	-0.261362	-2.00433	-0.967645	0.484705	-0.244719	0.998629	-0.476458	-0.07514	-0.72578	1.09011	-0.294969	0.761541	S	2	122	By MS/MS	By MS/MS	___1	0.585858	0.000152932	69.954	23.388	69.954	0.60051	17409000	2	0.585858	0.571735	O00560	2	O00560	O00560	Syntenin-1	SDCBP	______________MSLYPSLEDLKVDKVIQ	S(0.586)LY(0.403)PS(0.011)LEDLK	364	43518;43519	43518	UID365	643.799
NA	NA	NA	NA	NA	NA	NA	NA	NA	NA	-2.23514	0.264116	-0.570979	0.790438	0.0930192	0.505891	-0.578952	0.498455	0.359184	0.567253	S	4	123	None	By MS/MS	___1	0.659457	0.00111224	53.844	34.295	53.844	0.67006	2261500	373	NA	0.659457	O00562	373	O00562	O00562	Membrane-associated phosphatidylinositol transfer protein 1	PITPNM1	SDSEEVFPKEMTKWNSNDFIDAFASPVEAEG	WNS(0.659)NDFIDAFAS(0.186)PVEAEGT(0.155)PEPGAEAAK	365	55910	55910	UID366	750.829
-0.250097	-0.530197	0.46874	0.00475299	0.156138	-0.443379	0.504366	-0.673486	-0.096468	-1.2254	-0.200515	0.231187	0.491186	0.123004	0.724214	0.136716	0.329411	0.277628	0.549423	0.604925	S	3	124	By MS/MS	By MS/MS	___1	1	7.25e-20	118.14	105.73	117.31	-4.3133	57998000	139	1	1	O00566	139	O00566	O00566	U3 small nucleolar ribonucleoprotein protein MPP10	MPHOSPH10	ADDKEDLEDLEEEEVSDMGNDDPEMGERAEN	EDLEDLEEEEVS(1)DMGNDDPEMGER	368	8956;8957;8958;8959;8960;8961	8960	UID369	954.688
-0.124424	-0.0530446	0.0467006	-0.170102	-0.413903	-0.370359	-0.302084	-0.235586	-0.389697	-1.17485	0.211511	-0.136585	0.256165	0.176578	0.471552	0.28558	-0.0953116	0.199248	0.0137839	0.0817487	S	2	125	By MS/MS	By MS/MS	___1	0.955941	1.08e-95	280.69	219.59	280.69	-0.47013	7121200000	520	0.86195	0.955941	O00567	520	O00567	O00567	Nucleolar protein 56	NOP56	KPKKKKSFSKEELMSSDLEETAGSTSIPKRK	EELMS(0.044)S(0.956)DLEETAGSTSIPK	370	9356;9357;9358;9360;9361;9362;9363;9364;9365;9366;9367;9368;9369;9370;9371;9372;9373;9374;9375;9376;9377;9378;9379;9380;9381;9382;9383;9384;9385;9386	9377	UID371	1052.46
-0.0865686	-0.297821	0.307662	-0.318398	-0.935586	-1.16848	-0.2043	-0.828153	0.14104	-1.27097	0.547055	0.16092	0.903347	0.0565835	0.802317	0.443819	-0.518102	-0.23221	0.28404	0.266397	S	3	125	By MS/MS	By MS/MS	___1	1	4.07e-37	210.91	166.39	42.317	-3.7466	334220000	569	0.5	1	O00567	569	O00567	O00567	Nucleolar protein 56	NOP56	SGSKKKRKFSKEEPVSSGPEEAVGKSSSKKK	EEPVS(1)S(1)GPEEAVGK	371	9488;9490;9492;9496;9497;13478	9492	UID372	747.822
0.203389	-0.0255441	0.368601	-0.19851	-1.59266	-2.07759	-0.0658534	-0.847674	-0.082805	-1.37801	0.397365	0.164786	0.561595	0.0813396	0.724214	0.23008	-0.574605	-0.346738	0.298776	0.10165	S	3	125	By MS/MS	By MS/MS	___1	1	2.53e-48	222.81	183.39	42.317	-3.7466	1575800000	570	0.952975	1	O00567	570	O00567	O00567	Nucleolar protein 56	NOP56	GSKKKRKFSKEEPVSSGPEEAVGKSSSKKKK	EEPVS(1)S(1)GPEEAVGK	372	9484;9485;9486;9487;9488;9489;9490;9491;9493;9494;9495;9496;9497;13475;13477;13478	9485	UID373	747.822
-0.390359	-0.499116	-0.0389843	-0.204549	-0.55131	-0.593812	-0.855301	-1.12989	0.0130691	-0.788489	NA	NA	NA	NA	NA	NA	NA	NA	NA	NA	S	3	126	By MS/MS	By matching	___1	0.638578	0.000743068	62.611	53.819	62.611	-0.14706	33401000	605	0.638578	0	O00571	605	O00571	O00571	ATP-dependent RNA helicase DDX3X	DDX3X	SSRFSGGFGARDYRQSSGASSSSFSSSRASS	DY(0.07)RQS(0.639)S(0.197)GAS(0.029)S(0.021)S(0.015)S(0.012)FS(0.006)S(0.006)S(0.006)R	375	8488;8491	8488	UID376	625.922
-0.583593	0.552869	-0.256476	0.930397	-0.844147	0.451963	-0.292493	-1.19284	-0.195864	-1.4226	NA	NA	NA	NA	NA	NA	NA	NA	NA	NA	S	2	126	By MS/MS	None	___1	0.679476	7.41e-14	162.64	135.23	162.64	-1.0363	10364000	606	0.679476	0	O00571	606	O00571	O00571	ATP-dependent RNA helicase DDX3X	DDX3X	SRFSGGFGARDYRQSSGASSSSFSSSRASSS	QS(0.022)S(0.679)GAS(0.288)S(0.009)S(0.001)SFSSSR	376	32487	32487	UID377	721.283
-0.711133	0.707966	-0.231024	0.484087	-0.86436	0.173	-0.356181	-1.10939	-0.341555	-1.82547	-0.974744	0.563451	-1.02157	0.950244	-0.795033	0.644871	-1.82449	0.40294	-1.6167	0.6469	S	2	126	By MS/MS	By MS/MS	___1	0.992665	4.18e-37	210.62	183.27	210.62	-0.49371	70368000	612	0.992665	0.990575	O00571	612	O00571	O00571	ATP-dependent RNA helicase DDX3X	DDX3X	FGARDYRQSSGASSSSFSSSRASSSRSGGGG	QSSGASSS(0.007)S(0.993)FSSSR	379	8489;32485;32486;32488;32490	32488	UID380	721.283
-0.663282	0.239398	-0.350173	1.01428	-0.248793	0.989502	0.137372	-0.807882	-0.0950805	-1.77236	-0.924152	0.246469	-0.547531	0.413269	-0.474613	0.736302	-1.17521	0.820567	-1.29952	0.204016	S	2	126	By MS/MS	By MS/MS	___1	0.998972	6.78e-14	174.24	131.2	163.09	-1.0431	512170000	90	0.998972	0.977069	O00571	90	O00571	O00571	ATP-dependent RNA helicase DDX3X	DDX3X	RSDSRGKSSFFSDRGSGSRGRFDDRGRSDYD	SSFFSDRGS(0.999)GS(0.001)R	381	46307;46308;46309;46310;46311;46312	46307	UID382	457.189
0.637286	0.366588	0.0396999	-0.287571	0.513693	-0.161024	-0.598828	-0.0285576	-0.414557	0.243791	-1.03511	0.671203	-0.927359	0.918615	-0.463728	0.593784	-1.32171	0.544683	-1.35373	0.327572	S	3	126	By MS/MS	By MS/MS	___1	0.866051	9.26e-05	91.307	63.34	91.307	-0.3215	31777000	590	0.739307	0.866051	O00571	590	O00571	O00571	ATP-dependent RNA helicase DDX3X	DDX3X	AYEHHYKGSSRGRSKSSRFSGGFGARDYRQS	S(0.866)S(0.133)RFS(0.001)GGFGAR	382	46805;46806	46806	UID383	403.512
-0.222195	-0.0486509	0.171591	-0.431968	0.162855	-0.49417	0.62396	-0.927277	-0.421805	-2.14906	-1.07297	-0.286973	-0.711441	-0.770215	0.515813	0.158596	-0.699232	-0.764052	-0.226257	-0.272158	S	3	127	By MS/MS	By MS/MS	___1	0.99985	3.59e-17	154.65	137.94	154.65	-0.4406	37972000	60	0.99985	0.977659	O00629	60	O00629	O00629	Importin subunit alpha-3	KPNA4	LLKRRNVPHEDICEDSDIDGDYRVQNTSLEA	NVPHEDICEDS(1)DIDGDYR	383	30156;30157	30156	UID384	743.619
-0.0448509	-0.54732	0.20964	-0.191607	-0.0161472	0.0773797	-0.474853	-0.400663	-0.208478	-0.839312	-0.13397	-0.557985	0.271784	0.239276	0.735522	-0.168252	-0.131914	-0.00379928	-0.63904	0.0590784	S	3	128	By MS/MS	By MS/MS	___1	0.993833	5.32e-08	139.49	93.333	139.49	-1.608	34440000	328	0.972201	0.993833	O00712	328	O00712	O00712	Nuclear factor 1 B-type	NFIB	PTTMKKPEKPLFSSASPQDSSPRLSTFPQHH	PLFSS(0.004)AS(0.994)PQDS(0.001)S(0.001)PR	384	30461;30462;30463;30464;30465	30462	UID385	519.231
-0.367955	-0.367899	-0.105256	-0.0839361	-0.568537	-0.505943	-0.411675	-0.793657	-0.522302	-0.928265	-0.671324	0.53107	-0.461104	0.988776	0.211511	-0.181902	-0.977327	-0.354261	-1.66768	0.833902	S	2	128	By MS/MS	By MS/MS	___1	0.732961	0.000498613	107.55	64.247	107.55	-1.5753	40531000	265	0.693755	0.732961	O00712	265	O00712	O00712	Nuclear factor 1 B-type	NFIB	YHDMNSGVNLQRSLSSPPSSKRPKTISIDEN	S(0.005)LS(0.26)S(0.733)PPS(0.002)SK	386	43271;43273	43273	UID387	485.218
-0.502301	0.090447	0.215617	-0.729579	-0.131803	-0.749742	-0.221119	-0.1461	0.0316775	-0.5199	-0.00978573	-0.379939	0.275484	0.282143	0.948077	-0.0865381	0.0926134	0.127765	-0.421419	-0.302013	S	3	128	By MS/MS	By MS/MS	___1	0.960895	1.09e-18	138.93	125.59	131.68	-1.3057	112540000	295	0.960895	0.91177	O00712	295	O00712	O00712	Nuclear factor 1 B-type	NFIB	NMEPSPTGDFYPSPSSPAAGSRTWHERDQDM	TISIDENMEPSPTGDFYPS(0.001)PS(0.022)S(0.961)PAAGS(0.017)R	387	49961;49962;49963;49964;49965	49963	UID388	997.43
0.431463	-0.0756873	0.181929	-0.00358229	0.547055	0.0874628	0.830012	0.0918014	0.60966	-0.944665	NA	NA	NA	NA	NA	NA	NA	NA	NA	NA	S	3	129	By MS/MS	By matching	___1	1	0.0151805	46.063	31.805	46.063	0.3056	5872500	155	1	0	O00750	155	O00750	O00750	Phosphatidylinositol 4-phosphate 3-kinase C2 domain-containing subunit beta	PIK3C2B	SSPGPGDIEGSCKKLSPPPLPPRASIWDTPP	KLS(1)PPPLPPR	388	21751;21752	21751	UID389	394.553
NA	NA	NA	NA	NA	NA	NA	NA	NA	NA	0.841249	-0.806468	-0.614447	-0.635472	0.416083	-0.608034	0.477781	-0.72342	-0.527887	-0.379507	S	3	131	None	By MS/MS	___1	0.767087	1.73e-05	97.058	46.271	97.058	1.3469	18476000	198	NA	0.767087	O00767	198	O00767	O00767	Stearoyl-CoA desaturase	SCD	GWLLVRKHPAVKEKGSTLDLSDLEAEKLVMF	EKGS(0.767)T(0.214)LDLS(0.019)DLEAEK	389	10391	10391	UID390	572.264
0.49334	-0.217457	0.196355	-0.300502	0.260989	-0.506086	0.568908	0.27858	-0.262452	-1.19873	NA	NA	NA	NA	NA	NA	NA	NA	NA	NA	S	3	132;4236	By MS/MS	By MS/MS	___1	0.915936	0.00522302	63.624	35.456	48.188	-0.61437	6714300	368	0.907496	0.915936	O14490;Q9Y2H0;Q9P1A6;O95886	346;368;436;396	O14490;Q9Y2H0	Q9Y2H0	Disks large-associated protein 1;Disks large-associated protein 4;Disks large-associated protein 2;Disks large-associated protein 3	DLGAP1;DLGAP4;DLGAP2;DLGAP3	AAAEGPIPCRRMRSGSYIKAMGDEDSDESGG;RGKDDEIPCRRMRSGSYIKAMGDEDSGDSDT	MRS(0.036)GS(0.916)Y(0.048)IK	390	28481;28482	28481	UID391	341.156
0.449007	-0.180315	1.09963	-0.0932633	0.504671	-0.745962	0.998484	0.476019	0.492827	-0.68214	NA	NA	NA	NA	NA	NA	NA	NA	NA	NA	S	3	132	By MS/MS	None	___1	0.787373	2.11e-05	95.197	77.28	95.197	-0.61867	2926100	431	0.787373	NA	O14490	431	O14490	O14490	Disks large-associated protein 1	DLGAP1	INRSLDSLDPAGLLTSPKFRSRNESYMRAMS	SLDSLDPAGLLT(0.212)S(0.787)PK	391	42693	42693	UID392	531.931
0.294194	0.139601	0.267835	-0.128803	0.204016	0.0666747	0.00863036	0.27965	-0.356735	0.0731348	0.572502	-0.123843	0.227618	-0.0133342	0.149259	0.269632	-0.0778935	0.220454	-0.000129853	-0.0776346	S	3	133	By MS/MS	By MS/MS	___1	0.769149	2.38e-10	127.59	102.22	65.598	0.32071	32983000	698	0.564175	0.769149	O14497	698	O14497	O14497	AT-rich interactive domain-containing protein 1A	ARID1A	PHTSPHLPGIRGPSPSPVGSPASVAQSRSGP	GPS(0.231)PS(0.769)PVGSPASVAQSR	392	16172;16173	16172	UID393	554.261
-0.101552	-0.367136	-0.182622	-0.121691	-0.40213	-0.352271	-0.262711	0.0719	0.204016	0.264236	NA	NA	NA	NA	NA	NA	NA	NA	NA	NA	S	3	133	By MS/MS	By matching	___1	0.785423	0.0109454	42.791	25.911	42.791	-2.13	10813000	772	0.785423	0	O14497	772	O14497	O14497	AT-rich interactive domain-containing protein 1A	ARID1A	PQMPQYSSPQPGSALSPRQPSGGQIHTGMGS	NPQMPQY(0.005)S(0.007)S(0.012)PQPGS(0.191)ALS(0.785)PR	393	29704;29705	29704	UID394	707.986
-0.129197	-0.215077	0.113834	-0.204133	-0.567939	-0.529718	-0.663694	-0.878879	-0.00755059	-0.646022	0.665211	-0.196591	0.024036	0.300885	1.04075	0.302758	0.377735	0.0149266	-0.292935	-0.193156	S	3	133	By MS/MS	By MS/MS	___1	0.997069	6.7e-16	143.09	126.97	124.08	-0.2738	92243000	363	0.997069	0.989354	O14497	363	O14497	O14497	AT-rich interactive domain-containing protein 1A	ARID1A	AASGGAQQRSHHAPMSPGSSGGGGQPLARTP	S(0.001)HHAPMS(0.997)PGS(0.002)S(0.001)GGGGQPLAR	394	41922;41923;41925;41926;41927;41928;41929;41930	41928	UID395	656.623
-0.185852	-0.286568	0.138945	0.177471	-0.406598	0.232047	-0.226729	-0.0634694	-0.523857	-0.976674	-0.76442	0.848318	-1.2286	1.09451	0.182947	0.880019	-0.913271	1.2906	-0.642437	0.516721	S	3	133	By MS/MS	By MS/MS	___1	0.687069	1.07e-26	171.9	155.77	171.9	-0.74705	130090000	1184	0.687069	0.670385	O14497	1184	O14497	O14497	AT-rich interactive domain-containing protein 1A	ARID1A	PHSQIPPLPGMSRSNSVGIQDAFNDGSDSTF	S(0.313)NS(0.687)VGIQDAFNDGSDSTFQK	395	43936;43937;43938;43939	43937	UID396	732.974
0.090447	-0.462316	0.328492	-0.345876	0.0795658	-0.138362	-0.0746842	-0.319802	-0.279389	-1.04847	NA	NA	NA	NA	NA	NA	NA	NA	NA	NA	S	3	133	By MS/MS	By matching	___1	0.824372	0.000669224	69.485	52.543	69.485	0.46457	31348000	382	0.824372	0	O14497	382	O14497	O14497	AT-rich interactive domain-containing protein 1A	ARID1A	SGGGGQPLARTPQPSSPMDQMGKMRPQPYGG	T(0.03)PQPS(0.146)S(0.824)PMDQMGK	396	50836;50837	50836	UID397	495.203
-0.248194	-0.132578	0.377513	-0.149217	-0.0407195	-0.0884234	-0.0230792	-0.727499	-0.274215	-2.34615	0.474358	-0.515893	0.0557509	-0.392989	0.585828	0.305095	-0.0922017	-0.00142894	0.345623	0.136716	S	3	133	By MS/MS	By MS/MS	___1	0.76264	1.71e-31	180.63	159.28	180.63	1.1696	249240000	1755	0.741786	0.76264	O14497	1755	O14497	O14497	AT-rich interactive domain-containing protein 1A	ARID1A	GQRTLLDPGRFSKVSSPAPMEGGEEEEELLG	VS(0.237)S(0.763)PAPMEGGEEEEELLGPK	397	55011;55012;55013;55014;55015;55016;55017;55018	55014	UID398	722.317
NA	NA	NA	NA	NA	NA	NA	NA	NA	NA	1.95159	-0.148369	0.165301	-0.706347	0.46634	0.0465609	-0.132847	-0.307787	-1.4323	-0.775194	S	3	134	None	By MS/MS	___1	0.648249	0.00380559	62.633	27.94	62.633	-0.38887	13107000	206	NA	0.648249	O14503	206	O14503	O14503	Class E basic helix-loop-helix protein 40	BHLHE40	PSDPAPKVMDFKEKPSSPAKGSEGPGKNCVP	EKPS(0.648)S(0.352)PAK	398	10415	10415	UID399	308.479
0.199751	-0.790285	0.15069	-0.717999	-0.00681117	-0.675996	-0.46935	-0.700474	0.00863036	-0.777616	NA	NA	NA	NA	NA	NA	NA	NA	NA	NA	S	3	134	By MS/MS	None	___1	0.670885	0.0171472	48.981	15.752	48.981	2.1207	9132800	207	0.670885	NA	O14503	207	O14503	O14503	Class E basic helix-loop-helix protein 40	BHLHE40	SDPAPKVMDFKEKPSSPAKGSEGPGKNCVPV	EKPS(0.329)S(0.671)PAK	399	10414	10414	UID400	308.479
-0.0638464	-0.240333	0.0458623	0.00561564	-0.524687	-0.170475	-0.252896	-0.378719	-0.301622	-0.928402	0.553459	-0.371852	0.397803	0.0404014	0.249263	0.180275	-0.70743	0.163241	0.548042	-0.439285	S	3	135	By MS/MS	By MS/MS	___1	0.963778	3.08e-32	188.22	150.67	188.22	-0.57545	262400000	662	0.963778	0.959446	O14523	662	O14523	O14523	Phospholipid transfer protein C2CD2L	C2CD2L	IFRRRPRQKEAGLSQSHDDLSNATATPSVRK	EAGLS(0.036)QS(0.964)HDDLSNATATPSVR	400	8638;8639;8640;8641;8642;8643;8644;8645	8638	UID401	746.001
0.30906	0.0831112	0.346531	-0.397847	0.294312	-0.10293	0.752834	-1.31097	0.463832	-1.64801	-0.750106	-0.291698	-0.132056	-0.530427	-0.644848	-0.303882	-1.0889	0.192194	-0.192315	-0.0950189	S	2	136	By MS/MS	By MS/MS	___1	0.996766	1.21e-36	212.93	186.96	157.01	0.32133	251900000	327	0.996766	0.994943	O14545	327	O14545	O14545	TRAF-type zinc finger domain-containing protein 1	TRAFD1	CNPSRALPSLNTGSSSPRGVEEPDVIFQNFL	ALPSLNTGSS(0.003)S(0.997)PR	404	2648;2649;2650;2651;2652;2654	2651	UID405	683.822
0.699018	-0.188611	0.461738	-0.0995408	0.369383	-0.0558312	0.108357	-0.659517	0.407951	-1.43854	-0.67888	0.0600474	-0.559048	0.044464	0.116232	0.375735	-0.7325	0.793022	-1.26753	-0.139188	S	4	136	By MS/MS	By MS/MS	___1	0.979289	5.03e-21	162.81	136.33	162.81	-0.49969	105570000	278	0.937012	0.979289	O14545	278	O14545	O14545	TRAF-type zinc finger domain-containing protein 1	TRAFD1	WRAVCEADQSHGGPRSLSDIKGAADEIMLPC	AVCEADQS(0.002)HGGPRS(0.979)LS(0.019)DIK	405	5538;5540;5541	5540	UID406	527.487
0.253021	0.0629506	0.561204	-0.255959	0.416191	0.0538064	0.739848	-0.966433	0.514804	-2.28054	-0.711157	-0.00737659	-0.192381	0.166458	0.224534	0.293724	-0.258684	0.339594	-0.528074	0.218471	S	3	136	By MS/MS	By MS/MS	___1	0.93045	3.84e-20	186.29	141.46	67.449	0.49643	1116800000	415	0.93045	0.92896	O14545	415	O14545	O14545	TRAF-type zinc finger domain-containing protein 1	TRAFD1	VTEGIPRLDSQPQETSPELPRRRVRHQGDLS	LDS(0.002)QPQET(0.067)S(0.93)PELPRR	406	23558;23559;23560;23561;23562;23563;23564;23565;23566;23568;23569;23570;23571	23559	UID407	838.88
-0.0247513	0.0219061	-0.320324	0.321004	-0.613277	0.448478	0.623867	0.216858	-0.181395	-0.214592	NA	NA	NA	NA	NA	NA	NA	NA	NA	NA	S	3	136	By MS/MS	None	___1	0.561202	0.0110503	45.363	21.172	45.363	0.45448	7417100	470	0.561202	NA	O14545	470	O14545	O14545	TRAF-type zinc finger domain-containing protein 1	TRAFD1	INNMTATYNQLSRSTSGPRPGCQPSSPCVPK	S(0.196)T(0.196)S(0.561)GPRPGCQPS(0.027)S(0.02)PCVPK	407	48090	48090	UID408	660.289
-0.72683	0.0880058	-1.93594	-1.26607	-2.05781	-1.15184	-2.08192	-0.414999	-1.53709	-2.05697	-1.56717	1.29313	-2.56644	0.376179	-1.38583	0.304161	-1.26292	-1.14995	-1.84674	1.91027	S	3	137	By MS/MS	By MS/MS	___1	1	7.15e-27	186.82	125.9	163.74	0.30085	3580600000	16	0.999986	1	O14558	16	O14558	O14558	Heat shock protein beta-6	HSPB6	MEIPVPVQPSWLRRASAPLPGLSAPGRLFDQ	RAS(1)APLPGLSAPGR	408	4165;4166;33050;33051;33052;33053;33054;33055;33056;33057;33058;33059;33060	33060	UID409	697.028
0.246955	-0.119025	0.145221	-0.197732	0.844386	0.00848693	0.340961	-0.356532	0.145482	-0.698693	-0.871363	-0.700779	0.395172	0.14952	-0.221388	-0.359916	-0.879303	0	0.845028	-0.641019	S	2	139	By MS/MS	By MS/MS	___1	0.999766	1.91e-10	142.19	113.65	123.42	0.34733	82117000	635	0.938989	0.999766	O14576	635	O14576	O14576	Cytoplasmic dynein 1 intermediate chain 1	DYNC1I1	RFARTLVEIRANRADSEEEGTVELSA_____	ANRADS(1)EEEGTVELSA	409	3024;3025;3026;3027	3025	UID410	879.365
0.383939	-0.230956	0.273098	-0.202439	0.674009	0.167872	-0.0776346	-0.733171	-0.140905	-1.73538	-1.44466	-0.667699	0.981487	0.362778	-0.813221	-0.171125	-1.50349	0.224411	1.5362	-0.709222	S	3	139	By MS/MS	By MS/MS	___1	0.994617	3.01e-54	215.79	188.95	135.02	-2.1363	91469000	179	0.987985	0.994617	O14576	179	O14576	O14576	Cytoplasmic dynein 1 intermediate chain 1	DYNC1I1	VSYSKETQTPLATHQSEEDEEDEEMVESKVG	ETQTPLAT(0.005)HQS(0.995)EEDEEDEEMVESK	410	12178;12179;12180;12181	12180	UID411	718.54
0.170822	-0.321315	0.0568609	-0.143022	0.396159	0.127897	0.169925	-0.109094	-0.0469956	-0.809625	NA	NA	NA	NA	NA	NA	NA	NA	NA	NA	S	3	140	By MS/MS	None	___1	0.796263	4.02e-05	77.693	68.751	77.693	0.3593	5780100	13	0.796263	NA	O14579	13	O14579	O14579	Coatomer subunit epsilon	COPE	___MAPPAPGPASGGSGEVDELFDVKNAFYI	APPAPGPAS(0.204)GGS(0.796)GEVDELFDVK	411	3195	3195	UID412	726.331
0.344488	-0.535917	0.661202	-0.337485	0.870424	-0.238545	1.45054	-0.750397	0.595313	-2.06528	0.168514	-1.09446	0.680234	-1.33938	0.23008	-0.576949	-0.17249	-0.631019	1.08909	-0.743183	S	3	140	By MS/MS	By MS/MS	___1	1	4.03e-07	123.59	90.901	123.59	-0.92334	37775000	99	0.999996	1	O14579	99	O14579	O14579	Coatomer subunit epsilon	COPE	VRMFADYLAHESRRDSIVAELDREMSRSVDV	RDS(1)IVAELDREMSR	412	33394;33395	33395	UID413	586.273
0.227987	-0.0959129	0.24245	-0.592114	1.24489	-0.0784265	0.221444	-1.52185	-0.570893	-2.14439	-0.00633287	-0.248519	0.825786	0.0877344	0.604451	0.068602	-0.424378	-0.328833	0.473112	0.759326	S	2	142	By MS/MS	By MS/MS	___1	1	0.049485	71.379	65.598	71.379	-0.082224	1406000000	6	1	1	O14610	6	O14610	O14610	Guanine nucleotide-binding protein G(I)/G(S)/G(O) subunit gamma-T2	GNGT2	__________MAQDLSEKDLLKMEVEQLKKE	AQDLS(1)EK	413	3514;3515	3515	UID414	457.181
0.862273	-0.65888	0.471135	-0.832565	0.644318	-0.767683	0.0173518	-1.89031	-0.135507	-2.66	0.231187	-0.48342	1.07073	-0.622998	0.264476	-0.124786	-0.693271	-0.509738	0.226878	-0.662483	S	4	143	By MS/MS	By MS/MS	___1	0.691627	0.000193229	81.632	56.042	58.814	-0.033081	278460000	829	0.691627	0.629014	O14617	829	O14617	O14617	AP-3 complex subunit delta-1	AP3D1	EKLPIQKHRNTETSKSPEKDVPMVEKKSKKP	HRNT(0.023)ET(0.057)S(0.229)KS(0.692)PEK	415	18295;18296;18298;18299	18298	UID416	498.563
0.350271	-0.156997	-0.0139896	0.0213375	-0.183671	0.0969364	-0.103689	-0.14366	-0.103503	-1.69638	-0.345821	-0.278689	0.124063	0.303459	-0.121094	0.0779266	-0.671991	-0.228317	-0.542332	0.729009	S	3	143	By MS/MS	By MS/MS	___1	1	1.99e-27	196.8	151.8	111.7	-2.5507	186850000	658	1	1	O14617	658	O14617	O14617	AP-3 complex subunit delta-1	AP3D1	AVFHEEEQRRPKHRPSEADEEELARRREARK	HRPS(1)EADEEELAR	416	18300;18301	18300	UID417	540.233
NA	NA	NA	NA	NA	NA	NA	NA	NA	NA	0.363788	0.0680517	-0.466317	0.120883	0.0295589	-0.165192	-0.733579	0.211386	-0.706936	-0.969537	S	2	143	None	By MS/MS	___1	0.66765	0.00477857	99.7	7.2096	99.7	1.9547	53860000	686	NA	0.66765	O14617	686	O14617	O14617	AP-3 complex subunit delta-1	AP3D1	ARKQEQANNPFYIKSSPSPQKRYQDTPGVEH	S(0.332)S(0.668)PSPQK	418	46728;46730	46728	UID419	405.673
-0.344612	-0.228858	0.153157	-0.551395	0.819913	0.525267	0.351855	-1.01826	-0.169599	-1.17899	-1.46339	-1.12384	-0.0956816	0.763412	-0.530343	0.0265876	-0.597212	-0.222751	0.726046	0.424277	S	3	144	By MS/MS	By MS/MS	___1	1	8.22e-07	122.46	98.71	107.15	-1.2596	114400000	706	1	1	O14639	706	O14639	O14639	Actin-binding LIM protein 1	ABLIM1	LPDGHMPAMRMDRGVSMPNMLEPKIFPYEML	MDRGVS(1)MPNMLEPK	420	17615;17616;17617;17618;17619;17620;17621;17622;27440;27441;27442	27441	UID421	562.247
-0.00730407	-0.248382	-0.0154471	-0.535666	0.398679	-0.314804	0.00259443	-0.451998	-0.203535	-0.789212	NA	NA	NA	NA	NA	NA	NA	NA	NA	NA	S	2	144	By MS/MS	None	___1	0.9966	2.86e-28	203.93	178.97	203.93	-1.0761	38445000	452	0.9966	NA	O14639	452	O14639	O14639	Actin-binding LIM protein 1	ABLIM1	EGYQDVRDRMIHRSTSQGSINSPVYSRHSYT	S(0.001)T(0.003)S(0.997)QGSINSPVYSR	421	48146;48147	48146	UID422	781.846
-0.218296	-0.389716	-0.118884	-0.462734	0.908582	0.458172	-0.161944	-0.839648	-0.383209	-0.535081	-0.629367	-0.648123	0.412185	0.724039	-0.162864	0.150949	-0.27289	-0.00617352	0.09815	-0.114847	S	2	144	By MS/MS	By MS/MS	___1	0.5	0.000187577	125.18	101.08	125.18	0.19184	89283000	655	0.5	0.499995	O14639	655	O14639	O14639	Actin-binding LIM protein 1	ABLIM1	SPINSASHIPSSKTASLPGYGRNGLHRPVST	T(0.5)AS(0.5)LPGYGR	422	49162;49164;49165	49162	UID423	501.226
-0.319478	-0.440714	-0.114925	-0.669602	0.265677	-0.0702696	0.0265876	-0.665066	-0.238766	-1.29992	-0.0626556	-0.313997	0.561888	-0.0673794	0.320542	0.240253	-0.15888	-0.0799354	0.505383	-0.215814	S	2	144	By MS/MS	By MS/MS	___1	0.945691	2.5e-90	272.96	228.64	272.96	0.76179	122550000	431	0.937839	0.945691	O14639	431	O14639	O14639	Actin-binding LIM protein 1	ABLIM1	DKQERQSLGESPRTLSPTPSAEGYQDVRDRM	T(0.054)LS(0.946)PTPSAEGYQDVR	423	50293;50294;50295;50296	50295	UID424	850.88
0.37128	0.429857	0.702746	0.533962	0.31742	0.266996	-0.130729	-0.385545	0.193583	-0.757379	NA	NA	NA	NA	NA	NA	NA	NA	NA	NA	S	2	145	By MS/MS	By matching	___1	0.786528	0.00574105	59.116	25.708	59.116	-0.35012	5549700	618	0.786528	0	O14641	618	O14641	O14641	Segment polarity protein dishevelled homolog DVL-2	DVL2	RTGRPEERAPESKSGSGSESEPSSRGGSLRR	S(0.135)GS(0.787)GS(0.065)ES(0.013)EPS(0.001)S(0.001)R	425	41617;41618	41617	UID426	623.733
0.138028	0.129613	0.315566	-0.11466	-0.121157	-0.15266	-0.032433	-0.0297795	0.0766959	-0.659062	0.511468	-0.179368	-0.162848	0.0923428	0.190299	0.0143553	-0.0342489	0.163885	-0.703102	-0.166859	S	2	146	By MS/MS	By MS/MS	___1	0.995979	3.28e-07	143.55	94.979	143.55	-1.2313	135010000	1677	0.967117	0.995979	O14646	1677	O14646	O14646	Chromodomain-helicase-DNA-binding protein 1	CHD1	SDWQMDHRASSSGPRSPLDQRSPYGSRSPFE	ASSS(0.004)GPRS(0.996)PLDQR	426	4990;4991;4992;4993;4994	4993	UID427	719.328
NA	NA	NA	NA	NA	NA	NA	NA	NA	NA	0.579084	-0.239413	-0.637738	-0.524811	0.914335	0.432104	-0.734635	-0.59318	0.0192037	0.460481	S	4	146	None	By MS/MS	___1	0.537043	6.04e-05	85.937	65.286	85.937	1.5176	9195000	1689	NA	0.537043	O14646	1689	O14646	O14646	Chromodomain-helicase-DNA-binding protein 1	CHD1	GPRSPLDQRSPYGSRSPFEHSVEHKSTPEHT	S(0.083)PY(0.188)GS(0.188)RS(0.537)PFEHS(0.004)VEHK	427	44808	44808	UID428	481.715
NA	NA	NA	NA	NA	NA	NA	NA	NA	NA	0.780898	-0.247012	-0.0708908	0.161694	0.139862	0.159242	-0.222414	-0.406197	-0.121706	-0.160218	S	5	147	By MS/MS	By MS/MS	___1	0.730542	8.65e-05	106.32	73.699	40.756	1.1031	277150000	1364	NA	0.730542	O14647	1364	O14647	O14647	Chromodomain-helicase-DNA-binding protein 2	CHD2	ENKVPRLKEEHGIELSSPRHSDNPSEEGEVK	EEHGIELS(0.731)S(0.731)PRHS(0.731)DNPS(0.808)EEGEVK	428	9322;9325;9326;9327	9322	UID429	445.198
-0.00339428	0.455965	-0.0114861	-0.122648	0.1121	-0.0793408	-0.156016	0.368489	-0.00993102	0.109561	0.780898	-0.247012	-0.0708908	0.161694	0.139862	0.159242	-0.222414	-0.406197	-0.121706	-0.160218	S	3	147	By MS/MS	By MS/MS	___1	0.919371	3.67e-09	113.76	71.726	113.76	-0.25294	529460000	1365	0.919371	0.730542	O14647	1365	O14647	O14647	Chromodomain-helicase-DNA-binding protein 2	CHD2	NKVPRLKEEHGIELSSPRHSDNPSEEGEVKD	EEHGIELS(0.081)S(0.919)PR	429	9321;9322;9323;9324;9325;9326;9327;9328	9323	UID430	701.273
NA	NA	NA	NA	NA	NA	NA	NA	NA	NA	0.686523	-0.369408	0.316146	0.259905	0.108625	-0.241594	-0.165354	0.0267293	-0.352566	-0.602197	S	4	147	By MS/MS	By MS/MS	___1	0.999963	3.67e-09	112.39	99.203	112.39	-0.66875	475790000	1373	0.999963	0.962775	O14647	1373	O14647	O14647	Chromodomain-helicase-DNA-binding protein 2	CHD2	EHGIELSSPRHSDNPSEEGEVKDDGLEKSPM	EEHGIELS(0.264)S(0.762)PRHS(0.974)DNPS(1)EEGEVK	431	9323;9324;9325;9326;9327;9328;18412	9323	UID432	701.273
NA	NA	NA	NA	NA	NA	NA	NA	NA	NA	-0.851626	-0.402474	-1.08669	-0.384621	1.20176	-0.191047	0.247563	-0.0817359	-0.578262	-0.00187669	S	3	147	None	By MS/MS	___1	1	0.000239175	67.364	48.289	67.364	2.7642	1537500	988	NA	1	O14647	988	O14647	O14647	Chromodomain-helicase-DNA-binding protein 2	CHD2	KFGAEDLFKELEGEESEPQEMDIDEILRLAE	ELEGEES(1)EPQEMDIDEILR	432	10503	10503	UID433	780.998
-0.0381693	-0.307823	0.196733	-0.302778	0.152248	-0.353671	-0.248125	0.0528332	-0.371161	-0.146819	0.359634	-0.340386	0.269512	-0.233515	0.219711	-0.253137	0.179638	-0.289245	0.152768	-0.342214	S	4	147	By MS/MS	By MS/MS	___1	0.711567	3.43e-06	88.836	76.985	88.836	-0.78891	69215000	1789	0.711567	0.68632	O14647	1789	O14647	O14647	Chromodomain-helicase-DNA-binding protein 2	CHD2	KQPLPPLHPAVSDPRSPPSQKSPHDSKSPLD	QPLPPLHPAVS(0.209)DPRS(0.712)PPS(0.079)QK	433	31772;31773;31774;31775	31772	UID434	557.786
NA	NA	NA	NA	NA	NA	NA	NA	NA	NA	0.472696	-0.409776	0.0684644	-0.109172	0.55159	-0.146276	0.386701	-0.198427	-0.271252	-0.0420111	S	3	147	None	By MS/MS	___1	0.999975	0.000285562	82.651	71.212	82.651	-1.5919	20087000	1807	NA	0.999975	O14647	1807	O14647	O14647	Chromodomain-helicase-DNA-binding protein 2	CHD2	SQKSPHDSKSPLDHRSPLERSLEQKNNPDYN	SPLDHRS(1)PLER	434	44257	44257	UID435	462.889
-0.0297942	-0.547468	0.519642	-0.850793	-0.429634	-1.00865	0.637842	-1.88034	0.138028	-2.50545	0.28404	-0.137934	0.842858	-0.193272	0.300768	-0.177947	-0.342543	-0.132784	0.953898	0.0328061	S	4	148	By MS/MS	By MS/MS	___1	1	0.000694048	106.62	55.182	106.62	0.61973	360620000	56	1	1	O14681	56	O14681	O14681	Etoposide-induced protein 2.4 homolog	EI24	RRRRASSVLAQRRAQSIERKQESEPRIVSRI	RAQS(1)IERK	435	3707;3708;3709;3710;3711;3712;33007;33008;33009;33010;33011;33012	33009	UID436	267.639
NA	NA	NA	NA	NA	NA	NA	NA	NA	NA	1.27011	-0.682372	0.390448	-0.446364	0.0054719	-0.453992	0.497025	-0.625	-0.263819	-0.463072	S	3	148	By MS/MS	By MS/MS	___1	1	0.0134809	47.915	29.135	46.481	-0.62842	114970000	330	1	1	O14681	330	O14681	O14681	Etoposide-induced protein 2.4 homolog	EI24	LSSSTSAEKFPSPHPSPAKLKATAGH_____	FPS(1)PHPS(1)PAK	437	13264;13265;13266	13266	UID438	382.178
-0.284739	0.424277	-0.32404	-0.286251	-0.307162	0.212009	-0.344465	-0.194559	-0.0372067	-1.0465	-0.336792	-0.223947	-0.36803	-0.258235	-0.476739	0.0640551	-0.826361	-0.919615	-1.12731	1.02829	S	3	148	By MS/MS	By MS/MS	___1	0.959967	0.00120391	79.201	54.347	74.698	0.01087	30264000	46	0.843717	0.959967	O14681	46	O14681	O14681	Etoposide-induced protein 2.4 homolog	EI24	ARIQQKREEQRRRRASSVLAQRRAQSIERKQ	RAS(0.96)S(0.04)VLAQR	438	33232;33233;33234;33235;36969	33234	UID439	356.517
0.19497	-0.225953	0.37951	-0.403618	0.790689	-0.27167	0.265317	-0.475395	0.243182	-0.318236	NA	NA	NA	NA	NA	NA	NA	NA	NA	NA	S	4	149	By MS/MS	None	___1	0.904237	3.71e-24	151.47	130.07	151.47	0.24883	12665000	406	0.904237	NA	O14682	406	O14682	O14682	Ectoderm-neural cortex protein 1	ENC1	YVVGGHTAATGCLPASPSVSLKQVEHYDPTI	HCLYVVGGHTAAT(0.003)GCLPAS(0.904)PS(0.083)VS(0.01)LK	439	17877	17877	UID440	666.318
-0.0602017	0.231555	-0.66141	0.561008	-0.502669	0.850959	-1.61538	-0.375422	-0.412942	-0.206395	-0.811422	-0.535374	0.670478	0.0597706	-0.894188	0.311736	-1.7456	-0.0086387	0.158208	0.193835	S	3	150	By MS/MS	By MS/MS	___1	0.998234	7.77e-06	142.91	102.99	124.51	0.058432	2279900000	14	0.99435	0.998234	O14683	14	O14683	O14683	Tumor protein p53-inducible protein 11	TP53I11	__MAAKQPPPLMKKHSQTDLVSRLKTRKILG	KHS(0.998)QT(0.002)DLVSR	440	18465;18466;21408;21409;21410;21411;21412;21413;21414;21415;21416;21417;21418;21419;21420;21421;21422	21411	UID441	313.403
-0.275664	-0.397315	-0.0395476	-0.257563	-0.264409	-0.405184	-0.746156	0.0877344	-0.667149	-0.188102	0.481609	0.016211	-0.44387	-0.246156	0.358621	-0.172181	0.293841	-0.0298531	-0.802336	-0.183376	S	2	151	By MS/MS	By MS/MS	___1	1	9.1e-06	141.71	108.45	122.7	-1.1856	14364000	4738	1	1	O14686	4738	O14686	O14686	Histone-lysine N-methyltransferase 2D	KMT2D	PHLGSGRWEQEDRALSPVIPLIPRASIPVFP	ALS(1)PVIPLIPR	441	2729;2730;2731	2729	UID442	628.362
0.447209	-0.205064	0.127501	-0.0548268	-0.106622	-0.135951	-0.156788	-0.328797	-0.0174462	-1.0095	0.336626	-0.0489494	-0.214508	0.299831	0.61551	0.162855	0.178109	-0.0441962	-0.696377	0.0312541	S	3	151	By MS/MS	By MS/MS	___1	0.999877	1.67e-10	132.59	93.583	132.59	1.3469	37483000	2274	0.973981	0.999877	O14686	2274	O14686	O14686	Histone-lysine N-methyltransferase 2D	KMT2D	ESPGVGGGKASEPLLSPPPFGESRKALEVKK	ASEPLLS(1)PPPFGESRK	442	4284;4285;4286;4287	4287	UID443	597.961
0.487075	0.300182	0.851199	0.301236	-0.312026	0.163499	0.206768	-0.28086	0.133169	-1.73894	-0.49001	0.380175	-0.897543	0.577441	0.522558	0.673828	-0.237983	0.675274	-1.3337	0.318346	S	3	151	By MS/MS	By MS/MS	___1	1	4.74e-07	109.08	78.981	109.08	0.25697	39845000	1834	1	1	O14686	1834	O14686	O14686	Histone-lysine N-methyltransferase 2D	KMT2D	TSQKGDDGPDIADEESRGLEGKADTPGPEDG	GDDGPDIADEES(1)RGLEGK	445	14151;14152	14152	UID446	647.269
0.306962	0.265677	0.353323	0.0839282	0.381505	0.171719	0.424922	0.381505	-0.446345	-0.0976099	1.08154	0.258941	0.502127	0.706818	0.888928	-0.558517	0.104605	0.750778	0.817132	0.182692	S	3	151	By MS/MS	By MS/MS	___1	0.850787	7.7e-05	76.777	64.811	76.777	2.8341	2799500	1151	0.559296	0.850787	O14686	1151	O14686	O14686	Histone-lysine N-methyltransferase 2D	KMT2D	EPGQTPGSLASELKGSPVLLDPEELAPVTPM	GS(0.851)PVLLDPEELAPVT(0.085)PMEVY(0.064)PECK	446	17088;17089	17089	UID447	917.428
0.0267293	-0.136141	0.38084	-0.0985365	-0.492484	-0.511732	0.162339	-0.0127228	0.304044	-1.30679	NA	NA	NA	NA	NA	NA	NA	NA	NA	NA	S	3	151	By MS/MS	None	___1	0.835485	0.00823235	50.397	30.793	50.397	-1.4748	1437400	4822	0.835485	NA	O14686	4822	O14686	O14686	Histone-lysine N-methyltransferase 2D	KMT2D	LSMKIPNSYEVLFPESPARAGTEPKKGEAEG	IPNS(0.06)Y(0.105)EVLFPES(0.835)PAR	447	19892	19892	UID448	600.285
-0.38743	-0.06608	-0.0836915	-0.247731	-0.182721	-0.13272	0.193078	-0.669533	-0.0781219	-1.61918	0.55395	-0.317121	-0.117067	-0.205996	0.185359	0.0794293	-0.0200332	0.0753272	-0.705265	-0.477804	S	3	151	By MS/MS	By MS/MS	___1	1	0.00012199	82.529	53.202	82.529	2.3749	61762000	1671	1	1	O14686	1671	O14686	O14686	Histone-lysine N-methyltransferase 2D	KMT2D	GVEHMECEIKLEGPVSPDVEPGKEETEESKK	LEGPVS(1)PDVEPGK	448	23721;23722;23723;23724;23725	23722	UID449	468.553
NA	NA	NA	NA	NA	NA	NA	NA	NA	NA	-0.166972	-0.0443747	0.683472	0.090447	0.336169	0.364685	0.0684644	0.275245	1.52942	-0.423333	S	3	152	None	By MS/MS	___1	0.862839	0.00360646	63.091	43.513	63.091	-0.37728	7677300	315	NA	0.862839	O14734	315	O14734	O14734	Acyl-coenzyme A thioesterase 8	ACOT8	VTCAQEGVIRVKPQVSESKL___________	VKPQVS(0.863)ES(0.137)K	449	53714	53714	UID450	361.181
0.151859	-0.132151	0.33754	-0.240606	0.297485	-0.205081	0.412185	-0.41179	0.300768	-0.763171	-0.0326691	-0.386676	0.170566	-0.19024	0.308594	0.0828389	-0.526369	-0.036082	-0.0677271	-0.152212	S	2	153	By MS/MS	By MS/MS	___1	0.999959	0.00014621	125.71	119.18	99.855	0.47276	224060000	119	0.999919	0.999959	O14737	119	O14737	O14737	Programmed cell death protein 5	PDCD5	EKTTTVKFNRRKVMDSDEDDDY_________	VMDS(1)DEDDDY	450	53999;54000;54001;54002	54002	UID451	642.187
0.0220482	-1.04198	0.768841	-0.231024	0.9282	0.03492	0.159242	-0.161637	0.924176	-0.268452	-1.32825	-1.4323	-0.334316	-0.397714	-0.769035	-0.210446	-1.29779	-0.554824	0.0578315	-1.03949	S	3	154	By MS/MS	By MS/MS	___1	1	1.71e-32	189.64	155.6	42.894	2.9184	564150000	280	1	1	O14745	280	O14745	O14745	Na(+)/H(+) exchange regulatory cofactor NHE-RF1	NHERF1	QKENSREALAEAALESPRPALVRSASSDTSE	ENS(1)REALAEAALES(1)PRPALVR	451	8664;8665;8666;8667;8668;8669;8670;11010;11011;11012;11013;11014;11015;11018;11019	11018	UID452	590.55
-0.315846	-0.987531	0.0560286	-0.569008	1.05797	-0.141764	0.605115	-0.95534	0.574634	-0.870809	0.186754	-0.425869	0.28238	0.528271	0.341644	0.0119249	-0.0959899	0.502534	-0.161831	0.470719	S	3	154	By MS/MS	By MS/MS	___1	1	4.46e-27	173.4	144.98	42.894	2.9184	166340000	269	1	1	O14745	269	O14745	O14745	Na(+)/H(+) exchange regulatory cofactor NHE-RF1	NHERF1	PLPVPFTNGEIQKENSREALAEAALESPRPA	ENS(1)REALAEAALES(1)PRPALVR	452	11010;11011;11016;11017;11020;11021	11021	UID453	590.55
0.701682	-0.95425	0.662114	-0.633524	0.77703	-0.132436	0.861479	-0.907441	0.710173	-1.84441	-0.832282	-1.23145	0.0413831	-0.438894	-0.193305	-0.156466	-0.29343	-0.336246	-0.268174	-0.703384	S	4	154	By MS/MS	By MS/MS	___1	0.928253	7.4e-53	223.82	203.75	153.25	-0.10483	5453400000	290	0.928253	0.718095	O14745	290	O14745	O14745	Na(+)/H(+) exchange regulatory cofactor NHE-RF1	NHERF1	EAALESPRPALVRSASSDTSEELNSQDSPPK	S(0.055)AS(0.928)S(0.017)DTSEELNSQDSPPK	454	39774;39778;39779;39781;39782;39783;39784;39785;39787;39788;39791;39792;39793;39795;39796;39798;39800	39782	UID455	653.6
0.639417	-1.65181	0.804054	-0.78421	0.999134	-0.326371	1.27214	-0.879436	1.04691	-1.9453	-1.23335	-1.59789	0.16221	-0.390812	-0.415384	-0.272367	-0.714775	-0.720279	-0.0474726	-0.873291	S	2	154	By MS/MS	By MS/MS	___1	0.917556	0	422.41	379.84	358.46	-0.77496	259510000	291	0.917556	0.535023	O14745	291	O14745	O14745	Na(+)/H(+) exchange regulatory cofactor NHE-RF1	NHERF1	AALESPRPALVRSASSDTSEELNSQDSPPKQ	SAS(0.069)S(0.918)DT(0.013)SEELNSQDSPPK	455	39780;39786;39790;39797	39790	UID456	979.897
NA	NA	NA	NA	NA	NA	NA	NA	NA	NA	-0.435358	-0.826591	0.106616	-0.21083	0.991463	0.336969	0.788769	-0.24284	0.243791	-0.659928	S	3	154	By MS/MS	By MS/MS	___1	0.951291	8.38e-07	106.73	88.596	97.49	-0.84851	379230000	294	0.951291	0.765451	O14745	294	O14745	O14745	Na(+)/H(+) exchange regulatory cofactor NHE-RF1	NHERF1	ESPRPALVRSASSDTSEELNSQDSPPKQDST	S(0.135)AS(0.57)S(0.276)DT(0.064)S(0.951)EELNS(0.003)QDSPPK	456	39789;39794;39796;39798;39800	39789	UID457	653.6
0.441165	-0.0670922	0.168129	-0.0234897	-0.293271	-0.188151	-0.216451	-0.504018	-0.0981349	-0.374299	-0.170654	-0.184195	-0.267861	0.0571383	0.0651587	-0.200084	-0.432046	-0.447131	-0.521349	0.429214	S	5	155	By MS/MS	By MS/MS	___1	0.907464	2.74e-06	92.426	74.179	92.426	0.46333	8178000	165	0.607509	0.907464	O14771	165	O14771	O14771	Zinc finger protein 213	ZNF213	QATGPPPTVGARRRPSVPQEQHSHSAQPPAL	RRPS(0.907)VPQEQHS(0.063)HS(0.029)AQPPALLK	458	37290;37291	37291	UID459	489.453
0.293841	-0.560451	0.350045	-0.300822	0.0363276	-0.506927	0.46634	-0.345399	0.381948	-1.03416	-0.48754	-0.683113	0.229342	-0.00246912	0.146264	0.0183493	-0.102279	0.143263	-0.130871	-0.204433	S	2	158	By MS/MS	By MS/MS	___1	0.995113	0.000222654	121.61	66.524	121.61	-0.42443	23085000	254	0.995113	0.837527	O14795	254	O14795	O14795	Protein unc-13 homolog B	UNC13B	SMQSYDLDYPERRAISPTSSSRYGSSCNVSQ	AIS(0.995)PT(0.005)SSSR	459	2352;2353	2352	UID460	493.221
0.42975	0.102322	0.501006	-0.107897	-1.5763	-2.37677	0.498047	0.364236	0.996244	-0.478829	0.180021	-0.401635	-0.368421	-0.167701	-0.694625	0.859652	-2.25381	-0.516863	0.247077	0.192573	S	3	160	By MS/MS	By MS/MS	___1	0.807057	8.22e-05	103.79	71.964	103.79	1.4622	16936000	746	0.807057	0.79806	O14827	746	O14827	O14827	Ras-specific guanine nucleotide-releasing factor 2	RASGRF2	LAVSRTSSPVRARKLSLTSPLNSKIGALDLT	KLS(0.807)LT(0.184)S(0.009)PLNSK	460	21731;21732	21731	UID461	423.227
-0.810612	0.25532	-0.507767	0.345964	-0.688148	0.920217	-0.331826	0.3667	-0.418234	-0.885073	-0.260186	-0.214793	0.0581087	0.0842003	-0.347582	-0.0388212	-0.828281	-0.308466	0.313826	0.601031	S	4	161	By MS/MS	By MS/MS	___1	0.960152	0.000152225	67.752	58.903	67.752	-0.68096	95704000	32	0.89686	0.960152	O14828	32	O14828	O14828	Secretory carrier-associated membrane protein 3	SCAMP3	LDNPFQDPAVIQHRPSRQYATLDVYNPFETR	DGGNPFAEPS(0.04)ELDNPFQDPAVIQHRPS(0.96)R	461	6805;6806	6806	UID462	793.364
0.38084	-0.506988	0.469469	-0.367769	0.362666	-0.554189	0.51339	-0.696237	-0.133147	-1.99614	0.495695	-0.772308	1.13113	-0.721968	-0.196013	-0.23143	-0.584869	-0.44491	1.41543	-0.641604	S	2	161	By MS/MS	By MS/MS	___1	0.96567	0.00131741	97.734	46.289	97.734	0.72284	795980000	76	0.849947	0.96567	O14828	76	O14828	O14828	Secretory carrier-associated membrane protein 3	SCAMP3	LPPPSAPSLQPSRKLSPTEPKNYGSYSTQAS	KLS(0.966)PT(0.034)EPK	462	21762;21763;21764;21765;21766;21767;21769;21770	21769	UID463	327.167
-0.94789	-1.03792	-0.265258	-1.07957	-0.681677	-1.20556	-1.33625	-0.556181	-0.331717	-1.36613	2.11473	-1.14178	-0.618938	-0.922456	0.996172	-2.86365	1.64367	-0.559771	-1.43913	-0.472449	S	4	162	By MS/MS	By MS/MS	___1	0.534472	0.0379793	51.606	27.596	51.606	-2.295	109360000	162	0	0.534472	O14829	162	O14829	O14829	Serine/threonine-protein phosphatase with EF-hands 1	PPEF1	KKVLKQMPNFTHIQTSPSKEVTICGDLHGKL	QMPNFT(0.18)HIQT(0.18)S(0.534)PS(0.105)K	464	31615;31616	31615	UID465	425.432
-0.147841	0.396817	-0.0146453	0.287354	-0.237507	0.0280033	-0.118273	0.0769695	-0.292935	-0.550465	-0.320126	0.215617	-0.728957	0.224781	-0.0886843	0.385707	-0.683993	0.375179	-0.936028	-0.0257937	S	2	163	By MS/MS	By MS/MS	___1	0.998736	5.94e-05	130.23	84.402	130.23	0.21947	42663000	445	0.998736	0.9661	O14867	445	O14867	O14867	Transcription regulator protein BACH1	BACH1	QKRSECPWLGIRISESPEPGQRTFTTLSSVN	IS(0.001)ES(0.999)PEPGQR	465	20150;20151	20150	UID466	590.256
-0.852146	-0.314751	-0.0820871	0.119024	-0.490355	0.542308	-0.563412	0.28155	-0.870282	-0.928814	0.279531	-0.00362573	-0.0463697	0.323543	0.0561673	-0.113177	0.182057	0.356257	-0.428158	0.179893	S	3	164	By MS/MS	By MS/MS	___1	0.948098	4.2e-28	197.75	182.83	187.78	-0.37311	398190000	31	0.948098	0.910769	O14874	31	O14874	O14874	Branched-chain alpha-ketoacid dehydrogenase kinase	BCKDK	PLRPLLGPALALRARSTSATDTHHVEMARER	S(0.948)T(0.037)S(0.015)ATDTHHVEMAR	466	47940;47941;47942;47943;47944;47946;47950	47946	UID467	541.559
NA	NA	NA	NA	NA	NA	NA	NA	NA	NA	1.08923	-0.517255	-0.0617218	-0.285091	0.814263	-0.57085	2.55206	-0.36816	-0.54732	-0.145334	S	3	165	None	By MS/MS	___1	0.992466	2.98e-05	87.932	72.96	87.932	0.071852	15982000	203	NA	0.992466	O14879	203	O14879	O14879	Interferon-induced protein with tetratricopeptide repeats 3	IFIT3	EKQFSTDVLKQAIELSPDNQYVKVLLGLKLQ	QAIELS(0.992)PDNQY(0.008)VK	468	30665;30666	30665	UID469	528.915
0.0514416	-0.251504	-0.123858	0.408277	-0.118696	0.901185	-0.399502	-0.876599	0.540325	0.372952	-0.915582	-0.620357	-0.64844	0.297133	-0.722801	-0.293023	-1.10836	-0.11677	-1.16949	-0.304541	S	3	166	By MS/MS	By MS/MS	___1	0.996485	0.000154699	105.17	75.823	46.378	0.68648	8378700	113	0.985837	0.996485	O14907	113	O14907	O14907	Tax1-binding protein 3	TAX1BP3	TKRSEEVVRLLVTRQSLQKAVQQSMLS____	LLVT(0.004)RQS(0.996)LQK	469	25228;25229	25228	UID470	422.571
0.108491	-0.00889998	0.0243196	-0.0693762	-0.455198	-0.261051	0.561986	0.675816	0.531469	0.422879	-0.57906	-0.205114	-0.234296	-0.112724	-0.236469	0.0753272	-1.03934	0.381283	-0.581432	-0.42055	S	3	167	By MS/MS	By MS/MS	___1	0.971817	0.000172288	76.78	51.851	44.499	-1.5006	62215000	232	0.971817	0.912713	O14908	232	O14908	O14908	PDZ domain-containing protein GIPC1	GIPC1	AFDMISQRSAGGRPGSGPQLGTGRGTLRLRS	S(0.018)AGGRPGS(0.972)GPQLGT(0.01)GR	470	39501;39502;39503;39504	39502	UID471	512.242
-0.384942	0.195222	-0.338816	0.401084	-0.522571	0.323428	-0.93294	0.429643	-0.835265	-0.129892	-0.0796915	-0.0853131	0.0635029	0.326422	0.00432164	0.460795	-0.328725	0.00590291	-0.267896	0.367036	S	3	168	By MS/MS	By MS/MS	___1	0.944429	9.49e-07	105.96	93.673	105.96	-0.90007	43289000	672	0	0.944429	O14920	672	O14920	O14920	Inhibitor of nuclear factor kappa-B kinase subunit beta	IKBKB	LLKIACSKVRGPVSGSPDSMNASRLSQPGQL	VRGPVS(0.031)GS(0.944)PDS(0.025)MNASR	471	54612;54613	54612	UID472	566.254
0.14978	-0.175697	0.1644	-0.148241	0.297602	-0.22754	0.153416	-0.359564	0.255078	-0.453874	-1.09446	-0.358251	-0.745092	-0.0523114	-0.752631	-0.430742	-1.41877	0.777535	-1.13056	1.28374	S	3	169	By MS/MS	By MS/MS	___1	0.906416	4.56e-07	107.98	92.438	107.98	1.5391	92221000	850	0.82053	0.906416	O14924	850	O14924	O14924	Regulator of G-protein signaling 12	RGS12	EVEGRALPDSQQVPSSPASKHSLGSDHSSVS	ALPDSQQVPS(0.058)S(0.906)PAS(0.036)K	472	2619;2620;2621;2622	2620	UID473	531.25
0.650029	-0.157254	0.852398	0.182565	0.717561	0.130272	0.364685	-0.676895	0.909427	-0.601256	NA	NA	NA	NA	NA	NA	NA	NA	NA	NA	S	3	169	By MS/MS	None	___1	0.742006	3.1e-05	78.088	51.94	78.088	2.626	3459000	671	0.742006	NA	O14924	671	O14924	O14924	Regulator of G-protein signaling 12	RGS12	FSITRSLDDLESATVSDGELTGADLKDCVSN	S(0.003)LDDLES(0.015)AT(0.088)VS(0.742)DGELT(0.152)GADLK	473	42616	42616	UID474	739.333
NA	NA	NA	NA	NA	NA	NA	NA	NA	NA	0.081885	0.29772	0.592828	0.744592	0.365133	0.311736	0.142087	0.298424	0.0586628	-0.171986	S	3	170	By matching	By MS/MS	___1	0.766858	7.46e-05	85.563	52.829	85.563	-1.0515	14451000	394	0	0.766858	O14936	394	O14936	O14936	Peripheral plasma membrane protein CASK	CASK	HLHTLLDLYDKINTKSSPQIRNPPSDAVQRA	S(0.767)S(0.233)PQIRNPPSDAVQR	474	46701;46702	46701	UID475	577.944
NA	NA	NA	NA	NA	NA	NA	NA	NA	NA	0.673737	0.0313951	-0.0211161	-0.663351	0.808179	0.197865	0.0513026	0.446997	-0.196079	-0.357252	S	3	170	By matching	By MS/MS	___1	0.634327	0.000688043	67.846	49.013	67.846	0.57092	23855000	582	0	0.634327	O14936	582	O14936	O14936	Peripheral plasma membrane protein CASK	CASK	IVPSYRTQSSSCERDSPSTSRQSPANGHSST	T(0.014)QS(0.027)S(0.052)S(0.102)CERDS(0.634)PS(0.155)T(0.01)S(0.006)R	475	51150;51151	51150	UID476	588.9
-0.160282	1.09234	0.697774	0.689925	-0.371945	-0.236045	0.567156	0.160662	0.558464	-2.01555	-2.90217	1.09491	-1.5848	-0.343842	-2.21672	0.445303	-3.3283	-0.282702	-0.81421	0.409255	S	2	171	By MS/MS	By MS/MS	___1	0.988568	1.4e-190	340.85	326.49	340.85	-2.1138	1540200000	19	0.988568	0.987639	P19105;O14950;P24844	19;20;20	P19105	P19105	Myosin regulatory light chain 12A;Myosin regulatory light chain 12B;Myosin regulatory light polypeptide 9	MYL12A;MYL12B;MYL9	KRTKTKTKKRPQRATSNVFAMFDQSQIQEFK	AT(0.011)S(0.989)NVFAMFDQSQIQEFK	476	5346;5348;5351;5352;5353;5354;5355;5356;5359;5360;5363;5365;5366;5367;5368;5369;5370;5371;5372;5374;5375;5377;5378;5379;5381;36465;36466	5365	UID477	1085.98
-0.848505	0.387473	-0.56339	0.918234	-1.13011	0.992478	-0.936304	0.491802	-1.09314	-0.31982	-0.906602	0.532367	-0.547278	1.19743	-0.710992	0.389236	-1.3337	0.858379	-0.399235	0.0593554	S	3	173	By MS/MS	By MS/MS	___1	0.657656	9.28e-16	138.49	117.84	116.55	-0.19572	71075000	185	0.612932	0.657656	O14966	185	O14966	O14966	Ras-related protein Rab-7L1	RAB29	IEKMMRNSTEDIMSLSTQGDYINLQTKSSSW	NSTEDIMS(0.021)LS(0.658)T(0.322)QGDYINLQTK	482	30022;30024	30025	UID483	610.275
NA	NA	NA	NA	NA	NA	NA	NA	NA	NA	-0.6517	-0.182524	0.211884	-0.482997	0.959028	0.570074	0.156008	-0.218061	-0.563561	-0.394468	S	3	174	By matching	By MS/MS	___1	0.974319	4.22e-07	121.99	104.66	121.99	-0.37289	28925000	594	0	0.974319	O14967	594	O14967	O14967	Calmegin	CLGN	SGSEDEMKEADESTGSGDGPIKSVRKRRVRK	EADES(0.007)T(0.019)GS(0.974)GDGPIK	483	8544;8545	8544	UID484	481.528
NA	NA	NA	NA	NA	NA	NA	NA	NA	NA	-0.117631	-0.558368	-0.307823	-1.09483	1.89266	0.947404	0.985792	0.409147	0.483777	-0.613873	S	2	174	None	By MS/MS	___1	1	0.000694405	96.009	54.32	96.009	-0.89004	14088000	554	NA	1	O14967	554	O14967	O14967	Calmegin	CLGN	EKKQNDGEMLEKEEESEPEEKSEEEIEIIEG	EEES(1)EPEEK	484	9247	9247	UID485	593.213
NA	NA	NA	NA	NA	NA	NA	NA	NA	NA	0.361881	-1.14928	0.91196	-1.24137	0.610228	-0.131582	-0.27528	-1.17173	-0.660452	-1.03348	S	4	175	None	By MS/MS	___1	0.507986	0.00640011	53.995	41.014	53.995	1.2656	9548000	422	NA	0.507986	O14974	422	O14974	O14974	Protein phosphatase 1 regulatory subunit 12A	PPP1R12A	PTSPIKKFPTTATKISPKEEERKDESPATWR	KFPT(0.127)T(0.127)AT(0.238)KIS(0.508)PK	485	21188	21188	UID486	350.44
0.83374	-0.168139	0.630965	-0.607639	-0.00180454	-0.98922	1.07259	-0.680775	0.218967	-1.70045	-0.0245752	-1.21746	0.773152	-1.12086	-0.337685	-0.0122425	-1.16987	-1.00813	0.334568	-0.508896	S	3	175	By MS/MS	By MS/MS	___1	0.997875	6.38e-53	225.34	195.6	225.34	0.54064	311280000	299	0.988977	0.997875	O14974	299	O14974	O14974	Protein phosphatase 1 regulatory subunit 12A	PPP1R12A	QKKQNLLHSEKRDKKSPLIESTANMDNNQSQ	KS(0.998)PLIES(0.001)T(0.001)ANMDNNQSQK	486	22593;22595;22596;22598;22599;22600;22602;22603;22604;22605;44269	22602	UID487	695.649
0.890096	-0.306127	0.882134	-0.843862	0.0229004	-1.36353	1.14958	-1.01999	0.152118	-2.52077	-0.102914	-0.143357	0.775261	-0.874878	0.00963388	-0.0754288	-0.963419	-1.0161	0.154454	-0.426606	S	4	175	By MS/MS	By MS/MS	___1	0.89899	2.29e-26	186.01	165.26	186.01	-0.21993	71507000	304	0.89899	0.527635	O14974	304	O14974	O14974	Protein phosphatase 1 regulatory subunit 12A	PPP1R12A	LLHSEKRDKKSPLIESTANMDNNQSQKTFKN	KS(0.061)PLIES(0.899)T(0.04)ANMDNNQSQK	487	22597;22601	22601	UID488	521.988
1.00166	0.173639	0.0437644	-0.383755	-0.713166	-0.417752	0.501516	0.320311	0.303459	-1.01002	-0.997953	0.246955	-0.429518	0.655901	-0.758697	0.305095	-1.68594	0.14483	-1.51515	0.15056	S	2	175	By MS/MS	By MS/MS	___1	0.995887	3.99e-47	226.53	178.34	199.95	-0.60446	399920000	507	0.908258	0.995887	O14974	507	O14974	O14974	Protein phosphatase 1 regulatory subunit 12A	PPP1R12A	TRLAYVAPTIPRRLASTSDIEEKENRDSSSL	RLAS(0.996)T(0.004)SDIEEK	488	35292;35293;35294;35295;35296;35297;35298;35300;35301	35292	UID489	664.808
0.632547	-0.093017	0.161565	-0.445205	-0.299738	-0.302938	0.55159	-0.0588035	0.0708015	-0.973214	NA	NA	NA	NA	NA	NA	NA	NA	NA	NA	S	3	175	By MS/MS	By MS/MS	___1	0.87399	0.000332411	102.05	70.205	44.44	0.64652	34024000	509	0.628866	0.87399	O14974	509	O14974	O14974	Protein phosphatase 1 regulatory subunit 12A	PPP1R12A	LAYVAPTIPRRLASTSDIEEKENRDSSSLRT	RLAS(0.651)T(0.475)S(0.874)DIEEK	489	23248;23249;35300;35301	23248	UID490	586.758
0.0985544	-0.688474	-0.222633	0.755144	-0.14468	1.24349	-0.224874	-0.693224	0.748891	-0.594247	-0.391948	-0.459556	0.308128	0.174406	-0.216602	-0.417617	-0.837609	-0.424785	-0.363865	-0.567639	S	3	175	By MS/MS	By MS/MS	___1	1	3.97e-14	175.88	124.27	89.629	-0.15017	42443000	995	1	1	O14974	995	O14974	O14974	Protein phosphatase 1 regulatory subunit 12A	PPP1R12A	LEMEKRERRALERRISEMEEELKMLPDLKAD	RIS(1)EMEEELK	490	34838;34839;34840	34838	UID491	448.535
0.363339	-0.578779	0.725698	-0.734779	0.198746	-1.03068	0.743989	-2.6696	-0.32173	-2.14727	-0.128014	-0.594356	1.02708	-0.338579	0.699374	-0.353837	0.205017	-0.795559	0.673466	-0.729196	S	4	175	By MS/MS	By MS/MS	___1	0.957802	3.41e-85	249.68	230.02	185.35	-0.40094	467070000	871	0.877895	0.957802	O14974	871	O14974	O14974	Protein phosphatase 1 regulatory subunit 12A	PPP1R12A	SFWTQDSDENEQEQQSDTEEGSNKKETQTDS	RRSTGVSFWTQDSDENEQEQQS(0.958)DT(0.042)EEGSNK	492	37477;37478;47727;47728;47729;47730;47731;47733;47734;47735;47736	47734	UID493	843.343
NA	NA	NA	NA	NA	NA	NA	NA	NA	NA	-0.753191	0.389677	-0.867199	0.364012	0.0268709	0.406646	-1.2547	0.0243196	-1.32749	0.604261	S	3	175	None	By MS/MS	___1	0.804408	2.18e-22	183.28	162.03	132.52	0.59878	20987000	695	0.498686	0.804408	O14974	695	O14974	O14974	Protein phosphatase 1 regulatory subunit 12A	PPP1R12A	SQRKARSRQARQSRRSTQGVTLTDLQEAEKT	RS(0.804)T(0.195)QGVT(0.001)LTDLQEAEK	493	38515	38506	UID494	619.298
0.481816	0.0723116	0.0422241	-0.191755	-0.344721	-0.308466	-0.545866	0.121944	-0.240197	-0.104341	-0.866226	0.330673	-0.215329	0.439783	-0.0480244	0.410775	-1.5441	-0.0642084	-1.75804	0.152118	S	3	175	By MS/MS	By MS/MS	___1	0.867949	3.04e-10	152.37	87.854	152.37	0.91236	616230000	472	0.750588	0.867949	O14974	472	O14974	O14974	Protein phosphatase 1 regulatory subunit 12A	PPP1R12A	EGQKEKDTAGVTRSASSPRLSSSLDNKEKEK	S(0.007)AS(0.868)S(0.123)PRLS(0.001)SSLDNK	494	39812;39816;39817;39818;39819	39818	UID495	510.238
0.883152	0.126312	0.211635	-0.148593	-0.144026	-0.644803	-1.01415	0.411643	-0.127132	0.273934	NA	NA	NA	NA	NA	NA	NA	NA	NA	NA	S	3	175	By MS/MS	None	___1	0.654098	8.28e-07	108.34	58.024	106.87	0.22764	84532000	473	0.654098	0	O14974	473	O14974	O14974	Protein phosphatase 1 regulatory subunit 12A	PPP1R12A	GQKEKDTAGVTRSASSPRLSSSLDNKEKEKD	S(0.027)AS(0.298)S(0.654)PRLS(0.016)S(0.004)S(0.001)LDNK	495	39815	39815	UID496	510.238
0.415975	0.282618	-0.222919	0.394185	-0.0765542	-0.0467124	-0.456524	-0.130871	-0.316259	-1.01269	-1.14006	0.132511	-0.00898711	0.165687	-0.397239	0.218967	-1.20261	-0.0970389	-0.857783	0.213876	S	3	175	By MS/MS	By MS/MS	___1	0.786277	1.24e-12	168.85	111.62	96.756	-0.35473	91772000	908	0.786277	0.580942	O14974	908	O14974	O14974	Protein phosphatase 1 regulatory subunit 12A	PPP1R12A	SSTSAGDRYDSLLGRSGSYSYLEERKPYSSR	S(0.786)GS(0.121)Y(0.087)S(0.004)Y(0.001)LEERK	496	41770;41771;41773	41770	UID497	635.753
NA	NA	NA	NA	NA	NA	NA	NA	NA	NA	-0.830947	0.385265	0.426533	0.254957	-0.125195	0.65361	-1.87297	0.108892	-0.587641	0.0163537	S	2	175	None	By MS/MS	___1	0.899019	1.25e-37	218	183.96	218	0.53466	90663000	445	NA	0.899019	O14974	445	O14974	O14974	Protein phosphatase 1 regulatory subunit 12A	PPP1R12A	DESPATWRLGLRKTGSYGALAEITASKEGQK	T(0.006)GS(0.899)Y(0.095)GALAEITASK	498	49842;49844	49842	UID499	724.837
0.178492	-0.08982	0.0067647	-0.320252	-0.0181182	-0.322397	-0.25972	-0.298016	-0.146228	-0.868042	0.928124	-0.217642	1.08923	0.00834347	0.318924	0.143002	0.0753272	-0.364311	-0.0255588	-0.293783	S	5	175	By MS/MS	By MS/MS	___1	0.893699	1.87e-21	143.47	127.86	143.47	-0.98788	361330000	409	0.853611	0.893699	O14974	409	O14974	O14974	Protein phosphatase 1 regulatory subunit 12A	PPP1R12A	AVTTPTVSSGQATPTSPIKKFPTTATKISPK	TKPLASVTNANTSSTQAAPVAVTTPTVSSGQAT(0.011)PT(0.095)S(0.894)PIK	499	50025;50026	50026	UID500	773.195
NA	NA	NA	NA	NA	NA	NA	NA	NA	NA	-0.721016	0.872159	-0.134461	0.287354	-0.693714	0.50457	-1.41619	0.0786098	-0.678187	0.161307	S	2	175	None	By MS/MS	___1	0.759761	0.00331287	106.94	89.555	106.94	-0.2551	21761000	527	0.407972	0.759761	O14974	527	O14974	O14974	Protein phosphatase 1 regulatory subunit 12A	PPP1R12A	EEKENRDSSSLRTSSSYTRRKWEDDLKKNSS	TSS(0.067)S(0.76)Y(0.145)T(0.028)R	501	51744	51744	UID502	441.174
0.285225	0.562572	0.475915	0.0619835	0.0869197	-0.457177	0.384271	-0.643315	0.210015	-1.07768	NA	NA	NA	NA	NA	NA	NA	NA	NA	NA	S	3	175	By MS/MS	None	___1	0.692307	0.000340122	67.76	39.813	67.76	-1.8972	19662000	903	0.692307	0	O14974	903	O14974	O14974	Protein phosphatase 1 regulatory subunit 12A	PPP1R12A	SRYETSSTSAGDRYDSLLGRSGSYSYLEERK	Y(0.002)ET(0.006)S(0.012)S(0.012)T(0.026)S(0.079)AGDRY(0.171)DS(0.692)LLGR	502	56222	56222	UID503	686.632
-0.084854	-0.296067	0.108759	-0.074912	0.154454	-0.184146	0.214498	-1.0365	-0.329178	-2.30493	-0.877208	-0.283826	0.606442	-0.00830491	0.175301	-0.00536231	0.101516	-0.0967457	0.288063	0.234379	S	4	176	By MS/MS	By MS/MS	___1	0.96276	1.91e-35	162.24	149.6	96.098	-2.0666	302320000	829	0.96276	0.921282	O14976	829	O14976	O14976	Cyclin-G-associated kinase	GAK	ESESALMEDRDESEVSDEGGSPISSEGQEPR	ES(0.002)ES(0.003)ALMEDRDES(0.973)EVS(0.963)DEGGS(0.05)PIS(0.006)S(0.003)EGQEPR	504	11742;11744;11745;11746;11747;11748;11749;11750;11751	11745	UID505	855.349
-0.126927	-0.568944	0.301119	-0.231938	-0.175175	-0.125919	-0.107042	-0.289369	-0.269843	-1.16543	0.160017	-0.22511	0.282618	0.125387	0.539829	0.144308	-0.0888376	0.239031	0.148609	-0.141605	S	3	177	By MS/MS	By MS/MS	___1	0.997873	6.87e-30	198.95	186.32	162.41	0.79757	314850000	241	0.99017	0.997873	O14979	241	O14979	O14979	Heterogeneous nuclear ribonucleoprotein D-like	HNRNPDL	LKGKEPPKKVFVGGLSPDTSEEQIKEYFGAF	VFVGGLS(0.998)PDT(0.002)SEEQIK	506	53320;53321;53323;53324;53325;53326;53327;53328	53323	UID507	595.948
-0.729411	-0.116786	0.0753272	0.0886844	-0.210012	-0.0821635	0.0103502	-0.47706	-0.173726	-1.05215	-0.91175	0.0103502	-0.673026	0.271306	-0.158558	0.138814	-0.431384	-0.14299	-0.231972	0.689746	S	3	178	By MS/MS	By MS/MS	___1	1	0.000159426	68.361	54.769	68.361	-0.98085	24387000	1055	1	1	O14980	1055	O14980	O14980	Exportin-1	XPO1	IALRQADEEKHKRQMSVPGIFNPHEIPEEMC	RQMS(1)VPGIFNPHEIPEEMCD	507	36728;36729	36729	UID508	822.681
-0.412597	0.116365	-0.795684	0.313826	-0.657127	0.431356	-0.717643	-0.375871	-0.117083	-0.219152	NA	NA	NA	NA	NA	NA	NA	NA	NA	NA	S	3	179	By MS/MS	None	___1	0.813615	0.0090321	52.254	28.423	52.254	-1.2952	8273500	224	0.813615	NA	O14981	224	O14981	O14981	TATA-binding protein-associated factor 172	BTAF1	KNKAKRMAKLFAKQRSRDAVETNEKSNDSTD	QRS(0.814)RDAVET(0.186)NEK	508	32229	32229	UID509	504.898
0.0270125	0.0196308	-0.282088	-0.194097	-0.0864002	-0.158478	0.134747	-0.734131	-0.201294	-1.3658	-0.214525	0.251931	-0.547236	0.15769	-0.388016	0.41997	-0.877791	-0.0798897	-0.576174	0.358171	S	2	180	By MS/MS	By MS/MS	___1	1	0.000651331	107.55	77.781	91.095	1.6751	110550000	379	1	1	O15013	379	O15013	O15013	Rho guanine nucleotide exchange factor 10	ARHGEF10	TRAAVKRGRSFIRTKSLIAQDHRSSLEEEQN	S(1)LIAQDHR	511	42862;42863;42864;42865;42866	42862	UID512	340.494
0.538935	-0.443752	0.468427	-0.675166	0.0436244	-0.706041	0.0897694	-0.765253	0.00245056	-1.71449	-0.582728	-0.279844	0.0363276	-0.166616	0.358959	0.289244	-0.359083	-0.685524	-0.567767	0.603692	S	3	180	By MS/MS	By MS/MS	___1	0.938016	1.24e-07	115.66	92.093	106.35	-1.0531	49542000	1232	0.902869	0.938016	O15013	1232	O15013	O15013	Rho guanine nucleotide exchange factor 10	ARHGEF10	LATALHEKDKDKSRDSLAPGPEPQDEDQKDA	S(0.062)RDS(0.938)LAPGPEPQDEDQK	512	45455;45456	45455	UID513	650.281
0.120485	0.314523	0.672471	-0.0812169	0.189666	-1.19585	1.1234	-1.03878	0.466236	-2.1213	NA	NA	NA	NA	NA	NA	NA	NA	NA	NA	S	3	180	By MS/MS	None	___1	1	2.75e-26	152.19	136.3	152.19	-0.77235	32979000	59	1	NA	O15013	59	O15013	O15013	Rho guanine nucleotide exchange factor 10	ARHGEF10	TNNNEEEEGEQFDFDSGDEIPEADRQAPSAP	YDTNNNEEEEGEQFDFDS(1)GDEIPEADR	513	56164	56164	UID514	1082.07
-0.211765	0.427606	-0.230144	0.0966667	-0.109234	-0.032979	0.320773	-0.0585331	-0.151154	-0.517028	NA	NA	NA	NA	NA	NA	NA	NA	NA	NA	S	2	181	By MS/MS	None	___1	0.972289	0.00753664	64.103	38.886	64.103	1.3577	6751700	1055	0.972289	NA	O15014	1055	O15014	O15014	Zinc finger protein 609	ZNF609	WKQKPSIPPTLTKAPSLTDLVKSGPGKAKEP	APS(0.972)LT(0.028)DLVK	514	3304	3304	UID515	512.26
0.101112	-0.143245	0.393306	0.148479	-0.668501	-0.419391	-0.152596	-0.61916	0.199625	-0.211899	-0.481747	0.225028	-0.883981	0.0425042	0.156914	0.109026	-0.927304	0.163112	-1.44745	0.535655	S	3	181	By MS/MS	By MS/MS	___1	0.992223	0.000587666	80.318	44.796	80.318	-0.021279	15783000	1285	0.992223	0	O15014	1285	O15014	O15014	Zinc finger protein 609	ZNF609	GSKVSGGEDADKARASPSVTCKSSSESKALD	ARAS(0.992)PS(0.008)VTCK	515	3901;3902	3901	UID516	386.178
NA	NA	NA	NA	NA	NA	NA	NA	NA	NA	0.496513	-0.505021	-0.0363483	-0.412923	0.462052	0.0608775	0.126312	0.0724488	0.147958	-0.383623	S	2	181	By matching	By MS/MS	___1	0.995986	0.0199735	60.074	33.806	60.074	-0.41612	65508000	560	0	0.995986	O15014	560	O15014	O15014	Zinc finger protein 609	ZNF609	LGSCNGASVSQKGSLSPARSATPKVRLVEPH	GS(0.004)LS(0.996)PAR	519	16931;16932	16931	UID520	384.176
0.112366	-0.205214	0.0734089	0.0297002	-0.294721	-0.512967	-0.0433783	-0.678834	-0.121879	-1.4045	0.117961	0.0192037	0.268195	0.241718	0.469261	0.0472592	-0.484631	0.10017	0.0289935	0.0418037	S	3	181	By MS/MS	By MS/MS	___1	0.951099	0.000221255	69.61	55.138	68.82	0.72202	19222000	804	0.951099	0.927747	O15014	804	O15014	O15014	Zinc finger protein 609	ZNF609	KAEADKIYSFTDNAPSPSIGGSSRLENTTPT	IY(0.001)S(0.001)FT(0.008)DNAPS(0.951)PS(0.035)IGGS(0.002)S(0.002)R	520	20640;20641	20641	UID521	645.954
0.393965	-0.0834164	0.369383	0.0854246	0.255682	-0.105613	0.0719	-0.221001	-0.059525	-0.485721	0.223052	-0.308484	0.093425	-0.0114717	0.586405	-0.136775	-0.26557	-0.142099	-0.215379	-0.27694	S	3	181	By MS/MS	By MS/MS	___1	0.663267	1.27e-07	114.46	93.214	114.46	0.74323	90466000	467	0.648177	0.663267	O15014	467	O15014	O15014	Zinc finger protein 609	ZNF609	SSSEDSKGSKRVRTNSMGSATGPLPGTKVEP	T(0.315)NS(0.663)MGS(0.022)ATGPLPGTK	523	50511;50512;50513;50514;50515	50514	UID524	500.225
NA	NA	NA	NA	NA	NA	NA	NA	NA	NA	0.608809	0.028852	-0.458406	0.224905	0.884168	0.0825664	0.06226	-0.494902	-1.20889	-0.724993	S	4	181	None	By MS/MS	___1	0.995111	1.07e-05	91.583	57.178	91.583	2.1474	19494000	491	NA	0.995111	O15014	491	O15014	O15014	Zinc finger protein 609	ZNF609	PGTKVEPTVLDRNCPSPVLIDCPHPNCNKKY	VEPT(0.005)VLDRNCPS(0.995)PVLIDCPHPNCNK	524	53139;53140	53139	UID525	753.595
0.409255	-0.17811	0.464459	-0.0752768	-0.562431	-0.312975	-0.207228	-0.75755	0.041243	-0.764714	0.39835	-0.24296	-0.158091	-0.267583	0.610133	-0.187904	-0.053898	-0.169599	-0.705829	-0.276328	S	4	181	By MS/MS	By MS/MS	___1	0.947583	4.31e-07	121.82	102.74	72.583	0.53684	114410000	576	0.916179	0.947583	O15014	576	O15014	O15014	Zinc finger protein 609	ZNF609	PARSATPKVRLVEPHSPSPSSKFSTKGLCKK	VRLVEPHS(0.948)PS(0.05)PS(0.001)S(0.001)K	525	54630;54631;54632;54633;54634	54634	UID526	400.703
NA	NA	NA	NA	NA	NA	NA	NA	NA	NA	0.576861	-0.0675457	0.00690831	0.0261627	0.607768	0.141564	0.0701146	0.0791561	-0.548354	-0.157576	S	3	181	None	By MS/MS	___1	0.574789	0.000182466	69.148	45.586	69.148	0.26551	15852000	578	NA	0.574789	O15014	578	O15014	O15014	Zinc finger protein 609	ZNF609	RSATPKVRLVEPHSPSPSSKFSTKGLCKKKL	VRLVEPHS(0.298)PS(0.575)PS(0.083)S(0.045)K	526	54635	54635	UID527	533.935
0.130799	-0.492119	1.46121	0.0443242	0.671927	0.18574	0.245374	0.273695	-0.0108464	-0.998587	NA	NA	NA	NA	NA	NA	NA	NA	NA	NA	S	3	182	By MS/MS	None	___1	0.925343	0.000424537	60.104	48.472	60.104	0.447	8962500	1270	0.925343	NA	O15018	1270	O15018	O15018	PDZ domain-containing protein 2;Processed PDZ domain-containing protein 2	PDZD2	DTGQVSRPENPSQPASPRVTKCKARSPVRLP	T(0.005)S(0.005)VDT(0.008)GQVS(0.021)RPENPS(0.035)QPAS(0.925)PR	527	51783	51783	UID528	764.02
NA	NA	NA	NA	NA	NA	NA	NA	NA	NA	0.347666	0.265557	-0.314966	0.789437	1.06474	0.247442	0.412836	0.134221	0.50711	0.611928	S	3	183;2350	None	By MS/MS	___1	0.819318	0.000258302	66.868	53.276	66.868	-2.2904	8203800	864	0.489915	0.819318	O15021;Q6P0Q8	864;806	O15021;Q6P0Q8	O15021	Microtubule-associated serine/threonine-protein kinase 4;Microtubule-associated serine/threonine-protein kinase 2	MAST4;MAST2	NSLLRQKAEFIPQLESEDDTSYFDTRSEKYH;TGLLRQKAEFIPQLESEDDTSYFDTRSERYH	AEFIPQLES(0.819)EDDT(0.077)S(0.053)Y(0.035)FDT(0.015)R	528	1218	1218	UID529	781.662
0.53973	-0.108332	1.09889	-0.0509956	1.06302	0.0241777	0.0247452	-0.564307	0.510759	-0.463728	-1.17834	-0.831846	-0.18182	0.190425	-0.277569	-0.444007	-0.601584	0.104337	-0.959458	0.0117819	S	3	183	By MS/MS	By MS/MS	___1	0.993294	4.88e-06	99.999	79.903	97.488	0.38812	62179000	206	0.993294	0.95668	O15021	206	O15021	O15021	Microtubule-associated serine/threonine-protein kinase 4	MAST4	ETSNLVRMRSQALGQSAPSLTASLKELSLPR	S(0.006)QALGQS(0.993)APS(0.001)LTASLK	529	28484;44827;44828	28484	UID530	642.655
0.636451	-0.162412	0.378623	-0.451859	0.788936	-0.274878	0.226015	-0.974773	-0.0462654	-0.939178	-1.39722	-0.0817512	0.757791	0.320542	-0.0719974	0.644041	-1.45815	-0.037799	-0.549726	0.212258	S	4	183	By MS/MS	By MS/MS	___1	1	6.28e-07	116.96	81.065	95.205	0.65345	189530000	1523	1	1	O15021	1523	O15021	O15021	Microtubule-associated serine/threonine-protein kinase 4	MAST4	GCLKRPVSRKVGRQESVDDLDRDKLKAKVVV	VGRQES(1)VDDLDRDK	530	30947;53427;53428;53429;53430;53431	53428	UID531	428.697
0.485118	0.0639171	0.750692	-0.0914176	0.712904	0.269273	-0.0993708	-0.486792	0.510557	-1.22688	-0.891884	-0.823984	-0.131045	0.299245	-0.772481	-0.416038	-0.529177	-0.485479	-1.8615	0.0732718	S	3	183	By MS/MS	By MS/MS	___1	0.999971	8.03e-05	116.58	78.004	116.58	-0.22911	14686000	166	0.999971	0.999758	O15021	166	O15021	O15021	Microtubule-associated serine/threonine-protein kinase 4	MAST4	YKRQLSEDGRQLRRGSLGGALTGRYLLPNPV	RGS(1)LGGALTGR	531	34399;34400	34400	UID532	375.524
-0.201792	-0.282018	0.223423	-0.0905572	0.253142	0.0450235	0.0159258	-0.940506	0.0280033	-1.06196	NA	NA	NA	NA	NA	NA	NA	NA	NA	NA	S	3	183	By MS/MS	By matching	___1	1	0.0146143	68.525	35.3	49.5	0.39462	18880000	156	1	0	O15021	156	O15021	O15021	Microtubule-associated serine/threonine-protein kinase 4	MAST4	VASGPGKSLKYKRQLSEDGRQLRRGSLGGAL	RQLS(1)EDGR	532	36696;36697;36698;36699	36697	UID533	347.489
0.749577	0.351402	0.520548	0.218719	0.919912	0.291014	0.627607	0.344147	0.535854	0.580628	0.0267293	-0.210513	0.381394	0.349478	0.304161	0.449429	-0.19276	0.763242	-0.115238	0.451857	S	3	183	By MS/MS	By MS/MS	___1	0.784459	0.000257266	78.326	60.594	78.326	0.62046	9682900	2442	0.76209	0.784459	O15021	2442	O15021	O15021	Microtubule-associated serine/threonine-protein kinase 4	MAST4	PPTEADKPNGMKRSPSATGQSSFRSTALPEK	RS(0.2)PS(0.784)AT(0.015)GQS(0.001)SFR	533	37946;37947	37947	UID534	454.205
0.361768	-0.25008	-0.0854967	-0.34055	0.695905	-0.0831718	-0.110791	-0.853423	0.25689	-0.535478	-0.581454	-0.600971	0.365916	-0.482916	-0.134303	0.254715	-0.862155	-0.300111	-0.81388	0.0526941	S	3	183	By MS/MS	By MS/MS	___1	1	0.00325457	87.149	36.676	87.149	4.3821	41351000	1446	1	1	O15021	1446	O15021	O15021	Microtubule-associated serine/threonine-protein kinase 4	MAST4	KSAEPPRSPLLKRVQSEEKLSPSYGSDKKHL	RVQS(1)EEK	534	39142;39143;39144	39144	UID535	319.146
0.368713	-0.215563	0.374511	-0.513049	0.293135	-0.579232	0.347099	-1.02712	0.130799	-1.67121	NA	NA	NA	NA	NA	NA	NA	NA	NA	NA	S	4	183;2350	By MS/MS	None	___1	0.836444	4.13e-07	100.75	82.201	100.75	1.0226	24088000	285	0.836444	NA	O15021;Q6P0Q8	285;230	O15021;Q6P0Q8	O15021	Microtubule-associated serine/threonine-protein kinase 4;Microtubule-associated serine/threonine-protein kinase 2	MAST4;MAST2	HFSFVPARRTDGRRWSLASLPSSGYGTNTPS;SAHFSFARRTDGRRWSLASLPSSGYGTNTPS	RWS(0.836)LAS(0.154)LPS(0.005)S(0.003)GY(0.001)GTNTPSSTVSSSCSSQEK	535	39312	39312	UID536	807.859
NA	NA	NA	NA	NA	NA	NA	NA	NA	NA	-0.290074	0.604641	-0.66068	0.385707	-0.447426	0.348006	-0.681677	0.893828	-0.943555	-0.577573	S	3	183;2350	None	By MS/MS	___1	0.735	0.0184242	44.457	23.616	44.457	-0.3833	9002500	1438	NA	0.735	O15021;Q6P0Q8;Q9Y2H9	1438;1399;1258	O15021;Q6P0Q8	O15021	Microtubule-associated serine/threonine-protein kinase 4;Microtubule-associated serine/threonine-protein kinase 2;Microtubule-associated serine/threonine-protein kinase 1	MAST4;MAST2;MAST1	IVRHIVRPKSAEPPRSPLLKRVQSEEKLSPS;LGRQLSRPKSAEPPRSPLLKRVQSAEKLAAA	S(0.265)AEPPRS(0.735)PLLK	537	39458	39458	UID538	425.555
0.333653	-0.0766759	0.42975	-0.434929	0.846473	-0.209512	-0.172961	-0.413115	0.152118	-1.06866	-1.17456	0.0203421	0.526269	0.266757	0.123534	0.350724	-0.629077	-0.607111	-0.232057	1.01721	S	2	183	By MS/MS	By MS/MS	___1	0.999994	1.86e-08	147.39	108.37	147.39	-0.63796	69374000	1370	0.999994	0.999931	O15021	1370	O15021	O15021	Microtubule-associated serine/threonine-protein kinase 4	MAST4	APKLGGQRYRSGRRKSAGNIPLSPLARTPSP	S(1)AGNIPLSPLAR	538	39519;39520;39521;39522	39519	UID539	638.326
0.347892	0.112366	0.413377	0.190804	0.202888	0.129085	0.444031	-0.258322	0.235237	-1.02447	-0.332753	-0.382006	0.172872	-0.164561	0.0374524	0.116897	-0.375066	-0.0606681	-0.40316	-0.0379619	S	3	183	By MS/MS	By MS/MS	___1	0.881826	4.55e-06	98.3	60.717	77.576	0.020144	49715000	1822	0.756132	0.881826	O15021	1822	O15021	O15021	Microtubule-associated serine/threonine-protein kinase 4	MAST4	IALLSGPQASKTELPSPESAQSPSPSGDVRA	T(0.116)ELPS(0.882)PES(0.002)AQSPSPSGDVR	539	49544;49545	49544	UID540	674.3
-0.0481437	0.540424	0.295958	0.449324	0.211884	0.628914	0.45628	0.4336	-0.223694	-0.947779	-0.584198	0.631058	-0.43608	0.361993	-0.263352	0.778629	-1.30529	1.01178	-0.206029	0.151989	S	3	184	By MS/MS	By MS/MS	___1	0.993892	3.12e-15	139.45	123.68	139.45	-0.46697	406290000	2083	0.966023	0.993892	O15027	2083	O15027	O15027	Protein transport protein Sec16A	SEC16A	WDRADSGPTQPPLSLSPAPETKRPGQAAKKE	ADSGPTQPPLS(0.006)LS(0.994)PAPETK	544	883;884;885;886;887;52219	886	UID545	658.314
0.137504	-0.481687	0.246955	-0.151458	0.0214797	-0.277691	0.13014	-0.481183	-0.343787	-0.851886	-0.281755	0.049352	0.248413	0.024036	0.242694	0.1038	-0.47347	0.00388999	-0.245968	0.248049	S	4	184	By MS/MS	By MS/MS	___1	1	3.81e-05	76.889	58.056	67.364	0.75935	428500000	1069	1	1	O15027	1069	O15027	O15027	Protein transport protein Sec16A	SEC16A	LERAQQELVPPQQQASPPQLPKAMFSELSNP	AQQELVPPQQQAS(1)PPQLPK	545	3642;3643;3644;3645;3646;3647	3644	UID546	722.031
-0.377051	-0.0527603	-0.66692	0.273098	0.41565	0.692784	0.0790197	-0.0829273	-0.187724	-0.467753	-1.62763	0.120883	0.00575919	0.447103	-0.298957	0.625551	-1.08299	0.70496	-1.03949	0.0978804	S	4	184	By MS/MS	By MS/MS	___1	0.980626	2.51e-45	193.5	164.48	193.5	-0.29397	267700000	1327	0.980626	0.979762	O15027	1327	O15027	O15027	Protein transport protein Sec16A	SEC16A	EKRDNNWRYDPRFTGSFDDDPDPHRDPYGEE	FT(0.019)GS(0.981)FDDDPDPHRDPYGEEVDRR	546	13549;13550;13551;13552	13549	UID547	701.291
NA	NA	NA	NA	NA	NA	NA	NA	NA	NA	-0.807604	0.121281	-0.221926	-0.630751	-0.309163	0.254957	-0.871707	0.379177	0.0497701	0.25689	S	2	184	By matching	By MS/MS	___1	1	3.03e-08	104.3	76.096	103.82	0.42423	89094000	342	0	1	O15027	342	O15027	O15027	Protein transport protein Sec16A	SEC16A	HRPASALVNPLARGDSPENRTHHPLGAGAGS	GDS(1)PENR	547	14330;14331;29045;29046	29045	UID548	620.8
0.651775	-0.647626	0.427499	-0.345363	0.294547	-0.0297353	0.528571	-0.273343	0.259182	-0.266732	0.267476	0.1503	0.718351	0.690909	0.457227	0.277747	0.140386	0.499272	1.32418	0.0706641	S	3	184	By MS/MS	By MS/MS	___1	0.999333	9.85e-06	88.627	72.504	82.885	1.3125	25348000	1964	0.999333	0.999001	O15027	1964	O15027	O15027	Protein transport protein Sec16A	SEC16A	LLPSAPQTLPDGPLASPARVPMFPVPLPPGP	LLPSAPQT(0.001)LPDGPLAS(0.999)PAR	549	25116;25117	25117	UID550	661.01
-0.214173	-0.0976563	0.141302	-0.0204868	0.197614	-0.0322264	0.349365	-0.535415	-0.154618	-1.12894	NA	NA	NA	NA	NA	NA	NA	NA	NA	NA	S	3	184	By MS/MS	None	___1	0.813829	4.45e-32	186.82	164.7	186.82	-0.90391	53026000	569	0.813829	NA	O15027	569	O15027	O15027	Protein transport protein Sec16A	SEC16A	PEDEASGSFFKQIDSSPVGGETDETTVSQNY	QIDS(0.186)S(0.814)PVGGETDETTVSQNYR	550	31254	31254	UID551	788.339
-0.384546	-0.0234311	0.0561673	1.23524	-0.363735	0.646808	0.268434	0.57628	-0.434637	-1.24866	-1.80611	0.0306892	-0.579318	-0.0418774	-0.944082	0.57192	-1.5012	0.855033	-0.893678	-0.102186	S	3	185	By MS/MS	By MS/MS	___1	1	1.25e-13	163.41	123.34	163.41	-0.68839	29392000	1244	1	1	O15031	1244	O15031	O15031	Plexin-B2	PLXNB2	REYEKIKSQLEGLEESVRDRCKKEFTDLMIE	SQLEGLEES(1)VRDR	560	45020;45021	45020	UID561	533.245
0.411969	-0.5701	0.409147	0.126048	0.169284	-0.189944	-0.395056	-0.89333	-0.118007	-0.365277	NA	NA	NA	NA	NA	NA	NA	NA	NA	NA	S	3	186	By MS/MS	By matching	___1	0.597296	0.0188774	41.257	29.996	41.257	0.82828	19244000	408	0.597296	0	O15040	408	O15040	O15040	Tectonin beta-propeller repeat-containing protein 2	TECPR2	LRGSSMASSVASEPRSRSSSLNSTDSGSGLL	LRGS(0.065)S(0.065)MAS(0.067)S(0.071)VAS(0.134)EPRS(0.597)R	561	25951;25952	25951	UID562	619.959
-0.139983	-0.498586	0.991681	-0.627204	-0.613233	-1.0104	0.13947	-1.72042	0.262193	-1.79036	1.09309	-0.0732566	0.234133	-0.195979	0.645056	0.0855606	-0.309789	-0.118273	-0.621666	-0.0648873	S	4	187	By MS/MS	By MS/MS	___1	0.999808	4.6e-18	158.77	131.74	158.77	-0.62093	100740000	67	0.999665	0.999808	O15042	67	O15042	O15042	U2 snRNP-associated SURP motif-containing protein	U2SURP	KHNYRNESARESLCDSPHQNLSRPLLENKLK	ESLCDS(1)PHQNLSRPLLENK	565	11779;11780;11781;11782	11780	UID566	580.022
-0.534621	-1.04525	-0.276206	-1.21625	0.365133	-0.493581	-0.680567	0.528771	-0.812131	-0.787692	1.39078	-0.661707	-0.445107	-0.736196	1.7058	-0.277691	0.810896	-0.495105	-0.967927	-0.807882	S	3	187	By MS/MS	By MS/MS	___1	0.972084	3.08e-05	93.478	76.957	88.561	-0.073134	25085000	485	0.972084	0.970882	O15042	485	O15042	O15042	U2 snRNP-associated SURP motif-containing protein	U2SURP	HVYYRWKLYSILQGDSPTKWRTEDFRMFKNG	LYSILQGDS(0.972)PT(0.028)K	566	27211;27212;27213	27213	UID567	467.894
-0.127652	-0.0842573	0.118891	0.132248	-0.324925	0.0261627	-0.582102	-0.509738	-0.712055	-0.962519	0.590722	0.0297002	0.397036	0.170053	0.838992	0.311503	0.382612	0.362554	-0.214625	-0.115613	S	3	188	By MS/MS	By MS/MS	___1	0.646832	2.77e-08	115.87	90.264	115.87	0.67151	118310000	915	0.5	0.646832	O15047	915	O15047	O15047	Histone-lysine N-methyltransferase SETD1A	SETD1A	PSEISEASEEKRPRPSTPAEEDEDDPEQEKE	RPRPS(0.647)T(0.353)PAEEDEDDPEQEK	567	36478;36479;36480	36480	UID568	768.992
0.140255	0.0418037	0.244035	0.461109	0.132906	0.0308304	0.125122	-0.0647062	0.121811	-0.684874	-0.146324	0.422771	-0.269599	0.617957	0.400538	0.204391	0.129217	0.409581	-0.0320937	0.192447	S	3	188	By MS/MS	By MS/MS	___1	0.598916	1.52e-12	116.65	101.88	113.33	1.1477	52830000	470	0.598916	0.510152	O15047	470	O15047	O15047	Histone-lysine N-methyltransferase SETD1A	SETD1A	EVRTSPRPASPARSGSPAPETTNESVPFAQH	S(0.235)GS(0.599)PAPET(0.147)T(0.019)NESVPFAQHSSLDSR	568	41688;41689	41689	UID569	861.045
-0.312097	0.330903	-0.217726	0.29125	-0.445932	0.286171	-0.336391	0.319965	0.016211	0.0230425	-0.392838	0.237441	-0.354907	0.674099	-0.0635448	0.185232	-0.372225	0.109026	-0.306841	1.08821	S	3	189	By MS/MS	By MS/MS	___1	0.933935	3.94e-39	197.54	173.94	197.54	0.11026	43868000	1124	0.916876	0.933935	O15056	1124	O15056	O15056	Synaptojanin-2	SYNJ2	QRPPPPTGLMVKKSASDASISSGTHGQYSIL	S(0.062)AS(0.934)DAS(0.004)ISSGTHGQYSILQTAR	569	39667;39668;39669	39668	UID570	773.02
NA	NA	NA	NA	NA	NA	NA	NA	NA	NA	0.163112	-0.0422191	0.216113	-0.0291758	0.660837	0.193709	0.282262	0.35208	0.130008	0.00906043	S	2	190	By matching	By MS/MS	___1	0.534058	0.0023516	71.221	15.654	71.221	-0.53195	10354000	374	0	0.534058	O15062	374	O15062	O15062	Zinc finger and BTB domain-containing protein 5	ZBTB5	EGVVVSAEKIDLSPESSDRSFSDPQSSTDRV	IDLS(0.29)PES(0.534)S(0.176)DR	570	18944;18945	18944	UID571	599.753
NA	NA	NA	NA	NA	NA	NA	NA	NA	NA	0.126312	-0.259202	0.716771	0.177599	0.293841	0.0333701	-0.240282	0.016639	-0.269199	-0.0750032	S	2	191	By matching	By MS/MS	___1	1	0.0557078	45.081	8.6862	45.081	1.1758	6420400	22	0	1	O15063	22	O15063	O15063	Granule associated Rac and RHOG effector protein 1	GARRE1	QDSKMDYKRRFLLGGSKQKVQQHQQYPMPEL	FLLGGS(1)K	571	13097;13098	13097	UID572	401.199
0.471968	-0.863257	0.848237	-0.623621	0.0384361	-0.782943	-0.520149	-0.868068	0.736388	-1.11435	NA	NA	NA	NA	NA	NA	NA	NA	NA	NA	S	4	192	By MS/MS	None	___1	0.999733	2.86e-05	91.657	47.089	91.657	0.92529	7084400	1068	0.999733	NA	O15069	1068	O15069	O15069	NAC-alpha domain-containing protein 1	NACAD	CLEARAHTGDGAKPDSPQKETLEVENQQEGG	AHTGDGAKPDS(1)PQK	574	2219	2219	UID575	372.917
0.145221	0.368601	0.331591	0.31742	0.160275	0.603881	-0.083447	0.0213375	-0.246447	-0.477824	NA	NA	NA	NA	NA	NA	NA	NA	NA	NA	S	3	193	By MS/MS	None	___1	0.784531	2.13e-09	115.66	94.461	115.66	0.056654	18958000	720	0.784531	NA	O15075	720	O15075	O15075	Serine/threonine-protein kinase DCLK1	DCLK1	VRSRYKAQPAPPELNSESEDYSPSSSETVRS	AQPAPPELNS(0.785)ES(0.178)EDY(0.016)S(0.009)PS(0.006)S(0.003)S(0.002)ET(0.001)VR	575	3624	3624	UID576	886.38
-0.0433039	0.109829	-0.17236	0.221197	-0.00180454	0.146134	-0.65179	-0.411387	-0.0211747	0.12075	-0.0216433	0.253626	0.308011	1.01028	0.301705	0.600079	-0.0590439	0.403486	-0.264582	0.541416	S	3	193	By MS/MS	By MS/MS	___1	0.899631	6.59e-13	123.73	112.21	99.228	-1.3109	76722000	738	0.888876	0.899631	O15075	738	O15075	O15075	Serine/threonine-protein kinase DCLK1	DCLK1	EDYSPSSSETVRSPNSPF_____________	AQPAPPELNSES(0.001)EDY(0.002)S(0.002)PS(0.001)SS(0.001)ET(0.004)VRS(0.09)PNS(0.9)PF	576	3625;3626;3627;3628	3625	UID577	1096.14
-0.767241	0.225275	-0.736028	0.152768	-0.949171	0.637471	-0.756843	0.147567	-0.462972	1.08114	-0.394619	0.329411	-1.07917	1.29895	-0.696354	0.433814	-1.07139	0.232783	-1.56661	0.347212	S	3	193	By MS/MS	By MS/MS	___1	0.68552	0.0160637	46.985	25.354	41.218	2.6196	28117000	174	0.68552	0.559719	O15075	174	O15075	O15075	Serine/threonine-protein kinase DCLK1	DCLK1	ASRAVSSLATAKGSPSEVRENKDFIRPKLVT	GS(0.314)PS(0.686)EVRENK	577	17045;17046	17046	UID578	394.843
-0.662255	0.704606	-1.60156	-0.223441	-2.30722	0.201885	-0.910719	0.679063	-0.372692	0.0387171	NA	NA	NA	NA	NA	NA	NA	NA	NA	NA	S	4	193	By MS/MS	None	___1	0.94411	0.00700525	53.592	24.616	53.592	0.57893	5805900	294	0.94411	NA	O15075	294	O15075	O15075	Serine/threonine-protein kinase DCLK1	DCLK1	VKSTSYTKIASSSRRSTTKSPGPSRRSKSPA	IASS(0.001)S(0.01)RRS(0.944)T(0.03)T(0.015)K	578	18792	18792	UID579	319.162
-0.737062	0.159242	-0.549578	0.0385766	-0.791683	0.250113	-0.596471	-0.361342	-0.233803	-0.251556	-2.38745	0.657183	-1.58649	1.47939	-1.6748	0.695549	-2.34696	0.662479	-1.78866	0.912573	S	3	193	By MS/MS	By MS/MS	___1	0.745606	7.06e-10	120.23	89.465	120.23	-0.58232	53964000	352	0.745606	0.60201	O15075	352	O15075	O15075	Serine/threonine-protein kinase DCLK1	DCLK1	SPGSLRKQRSSQHGGSSTSLASTKVCSSMDE	QRS(0.002)S(0.002)QHGGS(0.746)S(0.218)T(0.028)S(0.004)LASTK	579	32240;32241;32242;46793	32241	UID580	600.274
0.166972	-0.468112	0.327687	-0.501851	-0.118132	-0.396156	-0.551332	-0.31088	0.0526941	-0.308305	-2.23067	0.342213	-1.04243	1.23401	-1.69022	0.58938	-1.78225	0.107554	-1.41219	0.543793	S	3	193	By MS/MS	By MS/MS	___1	0.836477	8.58e-27	170	151.44	170	0.23579	524800000	307	0.466936	0.836477	O15075	307	O15075	O15075	Serine/threonine-protein kinase DCLK1	DCLK1	RRSTTKSPGPSRRSKSPASTSSVNGTPGSQL	S(0.052)KS(0.836)PAS(0.052)T(0.052)S(0.004)S(0.004)VNGTPGSQLSTPR	581	42511;42516;43995;43996	42516	UID582	743.013
-0.77475	-0.0278368	-0.829178	0.100978	-1.01958	0.330099	-1.16501	-0.0720884	-0.774157	0.442227	-1.27883	0.0226164	-0.872895	1.2441	-0.778804	0.665393	-1.51165	0.0382958	-1.20002	0.700085	S	3	193	By MS/MS	By MS/MS	___1	1	7.26e-08	68.919	38.481	63.134	2.7142	40691000	2	1	1	O15075	2	O15075	O15075	Serine/threonine-protein kinase DCLK1	DCLK1	______________MSFGRDMELEHFDERDK	S(1)FGRDMELEHFDERDK	583	40988;40989;40990;40991	40991	UID584	711.63
-0.216334	-0.277516	-0.158655	0.121015	-0.292776	0.48656	-0.313029	-0.270017	-0.217793	-0.187724	NA	NA	NA	NA	NA	NA	NA	NA	NA	NA	S	3	193	By MS/MS	None	___1	0.607266	0.000285515	65.225	44.763	59.9	0.24855	195710000	332	0.607266	0.431802	O15075	332	O15075	O15075	Serine/threonine-protein kinase DCLK1	DCLK1	TPGSQLSTPRSGKSPSPSPTSPGSLRKQRSS	S(0.371)PS(0.607)PS(0.023)PT(0.146)S(0.794)PGS(0.06)LRK	586	44630;44633	44630	UID587	519.895
-0.147953	-0.358417	-0.344373	-0.332462	-0.834313	0.456701	-0.565054	-0.244412	-0.122743	0.187134	-1.62069	0.692427	-1.45811	0.838427	-0.632495	0.514602	-1.1611	0.525167	-1.46662	0.720103	S	3	193	By MS/MS	By MS/MS	___1	0.835796	1.54e-05	97.352	69.856	62.203	0.39445	710390000	337	0.79357	0.835796	O15075	337	O15075	O15075	Serine/threonine-protein kinase DCLK1	DCLK1	LSTPRSGKSPSPSPTSPGSLRKQRSSQHGGS	S(0.937)PS(0.048)PS(0.016)PT(0.078)S(0.836)PGS(0.085)LRK	587	44630;44631;44632;44635;44638;44639	44632	UID588	519.895
-1.03277	0.324119	-0.866594	0.195222	-2.45308	0.684101	-1.05667	0.0619835	-0.788589	0.297367	-1.16401	0.596649	-1.45139	1.50873	-0.794182	1.09552	-1.15181	0.436588	-1.49188	0.74485	S	3	193	By MS/MS	By MS/MS	___1	0.999739	0.00420262	76.827	36.825	76.827	0.16538	28120000	298	0.99705	0.999739	O15075;Q8N568	298;308	O15075	O15075	Serine/threonine-protein kinase DCLK1;Serine/threonine-protein kinase DCLK2	DCLK1;DCLK2	SYTKIASSSRRSTTKSPGPSRRSKSPASTSS	S(1)PGPSRR	588	44176;44177;44178;44179	44177	UID589	279.464
-0.81084	0.317536	-0.46029	0.351741	0.10541	0.729357	-0.200349	0.216858	-0.325069	-0.314786	-0.8818	-0.104899	-0.434812	0.966283	-0.0064778	0.622087	-0.803292	-0.165111	-0.138061	0.789354	S	3	193	By MS/MS	By MS/MS	___1	0.685416	3.84e-20	146.39	139.59	146.39	-0.35007	110000000	364	0.685416	0.678505	O15075	364	O15075	O15075	Serine/threonine-protein kinase DCLK1	DCLK1	HGGSSTSLASTKVCSSMDENDGPGEEVSEEG	VCS(0.315)S(0.685)MDENDGPGEEVSEEGFQIPATITER	589	52743;52744;52745;52746;52747;52748	52745	UID590	1088.45
-0.687265	0.0247452	0.395831	0.424385	0.304861	0.0363276	-0.262954	-0.778358	-0.286674	-2.17566	-0.259875	-0.442007	0.644318	0.513086	0.190552	0.308594	-0.623154	0.449641	0.319271	-0.300857	S	4	194	By MS/MS	By MS/MS	___1	0.999999	1.21e-26	148.82	136.46	148.82	-0.094644	96193000	1155	0.980931	0.999999	O15085	1155	O15085	O15085	Rho guanine nucleotide exchange factor 11	ARHGEF11	QGKHQVLLEDPEQEGSAEEEELGVLPCPSTS	HQVLLEDPEQEGS(1)AEEEELGVLPCPSTSLDGENR	590	18262;18263;18264;18265	18264	UID591	961.678
0.515208	-0.881534	0.860605	-0.624666	0.0885487	-0.869992	-1.11129	-0.383021	-0.425482	-0.175941	0.588229	0.0275787	0.398022	0.381283	1.04914	0.0197731	-0.595969	-0.0963447	-0.857391	-0.625467	S	3	194	By MS/MS	By MS/MS	___1	0.998858	0.00489017	65.056	45.785	57.203	1.2729	61463000	614	0.998858	0.994489	O15085	614	O15085	O15085	Rho guanine nucleotide exchange factor 11	ARHGEF11	ESDSSRSEIRLGRSESLKGREEMKRSRKAEN	LGRS(0.001)ES(0.999)LK	591	24410;24411;24412	24411	UID592	323.83
-0.359509	0.327112	-0.00268594	0.150949	-0.254255	0.0713507	-0.220429	-0.643428	-0.260515	-1.63567	-0.479633	0.399335	0.327572	0.196733	-0.305913	0.435095	-0.696564	0.897473	0.151339	0.474358	S	3	194	By MS/MS	By MS/MS	___1	0.999992	1.23e-22	158.61	114.19	152.52	0.27974	160010000	271	0.999992	0.999904	O15085	271	O15085	O15085	Rho guanine nucleotide exchange factor 11	ARHGEF11	PVIMARVAQHHRRQGSDAAVPSTGDQGVDQS	RQGS(1)DAAVPSTGDQGVDQSPK	595	36647;36648;36649;36650	36649	UID596	727.325
0.15082	0.27965	0.181421	0.310456	0.121546	0.13829	-0.0193459	-0.0776804	-0.296828	-0.444145	NA	NA	NA	NA	NA	NA	NA	NA	NA	NA	S	3	194	By MS/MS	By matching	___1	0.755733	3.19e-08	103.53	75.834	103.53	-0.76643	36656000	1458	0.755733	0.489006	O15085	1458	O15085	O15085	Rho guanine nucleotide exchange factor 11	ARHGEF11	ELAHRELLKSLGGESSGGTTPVGSFHTEAAR	S(0.003)LGGES(0.237)S(0.756)GGT(0.004)T(0.001)PVGSFHTEAAR	597	42778;42779;42781;42782	42778	UID598	728.99
NA	NA	NA	NA	NA	NA	NA	NA	NA	NA	-0.374879	0.257252	-0.713568	0.637935	-0.0887303	0.479438	-1.01229	0.350497	-1.34395	0.77947	S	4	194	None	By MS/MS	___1	0.99799	8.15e-22	149.64	120.2	149.64	0.81874	17247000	35	0.483646	0.99799	O15085	35	O15085	O15085	Rho guanine nucleotide exchange factor 11	ARHGEF11	DSAPERKSPSHHRQPSDASETTGLVQRCVII	S(0.001)PS(0.001)HHRQPS(0.998)DASETTGLVQR	598	44529	44529	UID599	568.263
-0.110231	-0.445775	0.214374	-0.313818	-0.265605	-0.185064	-0.252226	-0.774676	-0.442634	-1.12712	0.276794	0.232292	0.249385	0.358396	0.571046	0.168899	-0.0969617	0.0646069	-0.0829732	0.0874628	S	3	194	By MS/MS	By MS/MS	___1	0.804791	2.34e-12	151.64	132.8	151.64	-0.7708	56857000	633	0.804791	0.499915	O15085	633	O15085	O15085	Rho guanine nucleotide exchange factor 11	ARHGEF11	REEMKRSRKAENVPRSRSDVDMDAAAEATRL	S(0.805)RS(0.195)DVDMDAAAEATR	599	45714;45715	45714	UID600	558.898
NA	NA	NA	NA	NA	NA	NA	NA	NA	NA	0.276794	0.232292	0.249385	0.358396	0.571046	0.168899	-0.0969617	0.0646069	-0.0829732	0.0874628	S	3	194	None	By MS/MS	___1	0.662068	4.98e-05	87.208	68.751	71.148	-0.96021	36547000	635	NA	0.662068	O15085	635	O15085	O15085	Rho guanine nucleotide exchange factor 11	ARHGEF11	EMKRSRKAENVPRSRSDVDMDAAAEATRLHQ	S(0.338)RS(0.662)DVDMDAAAEATR	600	45715;45716	45715	UID601	558.898
0.0164963	0.337654	0.617769	0.433387	0.281787	0.52667	0.753348	-0.295606	-0.025691	-0.877155	-0.791208	-0.399255	-0.268313	-0.344612	-0.502975	-0.147506	-0.677449	0.216982	0.263996	-0.224199	S	3	194	By MS/MS	By MS/MS	___1	0.992481	1.88e-19	143.5	128.69	134.04	0.547	67479000	1295	0.989269	0.992481	O15085	1295	O15085	O15085	Rho guanine nucleotide exchange factor 11	ARHGEF11	MGLCSLEHLPPRTRNSGIWESPELDRNLAED	T(0.008)RNS(0.992)GIWESPELDR	601	51294;51295;51296	51296	UID602	826.874
-0.487581	1.29096	-0.57424	0.825867	-1.61825	0.118891	-1.19998	-0.302991	-0.655331	0.235727	NA	NA	NA	NA	NA	NA	NA	NA	NA	NA	S	3	195	By MS/MS	None	___1	0.549662	3.42e-05	89.483	69.329	89.483	1.0666	5090400	438	0.549662	NA	O15119	438	O15119	O15119	T-box transcription factor TBX3	TBX3	RDSGRLDKASPDSRHSPATISSSTRGLGAEE	AS(0.01)PDS(0.144)RHS(0.55)PAT(0.168)IS(0.095)S(0.014)S(0.014)T(0.004)R	603	4621	4621	UID604	612.946
-0.0196529	0.890408	0.198243	0.234869	-0.215563	-0.351167	-0.845469	-0.572265	-0.650544	-0.901015	0.216486	0.253626	-0.88297	0.131985	0.323889	0.444879	-0.172035	0.782157	-1.04341	-0.421361	S	3	195	By MS/MS	By MS/MS	___1	0.986262	4.79e-08	140.22	115.43	140.22	0.86276	33467000	707	0.984867	0.986262	O15119	707	O15119	O15119	T-box transcription factor TBX3	TBX3	LNSRSSTLSSSSMSLSPKLCAEKEAATSELQ	SSTLSSSS(0.001)MS(0.013)LS(0.986)PK	606	47427;47428	47428	UID607	493.553
-0.300288	-0.89459	0.679874	-0.0133051	1.10969	-0.185392	0.925923	-0.0432148	0.503756	-1.07197	-1.08198	-0.93868	0.408712	-0.0964527	-0.0144267	-0.32648	-1.75142	-0.668409	0.872789	0.502025	S	3	196	By MS/MS	By MS/MS	___1	0.5	1.23e-05	51.265	43.368	51.265	-1.7127	7113500	2	0.5	0.5	O15126	2	O15126	O15126	Secretory carrier-associated membrane protein 1	SCAMP1	______________MSDFDSNPFADPDLNNP	S(0.5)DFDS(0.5)NPFADPDLNNPFK	607	40129;40130;40131;40132	40129	UID608	721.297
-0.300288	-0.89459	0.679874	-0.0133051	1.10969	-0.185392	0.925923	-0.0432148	0.503756	-1.07197	-1.08198	-0.93868	0.408712	-0.0964527	-0.0144267	-0.32648	-1.75142	-0.668409	0.872789	0.502025	S	3	196	By MS/MS	By MS/MS	___1	0.5	1.23e-05	51.265	43.368	51.265	-1.7127	6740700	6	0.5	0.5	O15126	6	O15126	O15126	Secretory carrier-associated membrane protein 1	SCAMP1	__________MSDFDSNPFADPDLNNPFKDP	S(0.5)DFDS(0.5)NPFADPDLNNPFK	608	40129;40130;40131	40129	UID609	721.297
NA	NA	NA	NA	NA	NA	NA	NA	NA	NA	-0.083401	-0.0588035	0.037593	0.468844	0.103263	0.239031	-0.386864	0.36793	-0.259945	-0.215948	S	2	197	None	By MS/MS	___1	0.823665	3.86e-27	195.16	181	195.16	-0.15371	77669000	319	NA	0.823665	O15127	319	O15127	O15127	Secretory carrier-associated membrane protein 2	SCAMP2	FSQGIFSSRTFHRAASSAAQGAFQGN_____	AAS(0.824)S(0.176)AAQGAFQGN	609	583	583	UID610	630.256
0.0142124	-0.128598	0.148348	0.126576	0.126312	-0.0192435	0.0871912	-0.475495	-0.409106	-0.878083	NA	NA	NA	NA	NA	NA	NA	NA	NA	NA	S	2	197	By MS/MS	None	___1	0.948231	6.15e-27	193.15	178.47	193.15	-0.41359	71503000	320	0.948231	NA	O15127	320	O15127	O15127	Secretory carrier-associated membrane protein 2	SCAMP2	SQGIFSSRTFHRAASSAAQGAFQGN______	AAS(0.052)S(0.948)AAQGAFQGN	610	582	582	UID611	630.256
-0.605332	-0.184998	-0.678118	0.442015	-0.0254854	1.09417	-0.352787	0.353436	-0.541681	-0.511464	-0.893303	-0.281106	0.281787	-0.15157	-0.479995	0.611645	-0.0365703	0.567156	-0.28958	0.190046	S	3	199	By MS/MS	By MS/MS	___1	0.932402	7.14e-05	121.56	95.62	121.56	-0.13367	32140000	50	0.922509	0.932402	O15155	50	O15155	O15155	BET1 homolog	BET1	LTESLRSKVTAIKSLSIEIGHEVKTQNKLLA	S(0.068)LS(0.932)IEIGHEVK	611	43157;43158	43158	UID612	431.215
0.246591	-0.258632	0.455965	-0.103844	-0.209278	-0.0336582	0.116498	-0.167653	0.361881	-0.81459	0.22132	0.024036	-0.182393	0.280481	0.475707	0.563646	-0.218263	0.29007	-0.604148	0.31313	S	3	201	By MS/MS	By MS/MS	___1	0.999317	0.0116684	48.053	34.627	45.844	1.4367	21243000	654	0.998991	0.999317	O15164	654	O15164	O15164	Transcription intermediary factor 1-alpha	TRIM24	VRKDTNIDHGQPRPPSNRTVQSPNSSVPSPG	DT(0.001)NIDHGQPRPPS(0.999)NR	612	8244;8245	8244	UID613	595.267
-0.011399	-0.679388	0.448055	-0.153061	-0.453834	-0.323227	-0.0965452	-0.333025	-0.23221	-1.44646	0.527871	0.0844725	-0.395302	-0.0249128	0.69323	0.362778	0.0230425	0.194087	-0.859352	-0.0572565	S	4	201	By MS/MS	By MS/MS	___1	0.953772	2.05e-07	108.4	89.524	100.62	0.85856	62250000	811	0.919114	0.953772	O15164	811	O15164	O15164	Transcription intermediary factor 1-alpha	TRIM24	NSSNGKSEWLDPSQKSPLHVGETRKEDDPNE	S(0.001)EWLDPS(0.038)QKS(0.954)PLHVGET(0.008)RK	615	40926;40927;40928;40929;40930	40929	UID616	455.624
0.426426	-0.0308845	0.271187	0.0447438	0.420725	-0.741903	-0.0193166	-0.701952	0.708849	-1.33621	-1.7162	-0.0745018	-1.12898	0.181802	-0.910637	0.23217	-2.10123	0.259062	-0.662666	0.202762	S	3	202	By MS/MS	By MS/MS	___1	0.677322	2.6e-05	80.355	61.451	80.355	0.58251	89390000	77	0.409779	0.677322	O15169	77	O15169	O15169	Axin-1	AXIN1	RRSDLDLGYEPEGSASPTPPYLKWAESLHSL	RSDLDLGY(0.002)EPEGS(0.156)AS(0.677)PT(0.142)PPY(0.022)LK	616	37695;37696;37697	37695	UID617	824.716
-1.10395	-0.75358	-0.878242	0.014641	-0.990682	0.139339	-0.505062	-0.519673	-0.523961	-1.24677	-0.959374	-0.742241	0.495797	1.25689	-0.401216	-0.40358	0.0687396	0.00201835	1.63988	-0.109499	S	3	203	By MS/MS	By MS/MS	___1	1	0.000149983	106.32	68.023	104.17	-0.0030117	35766000	104	1	1	O15173	104	O15173	O15173	Membrane-associated progesterone receptor component 2	PGRMC2	ESPATSLPRMKKRDFSLEQLRQYDGSRNPRI	KRDFS(1)LEQLR	617	22359;22360	22359	UID618	457.898
0.454913	0.00360232	0.260989	0.0453032	0.0582473	-0.156048	0.62798	-0.134287	0.346758	-0.773048	NA	NA	NA	NA	NA	NA	NA	NA	NA	NA	S	3	204	By MS/MS	By matching	___1	0.999253	0.00057421	79.466	57.909	79.466	-0.22143	16419000	409	0.999253	0	O15211	409	O15211	O15211	Ral guanine nucleotide dissociation stimulator-like 2	RGL2	YSQSRELLVQEVKLQSPLEPHSKKAPRSGSR	LQS(0.999)PLEPHS(0.001)K	619	25888;25889	25888	UID620	405.864
-0.545592	0.27262	-0.460866	0.0629506	-0.205663	-0.211348	-0.530156	0.131458	-0.157608	-0.643045	-1.04868	0.315798	-0.548037	0.575506	0.0197731	0.464877	-1.23933	0.18574	-0.674568	-0.0661555	S	3	204	By MS/MS	By MS/MS	___1	0.740867	7.23e-48	190.13	178.16	190.13	-0.61965	47587000	619	0.740867	0.645477	O15211	619	O15211	O15211	Ral guanine nucleotide dissociation stimulator-like 2	RGL2	PASSPRPSRGHRRSASCGSPLSGGAEEASGG	S(0.256)AS(0.741)CGS(0.003)PLSGGAEEASGGTGYGGEGSGPGASDCR	621	39662;39664	39662	UID622	1057.08
-0.414384	-1.33112	0.133564	-1.78225	-0.457276	-2.10874	-0.630483	-1.46582	-0.0615712	-1.32804	1.30235	-1.21173	1.07437	-1.01348	0.997979	-0.279144	0.944784	-0.614249	0.198997	-0.583225	S	3	206	By MS/MS	By MS/MS	___1	0.607941	0.000674338	67.995	49.857	67.995	-0.14475	40800000	429	0.581266	0.607941	O15226	429	O15226	O15226	NF-kappa-B-repressing factor	NKRF	PTYPSVKSSQCHTGSSPRGSGKKKDIKDLVV	S(0.013)S(0.013)QCHT(0.048)GS(0.282)S(0.608)PRGS(0.036)GK	623	46786;46787;46788	46787	UID624	538.223
0.365021	-0.509902	0.961401	-0.0393697	0.865285	-0.457257	1.15186	-0.44664	-0.204399	-1.3349	0.127237	-0.527741	-0.257701	-0.334844	0.790355	0.634965	-1.0349	-0.172002	-1.24499	-0.593093	S	3	207	By MS/MS	By MS/MS	___1	0.762031	4.69e-06	97.273	70.487	97.273	-0.78406	30277000	64	0.762031	0.651576	O15231	64	O15231	O15231	Zinc finger protein 185	ZNF185	EGRTIELPSGRSRATSFSSAGEVPKPRPPST	AT(0.223)S(0.762)FS(0.015)SAGEVPK	624	5340;5343	5343	UID625	513.753
0.564232	-1.68757	1.0754	-0.657559	0.161307	-1.19919	0.572696	-1.04591	0.524866	-1.96996	0.20964	-1.36647	0.0997664	-2.10973	1.3202	0.0318186	0.506703	-1.06049	-0.676688	-1.73697	S	3	207	By MS/MS	By MS/MS	___1	0.963944	2.95e-10	136.63	104.83	136.63	0.24391	930750000	465	0.946236	0.963944	O15231	465	O15231	O15231	Zinc finger protein 185	ZNF185	RQSSPSGSEQLVRRESCGSSVLTDFEGKDVA	RES(0.964)CGS(0.036)SVLTDFEGK	628	33701;33702;33703;33704;33705;33706;33707;33709;33710;33711;33712;33713;33714	33706	UID629	584.582
NA	NA	NA	NA	NA	NA	NA	NA	NA	NA	0.101381	-1.46212	0.107688	-1.78737	1.25126	0.145873	0.544881	-0.94675	-0.762118	-1.28859	S	2	207	By MS/MS	By MS/MS	___1	0.585161	4.89e-07	113.52	87.654	113.52	1.0763	30073000	468	0.558352	0.585161	O15231	468	O15231	O15231	Zinc finger protein 185	ZNF185	SPSGSEQLVRRESCGSSVLTDFEGKDVATKV	RES(0.139)CGS(0.585)S(0.255)VLT(0.021)DFEGK	629	33708;33713;33714	33708	UID630	876.369
NA	NA	NA	NA	NA	NA	NA	NA	NA	NA	0.254231	NA	-0.0403189	NA	1.64418	0.788017	-0.103302	-0.993867	-2.24025	-2.58096	S	3	207	None	By MS/MS	___1	0.965107	0.0206167	46.462	24.314	46.462	-0.26388	3416200	531	NA	0.965107	O15231	531	O15231	O15231	Zinc finger protein 185	ZNF185	QQNSPSGSEQFVRRESCTSRVRSPSSCMVTV	RES(0.965)CT(0.021)S(0.014)R	631	33715	33715	UID632	325.795
NA	NA	NA	NA	NA	NA	NA	NA	NA	NA	0.000288558	-2.43261	0.173767	-2.30287	1.78337	0.510759	1.36205	-0.995276	-1.04976	NA	S	3	207	None	By MS/MS	___1	0.584601	2.53e-89	256.5	239.09	194.34	-0.0049746	179060000	152	0.433636	0.584601	O15231	152	O15231	O15231	Zinc finger protein 185	ZNF185	TTEDYKKLAPYNIRRSSTSGDTEEEEEEEVV	RS(0.585)S(0.351)T(0.051)S(0.012)GDT(0.002)EEEEEEEVVPFSSDEQK	632	38438	47519	UID633	918.694
0.62966	-2.30736	0.984407	-0.758843	0.179001	-1.70599	0.341075	-1.02327	0.0132121	-1.21776	-0.181755	-2.43113	0.149259	-2.31617	1.61894	0.345396	1.30217	-1.05275	-0.897328	-1.58195	S	4	207	By MS/MS	By MS/MS	___1	0.597357	2.53e-89	256.5	239.09	204.58	-0.64442	425660000	153	0.530012	0.597357	O15231	153	O15231	O15231	Zinc finger protein 185	ZNF185	TEDYKKLAPYNIRRSSTSGDTEEEEEEEVVP	RS(0.299)S(0.597)T(0.049)S(0.039)GDT(0.015)EEEEEEEVVPFSSDEQK	633	38434;38437	47519	UID634	918.694
0.328377	-0.841379	1.214	-0.463151	-0.407478	-1.22864	0.811471	-0.428663	-0.202755	-1.1772	1.04956	-0.448883	0.0911243	-0.626937	1.11537	0.280481	0.0539454	-0.658994	-0.303988	-0.392137	S	3	207	By MS/MS	By MS/MS	___1	0.935655	0.00272476	63.76	33.429	63.76	-0.18266	17998000	60	0.677624	0.935655	O15231	60	O15231	O15231	Zinc finger protein 185	ZNF185	QDESEGRTIELPSGRSRATSFSSAGEVPKPR	TIELPS(0.064)GRS(0.936)R	635	49931;49932	49932	UID636	399.199
0.110363	-0.0860326	0.314755	-0.393179	-0.0154326	-0.498505	-0.130444	-0.589246	-0.0381544	-1.17716	-0.249634	-0.177947	0.396269	-0.081797	0.601601	0.156914	0.00906043	0.164658	-0.197071	0.0419438	S	3	208	By MS/MS	By MS/MS	___1	0.997121	8.58e-39	179.86	159.21	149.07	-0.30197	465550000	363	0.99259	0.997121	O15234	363	O15234	O15234	Protein CASC3	CASC3	SYRSRRLEQTSVRDPSPEADAPVLGSPEKEE	LEQT(0.001)S(0.002)VRDPS(0.997)PEADAPVLGSPEK	636	23830;23831;23832;23833;35319;35320;35321;35322;35323;35324	35321	UID637	665.325
-0.110526	0.304511	-0.153238	0.0747794	-0.738577	0.0875986	0.210763	-0.111337	-0.168982	-1.05829	-0.23897	0.0399806	-0.147713	-0.160024	0.556012	0.616452	-0.0441814	0.524966	-0.599134	-0.00400182	S	3	208	By MS/MS	By MS/MS	___1	1	0.0014763	84.882	40.163	81.335	0.35102	40747000	66	1	1	O15234	66	O15234	O15234	Protein CASC3	CASC3	QRGGRTGALHLRRVESGGAKSAEESECESED	RVES(1)GGAK	637	39082;39083	39082	UID638	295.139
0.00345838	0.1125	0.196985	0.0173518	-0.111804	-0.0906032	-0.25789	-0.266941	-0.492586	-0.96477	NA	NA	NA	NA	NA	NA	NA	NA	NA	NA	S	3	208	By MS/MS	None	___1	0.552564	0.00027407	71.592	50.653	53.553	0.85742	4876000	117	0.552564	0.499691	O15234	117	O15234	O15234	Protein CASC3	CASC3	EGEYSEEENSKVELKSEANDAVNSSTKEEKG	VELKS(0.553)EANDAVNS(0.164)S(0.164)T(0.119)K	638	53002	53003	UID639	591.275
NA	NA	NA	NA	NA	NA	NA	NA	NA	NA	0.429857	0.147176	0.306845	0.176323	0.724039	0.507008	0.265557	0.323428	-0.400397	-0.273657	S	2	208	None	By MS/MS	___1	0.697193	3.02e-19	183.06	138.88	183.06	-0.46734	36840000	125	0.440039	0.697193	O15234	125	O15234	O15234	Protein CASC3	CASC3	NSKVELKSEANDAVNSSTKEEKGEEKPDTKS	SEANDAVNS(0.697)S(0.294)T(0.009)K	639	40404;40405	40405	UID640	651.764
-0.0925555	-0.0370438	0.234869	-0.140189	-0.214257	-0.156579	-0.472569	-0.332934	-0.484308	-1.02838	NA	NA	NA	NA	NA	NA	NA	NA	NA	NA	S	2	208	By MS/MS	None	___1	0.564372	5.49e-05	106.58	48.354	106.58	-0.19293	13199000	126	0.564372	NA	O15234	126	O15234	O15234	Protein CASC3	CASC3	SKVELKSEANDAVNSSTKEEKGEEKPDTKST	SEANDAVNS(0.317)S(0.564)T(0.119)K	640	40403	40403	UID641	651.764
0.118758	-0.156161	0.205393	-0.276642	-0.114738	-0.313889	-0.250852	-0.655012	-0.302244	-0.8855	0.067501	-0.170849	0.349139	-0.240282	0.761626	0.317651	0.215741	0.0237522	-0.486974	-0.399882	S	3	208	By MS/MS	By MS/MS	___1	0.999939	1.11e-83	254.95	209.25	223.64	-0.83206	529340000	148	0.99628	0.999939	O15234	148	O15234	O15234	Protein CASC3	CASC3	EEKPDTKSTVTGERQSGDGQESTEPVENKVG	STVTGERQS(1)GDGQESTEPVENK	641	48289;48290;48291;48293;48294;48295	48294	UID642	805.682
NA	NA	NA	NA	NA	NA	NA	NA	NA	NA	0.0922074	0.138028	0.528971	0.0780633	0.637749	0.474254	0.0328061	0.274888	0.0278618	-0.164027	S	3	208	None	By MS/MS	___1	0.969989	3.36e-06	101.28	95.374	101.28	-1.4343	28433000	265	NA	0.969989	O15234	265	O15234	O15234	Protein CASC3	CASC3	PDDIKPRRIRKPRYGSPPQRDPNWNGERLNK	Y(0.03)GS(0.97)PPQRDPNWNGER	642	56324	56324	UID643	618.264
-0.548459	-0.558198	-0.194955	-0.80672	-0.117271	-0.339546	0.240009	-0.49826	-0.256683	-2.13315	-0.143182	-1.0002	0.720016	0.213752	-0.0373843	-0.104899	-0.766284	-0.351185	1.69804	0.0197731	S	3	209	By MS/MS	By MS/MS	___1	0.996491	4.8e-15	141.31	122.95	141.31	-0.043807	82689000	95	0.880048	0.996491	O15258	95	O15258	O15258	Protein RER1	RER1	IAFLSPKVDPSLMEDSDDGPSLPTKQNEEFR	VDPS(0.003)LMEDS(0.996)DDGPSLPTK	643	52882;52883;52884;52885;52886	52885	UID644	661.615
NA	NA	NA	NA	NA	NA	NA	NA	NA	NA	1.15931	-0.344154	0.989066	-0.0589388	1.23848	0.269153	0.309409	0.0267293	0.721241	-0.456742	S	4	210	None	By MS/MS	___1	1	4.06e-05	87.16	56.722	87.16	4.305	18217000	157	NA	1	O15318	157	O15318	O15318	DNA-directed RNA polymerase III subunit RPC7	POLR3G	LKKMEELEKRGDGEKSDEENEEKEGSKEKSK	RGDGEKS(1)DEENEEK	644	34010	34010	UID645	426.17
0.154842	0.0771063	0.364236	-0.146947	0.409147	0.16092	0.0496307	-0.161944	0.0411028	-0.922921	NA	NA	NA	NA	NA	NA	NA	NA	NA	NA	S	2	211	By MS/MS	By MS/MS	___1	0.908581	0.00840755	69.825	19.218	69.628	0.068716	9326800	161	0.908581	0.778123	O15371	161	O15371	O15371	Eukaryotic translation initiation factor 3 subunit D	EIF3D	VRQKWDQKSQKPRDSSVEVRSDWEVKEEMDF	DS(0.091)S(0.909)VEVR	645	8169;8170	8170	UID646	436.181
0.521955	-0.590441	0.807849	-0.742144	0.119821	-1.07397	0.38405	-1.48064	0.172231	-1.40859	0.112633	-0.794157	1.22095	-0.262954	0.574731	-0.585237	-0.153206	-0.265813	0.76901	-0.905602	S	3	214	By MS/MS	By MS/MS	___1	0.992376	1.66e-07	117.03	89.931	117.03	-0.78115	466030000	129	0.992376	0.889713	O15400	129	O15400	O15400	Syntaxin-7	STX7	REKEFVARVRASSRVSGSFPEDSSKERNLVS	VS(0.992)GS(0.008)FPEDSSK	647	4983;4984;4986;4988;4989;54583;54585;54891	4986	UID648	540.902
NA	NA	NA	NA	NA	NA	NA	NA	NA	NA	0.147437	-0.426742	1.12347	0.165172	0.545672	-0.0522815	-0.169225	0.00302647	0.49416	-0.307287	S	3	214	None	By MS/MS	___1	0.794643	2.72e-05	80.975	58.058	80.975	-0.86702	23087000	131	0.459389	0.794643	O15400	131	O15400	O15400	Syntaxin-7	STX7	KEFVARVRASSRVSGSFPEDSSKERNLVSWE	AS(0.006)S(0.015)RVS(0.184)GS(0.795)FPEDSSK	648	4987	4987	UID649	540.902
-0.751247	0.589859	-0.434403	0.374177	-0.0953579	0.0666747	-0.766701	-0.0713606	0.00460933	-1.15872	-1.31894	0.68428	-0.178208	1.13613	-0.235331	0.817787	-1.00726	0.639417	-0.897866	0.753861	S	4	214	By MS/MS	By MS/MS	___1	0.999989	7.71e-29	160.38	158.71	160.38	0.067638	58872000	205	0.999989	0.999977	O15400	205	O15400	O15400	Syntaxin-7	STX7	KDLGMMIHEQGDVIDSIEANVENAEVHVQQA	DLGMMIHEQGDVIDS(1)IEANVENAEVHVQQANQQLSR	650	7186;7187;7188;7189;7190;7191;7192;7193	7187	UID651	1025.22
-0.179531	-0.315361	0.209266	0.0953169	-0.00592725	-0.267496	-0.119134	-0.716718	0.0663992	-1.3002	NA	NA	NA	NA	NA	NA	NA	NA	NA	NA	S	4	214	By MS/MS	None	___1	0.859391	6.14e-13	127.31	111.41	127.31	2.2771	19447000	144	0.859391	NA	O15400	144	O15400	O15400	Syntaxin-7	STX7	SGSFPEDSSKERNLVSWESQTQPQVQVQDEE	ERNLVS(0.859)WES(0.089)QT(0.052)QPQVQVQDEEITEDDLR	651	11477	11477	UID652	863.647
1.58284	-0.0517281	1.11277	0.1595	1.26993	1.04677	1.08549	NA	0.542506	NA	0.839073	0.408603	0.643117	-0.537529	1.08188	0.718088	0.817951	-0.190503	0.640528	-0.478889	S	3	215	By MS/MS	By MS/MS	___1	0.992837	1.12e-06	102.57	90.288	102.57	-1.5593	7099100	1857	0.923025	0.992837	O15417	1857	O15417	O15417	Trinucleotide repeat-containing gene 18 protein	TNRC18	ASGGGYRLGARERALSPGLEESGLGLLARFA	ALS(0.993)PGLEES(0.007)GLGLLAR	652	2722;2723;2724;2725	2723	UID653	554.954
-0.0572565	0.10541	0.441484	0.0357646	0.00230651	-0.120906	0.122871	0.0153548	0.185359	-0.417521	NA	NA	NA	NA	NA	NA	NA	NA	NA	NA	S	2	215	By MS/MS	By MS/MS	___1	0.957748	0.00662388	61.435	13.865	50.108	1.16	4785000	453	0.957748	0.739374	O15417	453	O15417	O15417	Trinucleotide repeat-containing gene 18 protein	TNRC18	RPPPADAPTVRATRASPDPRAYVPAKELLKP	AT(0.042)RAS(0.958)PDPR	654	5313;5314	5314	UID655	350.829
-0.37516	-0.914358	0.0802483	0.270589	-0.0711181	-0.693481	-0.175419	-0.889931	-0.221388	-1.23827	0.118227	0.142348	0.372952	0.237808	0.617581	0.194213	-0.0508311	0.251931	0.427606	0.332737	S	2	215	By MS/MS	By MS/MS	___1	0.984558	8.32e-05	75.646	63.5	70.942	-0.51404	23928000	1989	0.979487	0.984558	O15417	1989	O15417	O15417	Trinucleotide repeat-containing gene 18 protein	TNRC18	LRGPKEPGFEAGPEASDDDLWTRRRSERIFL	EPGFEAGPEAS(0.985)DDDLWT(0.015)R	655	11077;11078;11079	11077	UID656	691.281
0.24987	0.0450235	0.671565	0.216982	0.298541	-0.0217458	-0.0124026	-0.178192	0.15549	-1.37598	0.0866479	0.00575919	0.081885	0.148218	0.515914	0.490159	-0.554528	0.381837	-0.0210723	0.365469	S	3	215	By MS/MS	By MS/MS	___1	0.983995	0.0180637	44.567	42.852	40.515	0.39832	10505000	263	0.983995	0.79389	O15417	263	O15417	O15417	Trinucleotide repeat-containing gene 18 protein	TNRC18	EGRQDRGPPRLAERLSPFLAESKTKNAALQP	LAERLS(0.984)PFLAES(0.016)K	656	23075;23076	23076	UID657	514.264
NA	NA	NA	NA	NA	NA	NA	NA	NA	NA	0.748032	-0.562474	-0.268817	0.0791561	0.54587	0.0588013	-0.133559	-0.112475	-0.808917	-0.397733	S	4	215	By MS/MS	By MS/MS	___1	0.877814	0.000218511	75.3	57.383	74.444	0.41608	55405000	1136	0.877814	0.848583	O15417	1136	O15417	O15417	Trinucleotide repeat-containing gene 18 protein	TNRC18	PERLALSPEDKPIRLSPSKITEPLREGPEEE	LALS(0.996)PEDKPIRLS(0.878)PS(0.127)K	658	23135;23136;23137;23138	23137	UID659	478.49
-0.106172	-0.793207	-0.108254	-1.59405	-0.814159	-0.0180158	NA	NA	-0.647242	-0.825849	-0.0642989	-0.750106	-0.32164	-0.679088	-0.124126	-0.722444	-0.433175	-0.0410163	-0.972676	-0.240793	S	5	215	By MS/MS	By MS/MS	___1	0.820483	0.00760305	52.522	39.322	52.522	0.73665	4327200	1540	0.578634	0.820483	O15417	1540	O15417	O15417	Trinucleotide repeat-containing gene 18 protein	TNRC18	GPGRPRKRTHAPSALSPPRKRGKSGHSSGKL	RT(0.067)HAPS(0.112)ALS(0.82)PPRK	660	38768;38769	38769	UID661	300.36
0.259785	-0.481848	0.825053	-0.664288	0.402504	-0.696354	-0.212233	-1.2119	0.236707	-1.48989	1.17511	-0.732836	0.42191	-0.693854	0.659651	-0.643495	-0.0320789	-0.776059	-0.718925	-0.012912	S	5	216	By MS/MS	By MS/MS	___1	1	1.77e-08	114.83	93.629	41.208	-1.06	82615000	436	1	1	O15427	436	O15427	O15427	Monocarboxylate transporter 4	SLC16A3	VAAAEEEKLHKPPADSGVDLREVEHFLKAEP	LHKPPADS(1)GVDLREVEHFLK	663	24536;24537;24538;24539;24540	24539	UID664	474.243
0.305562	-0.435144	0.318577	-0.438464	0.0282862	-0.193536	0.122341	-0.561026	-0.169453	-0.771298	NA	NA	NA	NA	NA	NA	NA	NA	NA	NA	S	3	217	By MS/MS	None	___1	0.809706	8.61e-05	76.807	41.166	76.807	-0.72949	8500300	911	0.809706	NA	O15438	911	O15438	O15438	ATP-binding cassette sub-family C member 3	ABCC3	TYVVQKQFMRQLSALSSDGEGQGRPVPRRHL	QLS(0.028)ALS(0.81)S(0.163)DGEGQGRPVPR	664	31488	31488	UID665	645.309
-0.127888	-0.0415062	0.764516	-0.0376657	0.372395	-0.181853	0.865998	0.0676387	-0.0506668	-0.738915	NA	NA	NA	NA	NA	NA	NA	NA	NA	NA	S	3	219	By MS/MS	None	___1	0.634889	0.000882754	68.481	41.511	68.481	0.044064	5595400	19	0.634889	NA	O15440	19	O15440	O15440	ATP-binding cassette sub-family C member 5	ABCC5	IDIGKEYIIPSPGYRSVRERTSTSGTHRDRE	EY(0.001)IIPS(0.083)PGY(0.281)RS(0.635)VR	665	12591	12591	UID666	539.599
0.247077	-0.378663	0.327917	-0.198692	0.43957	-0.276415	-0.23055	-0.163333	0.204892	-0.351737	0.254473	-0.00869675	0.304511	0.152248	0.621337	0.450802	-0.0841502	0.151079	0.334111	0.411643	S	3	220	By MS/MS	By MS/MS	___1	0.871873	1.7e-05	88.226	77.897	86.531	1.033	54024000	490	0.871873	0.623686	O15446	490	O15446	O15446	DNA-directed RNA polymerase I subunit RPA34	POLR1G	TVPQEEMPGPPLNSESGEEAPTGRDKKRKQQ	MPETVPQEEMPGPPLNS(0.086)ES(0.872)GEEAPT(0.042)GR	668	28320;28321;28322	28321	UID669	982.756
NA	NA	NA	NA	NA	NA	NA	NA	NA	NA	2.0404	-0.500483	-0.0530297	-0.401063	1.18403	-0.500034	0.766298	-0.576433	-0.221001	-0.591658	S	3	220	None	By MS/MS	___1	0.858265	3.85e-07	109.84	99.056	109.84	0.77495	26675000	285	NA	0.858265	O15446	285	O15446	O15446	DNA-directed RNA polymerase I subunit RPA34	POLR1G	KQEQINTEPLEDTVLSPTKKRKRQKGTEGME	QEQINTEPLEDT(0.041)VLS(0.858)PT(0.101)K	669	30924	30924	UID670	708.003
0.56179	-0.987675	0.261471	-0.771175	0.0694271	-0.425617	0.304161	-0.348188	0.395611	-0.858044	-0.761115	-0.959655	0.415001	-0.884088	-0.0478155	-0.588552	-0.614447	-1.1328	-0.554083	-0.725112	S	3	223	By MS/MS	By MS/MS	___1	1	0.000978393	79.492	36.184	79.492	0.37041	17514000	77	1	1	O15511	77	O15511	O15511	Actin-related protein 2/3 complex subunit 5	ARPC5	PPINTKSQAVKDRAGSIVLKVLISFKANDIE	DRAGS(1)IVLK	670	7704;7705	7705	UID671	346.85
0.265797	-0.496631	0.321466	-0.32563	-0.114847	-0.354372	-0.114676	-0.18945	-0.153783	-0.736893	NA	NA	NA	NA	NA	NA	NA	NA	NA	NA	S	3	224	By MS/MS	None	___1	0.720937	0.000220898	72.568	44.599	72.568	0.72691	9172200	406	0.720937	0.406175	O15516	406	O15516	O15516	Circadian locomoter output cycles protein kaput	CLOCK	IEESLPETAADKSQDSGSDNRINTVSLKEAL	S(0.025)QDS(0.721)GS(0.235)DNRINT(0.013)VS(0.006)LK	672	44857	44857	UID673	600.942
0.395282	-0.105396	0.480265	-0.322469	0.56179	-0.219723	0.31429	-0.585193	0.216734	-1.03875	-0.50666	-0.0717396	0.480679	0.0586628	-0.00757963	0.335369	-0.477161	-0.0226541	-0.215178	0.119555	S	4	225	By MS/MS	By MS/MS	___1	0.999582	4.5e-27	188.23	170.53	188.23	-0.97118	283070000	241	0.995413	0.999582	O15530;Q6A1A2	241;214	O15530	O15530	3-phosphoinositide-dependent protein kinase 1;Putative 3-phosphoinositide-dependent protein kinase 2	PDPK1;PDPK2P	TAKVLSPESKQARANSFVGTAQYVSPELLTE	ANS(1)FVGTAQYVSPELLTEK	673	3038;3039;3040;3042;3044;3046	3044	UID674	534.258
0.462471	-0.831024	0.804797	0.49968	0.0497701	0.308128	0.905043	-0.307394	0.327687	-0.367471	0.532666	0.0398403	-0.19276	0.434668	0.770956	-0.00904517	0.0197731	-0.21225	-0.936028	0.404467	S	4	226	By MS/MS	By MS/MS	___1	0.936144	3.97e-13	120.34	111.2	120.34	1.945	20767000	592	0.586272	0.936144	O15534	592	O15534	O15534	Period circadian protein homolog 1	PER1	LPATGTFKAKALPCQSPDPELEAGSAPVQAP	ALPCQS(0.936)PDPELEAGS(0.064)APVQAPLALVPEEAERK	674	2615;2617;2618	2617	UID675	863.172
-0.276747	-1.18216	0.0663992	-0.55019	-0.0714515	-0.54332	-0.687637	-0.691895	0.172744	-1.21444	NA	NA	NA	NA	NA	NA	NA	NA	NA	NA	S	4	226	By MS/MS	None	___1	0.709895	0.000968389	50.865	44.501	50.865	2.2742	6400800	601	0.709895	NA	O15534	601	O15534	O15534	Period circadian protein homolog 1	PER1	KALPCQSPDPELEAGSAPVQAPLALVPEEAE	ALPCQS(0.29)PDPELEAGS(0.71)APVQAPLALVPEEAERK	675	2616	2616	UID676	863.172
NA	NA	NA	NA	NA	NA	NA	NA	NA	NA	0.0295589	-0.0217311	-0.24554	0.443713	0.320658	0.0524158	-0.214324	-0.00723156	-0.737374	-0.0177384	S	3	226	By matching	By MS/MS	___1	0.951175	8.98e-07	105.96	81.42	105.96	1.1348	12021000	704	0	0.951175	O15534	704	O15534	O15534	Period circadian protein homolog 1	PER1	EGATPRKEPVVGGTLSPLALANKAESVVSVT	KEPVVGGT(0.049)LS(0.951)PLALANK	676	11190;11191;21079	11190	UID677	549.29
-0.0917866	-0.0601716	-0.376864	-0.133195	-0.0320051	-0.0611948	-0.117412	-0.500401	-0.350155	-1.61745	0.127237	0.0354831	0.230818	0.348119	0.619929	0.430071	-0.0697396	0.144568	-0.17054	0.117828	S	2	227	By MS/MS	By MS/MS	___1	1	0.0487949	66.568	58.227	64.654	-0.081722	166050000	6	1	1	O15541	6	O15541	O15541	E3 ubiquitin-protein ligase RNF113A	RNF113A	__________MAEQLSPGKAVDQVCTFLFKK	AEQLS(1)PGK	680	1333;1334	1333	UID681	476.213
0.596172	-0.56672	0.568713	-1.50832	0.0842003	-1.1743	0.62499	0.0289935	0.104068	NA	-1.22867	-0.0752768	-0.0604875	0.271904	-0.604082	-0.0258966	-0.930683	-0.0282633	-0.654172	0.0416635	S	2	229	By MS/MS	By MS/MS	___1	1	0.00774021	65.246	23.817	65.246	0.58101	9920500	1537	1	1	O43149	1537	O43149	O43149	Zinc finger ZZ-type and EF-hand domain-containing protein 1	ZZEF1	PTRRPPFTRGRLRLLSFRSMEEARLVPTVKE	LRLLS(1)FR	681	25990;25991;25992	25990	UID682	328.851
0.0866479	-0.485802	0.176195	-0.262902	-0.0950805	-0.43014	0.215244	-1.14807	0.195852	-1.60077	-0.984388	-0.366466	0.739675	0.540622	0.428357	-0.322072	-0.188611	-0.54061	0.028852	0.736475	S	2	229	By MS/MS	By MS/MS	___1	0.996199	1.3e-08	154.65	124.71	85.274	-0.26583	60477000	1540	0.980686	0.996199	O43149	1540	O43149	O43149	Zinc finger ZZ-type and EF-hand domain-containing protein 1	ZZEF1	RPPFTRGRLRLLSFRSMEEARLVPTVKEKYP	LLS(0.004)FRS(0.996)MEEAR	682	25172;25173;25174;25175	25173	UID683	473.555
NA	NA	NA	NA	NA	NA	NA	NA	NA	NA	-0.848141	0.00158601	-0.130681	0.599127	-0.0974092	-0.0319757	-0.676088	-0.140317	-0.652811	0.0846086	S	4	229	None	By MS/MS	___1	0.528383	6.62e-14	128.14	104.34	118.16	-0.66699	91254000	1518	0.437816	0.528383	O43149	1518	O43149	O43149	Zinc finger ZZ-type and EF-hand domain-containing protein 1	ZZEF1	LPAADVSPATAEEPLSPSTPTRRPPFTRGRL	LPSSSGLPAADVSPAT(0.001)AEEPLS(0.528)PS(0.217)T(0.091)PT(0.123)RRPPFT(0.04)R	683	25603	25604	UID684	714.759
-0.0923401	-0.382118	0.021764	0.252295	-0.00112572	-0.000375143	-0.241475	-0.679781	-0.0966378	-0.261085	-0.691895	-0.0288813	0.607863	0.195852	0.064469	0.45628	-0.450557	-0.00782619	-0.429168	0.491597	S	3	230	By MS/MS	By MS/MS	___1	1	1.25e-62	237.46	187.69	237.46	-0.52021	307930000	701	1	1	O43150	701	O43150	O43150	Arf-GAP with SH3 domain, ANK repeat and PH domain-containing protein 2	ASAP2	HVEYEWRLLHEDLDESDDDMDEKLQPSPNRR	LLHEDLDES(1)DDDMDEK	685	25027;25028;25029;25030;25031;25032	25031	UID686	666.922
0.015212	-0.15266	-0.228334	-0.00314848	0.0409626	0.0673633	0.154065	0.0299829	0.138159	-1.01348	-0.221606	-0.140094	0.127897	0.0454429	-0.0690735	0.290542	-0.542185	0.215368	0.0399806	0.0946415	S	3	230	By MS/MS	By MS/MS	___1	0.607256	1.86e-07	113.33	93.752	113.33	0.74504	29988000	822	0.573282	0.607256	O43150	822	O43150	O43150	Arf-GAP with SH3 domain, ANK repeat and PH domain-containing protein 2	ASAP2	TNSVSVDGGSRQRSSSDPPAVHPPLPPLRVT	S(0.196)S(0.196)S(0.607)DPPAVHPPLPPLR	688	46878;46879	46879	UID689	582.957
0.421695	0.113434	0.558268	-0.251212	0.470719	0.133958	0.40621	-0.31982	0.081067	-0.830588	0.276556	0.0522768	0.272143	0.377401	0.661476	0.31034	-0.155454	0.0848807	0.170053	0.398788	S	3	231	By MS/MS	By MS/MS	___1	0.966317	2.01e-06	119.56	93.91	99.451	0.3371	20066000	126	0.966317	0.959453	O43159	126	O43159	O43159	Ribosomal RNA-processing protein 8	RRP8	ERKKKCHKQALVGSDSAEDEKRKRKCQKHAP	QALVGS(0.034)DS(0.966)AEDEK	689	30678;30679	30679	UID690	476.868
0.0460021	-1.15714	0.0564447	-0.631489	0.037312	-0.642797	-0.87044	-0.936387	-0.161847	-0.163365	0.973721	-0.0467422	-0.126785	0.311852	0.433066	-0.118476	-0.433097	0.0285691	-0.476498	-0.70941	S	5	231	By MS/MS	By MS/MS	___1	0.806283	1.41e-14	136.49	123.86	136.49	0.12432	29613000	176	0.586174	0.806283	O43159	176	O43159	O43159	Ribosomal RNA-processing protein 8	RRP8	GSTTNDPPKQSPGSTSPKPPHTLSRKQWRNR	QS(0.002)PGS(0.019)T(0.173)S(0.806)PKPPHTLSRK	692	32388;32390;32391	32391	UID693	377.792
-0.250903	-0.0404524	-0.286199	0.386259	-0.581087	0.362105	-0.544856	0.28948	-0.881109	-0.101722	NA	NA	NA	NA	NA	NA	NA	NA	NA	NA	S	3	232	By MS/MS	None	___1	0.999999	2.3e-17	157.14	145.06	157.14	-0.35705	20660000	253	0.999999	NA	O43164	253	O43164	O43164	E3 ubiquitin-protein ligase Praja-2	PJA2	LVKSSAGDTEFVHQNSQEIQRSSQDEMVSTK	SSAGDTEFVHQNS(1)QEIQR	693	46190	46190	UID694	704.971
0.488104	-0.876387	0.708408	-0.96917	-0.500299	-1.08378	0.158596	-0.71788	-0.14749	-0.179498	1.75253	-1.06833	0.348459	-1.26237	0.457121	-0.252295	-0.704512	-0.661456	0.752235	-1.74313	S	4	233	By MS/MS	By MS/MS	___1	0.992429	0.00172798	65.467	45.188	65.467	0.21455	158430000	1528	0.992429	0.941793	O43166	1528	O43166	O43166	Signal-induced proliferation-associated 1-like protein 1	SIPA1L1	IAHTRLRASTRDLRASPKPTSKSTIEEDLKK	DLRAS(0.992)PKPT(0.005)S(0.003)K	694	4656;7282;7283;7284;7285	7282	UID695	320.666
0.511063	-0.576734	0.709202	-0.663237	-0.243421	-0.703783	0.422341	-0.250697	-0.149985	-1.54279	1.33125	-0.443477	0.459537	-0.90185	0.657457	0.0385766	0.018919	-0.337321	0.755657	-0.999567	S	2	233	By MS/MS	By MS/MS	___1	0.962789	2.95e-13	168.3	104.89	168.3	1.1302	88821000	1734	0.962789	0.900296	O43166	1734	O43166	O43166	Signal-induced proliferation-associated 1-like protein 1	SIPA1L1	QALAQMKPYSSSKDSSPTLASKVDQLEGMLK	DS(0.037)S(0.963)PTLASK	695	8153;8154	8153	UID696	493.216
0.570171	-0.851626	0.784839	-0.649231	-0.467454	-0.819572	0.024887	0.174023	-0.123937	-1.2513	1.25338	-0.432805	0.116764	-0.663648	0.873892	-0.238664	-0.653809	-0.248399	-0.255391	-1.08703	S	4	233	By MS/MS	By MS/MS	___1	0.781418	1.79e-14	134.87	104.72	77.66	-1.7401	50109000	208	0.625597	0.781418	O43166	208	O43166	O43166	Signal-induced proliferation-associated 1-like protein 1	SIPA1L1	SPTYKTGPSLHREYGSTSSIDKQGTSGESFF	T(0.001)GPS(0.001)LHREY(0.032)GS(0.781)T(0.161)S(0.021)S(0.002)IDK	697	49757;49759	49757	UID698	638.958
NA	NA	NA	NA	NA	NA	NA	NA	NA	NA	0.443501	-0.603117	0.171719	-0.471369	0.0962619	0.0268709	-1.32565	-0.397011	0.867264	-1.16728	S	2	233	None	By MS/MS	___1	0.515702	3.95e-06	144.7	105.27	144.7	1.5605	30723000	210	0.421733	0.515702	O43166	210	O43166	O43166	Signal-induced proliferation-associated 1-like protein 1	SIPA1L1	TYKTGPSLHREYGSTSSIDKQGTSGESFFDL	EYGS(0.133)T(0.133)S(0.516)S(0.218)IDK	698	12588	12588	UID699	583.734
0.0048968	-0.411867	0.135141	-0.333352	-0.298229	-0.584739	-0.346335	-0.654535	0.0583859	-1.26597	0.0980152	-0.105334	0.316725	0.220701	0.173511	-0.000707108	-0.348354	-0.0325215	-0.47325	-0.0805608	S	3	233	By MS/MS	By MS/MS	___1	0.767116	5.69e-05	73.294	59.132	59.163	-3.6144	19830000	1565	0.767116	0.537166	O43166	1565	O43166	O43166	Signal-induced proliferation-associated 1-like protein 1	SIPA1L1	PTPESQKSFKFHALSSPQSPFPSTPTSRRAL	FHALS(0.159)S(0.767)PQS(0.063)PFPS(0.004)T(0.003)PT(0.002)S(0.002)R	701	12961;12962	12963	UID702	675.314
0.452385	-0.34639	0.264116	-0.510478	0.0367495	-0.56625	-0.189302	-0.393027	-0.0624447	-0.44719	NA	NA	NA	NA	NA	NA	NA	NA	NA	NA	S	3	233	By MS/MS	None	___1	0.787962	4.63e-10	119.38	105.34	119.38	-1.3304	8527300	1568	0.787962	NA	O43166	1568	O43166	O43166	Signal-induced proliferation-associated 1-like protein 1	SIPA1L1	ESQKSFKFHALSSPQSPFPSTPTSRRALHRT	FHALS(0.059)S(0.136)PQS(0.788)PFPS(0.008)T(0.005)PT(0.002)S(0.002)R	702	12960	12960	UID703	675.314
NA	NA	NA	NA	NA	NA	NA	NA	NA	NA	2.12542	-1.64237	0.151469	-1.09296	-0.231227	-1.03381	-1.35174	-0.321279	-0.0241057	-0.914983	S	3	233	By matching	By MS/MS	___1	0.874674	2.29e-06	117.08	63.829	117.08	-0.30027	41027000	162	0	0.874674	O43166	162	O43166	O43166	Signal-induced proliferation-associated 1-like protein 1	SIPA1L1	ENMDSRFLMPEAYPSSPRKALRRIRQRSNSD	FLMPEAY(0.026)PS(0.099)S(0.875)PRK	703	13113;13114	13113	UID704	534.918
0.82171	-0.826131	1.36278	-0.668478	-0.689497	-1.74516	0.745366	-0.460191	0.572793	-1.72028	1.73855	-0.762216	-0.0587585	-1.13946	-0.0131449	-0.2336	-2.36952	-0.187034	-0.370639	-1.9737	S	3	233	By MS/MS	By MS/MS	___1	0.984736	2.86e-36	174.36	151.64	90.581	-1.1495	46579000	255	0.984736	0.710124	O43166	255	O43166	O43166	Signal-induced proliferation-associated 1-like protein 1	SIPA1L1	PTKLSDFLITGGGKGSGFSLDVIDGPISQRE	GS(0.985)GFS(0.015)LDVIDGPISQR	704	16767;16768;26200;26201	26201	UID705	832.92
0.661202	-0.785428	1.01171	-0.699419	0.235605	-1.24229	0.965249	-0.751247	0.372618	-2.09931	1.38239	-1.08128	0.503857	-1.05403	0.529571	-0.286814	-0.368514	-0.577573	0.0908535	-1.4016	S	3	233	By MS/MS	By MS/MS	___1	0.999117	8.89e-48	225.13	166.53	153.18	-0.076293	832440000	1549	0.998925	0.999117	O43166	1549	O43166	O43166	Signal-induced proliferation-associated 1-like protein 1	SIPA1L1	KSTIEEDLKKLIDLESPTPESQKSFKFHALS	KLIDLES(0.999)PT(0.001)PESQK	709	21648;21649;21650;21651;21652;24612;24613;24614;24615;24616;24620;24621	24613	UID710	768.863
NA	NA	NA	NA	NA	NA	NA	NA	NA	NA	2.19676	-0.695442	0.300182	-0.715154	0.246104	-0.478788	-0.0273074	-0.497405	-1.27704	-0.449927	S	4	233	None	By MS/MS	___1	1	0.000970166	65.716	48.015	65.716	-0.89869	3776500	1270	NA	1	O43166	1270	O43166	O43166	Signal-induced proliferation-associated 1-like protein 1	SIPA1L1	SPSGRLMRQDPVVHLSPNKQGHSDSHYSSHS	LMRQDPVVHLS(1)PNK	710	25255	25255	UID711	429.218
NA	NA	NA	NA	NA	NA	NA	NA	NA	NA	0.595886	0.138552	-0.159041	0.336626	0.742868	0.177471	0.437441	0.244644	-0.195153	0.19711	S	4	233	By matching	By MS/MS	___1	0.886812	0.00110556	65.225	48.732	65.225	-0.42956	26393000	1508	0	0.886812	O43166	1508	O43166	O43166	Signal-induced proliferation-associated 1-like protein 1	SIPA1L1	TINSVGFMDTRKRHQSDGNEIAHTRLRASTR	RHQS(0.887)DGNEIAHT(0.113)R	711	34611;34612	34611	UID712	400.93
0.458067	-0.488775	0.120086	0.0209111	0.1503	0.102457	-0.0410756	0.134221	-0.289633	0.826762	0.479438	-0.430684	0.71721	-0.140523	0.362105	-0.39665	-0.337521	-0.304826	0.655443	-0.735379	S	3	233	By MS/MS	By MS/MS	___1	0.985166	3.33e-07	102.69	78.136	102.69	-0.52484	29323000	1127	0	0.985166	O43166	1127	O43166	O43166	Signal-induced proliferation-associated 1-like protein 1	SIPA1L1	PRSISSDGRPLERRLSPGSDIYVTVSSMALA	RLS(0.985)PGS(0.015)DIYVTVSSMALAR	712	35667;35668	35667	UID713	701.682
0.53077	-0.484005	0.807685	-0.644149	-0.472589	-0.523795	1.27465	-0.273465	0.278817	-1.65159	0.181675	-0.389338	-0.166713	-1.15155	-0.391721	0.264597	-2.09056	-0.734419	0.486457	-0.283861	S	3	233	By MS/MS	By MS/MS	___1	0.889542	0.00321943	57.095	20.81	57.095	0.45595	39374000	288	0.689048	0.889542	O43166	288	O43166	O43166	Signal-induced proliferation-associated 1-like protein 1	SIPA1L1	RLFKEREKPLKRRSKSETGDSSIFRKLRNAK	S(0.89)ET(0.107)GDS(0.002)S(0.001)IFRK	713	40889;40890;40891	40890	UID714	436.194
0.479851	-0.716623	0.742351	-1.00115	-0.23055	-1.49212	0.663755	-0.910854	0.307545	-2.1939	1.83689	-0.405891	0.610417	-0.66141	0.558855	0.0385766	-1.024	-1.10824	0.600745	-0.457078	S	4	233	By MS/MS	By MS/MS	___1	0.879192	7.42e-07	107.34	81.191	107.34	0.48496	15532000	1632	0.805459	0.879192	O43166	1632	O43166	O43166	Signal-induced proliferation-associated 1-like protein 1	SIPA1L1	STYPSLPKSLPLRRPSYTLGMKSLHGEFSAS	S(0.024)LPLRRPS(0.879)Y(0.083)T(0.014)LGMK	717	42971;42972	42972	UID718	425.474
0.280244	-0.344007	0.671837	-0.551501	-0.430412	-0.968153	0.826193	-0.311363	0.137897	-1.50365	0.695459	-1.04501	0.304978	-0.831153	0.0655723	-0.256528	-0.626937	-0.424359	1.12453	-1.17778	S	4	233	By MS/MS	By MS/MS	___1	0.871929	6.9e-07	105.22	54.866	66.592	0.35418	108460000	1181	0.794362	0.871929	O43166	1181	O43166	O43166	Signal-induced proliferation-associated 1-like protein 1	SIPA1L1	YRQKSMPEGFGVSRRSPASIDRQNTQSDIGG	SMPEGFGVS(0.121)RRS(0.872)PAS(0.007)IDR	718	43590;43591;43592;43593	43592	UID719	676.982
-0.0172127	-0.660863	1.30363	-0.647603	-0.514099	-1.51763	0.895458	-1.01677	-0.0034666	-2.39866	1.18998	-0.694648	0.236952	-1.74947	0.23217	-0.254427	-0.729555	-0.138982	0.937495	-1.8779	S	3	233	By MS/MS	By MS/MS	___1	0.880113	5.23e-18	142.55	130.99	142.55	-0.80099	41809000	1149	0.880113	0.786961	O43166	1149	O43166	O43166	Signal-induced proliferation-associated 1-like protein 1	SIPA1L1	VTVSSMALARSQCRNSPSNLSSSSDTGSVGG	S(0.008)QCRNS(0.88)PS(0.104)NLS(0.006)S(0.001)SSDTGSVGGTYR	719	44837;44838;44840	44837	UID720	862.029
0.459327	-0.343641	0.886589	-0.43649	0.294782	-0.735956	0.903887	-0.645006	0.0728604	-1.38594	0.974015	-0.698108	0.482848	-0.525289	0.922807	-0.470069	0.0103502	-0.575637	0.226878	-0.588747	S	2	233	By MS/MS	By MS/MS	___1	0.966426	7.82e-89	266.97	212.77	266.97	-0.64809	247980000	1585	0.966426	0.726449	O43166	1585	O43166	O43166	Signal-induced proliferation-associated 1-like protein 1	SIPA1L1	FPSTPTSRRALHRTLSDESIYNSQREHFFTS	T(0.033)LS(0.966)DES(0.001)IYNSQR	721	50246;50247;50248;50249;50250;50251;50252;50253;50254	50247	UID722	746.819
0.093425	0.142087	0.787014	0.275722	-0.484187	-0.54414	0.673104	0.199248	0.0432046	-1.0905	1.32809	-0.490922	1.16311	-0.764346	0.625645	-0.211866	0.293253	0.403704	0.726308	0.656359	S	3	233	By MS/MS	By MS/MS	___1	0.971092	3.89e-05	89.992	71.658	69.201	-0.46581	95591000	1255	0.967968	0.971092	O43166	1255	O43166	O43166	Signal-induced proliferation-associated 1-like protein 1	SIPA1L1	CHLPAVSKVLPAFRESPSGRLMRQDPVVHLS	VLPAFRES(0.971)PS(0.029)GR	724	53828;53829;53830;53831	53828	UID725	465.898
NA	NA	NA	NA	NA	NA	NA	NA	NA	NA	-0.394695	-0.0880094	0.18612	0.328492	-0.0846703	0.475811	-0.139426	0.125254	0.155879	0.610228	S	3	234	None	By MS/MS	___1	0.978003	0.00161255	55.153	33.696	55.153	-0.34793	11617000	37	NA	0.978003	O43182	37	O43182	O43182	Rho GTPase-activating protein 6	ARHGAP6	ASAKGFSKRKLRQTRSLDPALIGGCGSDEAG	S(0.978)LDPALIGGCGS(0.018)DEAGAEGS(0.004)AR	726	42667	42667	UID727	723.975
-0.505246	0.0874628	-0.65449	-1.90682	0.363115	-1.23875	0.454913	-0.901688	-0.769305	-1.76921	-1.48197	0.978928	-0.213638	-0.302618	-0.526327	0.815903	-1.86944	-0.359453	-1.28733	1.98939	S	3	235	By MS/MS	By MS/MS	___1	1	9.09e-05	115.12	98.177	115.12	-0.7676	42920000	396	1	1	O43194	396	O43194	O43194	G-protein coupled receptor 39	GPR39	TTDSARFVQRPLLFASRRQSSARRTEKIFLS	FVQRPLLFAS(1)R	727	13604;13605	13604	UID728	471.918
-0.310057	0.394514	0.321004	0.869082	-0.216954	0.169668	0.763072	-0.629055	0.394185	-0.845391	NA	NA	NA	NA	NA	NA	NA	NA	NA	NA	S	3	236	By MS/MS	None	___1	0.991835	1.26e-05	98.062	75.848	98.062	-0.81236	25356000	391	0.991835	0.425782	O43237	391	O43237	O43237	Cytoplasmic dynein 1 light intermediate chain 2	DYNC1LI2	TPTRASESPARGPSGSPRTQGRGGPASVPSS	ASESPARGPS(0.008)GS(0.992)PR	729	4295	4295	UID730	479.216
-0.190125	-0.773689	0.528971	-0.647671	0.274649	-0.406407	-0.19717	-0.87308	0.242206	-1.85444	-0.431832	-0.522696	-0.0336877	-0.445382	0.686075	-0.0503829	0.0988237	-0.181182	0.0323829	0.0807941	S	3	236	By MS/MS	By MS/MS	___1	1	2.01e-26	177.22	158.18	177.22	-1.8276	320370000	194	1	1	O43237	194	O43237	O43237	Cytoplasmic dynein 1 light intermediate chain 2	DYNC1LI2	KDFQDYMEPEEGCQGSPQRRGPLTSGSDEEN	DFQDYMEPEEGCQGS(1)PQRR	730	6701;6702;6703;6704;6705	6704	UID731	803.647
NA	NA	NA	NA	NA	NA	NA	NA	NA	NA	-1.79136	0.526269	0.580724	0.763752	-0.566592	-0.0853589	-1.1145	0.0380147	0.572793	0.516318	S	4	236	None	By MS/MS	___1	0.513249	1.52e-21	145.25	130.32	145.25	0.36507	38373000	205	0.310279	0.513249	O43237	205	O43237	O43237	Cytoplasmic dynein 1 light intermediate chain 2	DYNC1LI2	GCQGSPQRRGPLTSGSDEENVALPLGDNVLT	RGPLT(0.243)S(0.243)GS(0.513)DEENVALPLGDNVLTHNLGIPVLVVCTK	732	34201	34201	UID733	966.995
0.395721	0.00129788	0.278104	-0.199471	0.850719	-0.138235	-0.0818733	-0.256063	-0.401197	-0.52951	NA	NA	NA	NA	NA	NA	NA	NA	NA	NA	S	3	237	By MS/MS	None	___1	0.837937	8.54e-107	282.72	241.08	62.804	-0.20008	46941000	47	0.837937	0.488781	O43242	47	O43242	O43242	26S proteasome non-ATPase regulatory subunit 3	PSMD3	PQDVEMKEEAATGGGSTGEADGKTAAAAAEH	EEAAT(0.049)GGGS(0.838)T(0.113)GEADGK	733	9050	9051	UID734	758.794
-0.900422	-1.98633	-0.164901	0.443607	-1.12321	-0.190882	-1.38568	0.712552	-1.93838	-0.00508726	-2.54145	1.31464	-2.16981	1.92056	-1.9032	0.699463	NA	0.210139	-1.9197	0.827413	S	5	238	By MS/MS	By MS/MS	___1	1	0.000326456	72.315	49.437	72.315	0.30428	8448100	730	0	1	O43290	730	O43290	O43290	U4/U6.U5 tri-snRNP-associated protein 1	SART1	ETGRKLTPKEAFRQLSHRFHGKGSGKMKTER	EAFRQLS(1)HRFHGK	734	8628;8629	8628	UID735	339.368
0.223052	0.143132	0.201383	-0.00478328	-0.496712	-0.159122	0.296663	-0.670865	-0.160202	-2.3267	0.423847	-0.000302979	0.287827	-0.099448	0.418028	0.23217	-0.108285	0.126973	0.156785	0.149259	S	2	238	By MS/MS	By MS/MS	___1	1	2.62e-09	156.73	79.053	156.02	0.25189	893760000	448	1	1	O43290	448	O43290	O43290	U4/U6.U5 tri-snRNP-associated protein 1	SART1	GDFGSRLRGRGRRRVSEVEEEKEPVPQPLPS	RVS(1)EVEEEK	735	37524;37525;37526;39158;39159;39160;39161;39162;39163;39164	39160	UID736	395.511
-0.154522	-0.223778	0.226262	-0.155389	-0.176772	-0.470749	-0.114754	-0.843474	-0.260083	-1.82475	-0.0350026	0.0196308	0.220206	0.482229	0.565695	0.330558	0.0332292	0.45038	-0.0411647	0.226508	S	3	238	By MS/MS	By MS/MS	___1	0.961569	4.21e-24	150.23	142.08	150.23	-0.24795	53387000	598	0.92179	0.961569	O43290	598	O43290	O43290	U4/U6.U5 tri-snRNP-associated protein 1	SART1	DFERDEERSANGGSESDGEENIGWSTVNLDE	S(0.002)ANGGS(0.036)ES(0.962)DGEENIGWSTVNLDEEK	736	39587;39588;39589	39589	UID737	902.035
NA	NA	NA	NA	NA	NA	NA	NA	NA	NA	0.458697	-0.212952	0.269632	0.135404	0.549718	0.095587	-0.182884	-0.134794	-0.750397	-0.496814	S	3	239	None	By MS/MS	___1	0.692222	9.59e-07	103.85	83.188	103.85	-0.4843	21116000	312	NA	0.692222	O43293	312	O43293	O43293	Death-associated protein kinase 3	DAPK3	LKTTRLKEYTIKSHSSLPPNNSYADFERFSK	S(0.032)HS(0.276)S(0.692)LPPNNSYADFER	737	42035	42035	UID738	634.267
0.212632	0.127765	0.038998	-0.532053	-0.565097	-1.13337	0.153805	-0.460727	-0.311363	-0.834442	0.283566	0.437654	-0.329214	0.310456	0.364012	0.381837	-0.639669	0.279887	-1.22388	-0.201394	S	5	240	By MS/MS	By MS/MS	___1	0.763791	2.48e-05	94.01	56.998	49.606	-0.57686	65855000	143	0.763791	0.744571	O43294	143	O43294	O43294	Transforming growth factor beta-1-induced transcript 1 protein	TGFB1I1	DQSEDKKRPSLPSSPSPGLPKASATSATLEL	KRPS(0.015)LPS(0.056)S(0.165)PS(0.764)PGLPK	742	22443;22444;22445	22444	UID743	407.72
-0.240827	0.198368	-0.0863082	-0.704536	-0.920434	-0.8925	0.272023	-1.11316	-0.354833	-2.1245	-0.133401	-0.230296	0.200128	-0.390113	-0.0396069	0.158337	-1.02409	-0.540296	0.00446549	-0.0633941	S	4	240	By MS/MS	By MS/MS	___1	0.996068	1.14e-09	115.87	101.32	115.87	0.096271	51834000	68	0.996068	0.911503	O43294	68	O43294	O43294	Transforming growth factor beta-1-induced transcript 1 protein	TGFB1I1	SGDKDHLYSTVCKPRSPKPAAPAAPPFSSSS	PRS(0.996)PKPAAPAAPPFS(0.002)S(0.001)SSGVLGTGLCELDR	743	30554;30555	30554	UID744	776.382
0.672108	-0.851573	0.57889	-1.02629	0.268195	-0.739396	0.102188	-1.01226	0.310805	-0.753142	-0.132056	-0.197517	-0.310701	0.0736831	0.267356	0.10541	-0.284599	-0.00446486	-1.14044	-0.368961	S	3	240	By MS/MS	By MS/MS	___1	0.999948	1.43e-09	120.9	101.14	120.9	0.71316	36659000	403	0.999948	0.999929	O43294	403	O43294	O43294	Transforming growth factor beta-1-induced transcript 1 protein	TGFB1I1	EGRPLCENHFHARRGSLCATCGLPVTGRCVS	RGS(1)LCATCGLPVTGR	744	34390;34391	34390	UID745	562.26
NA	NA	NA	NA	NA	NA	NA	NA	NA	NA	-0.511238	0.088413	0.0521377	0.652968	1.13383	1.17645	-0.387317	0.216982	-0.529697	-0.347252	S	3	241	None	By MS/MS	___1	1	0.0144963	47.774	18.301	47.774	1.0812	4979800	858	NA	1	O43295	858	O43295	O43295	SLIT-ROBO Rho GTPase-activating protein 3	SRGAP3	SDYGFGGVMGRVRLRSDGAAIPRRRSGGDTH	VRLRS(1)DGAAIPR	749	54628	54628	UID750	464.249
-0.00594166	-0.215932	0.15562	-0.418543	0.442864	-0.181788	0.125122	-0.440655	-0.284036	-1.39737	0.284514	-0.188792	0.354791	0.161565	0.329296	0.135404	-0.0658685	0.0820213	-0.145063	-0.0400815	S	2	242	By MS/MS	By MS/MS	___1	1	4.21e-05	112.5	93.693	77.644	-1.2982	42563000	576	1	1	O43306	576	O43306	O43306	Adenylate cyclase type 6	ADCY6	EEKAMLAKLQRTRANSMEGLMPRWVPDRAFS	ANS(1)MEGLMPR	750	3056;3057;51223;51224	51223	UID751	481.548
0.568227	-0.0278514	0.809826	-0.104077	0.435949	-0.136553	-0.0828203	-0.941365	0.251568	-0.984417	0.0274371	0.18574	0.304628	0.222805	0.419215	0.0196308	-0.112802	0.349252	0.0130691	0.343578	S	3	242	By MS/MS	By MS/MS	___1	0.887597	9.94e-05	74.838	50.562	74.838	0.90683	38199000	54	0.8874	0.887597	O43306	54	O43306	O43306	Adenylate cyclase type 6	ADCY6	CTPRYMSCLRDAEPPSPTPAGPPRCPWQDDA	DAEPPS(0.888)PT(0.112)PAGPPRCPWQDDAFIR	751	6144;6145;6146	6145	UID752	919.742
0.0970714	-0.578672	0.459327	-0.176267	0.512075	-0.286902	1.42659	-0.956012	0.666757	-1.64201	NA	NA	NA	NA	NA	NA	NA	NA	NA	NA	S	4	243	By MS/MS	None	___1	0.658384	1.92e-26	154.71	130.93	154.71	1.6723	20099000	299	0.658384	NA	O43310	299	O43310	O43310	CBP80/20-dependent translation initiation factor	CTIF	DTAGDTGHSSLEAPRSPDTLAPVASERLPPQ	LEDTAGDTGHSS(0.001)LEAPRS(0.658)PDT(0.34)LAPVASER	752	23669	23669	UID753	765.604
NA	NA	NA	NA	NA	NA	NA	NA	NA	NA	-0.258442	-0.0504726	-0.544351	-0.498505	-0.329268	0.184598	-1.28455	-1.7503	-0.723825	0.92964	S	3	243	By matching	By MS/MS	___1	1	0.000310925	95.018	83.867	95.018	2.7887	72857000	328	0	1	O43310	328	O43310	O43310	CBP80/20-dependent translation initiation factor	CTIF	PQQSGGPEVETKRKDSILPERIGERPKITLL	RKDS(1)ILPER	756	35000;35001	35000	UID757	398.539
-0.635629	-0.328181	-0.885953	1.21107	-1.13603	1.36351	-1.17478	0.0251707	-0.47295	0.219091	NA	NA	NA	NA	NA	NA	NA	NA	NA	NA	S	3	244	By MS/MS	None	___1	0.592395	1.9e-10	128.38	110.32	128.38	-0.16697	32851000	272	0.592395	0.486594	O43312	272	O43312	O43312	Protein MTSS 1	MTSS1	QTPPSSPSTTMSRKSSVCSSLNSVNSSDSRS	KS(0.041)S(0.592)VCS(0.137)S(0.228)LNS(0.002)VNSSDSR	759	22684	22684	UID760	631.938
0.0478175	0.244644	0.182184	-0.217021	-0.668639	-0.707195	0.193456	-0.8711	-0.00889998	-2.48568	-0.105302	1.61532	-1.17192	-0.0758697	1.07416	0.932288	-0.712859	0.402831	-1.21457	1.36289	S	3	245	By MS/MS	By MS/MS	___1	0.999492	6.11e-06	133.23	59.994	125.75	-1.3119	14648000	1108	0.999492	0.999444	O43314	1108	O43314	O43314	Inositol hexakisphosphate and diphosphoinositol-pentakisphosphate kinase 2	PPIP5K2	GCIDDATRGSAVKRFSISFARHPTNGFELYS	RFS(0.999)IS(0.001)FAR	761	33923;33924	33924	UID762	355.174
NA	NA	NA	NA	NA	NA	NA	NA	NA	NA	-0.323299	0.390558	-0.0357714	0.814673	0.239765	0.295018	-0.585691	0.333309	-0.873979	0.655901	S	3	245	By matching	By MS/MS	___1	0.753081	0.00694819	52.298	33.223	52.298	-0.12901	21442000	1006	0	0.753081	O43314	1006	O43314	O43314	Inositol hexakisphosphate and diphosphoinositol-pentakisphosphate kinase 2	PPIP5K2	LHYTSGVGTGRRRRRSGEQITSSPVSPKSLA	RRS(0.753)GEQIT(0.152)S(0.046)S(0.035)PVS(0.014)PK	762	37314;37315;37316	37314	UID763	570.284
0.457752	0.195726	0.378179	-0.194179	0.342782	-0.0753072	0.0367495	-0.394183	-0.0452975	-0.795108	0.217603	0.376402	-0.153302	-0.216334	0.689746	0.028852	-0.319784	-0.178992	-0.869122	-0.26479	S	3	245	By MS/MS	By MS/MS	___1	0.89023	1.55e-10	127.97	102.14	101.05	-2.9475	167520000	1172	0.89023	0.607362	O43314	1172	O43314	O43314	Inositol hexakisphosphate and diphosphoinositol-pentakisphosphate kinase 2	PPIP5K2	VPRKTAEISSTALRSSPIMRKKVSLNTYTPA	TAEISST(0.001)ALRS(0.109)S(0.89)PIMR	764	48918;48920;48921;48922;48923	48920	UID765	600.629
NA	NA	NA	NA	NA	NA	NA	NA	NA	NA	-0.430626	0.477159	-0.0611948	0.654436	0.601982	0.770956	-0.522696	0.691177	-0.59144	0.193709	S	4	245	None	By MS/MS	___1	0.517017	3.23e-06	90.475	65.421	90.475	0.52048	15328000	493	NA	0.517017	O43314	493	O43314	O43314	Inositol hexakisphosphate and diphosphoinositol-pentakisphosphate kinase 2	PPIP5K2	KVQLTYLPHGCPKTSSEEEDSRREEPSLLLV	T(0.232)S(0.232)S(0.517)EEEDS(0.016)RREEPS(0.004)LLLVLK	765	51688	51688	UID766	600.044
0.275841	0.218719	0.321697	-0.076752	-0.133274	0.0518593	0.0339339	-0.499198	0.291368	-1.00677	NA	NA	NA	NA	NA	NA	NA	NA	NA	NA	S	3	246	By MS/MS	None	___1	0.883913	0.000230414	77.468	50.44	77.468	-0.77242	9010700	367	0.883913	NA	O43318	367	O43318	O43318	Mitogen-activated protein kinase kinase kinase 7	MAP3K7	LLKNQAKQQSESGRLSLGASRGSSVESLPPT	QQS(0.013)ES(0.052)GRLS(0.884)LGAS(0.052)R	766	31980	31980	UID767	519.246
0.537644	-0.39895	0.437867	-0.437467	0.265677	-0.285759	0.418999	-0.660817	0.511569	-1.60117	-0.0460867	-0.499382	0.476537	-0.107073	0.221568	0.208392	-0.572716	-0.410831	-0.340459	0.239154	S	3	246	By MS/MS	By MS/MS	___1	0.999999	1.88e-47	232.13	200.14	202.63	-0.50227	536040000	389	0.99955	0.999999	O43318	389	O43318	O43318	Mitogen-activated protein kinase kinase kinase 7	MAP3K7	SSVESLPPTSEGKRMSADMSEIEARIAATTA	RMS(1)ADMSEIEAR	767	35816;35817;35818;35819;35820;35821;35822;35823;35824;35825	35822	UID768	738.305
0.422771	-0.257114	0.359971	-0.445873	0.289244	-0.304558	0.0813396	-0.297821	0.183455	-0.95411	-0.316384	0.0343565	0.301236	0.187388	0.0992279	0.15017	-0.701647	-0.523069	-0.532867	0.158208	S	3	246	By MS/MS	By MS/MS	___1	1	2.23e-57	221.8	206.33	209.62	-0.306	1420400000	439	1	0.999934	O43318	439	O43318	O43318	Mitogen-activated protein kinase kinase kinase 7	MAP3K7	VPEIVISGNGQPRRRSIQDLTVTGTEPGQVS	RRS(1)IQDLTVTGTEPGQVSSR	768	37327;37328;37329;37330;37331;37332;37333;37334;37335;37336;37337;37338;37339;37340;37341;42242;42243	37334	UID769	756.376
-0.110231	0.0209111	0.572502	-0.00520307	-0.139776	0.236707	0.265917	-0.0998346	-0.0131741	-0.973299	-0.246002	0.177089	-0.913787	0.228111	-0.0976253	0.528571	-0.495085	0.432211	-0.584587	0.303109	S	2	247	By MS/MS	By MS/MS	___1	0.999275	0.0106559	65.535	49.654	64.064	-0.33217	10098000	178	0.999275	0.962429	O43353	178	O43353	O43353	Receptor-interacting serine/threonine-protein kinase 2	RIPK2	ADFGLSKWRMMSLSQSRSSKSAPEGGTIIYM	MMSLS(0.001)QS(0.999)R	771	28214;28215	28215	UID772	510.206
NA	NA	NA	NA	NA	NA	NA	NA	NA	NA	-0.0773606	-0.320882	0.054779	-0.00872582	-0.018688	0.600175	-0.591288	0.13014	-0.0718457	0.861479	S	3	247	By matching	By MS/MS	___1	0.5	0.00488205	56.122	30.737	56.122	-1.283	10321000	529	0	0.5	O43353	529	O43353	O43353	Receptor-interacting serine/threonine-protein kinase 2	RIPK2	QMGLQPYPEILVVSRSPSLNLLQNKSM____	S(0.5)PS(0.5)LNLLQNK	772	44535;44536	44535	UID773	398.536
NA	NA	NA	NA	NA	NA	NA	NA	NA	NA	-0.0773606	-0.320882	0.054779	-0.00872582	-0.018688	0.600175	-0.591288	0.13014	-0.0718457	0.861479	S	3	247	By matching	By MS/MS	___1	0.5	0.00488205	56.122	30.737	56.122	-1.283	10321000	531	0	0.5	O43353	531	O43353	O43353	Receptor-interacting serine/threonine-protein kinase 2	RIPK2	GLQPYPEILVVSRSPSLNLLQNKSM______	S(0.5)PS(0.5)LNLLQNK	773	44535;44536	44535	UID774	398.536
0.282262	-0.083233	0.435095	0.0447438	-0.326643	0	-0.295093	-0.430081	-0.0137128	-1.69493	0.273098	-0.270782	0.0589399	-0.143787	0.410124	0.174662	0.140517	0.133827	-0.634935	-0.413096	S	4	248	By MS/MS	By MS/MS	___1	0.907482	0.0341824	40.857	6.1988	40.857	-3.7783	131900000	210	0.907482	0	O43364	210	O43364	O43364	Homeobox protein Hox-A2	HOXA2	RMKHKRQTQCKENQNSEGKCKSLEDSEKVEE	QT(0.093)QCKENQNS(0.907)EGK	774	32573;32574	32573	UID775	409.157
0.700972	-0.504878	1.1551	-0.467972	-0.0879481	-0.337047	-0.439363	-0.556754	-0.106995	-0.832925	NA	NA	NA	NA	NA	NA	NA	NA	NA	NA	S	4	249	By MS/MS	By matching	___1	0.921348	8.5e-05	71.927	63.854	71.927	0.14244	13030000	184	0.921348	0	O43365	184	O43365	O43365	Homeobox protein Hox-A3	HOXA3	KTSSSSSGESCAGDKSPPGQASSKRARTAYT	T(0.001)S(0.001)S(0.001)S(0.002)S(0.002)S(0.003)GES(0.042)CAGDKS(0.921)PPGQAS(0.015)S(0.01)K	775	51741;51742	51741	UID776	570.484
NA	NA	NA	NA	NA	NA	NA	NA	NA	NA	-0.0554564	-0.134224	-0.329976	0.118758	0.91196	0.485324	-0.248022	-0.248142	-0.790085	-0.593681	S	3	250	None	By MS/MS	___1	0.5	0.0117737	46.543	24.67	46.543	-2.1334	5077900	32	NA	0.5	O43379	32	O43379	O43379	WD repeat-containing protein 62	WDR62	KLPSVMAGVPARRGQSSPPPAPPICLRRRTR	RGQS(0.5)S(0.5)PPPAPPICLR	776	34239	34239	UID777	571.615
NA	NA	NA	NA	NA	NA	NA	NA	NA	NA	-0.0554564	-0.134224	-0.329976	0.118758	0.91196	0.485324	-0.248022	-0.248142	-0.790085	-0.593681	S	3	250	None	By MS/MS	___1	0.5	0.0117737	46.543	24.67	46.543	-2.1334	5077900	33	NA	0.5	O43379	33	O43379	O43379	WD repeat-containing protein 62	WDR62	LPSVMAGVPARRGQSSPPPAPPICLRRRTRL	RGQS(0.5)S(0.5)PPPAPPICLR	777	34239	34239	UID778	571.615
0.000576886	-0.382664	0.341303	-0.0672736	-0.417155	-0.213169	-1.15139	-0.444694	-0.49147	-1.62758	0.990519	-0.0969155	0.198494	0.0339339	1.17466	0.121148	0.596363	-0.0182642	-1.84845	-0.988962	S	4	251	By MS/MS	By MS/MS	___1	1	5.74e-62	250.53	188.48	153.23	0.9298	1033600000	619	1	1	O43395	619	O43395	O43395	U4/U6 small nuclear ribonucleoprotein Prp3	PRPF3	WDEQTSNTKGDDDEESDEEAVKKTNKCVLVW	GDDDEES(1)DEEAVKK	779	14145;14146;14147;14148;14149;14150	14146	UID780	759.262
0.166587	0.246955	0.480575	-0.138807	0.378512	-0.0575719	-0.885047	-1.07361	-0.0396218	-0.67708	-0.283615	-0.197451	0.0472592	0.336855	0.622462	0.179638	0.118094	0.111165	-0.719115	-0.382495	S	3	252	By MS/MS	By MS/MS	___1	0.999219	5.27e-11	130.89	107.71	130.89	-0.12874	40227000	113	0.999219	0.99181	O43396	113	O43396	O43396	Thioredoxin-like protein 1	TXNL1	GLEEKIKQHLENDPGSNEDTDIPKGYMDLMP	QHLENDPGS(0.999)NEDT(0.001)DIPK	780	31197;31198;31199	31197	UID781	663.613
-0.481868	0.332393	-0.190701	0.181421	-0.0816748	0.558659	-0.437369	0.064469	-0.488552	-0.998183	-0.476398	0.103665	-0.116629	-0.0103088	0.216362	0.137635	-0.68513	0.1333	0.314174	0.0278618	S	3	253	By MS/MS	By MS/MS	___1	0.911958	4.31e-27	190.18	151.16	126.29	-0.41612	333210000	21	0.911957	0.911958	O43399	21	O43399	O43399	Tumor protein D54	TPD52L2	QDINLNSPNKGLLSDSMTDVPVDTGVAARTP	GLLS(0.069)DS(0.912)MT(0.019)DVPVDTGVAAR	781	15582;15583;15584;15585;15586;15587;15589;15590;15591;15592	15591	UID782	992.458
0.164014	0.342213	-0.251917	0.301236	-0.530781	0.581303	-0.10642	-0.166665	-0.048084	-1.90363	-0.695629	-0.359342	-0.57145	-0.535018	0.503654	1.16266	-0.837687	0.415867	-1.30586	0.235237	S	3	253	By MS/MS	By MS/MS	___1	0.988903	0.000110276	86.756	59.641	86.756	0.99753	29212000	161	0.988903	0.95527	O43399	161	O43399	O43399	Tumor protein D54	TPD52L2	TVGSAISRKLGDMRNSATFKSFEDRVGTIKS	LGDMRNS(0.989)AT(0.011)FK	782	24182;24183	24182	UID783	440.532
0.19333	-0.459973	0.572793	-0.405872	0.560715	-0.359268	0.292075	-0.798341	0.245131	-1.84638	0.331361	-0.447643	0.280719	-0.60395	0.681674	-0.157303	0.0579701	-0.327674	0.344828	-0.0996026	S	3	253	By MS/MS	By MS/MS	___1	0.999942	2.65e-09	91.441	87.424	88.133	-0.23972	370610000	12	0.998869	0.999942	O43399	12	O43399	O43399	Tumor protein D54	TPD52L2	____MDSAGQDINLNSPNKGLLSDSMTDVPV	MDSAGQDINLNS(1)PNK	783	27450;27451;27452;27453;27454;27455	27453	UID784	863.361
0.629566	-0.993494	-0.195583	0.041243	0.97944	0.0772429	-0.800727	0.31603	-0.0611045	-0.16707	-1.61825	-0.349346	0.126576	0.0382958	-0.60553	0.647637	-1.91191	0.0378742	-1.55491	0.224534	S	3	253	By MS/MS	By MS/MS	___1	1	9.23e-05	92.773	60.705	44.44	-0.74453	1405400000	166	1	0.99955	O43399	166	O43399	O43399	Tumor protein D54	TPD52L2	ISRKLGDMRNSATFKSFEDRVGTIKSKVVGD	S(1)FEDRVGT(1)IK	784	29880;29881;29882;29883;40960;40961;40962;40964;40965;40966;40967;40968;40969;40970;40971;40972	29881	UID785	461.198
NA	NA	NA	NA	NA	NA	NA	NA	NA	NA	-0.813398	0.35242	-0.695653	0.420617	0.263395	0.777704	-0.93005	0.36793	-1.33421	1.05471	S	4	253	None	By MS/MS	___1	0.668151	1.59e-10	125.45	113.42	125.45	2.3095	18263000	96	0.399764	0.668151	O43399	96	O43399	O43399	Tumor protein D54	TPD52L2	LGLSTLGELKQNLSRSWHDVQVSSAYVKTSE	QNLS(0.332)RS(0.668)WHDVQVSSAYVK	786	31654	31654	UID787	546.761
-0.622199	-0.380296	0.268075	-0.0251771	-0.5256	-0.541471	-0.348868	-0.750203	-0.243967	-1.72437	0.534958	0.0274371	0.1503	0.0295589	0.773743	0.490159	0.323543	0.436375	-0.00154454	0.461214	S	4	254	By MS/MS	By MS/MS	___1	0.976082	4.76e-06	87.674	61.047	87.674	1.8635	40441000	141	0.971472	0.976082	O43422	141	O43422	O43422	52 kDa repressor of the inhibitor of the protein kinase	THAP12	EQKHKETNNSNAQNPSEEEGEGQDEDILPLT	ET(0.002)NNS(0.005)NAQNPS(0.976)EEEGEGQDEDILPLT(0.017)LEEK	787	12117;12119;12120;12121	12120	UID788	853.116
0.370276	0.033652	0.383829	0.167615	0.299831	0.138683	0.4654	-0.324202	0.158983	-1.26313	-0.0240617	0.00906043	0.40806	0.00374607	0.29537	0.322851	-0.753774	0.195726	0.501414	-0.0740917	S	2	255	By MS/MS	By MS/MS	___1	0.993491	1.29e-05	140.09	78.083	140.09	-0.457	49952000	1565	0.915518	0.993491	O43426	1565	O43426	O43426	Synaptojanin-1	SYNJ1	TSPPVDPFTTLASKASPTLDFTER_______	AS(0.993)PT(0.006)LDFTER	788	4699;4700	4700	UID789	608.766
0.06226	0.057277	0.211261	-0.217726	0.0280033	0.111298	0.119688	-0.237473	-0.102481	-0.431754	-0.343311	-0.163042	0.312084	0.0446039	0.207893	0.190552	-0.306555	0.141302	0.0067647	-0.0351061	S	2	256	By MS/MS	By MS/MS	___1	1	0.00025197	120.15	119.24	120.15	-0.7546	18886000	1582	1	1	O43432	1582	O43432	O43432	Eukaryotic translation initiation factor 4 gamma 3	EIF4G3	SVTAFFTWLREAEEESEDN____________	EAEEES(1)EDN	789	8583;8584	8584	UID790	566.172
-0.0778935	0.310456	0.0067647	0.145612	-0.462416	-0.11713	0.091666	0.364236	-0.183359	-0.705547	-0.373869	0.0994973	-0.286287	0.248535	-0.397334	0.612117	-0.999365	-0.0918788	-0.10911	0.175301	S	3	256	By MS/MS	By MS/MS	___1	0.999562	2.09e-48	190.76	169.1	60.474	0.18062	39840000	495	0.999562	0.998852	O43432	495	O43432	O43432	Eukaryotic translation initiation factor 4 gamma 3	EIF4G3	QTEEILDSQNLNSRRSPVPAQIAITVPKTWK	RS(1)PVPAQIAITVPK	792	37975;37976;37977;37978	19258	UID793	975.245
0.172616	-0.0393104	0.182692	0.201132	0.227987	0.0896338	0.266037	-0.0957433	-0.169599	-1.23019	-0.377632	0.32112	0.391438	0.248899	0.147958	0.306262	-0.756745	0.1333	0.178364	0.442652	S	3	256	By MS/MS	By MS/MS	___1	0.905672	1.12e-06	103.99	86.499	101.64	-0.99018	196880000	1409	0.845478	0.905672	O43432	1409	O43432	O43432	Eukaryotic translation initiation factor 4 gamma 3	EIF4G3	HNFLLEQKLDFIESDSPCSSEALSKKELSAE	LDFIES(0.088)DS(0.906)PCS(0.005)S(0.001)EALSK	793	23434;23435;23436;23437	23435	UID794	655.611
0.357496	-0.176185	0.457962	-0.0714061	0.049352	-0.321063	0.0429245	-0.127936	0.138552	-0.816672	-0.17119	-0.073287	0.154972	0.232783	0.294782	0.203013	-0.4466	0.00791302	-0.37329	0.125519	S	2	256	By MS/MS	By MS/MS	___1	0.841989	0.00852048	71.379	25.699	52.937	-0.82074	8437900	230	0.841989	0.669271	O43432	230	O43432	O43432	Eukaryotic translation initiation factor 4 gamma 3	EIF4G3	DQKQEEKPKPDPVLKSPSPVLRLVLSGEKKE	S(0.842)PS(0.158)PVLR	794	44648;44649;44651	44648	UID795	418.207
0.493442	-0.251419	0.536451	-0.0470552	0.392647	-0.0943256	0.273695	-0.507398	0.162339	-0.930573	-0.584241	-7.21e-05	0.123799	0.221568	0.266277	0.171207	-0.486893	0.166715	-0.323931	0.312549	S	2	256	By MS/MS	By MS/MS	___1	0.966443	0.00113208	121.53	63.108	121.53	0.31842	305820000	232	0.70733	0.966443	O43432	232	O43432	O43432	Eukaryotic translation initiation factor 4 gamma 3	EIF4G3	KQEEKPKPDPVLKSPSPVLRLVLSGEKKEQE	S(0.034)PS(0.966)PVLR	795	44647;44648;44650;44652;44653	44650	UID796	418.207
-0.260532	-0.747415	0.52717	-0.801305	-0.371777	-0.24267	-0.484227	-1.7117	0.342555	-0.753385	-0.206129	0.291839	-0.11857	0.474358	0.128953	0.435949	-1.78498	0.483468	-0.192282	-0.0478006	S	4	256	By MS/MS	By MS/MS	___1	0.896284	8.14e-05	85.469	47.169	85.469	0.20389	54621000	1131	0.68282	0.896284	O43432	1131	O43432	O43432	Eukaryotic translation initiation factor 4 gamma 3	EIF4G3	TPVEFDSRRTLTSRGSMGREKNDKPLPSATA	T(0.006)LT(0.053)S(0.045)RGS(0.896)MGREK	796	50370;50371;50372;50373	50372	UID797	351.418
-0.447662	-0.210262	-0.26708	-0.146994	-0.488512	-0.0623091	-0.773122	-0.808943	-0.681492	-1.47533	0.447103	0.215989	-0.652674	0.267835	0.436908	0.072586	0.102994	0.185232	-1.19552	-0.19765	S	2	258	By MS/MS	By MS/MS	___1	0.995516	1.13e-08	152.96	83.172	152.96	2.4343	105400000	715	0.995516	0.5	O43491	715	O43491	O43491	Band 4.1-like protein 2	EPB41L2	KDERVITEEMNGKEISPGSGPGEIRKVEPVT	EIS(0.996)PGS(0.004)GPGEIR	797	10327;10328;10329;10330	10327	UID798	639.79
NA	NA	NA	NA	NA	NA	NA	NA	NA	NA	0.447103	0.215989	-0.652674	0.267835	0.436908	0.072586	0.102994	0.185232	-1.19552	-0.19765	S	2	258	None	By MS/MS	___1	0.5	3.16e-06	140.45	63.526	140.45	-1.2807	20886000	718	NA	0.5	O43491	718	O43491	O43491	Band 4.1-like protein 2	EPB41L2	RVITEEMNGKEISPGSGPGEIRKVEPVTQKD	EIS(0.5)PGS(0.5)GPGEIR	798	10328	10328	UID799	639.79
-0.102171	0.0468402	-0.133274	-0.0497107	-0.0844256	0.00776951	-0.658014	-0.188808	-0.795859	-0.834365	0.161178	0.255199	-0.647174	-0.0485465	1.40773	0.561399	1.28309	-0.0591792	-0.813931	-0.637626	S	3	258	By MS/MS	By MS/MS	___1	0.834565	1.06e-25	178.1	154	178.1	0.80533	262950000	38	0.67767	0.834565	O43491	38	O43491	O43491	Band 4.1-like protein 2	EPB41L2	TKEKPKEVAENQQNQSSDPEEEKGSQPPPAA	EVAENQQNQS(0.835)S(0.165)DPEEEK	799	12260;12261;12262	12261	UID800	680.939
NA	NA	NA	NA	NA	NA	NA	NA	NA	NA	-0.572265	-0.508937	0.52667	-0.483723	0.516015	0.357608	0.0149266	-0.605618	-0.404229	-0.928594	S	4	258	None	By MS/MS	___1	0.5	0.00891011	47.568	27.187	47.568	-0.98313	15862000	39	NA	0.5	O43491	39	O43491	O43491	Band 4.1-like protein 2	EPB41L2	KEKPKEVAENQQNQSSDPEEEKGSQPPPAAE	EVAENQQNQS(0.5)S(0.5)DPEEEK	800	12262	12262	UID801	510.956
0.477781	-0.261466	0.275365	0.100574	-0.0470105	-0.122538	-0.557752	0.324004	-0.272524	0.186627	0.439251	0.201132	-0.0311351	0.65205	0.867738	0.875308	-0.0993554	0.150949	-0.565567	-0.274442	S	3	258;3634;4243;726	By MS/MS	By MS/MS	___1	0.937664	2.4e-05	106.42	83.188	106.42	0.21073	73973000	518	0.937664	0	O43491;P11171;Q9H4G0;Q9Y2J2	518;510;396;409	O43491;P11171;Q9H4G0;Q9Y2J2	O43491	Band 4.1-like protein 2;Protein 4.1;Band 4.1-like protein 1;Band 4.1-like protein 3;Band 4.1-like protein 3, N-terminally processed	EPB41L2;EPB41;EPB41L1;EPB41L3	APPKKFLTLGSKFRYSGRTQAQTRRASALID;IPKSKFLALGSKFRYSGRTQAQTRQASALID;PPKAKFLTLGSKFRYSGRTQAQTRQASTLID;PPPKGFLVMGSKFRYSGRTQAQTRQASALID	FRY(0.062)S(0.938)GRTQAQTR	801	13414;13415	13414	UID802	517.579
0.331017	-0.3853	-0.384207	-0.357289	0.0192037	-0.437174	-1.98233	0.794936	-0.969621	2.31441	-0.223509	0.325732	-0.25546	0.42664	0.183709	0.270947	-0.485539	0.868371	-0.958365	0.500598	S	2	258	By MS/MS	By MS/MS	___1	0.979893	1.15e-14	133.74	106.13	122.46	-0.016731	131720000	58	0.945462	0.979893	O43491	58	O43491	O43491	Band 4.1-like protein 2	EPB41L2	EEKGSQPPPAAESQSSLRRQKREKETSESRG	GSQPPPAAES(0.003)QS(0.017)S(0.98)LRR	804	17105;17107;17108;17111;17113;17114;17115;17116	17116	UID805	501.747
-0.393046	0.0820213	-0.147905	0.0905825	-0.301248	-0.188102	-0.427945	-0.287589	-0.668226	-0.909065	-1.59148	1.44159	-1.66333	1.14666	-1.5484	0.256648	-1.53295	1.09781	-1.35882	0.790438	S	3	258	By MS/MS	By MS/MS	___1	0.990907	0.000267424	98.156	65.21	98.156	-0.84338	71010000	647	0.98574	0.990907	O43491	647	O43491	O43491	Band 4.1-like protein 2	EPB41L2	EELDKAQEDILKHQASISELKRNFMESTPEP	HQAS(0.991)IS(0.009)ELK	805	18227;18228;18229	18229	UID806	364.841
NA	NA	NA	NA	NA	NA	NA	NA	NA	NA	0.760008	0.510861	-0.813905	0.353436	0.757706	0.255924	-0.0819039	1.01578	-1.19185	0.501821	S	4	258	None	By MS/MS	___1	0.636308	6.72e-32	167.03	138.85	167.03	0.15859	132520000	682	0.374383	0.636308	O43491	682	O43491	O43491	Band 4.1-like protein 2	EPB41L2	WEKRRITPLSLQTQGSSHETLNIVEEKKRAE	RRIT(0.001)PLS(0.001)LQT(0.032)QGS(0.636)S(0.328)HET(0.002)LNIVEEK	806	37157	37157	UID807	704.863
0.00446549	-0.170897	-0.0575868	-0.496651	-0.351424	-0.451228	-0.619736	-1.03691	-0.43012	-0.444439	0.481919	0.32987	-0.355978	0.357946	0.549028	0.032242	-0.0614507	0.550113	-0.684805	0.12618	S	3	258	By MS/MS	By MS/MS	___1	0.909062	8.34e-18	141.37	121.28	141.37	0.4145	68571000	683	0.649146	0.909062	O43491	683	O43491	O43491	Band 4.1-like protein 2	EPB41L2	EKRRITPLSLQTQGSSHETLNIVEEKKRAEV	ITPLSLQT(0.002)QGS(0.082)S(0.909)HET(0.006)LNIVEEK	807	20454;20457;37156;37159	37159	UID808	704.863
0.00100953	0.200881	0.093425	-0.307555	-0.0141207	-0.734179	-0.233413	-0.63245	-0.311453	-0.457831	0.00662125	0.84004	-1.62344	0.348006	-0.640321	-0.155486	-1.49106	0.934554	-2.04799	0.16633	S	3	258	By MS/MS	By MS/MS	___1	0.998487	8.52e-07	104.44	81.43	104.44	0.2462	32686000	614	0.980854	0.998487	O43491	614	O43491	O43491	Band 4.1-like protein 2	EPB41L2	PTKAPHLQLIEGKKNSLRVEGDNIYVRHSNL	KNS(0.998)LRVEGDNIY(0.002)VR	808	21927;21928;21929	21928	UID809	581.624
-0.704277	0.176706	-0.411406	0.192321	-0.322956	0.403922	-0.195451	-0.43411	-0.954837	-0.656626	-1.97727	1.09065	-3.38287	0.0462816	-0.788664	0.760604	-3.22486	1.30958	-3.17254	0.478195	S	2	258	By MS/MS	By MS/MS	___1	0.892821	6.75e-14	172.59	85.924	144.77	1.3381	144740000	87	0.84065	0.892821	O43491	87	O43491	O43491	Band 4.1-like protein 2	EPB41L2	RGISRFIPPWLKKQKSYTLVVAKDGGDKKEP	S(0.893)Y(0.02)T(0.088)LVVAK	809	48852;48853;48854;48855;48856;48857	48854	UID810	480.744
NA	NA	NA	NA	NA	NA	NA	NA	NA	NA	-0.382288	0.0323829	-0.128298	-0.222279	0.154713	-0.201211	-0.412635	0.0870554	0.296898	0.105678	S	2	258	None	By MS/MS	___1	0.585052	0.0299543	45.257	22.427	45.257	0.22234	6020200	7	NA	0.585052	O43491	7	O43491	O43491	Band 4.1-like protein 2	EPB41L2	_________MTTEVGSVSEVKKDSSQLGTDA	T(0.157)T(0.157)EVGS(0.585)VS(0.1)EVK	810	51811	51811	UID811	629.284
0.0684644	-0.281947	0.689746	-0.495003	1.06095	-0.30276	-0.516037	-1.22088	-0.0373695	-0.349769	-0.815275	0.137372	0.619178	0.45386	-0.0576469	0.283685	-1.23426	-0.0574667	-0.846117	-0.315881	S	3	259	By MS/MS	By MS/MS	___1	1	1.3e-17	153.57	120.64	130.7	0.59497	236280000	224	1	0.972041	O43493	224	O43493	O43493	Trans-Golgi network integral membrane protein 2	TGOLN2	KSGAEKQTPKDGSNKSGAEEQGPIDGPSKSG	S(1)GAEEQGPIDGPSK	811	6887;6888;6889;41229;41230	6887	UID812	488.961
-0.00808732	0.117695	0.539829	-0.872129	-0.131645	-0.460529	0.333882	-1.08403	-0.0380359	-2.49981	-0.804174	0.0787465	0.466758	-0.132641	-0.46937	-0.010643	-1.03925	0.252537	0.685178	0.591296	S	2	259	By MS/MS	By MS/MS	___1	0.846184	1.4e-189	347.04	271.45	347.04	-0.40815	1501000000	70	0.666413	0.846184	O43493	70	O43493	O43493	Trans-Golgi network integral membrane protein 2	TGOLN2	KSHPEPQTPKDSPSKSSAEAQTPEDTPNKSG	S(0.846)S(0.154)AEAQTPEDTPNK	812	46174;46175;46176;46178;46179;46180;46182;46183;46185;46186;46187;46188;46189	46179	UID813	777.82
0.260508	-0.0781067	0.539829	-0.809196	0.254836	-0.472309	-0.555481	-0.952406	-0.159364	-0.619847	-0.270608	0.214374	0.38659	0.446574	-0.183671	-0.0353426	-0.706206	0.199248	-1.03596	-0.038347	S	3	259	By MS/MS	By MS/MS	___1	0.841156	1.7e-54	235.25	200.23	115.96	0.21826	4346700000	71	0.827033	0.841156	O43493	71	O43493	O43493	Trans-Golgi network integral membrane protein 2	TGOLN2	SHPEPQTPKDSPSKSSAEAQTPEDTPNKSGA	DS(0.002)PS(0.023)KS(0.119)S(0.841)AEAQT(0.016)PEDTPNK	813	8082;8084;8086;8087;8088;8090;8091;8092;8093;8095;8097;8098;8099;8100;46175;46176;46178;46180;46182;46185;46187;46188;46189	8091	UID814	690.295
0.187134	-0.0467273	0.893052	-0.959935	0.273695	-0.642865	0.203514	-1.29477	0.171079	-2.07163	0.120883	0.049352	0.746055	0.0439044	-0.111134	-0.175436	-0.687242	0.0734089	0.263515	0.0723116	S	3	259	By MS/MS	By MS/MS	___1	0.892598	5.92e-32	177.6	162.51	177.6	-1.3782	1249400000	351	0.892598	0.698837	O43493	351	O43493	O43493	Trans-Golgi network integral membrane protein 2	TGOLN2	GSPPKEEKEKMSGSASSENREGTLSDSTGSE	MS(0.002)GS(0.059)AS(0.893)S(0.046)ENREGTLSDSTGSEK	814	28546;28547;28551;28553;28554;28555;28556	28551	UID815	766.313
-0.181493	0.125519	0.521151	-0.636212	-0.0727255	-0.0752312	-0.0896357	-1.42446	-0.34716	-1.95054	-1.90379	0.411643	-0.24354	0.535456	-1.21046	0.254594	-1.9018	1.03907	0.240375	0.944784	S	2	259	By MS/MS	By MS/MS	___1	0.990678	1.32e-60	240.33	191.59	205.02	2.4672	269930000	314	0.990678	0.988248	O43493	314	O43493	O43493	Trans-Golgi network integral membrane protein 2	TGOLN2	GEETDLISPPQEEVKSSEPTEDVEPKEAEDD	S(0.991)S(0.009)EPTEDVEPK	818	46279;46280;46281;46282	46281	UID819	649.263
-0.0535835	0.0941009	0.413594	-0.333025	-0.121016	-0.0483973	0.264116	-0.876281	-0.222431	-2.39077	-0.101629	0.1141	0.289952	0.214	-0.0342637	0.0809305	-0.829562	0.311271	0.177854	0.345737	S	2	259	By MS/MS	By MS/MS	___1	0.966051	3.38e-26	188.44	160.15	188.44	1.8826	1482400000	298	0.966051	0.951405	O43493	298	O43493	O43493	Trans-Golgi network integral membrane protein 2	TGOLN2	LADKGKLSPHAFKTESGEETDLISPPQEEVK	T(0.023)ES(0.966)GEET(0.011)DLISPPQEEVK	819	49582;49583;49584;49585;49586;49587;49588;49589;49590;49592;49593;49594;49595;49596	49584	UID820	1034.45
NA	NA	NA	NA	NA	NA	NA	NA	NA	NA	-0.140635	-0.0679993	0.132906	0.303459	0.0699771	0.144046	-0.350118	-0.162347	-0.333716	0.295723	S	3	260	By matching	By MS/MS	___1	0.84338	0.000998754	60.325	35.39	60.325	3.4478	12454000	340	0	0.84338	O43516	340	O43516	O43516	WAS/WASL-interacting protein family member 1	WIPF1	SSGNDETPRLPQRNLSLSSSTPPLPSPGRSG	NLS(0.843)LS(0.125)S(0.027)S(0.004)T(0.001)PPLPSPGR	820	29517;29518	29517	UID821	563.945
0.417488	-0.377932	0.568713	0.358846	0.279055	0.157044	-0.144202	-0.647626	-0.0635147	-1.04674	NA	NA	NA	NA	NA	NA	NA	NA	NA	NA	S	3	261	By MS/MS	None	___1	0.939516	1.79e-07	109.41	78.982	109.41	-1.4826	31408000	280	0.939516	NA	O43524	280	O43524	O43524	Forkhead box protein O3	FOXO3	GRAAKKKAALQTAPESADDSPSQLSKWPGSP	AALQT(0.004)APES(0.94)ADDS(0.055)PS(0.001)QLSK	821	316	316	UID822	665.968
0.0533895	0.520548	-0.512349	0.0251707	-0.544161	0.0739573	0.208892	-0.455495	-0.0148785	-1.63433	-0.554549	0.425459	-0.935752	0.699729	-0.152195	0.55395	-0.932995	0.885809	-1.95299	1.09862	S	3	261	By MS/MS	By MS/MS	___1	0.999835	0.000279244	86.189	46.341	74.849	-1.1057	48719000	253	0.999835	0.998977	O43524	253	O43524	O43524	Forkhead box protein O3	FOXO3	PDGGKSGKAPRRRAVSMDNSNKYTKSRGRAA	AVS(1)MDNSNK	822	5756;5757;36979;36980;36981	36980	UID823	453.206
0.123799	-0.299898	-0.0593446	-0.11299	-0.207661	0.0533895	-0.0239004	-0.21491	-0.14272	-0.778407	-0.693038	-0.468631	-0.366039	0.170822	-0.00294614	-0.0987373	-0.756843	-0.241526	-0.248194	-0.0239591	S	3	261	By MS/MS	By MS/MS	___1	0.611145	5.44e-08	101.34	88.525	101.34	-0.25602	26076000	425	0.597953	0.611145	O43524	425	O43524	O43524	Forkhead box protein O3	FOXO3	RSSSFPYTTKGSGLGSPTSSFNSTVFGPSSL	GS(0.033)GLGS(0.611)PT(0.337)S(0.015)S(0.004)FNSTVFGPSSLNSLR	823	16789;16790	16790	UID824	846.062
NA	NA	NA	NA	NA	NA	NA	NA	NA	NA	-0.730464	-0.119416	0.0119249	0.315218	0.638213	0.448901	-0.393141	0.412294	0.310456	0.573472	S	2	261	By MS/MS	By MS/MS	___1	0.811284	5.28e-05	101.53	80.281	61.235	-0.63235	3733800	299	0.811284	0.719085	O43524	299	O43524	O43524	Forkhead box protein O3	FOXO3	SPSQLSKWPGSPTSRSSDELDAWTDFRSRTN	S(0.811)S(0.158)DELDAWT(0.031)DFR	824	46225;46226	46226	UID825	761.298
0.0395595	0.335598	-0.0294261	-0.138839	0.0416635	0.126312	0.642933	-0.287272	-0.0316069	-1.68399	-0.735331	0.851519	-0.642752	0.503552	-0.122193	0.216362	-0.802361	0.856309	-0.377969	1.05638	S	3	261	By MS/MS	By MS/MS	___1	0.993629	1.64e-05	96.773	67.696	96.773	-0.062764	22781000	311	0.99238	0.993629	O43524	311	O43524	O43524	Forkhead box protein O3	FOXO3	TSRSSDELDAWTDFRSRTNSNASTVSGRLSP	SSDELDAWT(0.006)DFRS(0.994)R	825	46227;46228	46228	UID826	588.912
-0.125982	-0.544435	0.136585	-0.374206	-0.198825	-0.508916	0.586308	-0.652969	0.836732	-1.20324	0.406646	-0.450183	-0.152789	-0.0899888	0.648005	0.0271541	-0.0456995	-0.120937	-0.794783	-0.00303283	S	2	261	By MS/MS	By MS/MS	___1	0.840997	0.031462	51.415	39.24	51.415	-0.041361	37828000	294	0	0.840997	O43524	294	O43524	O43524	Forkhead box protein O3	FOXO3	ESADDSPSQLSKWPGSPTSRSSDELDAWTDF	WPGS(0.841)PT(0.152)S(0.007)R	826	55928;55929	55928	UID827	484.205
-0.277394	-0.184851	-0.73812	0.511974	-0.0448062	0.691177	-0.260152	-0.321802	0.397146	-0.865175	-0.877102	-0.466457	0.301822	-0.0232405	-0.711606	0.406428	-1.11989	0.460166	-0.510868	-0.266368	S	4	262	By MS/MS	By MS/MS	___1	1	9.7e-05	81.574	71.916	69.922	0.34882	35391000	96	1	1	O43572	96	O43572	O43572	A-kinase anchor protein 10, mitochondrial	AKAP10	DSFSSSRTATLKKQPSHMEAAHFGDLGRSCL	KQPS(1)HMEAAHFGDLGR	827	22280;22281;22282	22280	UID828	465.961
-0.0984592	-0.112755	-0.00132789	-0.258598	0.13711	-0.179319	0.143524	-0.555927	-0.404324	-1.26036	-0.173384	-0.289739	0.467801	0.222805	-0.121408	0.238542	-0.547615	0.0990932	-0.0655062	0.0174944	S	3	262	By MS/MS	By MS/MS	___1	0.892412	4e-06	138.77	111.15	84.14	-0.5237	105540000	187	0.878965	0.892412	O43572	187	O43572	O43572	A-kinase anchor protein 10, mitochondrial	AKAP10	HSLNTVKQSSLAEPVSPSKKHETTASFLTDS	QSSLAEPVS(0.892)PS(0.107)K	828	32494;32495;32496;32497	32495	UID829	655.305
0.18574	0.075738	0.279412	0.0532504	0.410992	-0.329848	0.488824	-0.722015	0.139731	-0.971035	NA	NA	NA	NA	NA	NA	NA	NA	NA	NA	S	2	263	By MS/MS	None	___1	0.575147	0.000526231	64.65	53.499	64.65	-2.2533	8155200	9	0.575147	NA	O43583	9	O43583	O43583	Density-regulated protein	DENR	_______MAADISESSGADCKGDPRNSAKLD	AADIS(0.1)ES(0.325)S(0.575)GADCK	829	104	104	UID830	716.769
0.131458	-0.478286	0.482229	0.215617	0.458802	0.310922	-0.299951	-0.513976	0.144308	-1.20816	-0.315289	0.0261627	0.104068	0.227987	0.260989	0.307545	-0.643563	0.443925	-0.322108	-0.0669411	S	3	263	By MS/MS	By MS/MS	___1	0.999982	3.77e-65	229.95	217.28	75.652	0.41324	326610000	73	0.999982	0.999982	O43583	73	O43583	O43583	Density-regulated protein	DENR	EKNFPNEFAKLTVENSPKQEAGISEGQGTAG	LTVENS(1)PK	830	26893;26894;26895;26896;26897;26898;26899	26898	UID831	700.066
0.0346383	-0.24501	0.619366	-0.18313	0.326767	-0.267357	0.452279	-0.619758	-0.0291169	-1.10743	0.265437	-0.240912	0.530171	0.531369	0.363003	0.0795658	-0.33982	-0.0100327	-0.0876721	-0.169745	S	2	264	By MS/MS	By MS/MS	___1	0.76234	7.12e-08	77.776	39.755	56.482	-0.7731	41632000	12	0.76234	0.673975	O43598	12	O43598	O43598	5-hydroxymethyl-dUMP N-hydrolase	DNPH1	____MAAAMVPGRSESWERGEPGRPALYFCG	AAAMVPGRS(0.238)ES(0.762)WER	831	62;63	63	UID832	834.864
-0.114207	-0.0343967	0.18954	0.341644	0.486972	0.317999	0.0170666	-0.176267	-0.0425608	-1.26545	-0.234601	-0.0618422	0.289362	0.479127	-0.313889	0.407733	-0.595141	0.62826	0.369718	0.117562	S	3	264	By MS/MS	By MS/MS	___1	0.997981	6.81e-07	104.89	86.11	104.89	-1.0018	9953700	28	0.992601	0.997981	O43598	28	O43598	O43598	5-hydroxymethyl-dUMP N-hydrolase	DNPH1	WERGEPGRPALYFCGSIRGGREDRTLYERIV	GEPGRPALY(0.002)FCGS(0.998)IR	832	14500;14501	14501	UID833	587.271
-0.369371	0.0911243	-0.0495017	0.346758	0.169797	0.758559	0.362442	0.0965318	-0.0753528	-0.818732	-0.834519	-0.366113	0.0478175	0.0862402	-0.545761	0.0574155	-0.551437	0.33182	-0.0537932	0.00403388	S	2	264	By MS/MS	By MS/MS	___1	0.961441	0.000224355	74.141	63.617	74.141	2.2285	128820000	169	0.961441	0.757935	O43598	169	O43598	O43598	5-hydroxymethyl-dUMP N-hydrolase	DNPH1	LDRYFEADPPGQVAASPDPTT__________	YFEADPPGQVAAS(0.961)PDPT(0.021)T(0.017)	833	56246;56247;56248;56249	56247	UID834	971.909
NA	NA	NA	NA	NA	NA	NA	NA	NA	NA	-0.711866	-0.748045	0.00934718	-0.418504	-0.376714	-0.273413	-0.464723	-0.468771	-0.66011	-0.54208	S	3	265	By MS/MS	By MS/MS	___1	0.928906	4.98e-10	117.55	86.589	104.18	3.3831	15757000	50	0.928906	0.91395	O43609	50	O43609	O43609	Protein sprouty homolog 1	SPRY1	PTAILSLDQIKAIRGSNEYTEGPSVVKRPAP	AIRGS(0.929)NEY(0.044)T(0.027)EGPSVVK	834	2322;2323	2322	UID835	596.284
NA	NA	NA	NA	NA	NA	NA	NA	NA	NA	0.132906	-0.067591	-0.348317	0.115433	0.333882	0.126576	0.601031	0.35321	-0.576863	0.125916	S	3	266	By matching	By MS/MS	___1	1	2.6e-05	81.315	64.436	81.315	1.0905	16849000	203	0	1	O43633	203	O43633	O43633	Charged multivesicular body protein 2a	CHMP2A	SLSVAAGGKKAEAAASALADADADLEERLKN	KAEAAAS(1)ALADADADLEER	835	975;20685;20686	20685	UID836	666.3
NA	NA	NA	NA	NA	NA	NA	NA	NA	NA	-1.00691	0.118758	0.113034	0.259303	0.247684	0.302758	-0.906873	-0.152933	-0.39034	0.107554	S	4	267	By matching	By MS/MS	___1	0.50109	7.41e-06	72.113	57.183	72.113	-0.0090269	15029000	90	0	0.50109	O43639	90	O43639	O43639	Cytoplasmic protein NCK2	NCK2	LGLGKTRRKTSARDASPTPSTDAEYPANGSG	DAS(0.501)PT(0.19)PS(0.144)T(0.144)DAEY(0.014)PANGS(0.004)GADRIY(0.003)DLNIPAFVK	836	6277;6278	6277	UID837	858.896
0.715893	-0.467035	0.557288	-0.575787	0.679694	-0.882864	0.968275	-1.45068	0.919073	-1.93479	NA	NA	NA	NA	NA	NA	NA	NA	NA	NA	S	3	268	By MS/MS	By matching	___1	0.995982	0.00511713	73.233	34.683	73.233	-0.79786	35001000	10	0.995982	0	O43665	10	O43665	O43665	Regulator of G-protein signaling 10	RGS10	______MFNRAVSRLSRKRPPSDIHDSDGSS	AVS(0.004)RLS(0.996)R	837	5793;5794	5793	UID838	290.152
0.915636	-1.74198	0.748891	-1.00176	0.406863	NA	0.857742	-1.77098	0.312665	-2.2576	0.604736	-1.67112	1.16999	-1.68131	0.268913	-1.09573	-0.632897	-1.30543	1.27685	-1.52367	S	3	270;750	By MS/MS	By MS/MS	___1	0.999842	8.39e-05	113.52	92.682	113.52	-0.23043	54736000	423	0.945787	0.999842	O43707;P12814	423;404	O43707;P12814	O43707	Alpha-actinin-4;Alpha-actinin-1	ACTN4;ACTN1	LERLDHLAEKFRQKASIHEAWTDGKEAMLKH;LERLDHLAEKFRQKASIHEAWTDGKEAMLRQ	AS(1)IHEAWTDGK	838	4441;4442;4443	4441	UID839	432.187
0.248413	0.063641	0.555522	-0.0368959	0.540424	-0.334407	0.268674	0.108625	-0.0828815	-0.0248247	1.3602	-0.567981	0.230572	-1.10815	0.471031	-0.28086	-0.74212	-1.07631	0.0267293	-1.05188	S	3	270;750	By MS/MS	By MS/MS	___1	0.990534	1.77e-05	95.662	76.084	54.288	-1.339	65894000	159	0.990534	0.987354	O43707;Q08043;P12814;P35609	159;154;140;147	O43707;P12814	O43707	Alpha-actinin-4;Alpha-actinin-3;Alpha-actinin-1;Alpha-actinin-2	ACTN4;ACTN3;ACTN1;ACTN2	GMIWTIILRFAIQDISVEETSAKEGLLLWCQ	FAIQDIS(0.991)VEET(0.006)S(0.004)AK	839	12668;12669;12670;12671;12672;12673	12669	UID840	539.918
NA	NA	NA	NA	NA	NA	NA	NA	NA	NA	-0.341793	-0.477081	0.743644	0.144046	0.337768	-0.0821482	-0.137997	-0.101722	0.208268	-0.162913	S	3	270	By matching	By MS/MS	___1	0.989405	0.000616925	66.045	45.092	66.045	1.925	4831600	656	0	0.989405	O43707	656	O43707	O43707	Alpha-actinin-4	ACTN4	QSKQQSNEHLRRQFASQANVVGPWIQTKMEE	QFAS(0.989)QANVVGPWIQT(0.011)K	840	30992;30993	30992	UID841	618.636
0.141433	-0.451879	0.248049	-0.260618	0.645148	0.018919	0.0905825	-0.37202	0.24245	-0.434851	NA	NA	NA	NA	NA	NA	NA	NA	NA	NA	S	2	270	By MS/MS	By matching	___1	0.719687	0.0383252	45.879	27.264	45.879	0.60674	3432300	909	0.719687	0	O43707	909	O43707	O43707	Alpha-actinin-4	ACTN4	GALDYKSFSTALYGESDL_____________	S(0.011)FS(0.013)T(0.016)ALY(0.241)GES(0.72)DL	841	41149;41150	41149	UID842	685.282
0.154972	0.095722	0.475189	0.0429245	-0.0441219	-0.295305	0.00403388	-0.600927	0.158208	-0.903846	-1.15598	0.279531	-0.699162	0.217603	-0.765793	0.469573	-1.46857	0.500496	-1.28026	1.01357	S	3	271	By MS/MS	By MS/MS	___1	0.999999	1.98e-05	96.153	77.74	96.153	-0.32836	48401000	240	0.983745	0.999999	O43709	240	O43709	O43709	Probable 18S rRNA (guanine-N(7))-methyltransferase	BUD23	PRESVFTNERFPLRMSRRGMVRKSRAWVLEK	ESVFTNERFPLRMS(1)R	842	11963;11964;11965;11966;11967;11968	11965	UID843	650.308
0.0457225	-0.174491	0.514804	0.124857	0.0124972	-0.0246926	-0.395872	-0.754261	-0.701553	-1.19757	0.148869	0.0615688	0.368265	0.561693	0.743472	0.31904	0.220825	0.193456	0.0515809	-0.317247	S	3	272	By MS/MS	By MS/MS	___1	1	1.68e-08	149.23	104.91	119.34	0.11007	1446600000	579	1	1	O43719	579	O43719	O43719	17S U2 SnRNP complex component HTATSF1	HTATSF1	EFEENGLEKDLDEEGSEKELHENVLDKELEE	DLDEEGS(1)EK	843	7113;7114;7115;7116	7113	UID844	551.203
-0.11221	-0.245164	0.35321	0.0127833	-0.180234	-0.0231379	-0.0927863	-0.501933	-0.429712	-1.04817	0.0579701	-0.107632	0.222681	0.301939	0.671837	0.155231	0.422556	-0.0145141	-0.019492	-0.197583	S	3	272	By MS/MS	By MS/MS	___1	0.979249	3.53e-10	123.29	97.283	123.29	4.0499	70257000	529	0.95993	0.979249	O43719	529	O43719	O43719	17S U2 SnRNP complex component HTATSF1	HTATSF1	ENGLAKESEDDLNKESEEEVGPTKESEEDDS	ESEDDLNKES(0.979)EEEVGPT(0.02)K	846	11665;11666;11667;11668	11666	UID847	705.626
-0.332735	-0.480539	0.216238	-0.168625	-0.220782	-0.157045	-1.09056	-0.769133	-0.702351	-1.18354	1.04474	-0.166827	0.0836559	0.219091	1.05707	0.299831	0.702746	0.0340749	-0.66802	-0.466357	S	3	272	By MS/MS	By MS/MS	___1	0.99632	4.83e-10	119.01	97.411	93.729	-0.24923	681920000	498	0.99632	0.99606	O43719	498	O43719	O43719	17S U2 SnRNP complex component HTATSF1	HTATSF1	KESEEGNPVRGSEEDSPKKESKKKTLKNDCE	ESEEGNPVRGS(0.004)EEDS(0.996)PKK	848	11718;11719;11720;11721;11722;11723;11724;11725;11726;11727;11728;11729	11724	UID849	411.58
0.565305	0.208143	0.263876	-0.17054	-0.114582	-0.572866	0.302407	-1.21605	-0.268904	-2.04704	0.0618453	0.1145	0.597603	0.285343	0.299948	0.617675	-1.09422	0.282736	0.821465	-0.0163223	S	2	272	By MS/MS	By MS/MS	___1	1	0.0106559	65.535	38.534	65.535	0.5556	53606000	721	1	1	O43719	721	O43719	O43719	17S U2 SnRNP complex component HTATSF1	HTATSF1	LFDEEEDSSEKLFDDSDERGTLGGFGSVEEG	LFDDS(1)DER	849	23938;23939	23939	UID850	538.7
0.213876	0.0776532	0.746485	0.0549179	0.0724488	0.0486547	-0.217155	-0.582188	-0.498729	-1.44454	-0.0450444	0.113834	0.316725	0.407951	0.631244	0.378623	-0.233261	0.265197	-0.166325	-0.263993	S	2	272	By MS/MS	By MS/MS	___1	0.673484	6.67e-48	229.68	175.21	199.7	0.39705	229660000	713	0.673484	0.5	O43719	713	O43719	O43719	17S U2 SnRNP complex component HTATSF1	HTATSF1	EDDDSNEKLFDEEEDSSEKLFDDSDERGTLG	LFDEEEDS(0.673)S(0.327)EK	850	23941;23942	23942	UID851	704.264
0.127633	-0.196393	0.545968	0.0747794	0.0546401	0.0182068	-0.238493	-0.80672	-0.752826	-1.51631	-0.0450444	0.113834	0.316725	0.407951	0.631244	0.378623	-0.233261	0.265197	-0.166325	-0.263993	S	3	272	By MS/MS	By MS/MS	___1	0.929643	6.67e-48	229.68	175.21	159.08	-0.015628	444720000	714	0.700077	0.929643	O43719	714	O43719	O43719	17S U2 SnRNP complex component HTATSF1	HTATSF1	DDDSNEKLFDEEEDSSEKLFDDSDERGTLGG	LFDEEEDS(0.07)S(0.93)EK	851	23940;23942;23943	23942	UID852	704.264
-0.127163	-0.32018	0.298776	0.154454	0.0067647	-0.0190534	-0.157592	-0.583355	-0.459239	-1.48479	0.0600474	0.0798389	0.406319	0.640528	0.857105	0.434668	0.120617	0.334111	0.156655	0.0724488	S	2	272	By MS/MS	By MS/MS	___1	1	3.69e-17	179.72	120.89	179.72	1.7825	2120200000	702	1	1	O43719	702	O43719	O43719	17S U2 SnRNP complex component HTATSF1	HTATSF1	KEVEDADEKLFEDDDSNEKLFDEEEDSSEKL	LFEDDDS(1)NEK	852	23951;23952;23953;23954;23955;23956;23957;23958;23959;23960;23961;23962;23963	23963	UID853	646.732
-0.0644498	-0.145749	0.405339	0.211261	0.0504668	0.186627	-0.305681	-0.904467	-0.7331	-2.18968	0.00173014	0.0648829	0.42094	0.176067	0.527771	0.184725	-0.301639	0.0650208	-0.00515967	-0.36201	S	4	272	By MS/MS	By MS/MS	___1	1	1.99e-22	184.15	155.38	184.15	0.23174	549440000	676	1	1	O43719	676	O43719	O43719	17S U2 SnRNP complex component HTATSF1	HTATSF1	KKAEEGDADEKLFEESDDKEDEDADGKEVED	LFEES(1)DDKEDEDADGK	853	23964;23965;23966;23967;23968;23969;23970;23971	23971	UID854	481.186
-0.948391	-0.729483	-0.224486	-0.728025	-0.716007	-0.584414	-1.19159	-0.777369	-0.845028	-1.09588	1.15659	-0.377707	-0.66637	-0.14725	1.19453	0.172359	0.811307	-0.0972086	-1.22206	-0.266125	S	3	272	By MS/MS	By MS/MS	___1	0.689018	0.000653928	77.776	56.905	77.776	0.15779	39023000	481	0.681573	0.689018	O43719	481	O43719	O43719	17S U2 SnRNP complex component HTATSF1	HTATSF1	ESEEGCPKRGFEGSCSQKESEEGNPVRGSEE	RGFEGS(0.311)CS(0.689)QK	854	34046;34047	34047	UID855	412.501
-0.988018	0.0050406	-0.395606	0.889629	-1.06691	0.758218	-0.654672	0.458277	-0.55858	-0.168577	-2.76024	0.486766	-1.03224	0.940655	-1.79912	0.724388	-1.72285	0.647361	-2.26597	0.898479	S	2	272	By MS/MS	By MS/MS	___1	0.99541	9.89e-09	155.39	103.95	144.88	0.1013	302210000	387	0.99541	0.989802	O43719	387	O43719	O43719	17S U2 SnRNP complex component HTATSF1	HTATSF1	FLNAPEANRGLRRSDSVSASERAGPSRARHF	RS(0.001)DS(0.995)VS(0.004)ASER	855	37744;37745;37746;37747	37744	UID856	391.835
-0.811321	-0.0373251	-0.522033	0.737773	-0.899211	0.649845	-0.741228	-0.0792037	-1.01502	-0.749305	NA	NA	NA	NA	NA	NA	NA	NA	NA	NA	S	2	272	By MS/MS	None	___1	0.873321	1.8e-19	180.74	120.66	180.74	-1.1813	56235000	389	0.873321	0	O43719	389	O43719	O43719	17S U2 SnRNP complex component HTATSF1	HTATSF1	NAPEANRGLRRSDSVSASERAGPSRARHFSE	S(0.001)DS(0.124)VS(0.873)AS(0.002)ER	856	40353	40353	UID857	509.198
-0.0827133	-0.464584	0.499068	0.0935602	0.0419438	0.0281448	0.129217	-1.06407	-0.462515	-2.96714	-0.209195	0.0557509	0.568713	0.326537	0.405448	0.423202	-0.323426	0.28948	0.992623	0.232906	S	3	272	By MS/MS	By MS/MS	___1	1	1.41e-20	173.28	140.22	86.344	-0.30506	689320000	642	1	1	O43719	642	O43719	O43719	17S U2 SnRNP complex component HTATSF1	HTATSF1	KEEEEDTYEKVFDDESDEKEDEEYADEKGLE	VFDDES(1)DEK	857	53237;53238;53239;53240;53241;53242;53243;53244	53244	UID858	757.949
-0.358103	-0.161137	0.0820213	0.137504	-0.281912	0.00561564	0.315566	-0.656672	-0.103162	-1.80354	NA	NA	NA	NA	NA	NA	NA	NA	NA	NA	S	4	272	By MS/MS	By MS/MS	___1	1	3.09e-44	179.08	170.82	95.71	-0.51979	387050000	616	1	1	O43719	616	O43719	O43719	17S U2 SnRNP complex component HTATSF1	HTATSF1	EFEDDGSEKVLDEEGSEREFDEDSDEKEEEE	VLDEEGS(1)EREFDEDS(1)DEK	858	53726;53727;53728;53729;53730;53731;53732	53731	UID859	860.821
NA	NA	NA	NA	NA	NA	NA	NA	NA	NA	-0.413941	0.398679	0.51005	0.395282	0.24123	0.0776532	-0.601037	0.504875	0.440527	0.229219	S	3	273	None	By MS/MS	___1	0.778938	5.87e-26	178.71	152.99	178.71	-0.76416	68505000	183	0.452765	0.778938	O43741	183	O43741	O43741	5'-AMP-activated protein kinase subunit beta-2	PRKAB2	LDSMESSETSCRDLSSSPPGPYGQEMYAFRS	DLS(0.168)S(0.779)S(0.053)PPGPYGQEMYAFR	860	7309	7309	UID861	694.627
0.503654	-0.224806	0.179638	-0.155807	0.399882	-0.501259	-0.142115	-0.0664878	-0.0848386	-1.41504	-0.841069	0.16877	0.786764	0.394295	0.169284	0.242694	-0.305503	0.208392	-0.349254	0.341303	S	2	273	By MS/MS	By MS/MS	___1	0.90295	4.56e-21	172.6	146.89	113.11	-1.3749	63009000	184	0.90295	0.740189	O43741	184	O43741	O43741	5'-AMP-activated protein kinase subunit beta-2	PRKAB2	DSMESSETSCRDLSSSPPGPYGQEMYAFRSE	DLS(0.008)S(0.058)S(0.903)PPGPY(0.032)GQEMYAFR	861	7308;23536;23538;23540	7307	UID862	694.627
0.121015	-0.452688	0.16954	0.166201	0.17031	-0.120828	-0.124094	-0.15645	-0.0783352	-1.12281	-1.02568	0.868292	-0.148353	0.745366	0.398898	0.10017	-0.765621	0.105142	-1.03015	-0.144026	S	3	273	By MS/MS	By MS/MS	___1	0.675482	4.63e-10	119.38	99.271	83.063	1.5982	90673000	39	0.675482	0.654303	O43741	39	O43741	O43741	5'-AMP-activated protein kinase subunit beta-2	PRKAB2	AGGHAPGKEHKIMVGSTDDPSVFSLPDSKLP	IMVGS(0.675)T(0.32)DDPS(0.003)VFS(0.001)LPDSK	862	19791;19792;19793;19794;19795;19796;19797;19798	19792	UID863	658.964
-0.477181	-0.757623	-0.607946	0.597984	0.507922	0.650305	-0.872842	-0.0819802	0.27011	-0.637626	-1.83794	-0.309681	0.0586628	1.0212	-1.10572	0.515612	-1.43226	0.183836	0.373063	1.82697	S	2	274	By MS/MS	By MS/MS	___1	1	0.000218708	82.543	74.945	82.543	1.1826	10098000	2	1	1	O43752	2	O43752	O43752	Syntaxin-6	STX6	______________MSMEDPFFVVKGEVQKA	S(1)MEDPFFVVK	863	43553;43554;43555;43556	43554	UID864	668.78
0.316378	-0.0056665	0.251568	0.14104	0.251204	0.105946	0.372729	-0.139315	0.18954	-1.07437	-0.648485	-0.493033	-0.675835	-0.372057	0.61372	1.18523	-0.541471	0.222186	0.0282862	-0.580138	S	2	275	By MS/MS	By MS/MS	___1	0.902229	0.00376772	58.37	46.465	43.808	-1.8546	48491000	3	0.902229	0	O43760	3	O43760	O43760	Synaptogyrin-2	SYNGR2	_____________MESGAYGAAKAGGSFDLR	MES(0.902)GAY(0.098)GAAK	864	27779;27780;27781	27780	UID865	553.715
-0.114254	-0.447466	0.303927	-0.451386	0.0388575	-0.211815	0.165044	-0.332517	0.223423	-1.32341	0.204391	-0.0549317	0.45586	-0.0162931	0.658097	0.246834	0.0352017	-0.0315627	0.225522	-0.0447765	S	3	276	By MS/MS	By MS/MS	___1	1	6.63e-13	125.68	101.58	53.168	-0.32516	337520000	77	1	1	O43765	77	O43765	O43765	Small glutamine-rich tetratricopeptide repeat-containing protein alpha	SGTA	FEAAATGKEMPQDLRSPARTPPSEEDSAEAE	EMPQDLRS(1)PAR	865	10843;10844;10845;10846;10847;10848;10849;10850	10846	UID866	695.306
0.826843	-0.482492	0.411752	-1.0175	0.516318	-0.360953	0.166073	-0.620801	0.46634	-0.566271	-0.537257	-0.610631	1.02262	-0.11641	0.412836	-0.105597	-0.286902	-0.19851	-0.0462654	-0.359731	S	2	276	By MS/MS	By MS/MS	___1	0.766847	0.000249357	85.081	71.086	85.081	-0.8893	397710000	305	0.556807	0.766847	O43765	305	O43765	O43765	Small glutamine-rich tetratricopeptide repeat-containing protein alpha	SGTA	ELIEQLRSQIRSRTPSASNDDQQE_______	S(0.008)RT(0.076)PS(0.767)AS(0.148)NDDQQE	867	44998;44999;46084;46087	46087	UID868	757.791
0.306496	0.0316775	0.229711	-0.415365	-0.00858066	0.110096	-0.533785	-0.450439	0.389787	-1.33935	-0.518267	0.649202	-0.226172	0.1333	0.0859685	0.592636	-0.860845	-0.865805	-1.12958	0.850719	S	2	277	By MS/MS	By MS/MS	___1	0.856933	0.000124031	85.862	20.557	85.862	-1.0833	45741000	108	0.703686	0.856933	O43768	108	O43768	O43768	Alpha-endosulfine	ENSA	TGDHIPTPQDLPQRKSSLVTSKLAGGQVE__	S(0.857)S(0.128)LVT(0.015)SK	868	22647;46543;46544;46545	29546	UID869	563.094
0.495695	-0.0380656	0.212756	-0.534224	0.0836559	0.0911243	-0.00684012	-0.518515	0.253747	-1.32865	0.246591	0.637286	-0.385036	0.767655	0.715806	0.227248	-0.495268	-1.16696	-1.74657	-0.689125	S	2	277	By MS/MS	By MS/MS	___1	0.953653	5.48e-09	113.33	86.272	100.76	0.25175	46549000	109	0.953653	0.516288	O43768	109	O43768	O43768	Alpha-endosulfine	ENSA	GDHIPTPQDLPQRKSSLVTSKLAGGQVE___	S(0.045)S(0.954)LVT(0.001)SK	869	22648;29548;46540;46541;46542	29548	UID870	563.094
0.402176	0.766722	0.133827	-0.608628	0.0833836	-1.0508	0.474774	-2.92095	0.695994	-1.0588	-1.44152	-0.581497	-0.634733	-0.291751	-0.568452	0.791272	-2.69469	0.663937	-0.398608	-0.0525508	S	3	1384;277	By MS/MS	By MS/MS	___1	0.993185	3.89e-08	152.31	125.77	145.31	0.25596	417720000	67	0.98932	0.993185	O43768;P56211	67;62	O43768;P56211	O43768	Alpha-endosulfine;cAMP-regulated phosphoprotein 19	ENSA;ARPP19	DFLMKRLQKGQKYFDSGDYNMAKAKMKNKQL;DFLRKRLQKGQKYFDSGDYNMAKAKMKNKQL	Y(0.007)FDS(0.993)GDYNMAK	870	56234;56235;56237;56238;56240;56241;56242;56243	56241	UID871	695.755
0.56988	-0.294473	0.614945	-0.330247	0.346418	-0.328562	0.253142	-0.585843	0.0949116	-1.19274	-0.21088	0.0593554	0.246712	0.445939	0.423524	0.264837	-0.102078	0.090447	0.38637	0.143393	S	4	280	By MS/MS	By MS/MS	___1	0.999979	7.57e-39	183.49	170.22	172.61	-0.073628	491010000	245	0.999979	0.998857	O43815	245	O43815	O43815	Striatin	STRN	VLDNFKFLESAAADFSDEDEDDDVDGREKSV	FLESAAADFS(1)DEDEDDDVDGREK	871	13067;13068;13069;13070;13071;13072;13073;13074	13069	UID872	885.68
-0.121816	-0.116661	0.158725	-0.123764	0.0668125	-0.0468764	-0.243045	0.0455827	-0.409585	-1.21267	-0.330864	-0.0646006	0.442227	-0.0340569	0.703366	0.123136	-0.321297	-0.0668958	0.301822	-0.0145141	S	3	281	By MS/MS	By MS/MS	___1	0.752661	0.000103171	78.975	40.152	78.975	-0.68042	18085000	53	0.752661	0	O43818	53	O43818	O43818	U3 small nucleolar RNA-interacting protein 2	RRP9	KSKGGGKMNEEISSDSESESLAPRKPEEEEE	MNEEIS(0.011)S(0.11)DS(0.753)ES(0.095)ES(0.032)LAPR	872	28223;28224	28223	UID873	654.266
0.0309717	0.0350608	0.629846	0.187008	0.197991	0.353549	0.113034	-0.440812	0.109427	-1.47718	-0.543888	-0.404248	-0.216921	-0.335135	0.397584	-0.112896	-0.103038	-0.0729531	-0.145318	-0.170556	S	3	282	By MS/MS	By MS/MS	___1	1	0.000484465	63.869	56.667	40.479	1.74	47589000	328	1	0.978373	O43823	328	O43823	O43823	A-kinase anchor protein 8	AKAP8	EPDTKLARVDSEGDFSENDDAAGDFRSGDEE	LARVDS(1)EGDFS(1)ENDDAAGDFR	874	23215;23216;52889;52890	52890	UID875	675.916
0.786931	-0.355368	0.712816	-0.607551	0.492827	-0.255029	0.13014	-0.531511	0.462157	-1.76965	-0.832796	-0.111508	0.204642	-0.612218	0.300885	0.354791	-0.471889	-1.06398	-1.07133	0.415434	S	3	284	By MS/MS	By MS/MS	___1	0.998613	1.41e-46	204.48	170.57	166.3	-0.15107	4803600000	94	0.998613	0.998408	O43847	94	O43847	O43847	Nardilysin	NRDC	ARLGADESEEEGRRGSLSNAGDPEIVKSPSD	RGS(0.999)LS(0.001)NAGDPEIVK	875	24105;24106;24107;24108;24109;24110;24111;24112;24113;24114;34419;34420;34421;34422;34423;34424;34425;34426;34427	24105	UID876	674.561
-0.0495763	0.272382	-0.910448	0.0959919	0.0174944	1.06716	-1.54992	-1.05077	-0.789786	-0.941199	-1.82312	0.909888	0.306146	1.0513	-1.39146	1.48584	-2.60296	0.948152	-1.28318	0.245009	S	3	285	By MS/MS	By MS/MS	___1	1	6.72e-48	214.19	192.52	92.336	-3.5564	601590000	44	1	1	O43852	44	O43852	O43852	Calumenin	CALU	HHEPQLSDKVHNDAQSFDYDHDAFLGAEEAK	VHNDAQS(1)FDY(1)DHDAFLGAEEAK	877	53511;53512;53513;53514;53515;53516;53517;53518;53519;53520;53521	53513	UID878	640.517
-0.948419	-0.801028	-1.98787	-0.655853	-1.66841	NA	0.151339	NA	-1.94308	NA	NA	NA	0.176961	-1.02759	-0.191343	-0.315289	-1.01672	0.081885	2.01596	NA	S	3	285	By MS/MS	By MS/MS	___1	0.923082	0.000105027	72.145	55.266	72.145	-3.3429	7260400	300	0.758134	0.923082	O43852	300	O43852	O43852	Calumenin	CALU	LTKEEIVDKYDLFVGSQATDFGEALVRHDEF	Y(0.025)DLFVGS(0.923)QAT(0.052)DFGEALVR	878	56155;56156;56157	56156	UID879	689.986
NA	NA	NA	NA	NA	NA	NA	NA	NA	NA	0.0758749	0.0751904	0.338909	0.399882	0.163628	0.439038	-0.318056	0.405775	0.0182068	-0.300342	S	3	286	None	By MS/MS	___1	0.66196	0.000699673	65.855	47.071	65.855	-1.3424	13599000	915	NA	0.66196	O43896	915	O43896	O43896	Kinesin-like protein KIF1C	KIF1C	EEAAPSDRMPSARPPSPPLSSWERVSRLMEE	MPS(0.014)ARPPS(0.662)PPLS(0.162)S(0.162)WER	880	28365	28365	UID881	625.625
0.548437	-0.23686	0.434455	0.000576886	0.371726	-0.11062	0.352646	-0.355442	0.431676	-0.538325	-0.188167	-0.312545	0.537048	-0.110682	0.0781998	0.470303	-0.579706	-0.0574667	-0.461621	-0.380709	S	4	286	By MS/MS	By MS/MS	___1	1	0.000261159	99.5	53.038	63.408	-1.7306	185010000	1092	1	1	O43896	1092	O43896	O43896	Kinesin-like protein KIF1C	KIF1C	RYPPYTTPPRMRRQRSAPDLKESGAAV____	RQRS(1)APDLK	881	32169;32170;32171;32172;32173;36763;36764;36765;36766;36767	36765	UID882	288.399
NA	NA	NA	NA	NA	NA	NA	NA	NA	NA	-0.414038	-0.292369	0.445303	-0.357215	0.275961	0.426318	-1.35539	-0.118915	0.0167816	-0.187576	S	2	286	None	By MS/MS	___1	1	0.000114127	110.18	81.667	59.496	-0.13312	35981000	1033	NA	1	O43896	1033	O43896	O43896	Kinesin-like protein KIF1C	KIF1C	RRPPSPRRSHHPRRNSLDGGGRSRGAGSAQP	RNS(1)LDGGGR	882	35992;35993;35994	35993	UID883	506.222
0.294077	-0.373795	0.523361	0.316493	0.208892	0.0588013	-0.0615561	-0.350964	-0.443419	-0.701811	-0.0138294	-0.0752312	0.359184	0.394953	0.134615	0.321928	-0.258667	0.428357	-0.00170338	0.358846	S	4	287	By MS/MS	By MS/MS	___1	1	1.52e-05	96.673	77.095	76.574	-0.12576	16810000	437	1	1	O43900	437	O43900	O43900	Prickle planar cell polarity protein 3	PRICKLE3	PEEPSRFLRGAPHRHSMPELGLRSVPEPPPE	GAPHRHS(1)MPELGLR	883	14008;14009	14008	UID884	410.199
-0.913705	0.518938	0.614851	0.0366088	0.140648	-0.292581	-0.155679	-1.37303	0.394185	-1.89674	-0.927359	-0.128898	-0.074517	0.018919	-0.446325	0.187261	-0.907387	0.496309	-0.268365	0.202637	S	3	288	By MS/MS	By MS/MS	___1	0.870392	6.72e-05	79.365	63.351	79.365	0.091549	14276000	362	0.870392	0.711102	O43909	362	O43909	O43909	Exostosin-like 3	EXTL3	GEKIESLRSSLQEARSFEEEMEGDPPADYDD	S(0.051)S(0.051)LQEARS(0.87)FEEEMEGDPPADY(0.028)DDR	884	46495;46496	46495	UID885	951.711
-0.658219	-0.0400815	-0.0594198	-0.128661	-0.361713	-0.0427986	-0.0897739	-0.16125	0.0607391	-2.2911	0.0844725	-0.575486	-0.000620475	-0.119322	-0.0506219	0.0797024	0.238787	0.152638	0.163112	0.476019	S	3	290	By MS/MS	By MS/MS	___1	0.999706	6.44e-76	261.35	214.88	92.096	-0.083622	208600000	103	0.992566	0.999706	O60231	103	O60231	O60231	Pre-mRNA-splicing factor ATP-dependent RNA helicase DHX16	DHX16	RALLEKNRSYRLLEDSEESSEETVSRAGSSL	LLEDS(1)EES(0.831)S(0.167)EET(0.002)VSR	887	24893;24894;24895;24896;24897;24898;24899;24900	24896	UID888	895.372
NA	NA	NA	NA	NA	NA	NA	NA	NA	NA	0.356144	-0.342086	0.681854	-0.406503	0.440421	0.375179	0.0234683	0.161178	0.763327	-0.460628	S	3	290	None	By MS/MS	___1	0.998257	4.51e-07	122.49	98.829	122.49	0.3384	115180000	160	NA	0.998257	O60231	160	O60231	O60231	Pre-mRNA-splicing factor ATP-dependent RNA helicase DHX16	DHX16	KKKTGGSKQQTEKPESEDEWERTERERLQDL	QQT(0.002)EKPES(0.998)EDEWER	889	32041;32042	32042	UID890	624.255
-0.146052	0.191057	0.253505	0.335712	-1.14239	0.532766	0.70832	0.0508847	0.121546	-1.26268	0.52296	0.469365	0.0724488	-0.29511	-0.362937	0.655077	-1.41831	-0.857443	-0.444792	1.58756	S	4	291	By MS/MS	By MS/MS	___1	0.859368	0.00210786	79.07	22.666	66.435	-0.58001	75201000	164	0.669258	0.859368	O60238	164	O60238	O60238	BCL2/adenovirus E1B 19 kDa protein-interacting protein 3-like	BNIP3L	ENIPPKEFHFRHPKRSVSLSMRKSGAMKKGG	RS(0.859)VS(0.1)LS(0.04)MRK	895	38554;38556	38554	UID896	339.163
NA	NA	NA	NA	NA	NA	NA	NA	NA	NA	-0.349401	0.34551	-0.0413281	0.374511	-0.984502	0.590913	-1.82189	0.407625	-0.489686	0.78509	S	3	291	None	By MS/MS	___1	0.706726	0.000347052	100.69	18.916	100.69	-0.15627	14967000	166	NA	0.706726	O60238	166	O60238	O60238	BCL2/adenovirus E1B 19 kDa protein-interacting protein 3-like	BNIP3L	IPPKEFHFRHPKRSVSLSMRKSGAMKKGGIF	RS(0.293)VS(0.707)LSMR	896	38555	38555	UID897	339.163
0.366476	-0.0887303	0.395282	-0.0683774	0.478609	-0.125557	0.331934	-0.203718	-0.042858	-0.334462	NA	NA	NA	NA	NA	NA	NA	NA	NA	NA	S	3	292	By MS/MS	None	___1	0.997196	0.000122875	71.756	63.222	71.756	-2.2893	5453900	1112	0.997196	NA	O60244	1112	O60244	O60244	Mediator of RNA polymerase II transcription subunit 14	MED14	YTMVSPSGRAGNWPGSPQVSGPSPAARMPGM	AGNWPGS(0.997)PQVS(0.002)GPS(0.001)PAAR	897	1889	1889	UID898	605.944
0.426748	0.0511633	0.332851	0.0305479	0.516318	-0.0642084	0.177599	-0.192348	-0.255563	-0.7712	0.50019	-0.584263	-0.036807	-0.574519	0.61372	0.0788831	0.416191	-0.600818	-0.616968	-0.563049	S	3	292	By MS/MS	By MS/MS	___1	0.996917	6.18e-05	85.619	52.694	71.085	0.30081	33421000	617	0.881294	0.996917	O60244	617	O60244	O60244	Mediator of RNA polymerase II transcription subunit 14	MED14	TKTGKQTRTNAKRKLSDDPCPVESKKTKRAG	RKLS(0.997)DDPCPVES(0.003)K	898	35069;35070;35071	35070	UID899	403.437
NA	NA	NA	NA	NA	NA	NA	NA	NA	NA	-0.352013	-0.2878	0.278461	0.345169	0.624428	-0.174035	0.195348	0.116498	0.12618	-0.00926291	S	4	292	None	By MS/MS	___1	0.737299	5.18e-07	85.359	74.356	74.807	-0.092041	18022000	986	0.293354	0.737299	O60244	986	O60244	O60244	Mediator of RNA polymerase II transcription subunit 14	MED14	QDARRRSVNEDDNPPSPIGGDMMDSLISQLQ	S(0.041)VNEDDNPPS(0.737)PIGGDMMDS(0.111)LIS(0.111)QLQPPPQQQPFPK	899	48396	48397	UID900	777.557
-0.174133	0.397912	0.444243	-0.193519	-0.0788684	-0.873688	-0.220581	-1.24206	-0.0420705	-1.6137	1.00151	-0.482634	-0.275262	0.348572	0.858299	0.369383	-0.00540581	-0.118931	-0.688125	-0.672589	S	3	293	By MS/MS	By MS/MS	___1	0.993816	2.09e-08	150.49	88.198	150.49	1.5813	146730000	974	0.990126	0.993816	O60245	974	O60245	O60245	Protocadherin-7	PCDH7	PNGQRYDSVNEKLSDSPSMGRYRSVNGGPGS	LS(0.001)DS(0.994)PS(0.005)MGRYR	902	26206;26207;26208;26209	26209	UID903	450.195
-0.0433337	-0.15859	0.36233	-0.639355	-0.196294	-0.967815	-0.730799	-1.20154	-0.0784265	-0.660201	0.920903	0.173128	-1.04379	0.183963	1.28552	0.699107	-0.379414	0.253747	-2.16069	0.0382958	S	3	293	By MS/MS	By MS/MS	___1	0.96791	7.27e-32	184.3	163.29	147.03	1.836	595080000	1011	0.96791	0.875238	O60245	1011	O60245	O60245	Protocadherin-7	PCDH7	YKSSSPLPTVQLHPQSPTAGKKHQAVQDLPP	SSSPLPTVQLHPQS(0.968)PT(0.032)AGK	904	47100;47101;47102;47103;47104;47105;47106;47107;47108;47109;47110	47110	UID905	535.775
-0.0287195	-0.224469	0.415975	-0.694111	-0.226223	-0.906413	-0.704347	-1.39958	-0.219488	-0.783936	0.420509	-0.141669	-0.563732	0.1995	1.27196	0.353549	-0.18331	-0.128219	-1.00009	0.0050406	S	2	293	By MS/MS	By MS/MS	___1	1	1.07e-17	176.94	134.11	176.94	-2.6377	226740000	989	0.999999	1	O60245	989	O60245	O60245	Protocadherin-7	PCDH7	SPSMGRYRSVNGGPGSPDLARHYKSSSPLPT	SVNGGPGS(1)PDLAR	905	48404;48405;48406;48407;48408;56722	48407	UID906	654.285
0.0663992	-0.250955	-0.680405	-0.978122	0.155102	-0.531177	-0.598479	1.62246	-0.639377	-0.115519	0.669843	-0.00498587	-0.927085	-0.283562	-0.158413	0.0648829	-0.409087	0.015212	-0.862654	-0.0156513	S	3	294	By MS/MS	By MS/MS	___1	0.993157	8.16e-05	83.849	62.896	76.176	-0.2216	48346000	37	0.992511	0.993157	O60248	37	O60248	O60248	Protein SOX-15	SOX15	AASSSSGPQEREGAGSPAAPGTLPLEKVKRP	EGAGS(0.993)PAAPGT(0.007)LPLEK	906	9733;9734;9735	9734	UID907	525.587
0.273217	-0.184343	0.423202	-0.0444193	0.206268	0.278342	0.233152	-0.455515	0.136848	-0.621133	-0.27542	-0.369483	0.408277	0.410233	0.334797	0.274053	-0.2162	0.230449	-0.220581	0.181548	S	4	295	By MS/MS	By MS/MS	___1	0.996525	1.91e-44	177.99	164.16	177.99	-0.065396	561970000	227	0.966212	0.996525	O60256	227	O60256	O60256	Phosphoribosyl pyrophosphate synthase-associated protein 2	PRPSAP2	GEAQDAESDLVDGRHSPPMVRSVAAIHPSLE	LGIAVIHGEAQDAES(0.003)DLVDGRHS(0.997)PPMVR	907	24304;24305;24306;24307;24308;24309;24310;24311;24312;24313;24314;24315;24316;25985;25986;25987;25988	24312	UID908	763.119
-0.312993	-0.0952192	0.377624	-0.473691	0.0374524	0.225768	-0.571965	-1.75453	-0.689334	NA	-0.146084	0.444773	0.773828	0.30906	1.14189	0.292428	0.574828	0.406537	0.0549179	0.0610158	S	4	296	By MS/MS	By MS/MS	___1	0.84205	7.03e-07	82.791	70.595	67.184	0.97883	56968000	66	0.713012	0.84205	O60264	66	O60264	O60264	SWI/SNF-related matrix-associated actin-dependent regulator of chromatin subfamily A member 5	SMARCA5	AGPADAEMEEIFDDASPGKQKEIQEPDPTYE	GGPEGVAAQAVAS(0.074)AAS(0.084)AGPADAEMEEIFDDAS(0.842)PGK	908	14935;14937;14938;14939;14940;14941;14942;14944	14942	UID909	843.117
NA	NA	NA	NA	NA	NA	NA	NA	NA	NA	0.0454429	-0.0854814	0.359071	0.400538	0.803392	-0.0541526	0.61711	0.0911243	0.017922	0.00245056	S	3	296	None	By MS/MS	___1	1	5.62e-07	105.9	73.622	105.9	-0.021304	4408900	825	NA	1	O60264	825	O60264	O60264	SWI/SNF-related matrix-associated actin-dependent regulator of chromatin subfamily A member 5	SMARCA5	AQAQKEEQLKIDEAESLNDEELEEKEKLLTQ	IDEAES(1)LNDEELEEK	909	18851	18851	UID910	614.922
NA	NA	NA	NA	NA	NA	NA	NA	NA	NA	1.80529	-0.46947	-0.534809	-0.563817	1.07444	-0.0287342	0.944784	-0.254048	-1.15911	-0.73735	S	2	296	By matching	By MS/MS	___1	0.982045	0.00255977	111.39	63.234	111.39	0.61383	126870000	116	0	0.982045	O60264	116	O60264	O60264	SWI/SNF-related matrix-associated actin-dependent regulator of chromatin subfamily A member 5	SMARCA5	LFAHFIQPAAQKTPTSPLKMKPGRPRIKKDE	T(0.005)PT(0.013)S(0.982)PLK	910	51003;51004;51005	51003	UID911	412.202
0.332966	-0.278391	0.277628	-0.387204	0.217851	-0.419218	0.208392	-0.290886	0.142871	-0.308537	NA	NA	NA	NA	NA	NA	NA	NA	NA	NA	S	3	297	By MS/MS	None	___1	0.810657	0.000150519	72.446	48.615	72.446	0.46161	13966000	265	0.810657	NA	O60271	265	O60271	O60271	C-Jun-amino-terminal kinase-interacting protein 4	SPAG9	NSPEPQKAVEQEDELSDVSQGGSKATTPAST	AVEQEDELS(0.811)DVS(0.183)QGGS(0.007)K	911	5578	5578	UID912	619.93
NA	NA	NA	NA	NA	NA	NA	NA	NA	NA	-0.0676666	-0.151955	0.0581087	0.285935	0.641546	-0.0256322	-0.36112	-0.112085	-0.0726951	-0.44603	S	3	297	None	By MS/MS	___1	0.824064	0.0079278	48.872	30.276	48.872	0.37434	6704200	272	NA	0.824064	O60271	272	O60271	O60271	C-Jun-amino-terminal kinase-interacting protein 4	SPAG9	AVEQEDELSDVSQGGSKATTPASTANSDVAT	AVEQEDELS(0.023)DVS(0.153)QGGS(0.824)K	912	5579	5579	UID913	619.93
NA	NA	NA	NA	NA	NA	NA	NA	NA	NA	-0.928182	0.38405	-0.261587	0.434028	-0.135491	0.872317	-1.03721	0.580821	-0.616326	0.464145	S	3	297	By matching	By MS/MS	___1	0.930377	1.84e-05	92.034	74.117	92.034	-0.093029	180800000	815	0	0.930377	O60271	815	O60271	O60271	C-Jun-amino-terminal kinase-interacting protein 4	SPAG9	GARETDYPAGEDLSESGQVDKASLCGSMTSN	ETDYPAGEDLS(0.07)ES(0.93)GQVDK	914	12026;12027	12026	UID915	673.94
-0.547173	0.350271	-0.612858	0.0549179	-0.773097	0.0988237	-1.05382	-0.544666	-0.825875	-1.24811	-1.47449	0.682753	-0.681284	1.00014	-0.481465	0.790272	-1.03348	0.748633	-1.26812	0.373398	S	3	297	By MS/MS	By MS/MS	___1	1	1.98e-06	136.99	109.32	107.65	0.67997	46335000	109	1	1	O60271	109	O60271	O60271	C-Jun-amino-terminal kinase-interacting protein 4	SPAG9	ALRKHAEEKFIEFEDSQEQEKKDLQTRVESL	FIEFEDS(1)QEQEK	915	13001;13002;13003;13004	13001	UID916	536.887
NA	NA	NA	NA	NA	NA	NA	NA	NA	NA	-0.633904	0.47747	-1.01072	0.0301242	-0.711464	0.144308	-1.09894	-1.1497	-1.50922	1.12479	S	3	297	None	By MS/MS	___1	0.538972	2.25e-05	91.657	62.316	68.41	-1.7694	10104000	594	0.417442	0.538972	O60271	594	O60271	O60271	C-Jun-amino-terminal kinase-interacting protein 4	SPAG9	NAPTSHVTPSVKKRSSTLSQLPGDKSKAFDF	KRS(0.29)S(0.539)T(0.159)LS(0.012)QLPGDK	918	22508	22507	UID919	374.942
0.0163537	-0.33763	0.623211	-0.621422	0.0460021	-0.422462	0.451541	-0.701412	0.894992	-1.63142	-0.578564	-0.288417	-0.0917558	-0.3026	0.840201	0.0482362	0.108892	0.0223323	-0.176071	0.505078	S	2	297	By MS/MS	By MS/MS	___1	0.954821	2.27e-05	100.4	76.978	81.409	-1.9226	103440000	332	0.949947	0.954821	O60271	332	O60271	O60271	C-Jun-amino-terminal kinase-interacting protein 4	SPAG9	IEVQVAQETRNVSTGSAENEEKSEVQAIIES	NVS(0.005)T(0.04)GS(0.955)AENEEK	919	30200;30201;30202;30203	30200	UID920	448.849
0.711407	-1.07088	0.131458	-1.2193	0.116631	-1.06703	-0.928512	-0.503773	-0.163607	0.358959	1.2278	-0.644352	0.130931	0.436375	1.21853	-0.154329	0.758559	-0.208944	-1.37917	-0.615619	S	3	297	By MS/MS	By MS/MS	___1	0.973235	9.09e-05	119.87	89.726	100.56	2.7131	539670000	730	0.973235	0.87654	O60271	730	O60271	O60271	C-Jun-amino-terminal kinase-interacting protein 4	SPAG9	DVAGLDTEGSKQRSASQSSLDKLDQELKEQQ	QRS(0.017)AS(0.973)QS(0.01)SLDK	921	32176;32177;32183;32184;32185;32186;32187;32188;32189;32190;39769;39770;39771	32176	UID922	429.529
0.327342	0.0699771	0.905582	0.336398	0.217603	0.166073	0.79859	-0.643022	-0.165693	-1.34784	-0.88622	-0.433487	0.548634	-0.360471	0.105946	0.0563061	-0.643856	-0.33101	0.18409	-0.463032	S	3	297	By MS/MS	By MS/MS	___1	0.630867	0.000901149	79.201	53.642	79.201	-0.15067	228450000	732	0.630867	0.543811	O60271	732	O60271	O60271	C-Jun-amino-terminal kinase-interacting protein 4	SPAG9	AGLDTEGSKQRSASQSSLDKLDQELKEQQKE	S(0.004)AS(0.037)QS(0.631)S(0.328)LDK	922	32184;32187;32189;39764;39767	39764	UID923	334.81
0.31371	-0.301586	0.898789	0.260267	0.0457225	0.0720372	0.675274	-0.898995	-0.132926	-2.32337	-0.282965	0.288181	0.611456	0.200881	0.396598	0.532167	-0.4369	0.102994	-0.101165	0.021764	S	2	297	By MS/MS	By MS/MS	___1	0.983697	6.31e-07	146.16	69.881	119.87	-0.70142	787210000	733	0.983697	0.974078	O60271	733	O60271	O60271	C-Jun-amino-terminal kinase-interacting protein 4	SPAG9	GLDTEGSKQRSASQSSLDKLDQELKEQQKEL	QRS(0.262)AS(0.717)QS(0.038)S(0.984)LDK	923	32175;32178;32179;32180;32181;32182;32184;32185;32186;32187;32188;32189;32190;39763;39766;39769;39770;39771	39763	UID924	501.711
0.164915	0.0847447	0.225522	0.169027	-0.0500842	0.193456	0.14483	-0.431248	-0.350467	-1.08501	NA	NA	NA	NA	NA	NA	NA	NA	NA	NA	S	3	297	By MS/MS	None	___1	0.982721	0.0149689	46.159	14.52	46.159	-2.3615	5193400	1188	0.982721	NA	O60271	1188	O60271	O60271	C-Jun-amino-terminal kinase-interacting protein 4	SPAG9	TETNKTSGVPGNRPGSVIRVYGDENSDKVTP	T(0.008)S(0.01)GVPGNRPGS(0.983)VIR	924	51566	51566	UID925	492.915
0.407298	-0.0164244	0.343692	-0.181558	0.0335111	-0.320432	0.0294175	-0.631511	0.196481	-0.847492	0.190804	0.059909	0.507414	0.202512	0.103934	0.157432	-0.626313	-0.270869	0.374845	-0.117881	S	2	297	By MS/MS	By MS/MS	___1	0.98765	0.000797354	89.032	64.567	89.032	0.21375	104820000	251	0.935736	0.98765	O60271	251	O60271	O60271	C-Jun-amino-terminal kinase-interacting protein 4	SPAG9	ELSQPRSHTSLKVSNSPEPQKAVEQEDELSD	VS(0.012)NS(0.988)PEPQK	925	54947;54948;54949;54950	54949	UID926	533.234
0.533065	-0.580871	0.315798	-0.197219	-0.139188	-0.645886	-0.841637	-0.21058	-0.498872	-0.981451	NA	NA	NA	NA	NA	NA	NA	NA	NA	NA	S	3	297	By MS/MS	None	___1	0.637423	0.0103031	51.591	36.052	51.591	1.6106	9117900	588	0.637423	NA	O60271	588	O60271	O60271	C-Jun-amino-terminal kinase-interacting protein 4	SPAG9	PVNLKYNAPTSHVTPSVKKRSSTLSQLPGDK	Y(0.003)NAPT(0.004)S(0.006)HVT(0.35)PS(0.637)VK	926	56521	56521	UID927	494.233
0.127237	0.090447	1.29196	-0.209979	0.268315	-0.288699	0.886823	-0.586536	0.694836	-1.87086	NA	NA	NA	NA	NA	NA	NA	NA	NA	NA	S	2	298	By MS/MS	By matching	___1	1	0.00191423	81.002	70.545	81.002	-0.15513	17740000	105	1	0	O60279	105	O60279	O60279	Sushi domain-containing protein 5	SUSD5	WLADGTLGTTVCSKGSGEQQIMRAVDVRIES	GS(1)GEQQIMR	927	16765;16766	16765	UID928	543.226
0.231555	-0.872076	1.2854	-0.607661	0.454913	-0.719709	-0.119416	-0.901877	0.235727	-1.17007	NA	NA	NA	NA	NA	NA	NA	NA	NA	NA	S	3	298	By MS/MS	None	___1	0.99542	0.0242292	40.844	10.863	40.844	-2.588	12120000	325	0.99542	NA	O60279	325	O60279	O60279	Sushi domain-containing protein 5	SUSD5	VDDDTKKQFSAGDNHSGVKLVPGEPETKVIY	QFS(0.005)AGDNHS(0.995)GVK	928	31016	31016	UID929	442.854
-0.1666	-0.277901	0.259303	-0.318884	0.075738	-0.0740006	0.0583859	-0.590375	-0.393046	-1.39544	NA	NA	NA	NA	NA	NA	NA	NA	NA	NA	S	3	299	By MS/MS	None	___1	0.96355	4.4e-39	184.03	162.39	184.03	0.50735	9508700	506	0.96355	NA	O60291	506	O60291	O60291	E3 ubiquitin-protein ligase MGRN1	MGRN1	SSPESFITEEVDESSSPQQGTRAASIENVLQ	ESSSPESFITEEVDES(0.002)S(0.019)S(0.964)PQQGT(0.015)R	929	11920	11920	UID930	898.375
0.25532	0.162597	0.284751	-0.233159	0.398131	-0.231871	0.218347	-0.309771	-0.0954504	-1.04785	0.791689	-0.265813	-0.119589	-0.386355	-0.213153	-0.0107011	-0.474092	-0.22196	-0.362659	-0.268226	S	3	300	By MS/MS	By MS/MS	___1	1	2.15e-06	118.47	89.399	110.97	-0.0043518	80840000	1364	1	1	O60292	1364	O60292	O60292	Signal-induced proliferation-associated 1-like protein 3	SIPA1L3	EAAGRSHHADRRREVSPAPAVAGQSKGYRPK	EVS(1)PAPAVAGQSK	933	12503;12504;37043	12503	UID934	440.878
-0.000952496	0.0194884	0.179766	-0.40878	-0.0626104	-0.461283	0.172872	-0.499585	0.0514416	-1.38101	0.932288	-0.243233	0.240742	0.479955	0.358621	0.240742	0.152118	0.0394191	0.591296	0.447738	S	4	300	By MS/MS	By MS/MS	___1	0.890926	1.98e-06	95.138	78.802	95.138	0.4833	21223000	1534	0.728763	0.890926	O60292	1534	O60292	O60292	Signal-induced proliferation-associated 1-like protein 3	SIPA1L3	IMDNLGPEQERDTGQSPQKGLQRTLSDESLC	LIIMDNLGPEQERDT(0.109)GQS(0.891)PQK	934	24650;24651	24651	UID935	613.041
-0.038347	-0.335881	0.257131	-0.608694	-0.598326	-0.750955	-0.270243	-1.41839	-0.487864	-1.11272	NA	NA	NA	NA	NA	NA	NA	NA	NA	NA	S	4	300	By MS/MS	None	___1	0.761874	2.41e-15	133.76	112.94	133.76	-1.07	25925000	100	0.761874	NA	O60292	100	O60292	O60292	Signal-induced proliferation-associated 1-like protein 3	SIPA1L3	DWPPKREALREHSNPSPSQDTDGTKATKMAH	REALREHS(0.037)NPS(0.762)PS(0.2)QDT(0.001)DGTK	935	33552	33552	UID936	577.011
0.4246	0.0922074	0.171719	-0.55368	0.286408	-0.436959	0.613532	-0.901931	0.204016	-1.34329	0.27739	-0.391531	0.363676	-0.233736	0.351628	0.106348	-0.615619	0.117296	0.0567222	-0.126643	S	2	300	By MS/MS	By MS/MS	___1	0.846058	1.66e-26	186.75	158.98	186.75	-0.37888	198910000	172	0.663697	0.846058	O60292	172	O60292	O60292	Signal-induced proliferation-associated 1-like protein 3	SIPA1L3	RSPGRAFLPLRHRSSSEITLSECDAEDAGEP	S(0.115)S(0.035)S(0.846)EIT(0.003)LS(0.001)ECDAEDAGEPR	936	46901;46902;46903;46904	46904	UID937	1066.92
0.0473989	0.402395	0.265077	-0.445775	0.587173	-0.31982	0.124593	-0.227878	-0.358768	-1.2099	1.1165	-0.578909	0.416407	-0.774898	0.216734	-0.135681	-0.498036	-0.407899	0.261711	-0.65306	S	2	300	By MS/MS	By MS/MS	___1	0.977833	8.9e-19	183.94	140.85	183.94	1.4833	58849000	1544	0.606188	0.977833	O60292	1544	O60292	O60292	Signal-induced proliferation-associated 1-like protein 3	SIPA1L3	RDTGQSPQKGLQRTLSDESLCSGRREPSFAS	T(0.005)LS(0.978)DES(0.017)LCSGR	937	50255;50256	50256	UID938	652.763
0.0486547	0.282973	0.0997664	0.482022	-0.164512	0.479127	0.156138	-0.205364	0.1141	-1.00825	NA	NA	NA	NA	NA	NA	NA	NA	NA	NA	S	2	301	By MS/MS	None	___1	0.741251	2.25e-09	88.133	61.035	88.133	0.10121	10208000	15	0.741251	NA	O60293	15	O60293	O60293	Zinc finger C3H1 domain-containing protein	ZFC3H1	_MATADTPAPASSGLSPKEEGELEDGEISDD	AT(0.019)ADT(0.019)PAPAS(0.053)S(0.167)GLS(0.741)PK	939	5116	5116	UID940	796.864
0.305095	-0.549113	0.0392789	-0.390775	-0.30545	-0.402321	-0.12312	-0.574068	-0.123764	-1.06688	NA	NA	NA	NA	NA	NA	NA	NA	NA	NA	S	5	301	By MS/MS	None	___1	0.927518	1.07e-08	112.65	98.164	110.31	-0.81654	34414000	655	0.927518	NA	O60293	655	O60293	O60293	Zinc finger C3H1 domain-containing protein	ZFC3H1	RAFKPEETSSNSDPPSPPVLNNSHPVPRSNL	RAFKPEET(0.005)S(0.007)S(0.011)NS(0.035)DPPS(0.928)PPVLNNS(0.014)HPVPR	940	32835;32836	32836	UID941	784.877
0.181293	-0.200929	-0.133084	-0.241287	0.0518593	0.146394	0.119555	-0.0277779	-0.033348	-0.719329	NA	NA	NA	NA	NA	NA	NA	NA	NA	NA	S	3	301	By MS/MS	None	___1	0.53638	0.00297808	57.328	27.52	57.328	-0.12456	44024000	352	0.53638	0	O60293	352	O60293	O60293	Zinc finger C3H1 domain-containing protein	ZFC3H1	SQGLQDKEQNLTRRISTSDILSEKKLGEDEE	RIS(0.536)T(0.293)S(0.164)DILS(0.006)EK	941	34916	34916	UID942	443.553
0.421695	-0.165434	0.384823	-0.255839	0.129085	-0.540547	0.467175	-0.627516	0.298658	-1.16615	0.0254541	0.0143553	0.138028	0.109829	0.27035	0.241474	-0.307162	-0.0926785	0.187261	0.202386	S	3	301	By MS/MS	By MS/MS	___1	0.796262	0.000429641	73.022	62.648	51.695	-2.3663	29914000	1046	0.766244	0.796262	O60293	1046	O60293	O60293	Zinc finger C3H1 domain-containing protein	ZFC3H1	VDDEILSGSSRERRRSFLESNYFTKPNLKHT	RRS(0.796)FLES(0.163)NY(0.022)FT(0.019)K	942	37303;37304	37303	UID943	543.259
0.216362	-0.258598	0.622462	-0.0439731	-0.0316069	0.375623	0.0985544	-0.481304	0.327802	-0.961086	0.292664	-0.246395	-0.212969	-0.348115	0.314523	0.23217	-0.751951	-0.0063764	-0.318056	0.212507	S	3	301	By MS/MS	By MS/MS	___1	0.729719	0.0197403	43.77	20.75	43.77	0.058421	8593700	502	0.729719	0	O60293	502	O60293	O60293	Zinc finger C3H1 domain-containing protein	ZFC3H1	RFMKLVGGKRRSRSKSSDPDLRRSLDKQPTD	S(0.73)S(0.27)DPDLRR	943	46234;46235	46234	UID944	342.485
0.370834	0.0244615	0.383829	-0.139872	0.470198	-0.19803	0.301705	-0.565481	0.413052	-1.14714	NA	NA	NA	NA	NA	NA	NA	NA	NA	NA	S	3	303	By MS/MS	By matching	___1	1	0.000148164	72.771	55.071	72.771	0.22547	16143000	368	1	0	O60303	368	O60303	O60303	Katanin-interacting protein	KATNIP	ALQRALLSRKAEQPASPLQDAEGPPAKPWTS	AEQPAS(1)PLQDAEGPPAK	946	1335;1336	1335	UID947	595.94
0.115965	-0.404324	0.313362	-0.00800024	0.32262	-0.0337763	-0.298407	-0.543362	0.448901	-1.11045	NA	NA	NA	NA	NA	NA	NA	NA	NA	NA	S	4	303	By MS/MS	None	___1	0.577155	1.3e-12	119.35	107.03	119.35	-0.70072	12406000	253	0.577155	NA	O60303	253	O60303	O60303	Katanin-interacting protein	KATNIP	TQKDVHGEQETEGRSSPGPDTLVVLEFNPAS	DVHGEQET(0.062)EGRS(0.345)S(0.577)PGPDT(0.016)LVVLEFNPASK	947	8341	8341	UID948	794.62
0.343578	-0.180332	0.405992	-0.319082	0.317767	-0.0749272	0.267596	-0.660635	0.135929	-0.758892	-0.794758	-0.230702	0.0575542	-0.0638313	-0.34716	-0.479452	-0.800651	-0.364366	-0.464684	-0.10953	S	3	303	By MS/MS	By MS/MS	___1	0.995148	0.000129404	75.358	57.441	65.652	0.89306	37404000	660	0.967354	0.995148	O60303	660	O60303	O60303	Katanin-interacting protein	KATNIP	EMAGASGDKELGLGCSPPAETLADAKLSSQG	ELGLGCS(0.995)PPAET(0.005)LADAK	948	10533;10534;10535;10536	10533	UID949	603.609
-0.0640274	-0.639018	0.131589	-0.524832	0.216238	-0.331717	-0.0404079	-0.919834	-0.0707089	-1.65317	-0.159847	-0.435807	0.326767	-0.176707	0.24245	-0.190783	-0.226223	-0.291769	0.441165	-0.235943	S	3	304	By MS/MS	By MS/MS	___1	0.822005	6.09e-14	103.95	91.025	98.002	1.1801	18980000	348	0.822005	0.728573	O60307	348	O60307	O60307	Microtubule-associated serine/threonine-protein kinase 3	MAST3	VPLSHLEEEQPPAPESPESRALVGQSRRKPC	DPLEEMVPLSHLEEEQPPAPES(0.822)PES(0.178)R	949	7595;7596;7597;7598	7598	UID950	1008.45
0.593019	-0.356606	0.402395	-0.109265	0.554343	-0.211966	0.520548	-0.584869	0.171719	-1.19919	NA	NA	NA	NA	NA	NA	NA	NA	NA	NA	S	3	304	By MS/MS	None	___1	0.710923	1.34e-05	94.856	74.193	94.856	-0.27302	8408200	793	0.710923	NA	O60307	793	O60307	O60307	Microtubule-associated serine/threonine-protein kinase 3	MAST3	LNTISLDTMPKFAFSSEDEGVGPGPAGPKRP	FAFS(0.289)S(0.711)EDEGVGPGPAGPK	950	12655	12655	UID951	610.264
1.13914	-0.273814	0.462785	-0.879223	0.646347	-0.822248	0.0966667	-0.445814	0.264717	-0.545866	NA	NA	NA	NA	NA	NA	NA	NA	NA	NA	S	3	304	By MS/MS	By matching	___1	1	0.0203425	44.299	14.364	44.299	1.2979	10745000	1223	1	0	O60307	1223	O60307	O60307	Microtubule-associated serine/threonine-protein kinase 3	MAST3	HPPAPARSPRLRRGQSADKLGTGERLDGEAG	LRRGQS(1)ADK	951	26069;26070	26069	UID952	370.852
0.254594	0.196733	-0.446443	-0.448961	-0.0150972	-0.477141	-0.180577	-0.501708	-0.224418	-0.416115	NA	NA	NA	NA	NA	NA	NA	NA	NA	NA	S	3	304	By MS/MS	None	___1	0.994713	0.00819964	54.65	36.912	54.65	1.8742	4187000	847	0.994713	NA	O60307	847	O60307	O60307	Microtubule-associated serine/threonine-protein kinase 3	MAST3	SADTAALSHARLRSNSIGARHSTPRPLDAGR	LRS(0.005)NS(0.995)IGAR	952	26113	26113	UID953	351.845
0.481919	-0.435066	0.110096	-0.00985837	0.579663	-0.0525807	1.06074	-0.474272	0.376624	-1.62758	-0.874243	-0.455	0.751978	-0.287853	0.335598	0.354226	-0.594661	0.131458	-0.337776	0.198746	S	3	304	By MS/MS	By MS/MS	___1	0.832052	3.35e-06	131.86	110.81	131.86	-1.557	44176000	728	0.832052	0.679361	O60307	728	O60307	O60307	Microtubule-associated serine/threonine-protein kinase 3	MAST3	FLAVQPTPTFAERSFSEDREEGWERSEVDYG	S(0.168)FS(0.832)EDREEGWER	953	41070;41071	41070	UID954	536.211
0.410341	-0.0550516	0.374845	-0.149313	-0.0824536	-0.475515	0.651499	-0.285126	0.146394	-1.30052	NA	NA	NA	NA	NA	NA	NA	NA	NA	NA	S	3	304	By MS/MS	None	___1	1	7.53e-08	115.63	99.868	115.63	-0.5122	14415000	146	1	NA	O60307	146	O60307	O60307	Microtubule-associated serine/threonine-protein kinase 3	MAST3	HFRSSENVLDEEGGRSPRLRPRSRSLSPGRA	SSENVLDEEGGRS(1)PR	954	46275	46275	UID955	571.248
-0.0363188	-0.292811	0.27274	0.1141	0.137766	0.0639171	0.0377336	-0.0132323	0.0593554	-0.398456	-0.91896	-0.450696	-0.179841	0.0123541	-0.444537	-0.402874	-0.851495	-0.0844409	-0.417309	-0.67098	S	3	304	By MS/MS	By MS/MS	___1	0.696193	3.43e-18	159.47	142.73	159.47	-0.65731	22904000	710	0.676832	0.696193	O60307	710	O60307	O60307	Microtubule-associated serine/threonine-protein kinase 3	MAST3	PQFSSCSHRFSKVYSSSEFLAVQPTPTFAER	VY(0.036)S(0.218)S(0.696)S(0.05)EFLAVQPTPTFAER	955	55677;55678	55678	UID956	737.012
0.0632269	-0.415095	-0.241032	-0.336045	-0.272175	-0.567361	-0.615596	-0.660384	-0.255339	-0.733675	NA	NA	NA	NA	NA	NA	NA	NA	NA	NA	S	3	305	By MS/MS	None	___1	0.59607	1.18e-06	98.015	90.023	98.015	-0.72348	10512000	353	0.59607	NA	O60315	353	O60315	O60315	Zinc finger E-box-binding homeobox 2	ZEB2	ISVNGRMRNNIKTGSSPNSVSSSPTNSAITQ	T(0.106)GS(0.249)S(0.596)PNS(0.041)VS(0.007)S(0.001)SPTNSAITQLR	957	49816	49816	UID958	724.337
-0.189812	0.179001	-0.277866	0.130536	-0.408933	0.224164	-0.801782	-0.214558	-0.531594	-0.0460867	0.252416	0.322966	-0.32983	0.700972	0.303927	0.336626	-0.485883	0.200253	-0.589203	0.482745	S	3	305	By MS/MS	By MS/MS	___1	0.994566	8.04e-07	108.18	74.076	104.24	-0.45982	95846000	705	0.994566	0.600779	O60315	705	O60315	O60315	Zinc finger E-box-binding homeobox 2	ZEB2	EWFEQRKVYQYSNSRSPSLERSSKPLAPNSN	VYQYS(0.001)NS(0.004)RS(0.995)PSLER	958	55674;55675	55675	UID959	589.268
0.189287	-0.330647	0.305562	-0.118711	-0.0648873	-0.611667	0.0277203	-0.524998	-0.283071	-1.57269	0.418568	0.0805212	0.777367	0.553557	0.851759	0.665575	0.687777	0.575796	0.734048	0.258459	S	5	306	By MS/MS	By MS/MS	___1	0.643462	1.05e-23	149.2	120.27	76.611	-0.13398	22694000	527	0.545574	0.643462	O60318	527	O60318	O60318	Germinal-center associated nuclear protein	MCM3AP	KPFSLKEKKPGDGEVSPSTEDAPFQHSPLGK	KPGDGEVS(0.643)PS(0.275)T(0.075)EDAPFQHS(0.007)PLGK	959	21994;21996	21995	UID960	615.782
0.283211	-0.562815	0.682753	0.350158	0.167101	-0.439344	0.383276	-0.492606	0.640898	-1.10902	-0.864649	-0.228334	-1.23691	-0.107399	-0.881853	-0.333189	-1.83377	-0.897517	-1.35542	-0.463231	S	3	307	By MS/MS	By MS/MS	___1	0.693417	1.16e-08	109.25	101.06	102.57	-0.57505	34139000	1659	0.679471	0.693417	O60333	1659	O60333	O60333	Kinesin-like protein KIF1B	KIF1B	NSLDQKTPEANSRASSPCPEFEQFQIVPAVE	AS(0.307)S(0.693)PCPEFEQFQIVPAVETPYLAR	961	4933;4934;4935;4936	4933	UID962	939.438
0.231801	-0.476438	0.681764	-0.600862	0.28629	-0.741807	0.712112	-0.825082	0.532866	-1.85486	NA	NA	NA	NA	NA	NA	NA	NA	NA	NA	S	3	307	By MS/MS	By matching	___1	1	0.00084932	66.826	41.236	66.826	1.0428	17352000	1487	1	0	O60333	1487	O60333	O60333	Kinesin-like protein KIF1B	KIF1B	VRGEENLAGWRPRGDSLILEHQWELEKLELL	GDS(1)LILEHQWELEK	962	14324;14325;14326	14324	UID963	592.945
0.230572	0.19774	0.583712	0.219587	0.138814	0.00302647	0.215244	-0.148161	0.198871	-0.808564	0.0909888	-0.247662	0.188907	0.0901759	0.259062	0.260146	-0.317768	0.0852886	-0.302404	-0.438855	S	3	307	By MS/MS	By MS/MS	___1	0.995214	2.35e-12	163.59	142.68	89.507	0.49114	135330000	1454	0.991286	0.995214	O60333	1454	O60333	O60333	Kinesin-like protein KIF1B	KIF1B	TGIYELSLCKMSDTGSPGMQRRRRKILDTSV	MSDT(0.004)GS(0.995)PGMQRR	963	28506;28507;28508;28509;28510;28511;28512;28513	28506	UID964	623.733
NA	NA	NA	NA	NA	NA	NA	NA	NA	NA	-1.2281	0.134089	-0.0421746	0.406537	-0.47323	0.10044	-0.928292	0.596267	-0.04883	-0.0352096	S	2	307	By MS/MS	By MS/MS	___1	0.987854	0.00242548	83.081	48.86	78.116	0.1945	20114000	1057	0.971561	0.987854	O60333	1057	O60333	O60333	Kinesin-like protein KIF1B	KIF1B	NQSDFSSVAMTRSGLSLEELRIVEGQGQSSE	S(0.012)GLS(0.988)LEELR	964	41488;41489	41489	UID965	542.258
0.214125	-0.138473	-0.256804	-0.397125	-0.130129	-0.507439	-0.240469	-0.337685	-0.211431	-0.224553	NA	NA	NA	NA	NA	NA	NA	NA	NA	NA	S	4	308	By MS/MS	None	___1	0.536479	6.46e-35	165.49	146.16	165.49	1.7128	14477000	1261	0.536479	NA	O60336	1261	O60336	O60336	Mitogen-activated protein kinase-binding protein 1	MAPKBP1	SYQNPTTSSMAKISRSISVGENLGLVAEPQA	S(0.536)IS(0.464)VGENLGLVAEPQAHAPIRVSPLSK	965	42338	42338	UID966	713.128
-0.363197	-0.347564	0.557974	-0.230008	0.317651	-0.0617971	0.51783	-0.768592	0.144699	-2.08302	-0.529843	-0.404496	0.579373	-0.201344	0.643949	0.0999011	-0.143421	-0.150369	0.496513	0.308594	S	3	309	By MS/MS	By MS/MS	___1	0.978963	2.35e-31	166.35	152.12	83.423	1.3163	238860000	131	0.978963	0.919319	O60341	131	O60341	O60341	Lysine-specific histone demethylase 1A	KDM1A	AKVEYREMDESLANLSEDEYYSEEERNAKAE	EMDES(0.006)LANLS(0.979)EDEY(0.008)Y(0.004)S(0.003)EEER	966	10753;10754;10755;10756;10757;10758;10759;10760;10761;10762;10763;10764	10763	UID967	971.035
-0.310898	0.158725	0.10541	0.170951	0.182184	-0.0354018	-0.402989	0.017922	-0.268487	-1.28374	0.198871	-0.0684985	-0.0205453	0.0497701	0.44869	-0.179727	0.0899048	-0.197368	-0.458763	0.18053	S	5	309	By MS/MS	By MS/MS	___1	0.982249	9.36e-20	130.16	125.04	111.21	0.14374	362310000	69	0.982249	0.982206	O60341	69	O60341	O60341	Lysine-specific histone demethylase 1A	KDM1A	AVGERTPRKKEPPRASPPGGLAEPPGSAGPQ	EPPRAS(0.982)PPGGLAEPPGS(0.013)AGPQAGPT(0.002)VVPGS(0.001)AT(0.001)PMET(0.001)GIAET(0.001)PEGR	968	11100;11101;11102;11103;11104;11105;11106;11107	11107	UID969	871.819
-0.374187	-0.189285	0.131063	-0.429887	-0.268834	-0.40032	0.0356239	-0.587359	-0.129797	-1.33741	0.13606	0.033652	0.216362	0.0683268	0.585732	0.174406	0.0701146	0.0461418	-0.275228	-0.0184396	S	4	309	By MS/MS	By MS/MS	___1	0.991341	6.75e-07	90.363	82.096	90.363	-0.36932	206200000	166	0.982622	0.991341	O60341	166	O60341	O60341	Lysine-specific histone demethylase 1A	KDM1A	LPPPPPQAPPEEENESEPEEPSGVEGAAFQS	KLPPPPPQAPPEEENES(0.991)EPEEPS(0.007)GVEGAAFQS(0.002)R	969	21665;21666;21667;21668;21669;21670	21667	UID970	902.412
0.0326651	0.0985544	0.00518438	0.00158601	-0.4856	-0.547763	0.68912	-0.499851	0.233029	-1.70214	-0.226493	0.349139	0.202386	-0.10841	0.0683268	0.32112	-0.762657	0.516318	-0.115707	0.0233263	S	2	310	By MS/MS	By MS/MS	___1	1	0.00636712	61.958	39.931	61.958	-0.14506	67409000	666	1	1	O60343	666	O60343	O60343	TBC1 domain family member 4	TBC1D4	KRKLNLQDGRAQGVRSPLLRQSSSEQCSNLS	AQGVRS(1)PLLR	970	3572;3573;3574;3575;3576	3572	UID971	392.88
0.684998	0.161565	0.342669	-0.171157	-0.464146	-0.699747	0.930927	-0.312205	0.57056	-1.70266	-0.466397	0.428786	0.275126	0.0483758	-0.644442	0.286999	-1.29368	0.415434	-0.334152	0.276318	S	3	310	By MS/MS	By MS/MS	___1	0.999764	1.35e-05	134.59	81.074	114.31	-0.58164	77394000	588	0.999764	0.998968	O60343	588	O60343	O60343	TBC1 domain family member 4	TBC1D4	NIFSRGANRMRGRLGSVDSFERSNSLASEKD	GRLGS(1)VDSFER	971	16513;16514;24496	24496	UID972	545.234
-0.501279	-0.607331	0.037593	0.115699	0.687509	-0.252106	0.316841	-0.448056	-0.270295	-1.77014	NA	NA	NA	NA	NA	NA	NA	NA	NA	NA	S	2	310	By MS/MS	None	___1	0.995388	0.000718694	94.363	47.956	94.363	1.1872	9032100	591	0.995388	NA	O60343	591	O60343	O60343	TBC1 domain family member 4	TBC1D4	SRGANRMRGRLGSVDSFERSNSLASEKDYSP	LGS(0.005)VDS(0.995)FER	972	24495	24495	UID973	545.234
0.167872	-0.262988	0.516923	-0.294986	-0.71111	-0.645367	0.54201	-0.222869	-0.431442	-1.2363	0.114367	0.45628	0.248656	0.186374	0.0612924	0.127105	-0.468851	0.534858	-0.235042	-0.477221	S	4	310	By MS/MS	By MS/MS	___1	0.976714	2.65e-10	137.81	91.069	83.964	0.11123	44646000	341	0.976714	0.877914	O60343	341	O60343	O60343	TBC1 domain family member 4	TBC1D4	VHEGSQKSQPRRRHASAPSHVQPSDSEKNRT	HAS(0.977)APS(0.023)HVQPSDSEK	973	17856;17857;17858;17859	17856	UID974	552.905
NA	NA	NA	NA	NA	NA	NA	NA	NA	NA	-0.307376	0.142348	-0.424262	-0.396669	-0.727714	-0.173547	-1.8725	1.23842	-0.327946	-0.599921	S	3	310	None	By MS/MS	___1	0.697417	6.02e-07	127.2	104.51	127.2	0.42985	10897000	570	0.49466	0.697417	O60343	570	O60343	O60343	TBC1 domain family member 4	TBC1D4	KLDILKNKAKRSLTSSLENIFSRGANRMRGR	RSLT(0.002)S(0.3)S(0.697)LENIFSR	975	37898	37898	UID976	530.594
NA	NA	NA	NA	NA	NA	NA	NA	NA	NA	0.195348	0.37529	1.039	0.797594	0.925544	0.147697	0.586116	0.0255958	0.173255	0.151729	S	3	310	By matching	By MS/MS	___1	0.670634	2.67e-05	79.395	52.978	79.395	-0.91632	23687000	754	0	0.670634	O60343	754	O60343	O60343	TBC1 domain family member 4	TBC1D4	ESSDGEGRKRTSSTCSNESLSVGGTSVTPRR	RT(0.068)S(0.068)S(0.068)T(0.068)CS(0.671)NES(0.043)LS(0.01)VGGT(0.002)S(0.001)VT(0.001)PR	976	38973;38974	38973	UID977	755.006
-0.076615	-0.114394	0.133564	0.0207689	-0.12367	-0.554443	0.259182	-0.486509	-0.13949	-1.20543	NA	NA	NA	NA	NA	NA	NA	NA	NA	NA	S	2	310	By MS/MS	None	___1	0.724502	0.00205205	92.112	41.053	92.112	1.6843	17913000	595	0.724502	NA	O60343	595	O60343	O60343	TBC1 domain family member 4	TBC1D4	NRMRGRLGSVDSFERSNSLASEKDYSPGDSP	S(0.725)NS(0.191)LAS(0.084)EK	977	43865	43865	UID978	458.195
NA	NA	NA	NA	NA	NA	NA	NA	NA	NA	-0.248913	0.182565	0.889006	0.175557	0.0339339	0.344033	-1.32283	0.203139	-0.220278	-0.140173	S	2	310	None	By MS/MS	___1	0.763384	0.00654739	74.533	43.615	74.533	1.5069	25152000	600	NA	0.763384	O60343	600	O60343	O60343	TBC1 domain family member 4	TBC1D4	RLGSVDSFERSNSLASEKDYSPGDSPPGTPP	S(0.057)NS(0.18)LAS(0.763)EK	978	43866	43866	UID979	458.195
0.446574	-0.202539	0.609188	-0.0648571	0.423955	-0.448568	-0.0847468	-0.372337	-0.105334	-0.419874	1.09363	-0.241356	0.532167	-0.733939	0.836974	-0.0960979	0.385707	-0.41523	-0.458763	-0.390472	S	4	312	By MS/MS	By MS/MS	___1	0.673693	3.04e-08	107.63	91.612	107.63	0.57697	42633000	629	0	0.673693	O60353	629	O60353	O60353	Frizzled-6	FZD6	DCGEPASPAASISRLSGEQVDGKGQAGSVSE	LREQDCGEPAS(0.042)PAAS(0.082)IS(0.203)RLS(0.674)GEQVDGK	981	25919;25920	25919	UID982	735.091
-1.20503	0.0812032	-1.24168	1.40158	-1.52139	0.414677	-1.08042	1.37807	-1.82123	-0.497058	-1.55941	1.11283	-1.37112	1.12188	-1.25981	0.396269	-1.32927	1.29478	-1.52841	0.383165	S	3	313	By MS/MS	By MS/MS	___1	1	0.00860685	57.598	9.775	57.598	0.41637	30378000	73	0	1	O60356	73	O60356	O60356	Nuclear protein 1	NUPR1	SPGGHERKLVTKLQNSERKKRGARR______	LQNS(1)ERK	982	25794;25795	25794	UID983	318.818
NA	NA	NA	NA	NA	NA	NA	NA	NA	NA	-0.29465	0.377735	-0.642527	0.497127	0.447526	0.896466	-0.443929	-0.279004	-0.904764	0.634407	S	3	314	None	By MS/MS	___1	0.806567	0.00678311	50.215	29.776	50.215	1.2274	2899000	380	NA	0.806567	O60381	380	O60381	O60381	HMG box-containing protein 1	HBP1	SAVYVLSSMARQRRASLSCGGPGGQDFARSG	QRRAS(0.807)LS(0.193)CGGPGGQDFAR	983	32147	32147	UID984	667.302
-0.180201	-0.393349	0.465295	-0.494312	0.114234	-0.277219	-0.0190827	-0.327566	-0.0451784	-1.01745	-0.708774	-0.778086	-0.00488457	0.53077	0.0911243	-0.0887609	-0.351314	-0.0353574	0.399773	-0.238221	S	3	316	By MS/MS	By MS/MS	___1	0.731591	0.000260856	82.55	50.911	82.55	-0.73082	22333000	689	0.711567	0.731591	O60447	689	O60447	O60447	Ecotropic viral integration site 5 protein homolog	EVI5	QKEEGKLQGQLNKSDSNQYIGELKDQIAELN	S(0.263)DS(0.732)NQY(0.005)IGELK	985	40297;40299	40299	UID986	445.194
1.04824	-0.82133	0.762817	-0.150193	0.520246	-0.0181035	1.17242	-0.755356	1.04907	-1.92226	0.0736831	-0.327729	0.37629	0.0603242	0.117562	0.273934	-0.289739	-0.367788	-0.50496	0.278223	S	3	318	By MS/MS	By MS/MS	___1	0.938093	0.000151484	113.61	78.405	113.61	-0.13054	19719000	72	0.938093	0.918545	O60493	72	O60493	O60493	Sorting nexin-3	SNX3	LPIFKLKESTVRRRYSDFEWLRSELERESKV	RY(0.062)S(0.938)DFEWLR	989	39356;39357	39356	UID990	451.199
-0.0038861	0.464982	0.0224743	-0.152997	0.293017	-0.559005	0.378955	-0.556818	0.013355	-1.94647	-0.902281	0.117562	0.753433	0.256648	0.311852	0.313014	-0.231176	0.261832	-0.16537	0.370611	S	3	319	By MS/MS	By MS/MS	___1	0.999995	2.75e-45	192.18	164.46	192.18	0.20189	116740000	364	0.999995	0.999955	O60502	364	O60502	O60502	Protein O-GlcNAcase	OGA	EDSTVSIQIKLENEGSDEDIETDVLYSPQMA	LENEGS(1)DEDIETDVLYSPQMALK	990	23774;23775;23776;23777;23778;23779;23780;23781;23782;23783	23777	UID991	892.726
0.120219	-0.250526	0.595217	0.357383	0.0593554	-0.198427	-0.307287	-0.545803	0.0619835	-1.46845	-2.07655	-0.494353	-0.141112	-1.18922	-1.30436	0.711935	-2.37872	0.388796	-2.42252	0.773996	S	3	320	By MS/MS	By MS/MS	___1	1	0.00985099	56.432	6.7164	56.432	-0.45326	80317000	1307	1	0	O60503	1307	O60503	O60503	Adenylate cyclase type 9	ADCY9	SLGSDSSTQAKDAHLSPKRPWKEPVKAEERG	DAHLS(1)PK	991	6197;6198;6199	6197	UID992	283.129
-0.133638	0.116498	0.54962	0.279887	0.091666	-0.0758393	0.484705	-0.105954	0.158466	-1.15795	0.387804	0.682663	0.0710762	0.626579	0.113834	0.325271	-0.333062	0.563744	-0.340094	0.498149	S	3	320	By MS/MS	By MS/MS	___1	0.990858	1.18e-07	131.56	101.48	104.45	0.23856	32942000	1257	0.990858	0.984246	O60503	1257	O60503	O60503	Adenylate cyclase type 9	ADCY9	YPKCTDHRVIPQHQLSISPDIRVQVDGSIGR	VIPQHQLS(0.991)IS(0.009)PDIR	992	53594;53595	53595	UID993	561.626
0.11929	-0.733867	0.0930192	-0.278006	0.376624	-0.111212	-1.11363	-0.0778631	-0.394885	-0.559516	0.00245056	-0.446109	-0.0177091	1.20439	0.424707	-0.026543	0.170566	0.345056	-0.877367	0.0367495	S	3	321	By MS/MS	By MS/MS	___1	0.98276	0.000628265	79.633	41.34	79.633	-0.89209	17590000	299	0.966965	0.98276	O60504	299	O60504	O60504	Vinexin	SORBS3	AELDKDLRAIETRLPSPKSSPAPRRAPEQRP	AIET(0.017)RLPS(0.983)PK	993	2236;2237	2237	UID994	397.876
0.42503	0.142217	0.668119	-0.508793	0.36793	-0.416577	0.736388	-0.396081	0.631151	-1.13885	-0.152115	-0.0593746	-0.005652	0.11836	0.566572	-0.10953	-0.200515	-0.0958204	-0.8356	-0.381743	S	2	321	By MS/MS	By MS/MS	___1	0.992826	3.65e-27	198.48	158.01	198.48	-0.54804	1590200000	530	0.992826	0.975703	O60504	530	O60504	O60504	Vinexin	SORBS3	EPRLRLCDDGPQLPTSPRLTAAARSARHPSS	LCDDGPQLPT(0.007)S(0.993)PR	996	23319;23320;23321;23322;23324;23326;25971;25972;25973;25974;25975;25976;25977;25978;25979;25981;25982	23320	UID997	768.332
0.106214	-0.0440475	0.202261	-0.142322	0.139339	-0.226983	1.02779	-0.6739	0.819586	-1.15486	NA	NA	NA	NA	NA	NA	NA	NA	NA	NA	S	3	321	By MS/MS	None	___1	0.594566	0.000200564	76.391	45.563	76.391	0.28002	10652000	544	0.594566	0.416874	O60504	544	O60504	O60504	Vinexin	SORBS3	TSPRLTAAARSARHPSSPSALRSPADPIDLG	S(0.009)ARHPS(0.595)S(0.367)PS(0.029)ALR	997	39632	39632	UID998	449.217
NA	NA	NA	NA	NA	NA	NA	NA	NA	NA	-0.416519	-0.847648	-0.375908	1.17683	-0.222044	-0.0315479	-0.447643	-0.0201649	-0.885473	1.05401	S	2	322	By matching	By MS/MS	___1	1	0.00241938	98.033	68.224	98.033	-0.14254	4360000	249	0	1	O60506;O43390	249;252	O60506	O60506	Heterogeneous nuclear ribonucleoprotein Q;Heterogeneous nuclear ribonucleoprotein R	SYNCRIP;HNRNPR	IGVCISVANNRLFVGSIPKSKTKEQILEEFS	LFVGS(1)IPK	999	24099;24100	24099	UID1000	470.749
0.405557	0.605589	-0.0023102	-0.34236	0.300651	-0.385808	-0.0619928	-0.457039	-0.173498	0.0518593	0.481506	-0.122805	-0.515934	-0.224503	-0.0122135	0.0281448	-0.261362	-0.133369	-0.699794	0.0881415	S	2	323	By MS/MS	By MS/MS	___1	0.777272	0.0161546	56.916	33.359	42.348	1.0387	10004000	279	0.554051	0.777272	O60507	279	O60507	O60507	Protein-tyrosine sulfotransferase 1	TPST1	SVLHHEEMIGKAGGVSLSKVERSTDQVIKPV	AGGVS(0.777)LS(0.223)K	1001	1768;1769	1768	UID1002	399.691
NA	NA	NA	NA	NA	NA	NA	NA	NA	NA	1.01185	-0.0440921	-0.244941	0.0614305	0.956428	-0.0915406	0.245496	0.0294175	-1.18108	-0.240043	S	3	324	None	By MS/MS	___1	0.76892	1.1e-15	138.02	114.92	138.02	-0.81193	48300000	43	0.33068	0.76892	O60508	43	O60508	O60508	Pre-mRNA-processing factor 17	CDC40	RCPLPAADSLMHLTKSPSSKPSLAVAVDSAP	S(0.769)PS(0.162)S(0.068)KPS(0.001)LAVAVDSAPEVAVK	1002	44681;44682	44682	UID1003	707.028
NA	NA	NA	NA	NA	NA	NA	NA	NA	NA	-0.696424	0.108625	-0.383304	0.71396	-0.386054	0.31034	-0.986502	0.255078	-0.972818	0.793521	S	4	325	None	By MS/MS	___1	0.950002	3.08e-08	107.52	96.616	107.52	-0.74609	29583000	792	NA	0.950002	O60524	792	O60524	O60524	Ribosome quality control complex subunit NEMF	NEMF	YPDTTIDLSHLQPQRSIQKLASKEESSNSSD	DEGEETLNY(0.001)PDT(0.01)T(0.022)IDLS(0.017)HLQPQRS(0.95)IQK	1003	6509;6511	6509	UID1004	802.626
0.0224743	-0.115691	-0.000274166	-0.161879	0.138814	-0.0596002	-0.135031	-0.442046	-0.077726	-1.10597	-0.376208	0.0267293	0.120352	0.135666	-0.0961287	0.383939	-0.766897	-0.0306487	-0.482089	0.652785	S	3	325	By MS/MS	By MS/MS	___1	0.806883	7.74e-08	115.42	95.58	115.42	0.65921	50661000	831	0.806883	0.656001	O60524	831	O60524	O60524	Ribosome quality control complex subunit NEMF	NEMF	LSAKERREMKKKKLPSDSGDLEALEGKDKEK	KLPS(0.807)DS(0.193)GDLEALEGK	1005	21672;21673;21674;21675;21676	21672	UID1006	546.926
-0.115113	-0.522074	0.719665	-0.271287	0.183582	0.0207689	0.603597	-0.710449	0.397912	-1.66123	-1.22945	-0.274826	0.362666	-0.248228	0.177344	0.163112	-0.865175	0.306496	0.473423	0.167358	S	3	325	By MS/MS	By MS/MS	___1	0.891745	4.42e-12	131.04	112.94	131.04	1.1385	32040000	417	0.860707	0.891745	O60524	417	O60524	O60524	Ribosome quality control complex subunit NEMF	NEMF	QTNHVTMLLRNPYLLSEEEDDDVDGDVNVEK	NPY(0.108)LLS(0.892)EEEDDDVDGDVNVEK	1006	29709;29710	29710	UID1007	825.343
0.0758749	-0.0877947	0.240253	-0.138219	0.306496	-0.0733174	0.145612	-0.612638	0.436055	-0.917434	-0.581087	0.187388	0.799833	0.292193	-0.520852	0.179766	-0.750348	0.0846086	-0.0704059	0.22231	S	2	326	By MS/MS	By MS/MS	___1	0.995658	7.25e-06	143	92.642	62.633	-3.7967	172920000	38	0.995658	0.990128	O60551	38	O60551	O60551	Glycylpeptide N-tetradecanoyltransferase 2	NMT2	GIDGDNEEETEHAKGSPGGYLGAKKKKKKQK	GS(0.996)PGGY(0.004)LGAK	1007	16979;16980;16981;16982	16981	UID1008	493.721
NA	NA	NA	NA	NA	NA	NA	NA	NA	NA	0.101381	-0.00440699	0.232047	0.227495	0.844145	0.357045	-2.89e-05	-0.0622789	-0.28058	-0.139204	S	2	326	None	By MS/MS	___1	0.509259	0.00135566	69.352	37.023	69.352	-1.7793	21992000	70	NA	0.509259	O60551	70	O60551	O60551	Glycylpeptide N-tetradecanoyltransferase 2	NMT2	KKEKPNSGGTKSDSASDSQEIKIQQPSKNPS	S(0.169)DS(0.275)AS(0.509)DS(0.047)QEIK	1009	40241	40241	UID1010	623.745
-0.0169353	-0.211481	0.604071	0.0394191	0.0360461	0.0954519	-0.0734692	-0.606979	-0.277132	-1.81797	0.249142	-0.191739	0.528371	0.0483758	0.794603	0.47228	-0.248896	0.0425042	-0.107057	-0.13016	S	3	328	By MS/MS	By MS/MS	___1	1	8.57e-17	152	127.73	152	-0.034172	39489000	13	1	0.999997	O60573	13	O60573	O60573	Eukaryotic translation initiation factor 4E type 2	EIF4E2	___MNNKFDALKDDDSGDHDQNEENSTQKDG	DDDS(1)GDHDQNEENSTQK	1010	6376;6377	6376	UID1011	671.903
-0.141366	-0.83877	0.323082	-0.201659	-0.127463	-0.2121	0.509341	-0.424707	0.00532815	-0.689567	0.461738	0.028852	-0.228824	-0.455811	-0.013509	-0.101676	-0.500463	0.0318186	-0.368197	0.0214797	S	3	329	By MS/MS	By MS/MS	___1	0.864272	0.000391254	80.469	55.02	57.174	1.3158	49362000	549	0.864272	0.690195	O60583	549	O60583	O60583	Cyclin-T2	CCNT2	RHSSSDEGSGKSKHSSPHISRDHKEKHKEHP	HS(0.133)S(0.864)PHIS(0.003)R	1012	18475;18476;18477;18480;18481	18477	UID1013	276.929
0.0858326	-0.368532	0.312084	-0.490071	-0.198461	-0.449986	-0.127589	-0.608848	-0.332698	-1.02959	NA	NA	NA	NA	NA	NA	NA	NA	NA	NA	S	3	329	By MS/MS	None	___1	0.806028	1.47e-14	139.59	102.75	116.45	0.062759	77056000	480	0.806028	0.479065	O60583	480	O60583	O60583	Cyclin-T2	CCNT2	HKQGQSQAASSSSVTSPIKMKIPIANTEKYM	QGQSQAAS(0.002)S(0.01)S(0.043)S(0.027)VT(0.112)S(0.806)PIK	1013	31125	31126	UID1014	581.603
-0.254135	0.0601858	0.349705	-0.0176945	0.136454	0.121148	0.207768	-0.120592	0.042084	-0.497201	NA	NA	NA	NA	NA	NA	NA	NA	NA	NA	S	2	330	By MS/MS	By matching	___1	0.850332	0.0238787	56.359	13.275	40.432	3.5336	99608000	144	0.850332	0	O60610	144	O60610	O60610	Protein diaphanous homolog 1	DIAPH1	LYTSKAGMSQKESSKSAMMYIQELRSGLRDM	S(0.85)AMMY(0.15)IQELR	1014	39584;39585;39586	39584	UID1015	677.775
-0.015695	-0.492302	0.0779266	-0.699138	0.168514	-0.595991	0.0489336	-0.584696	-0.183441	-1.57102	0.667665	0.240742	0.0275787	-0.208694	0.495081	-0.109188	-0.16942	-0.281281	-0.770781	0.793938	S	3	331	By MS/MS	By MS/MS	___1	0.999876	2.14e-05	105.19	73.555	105.19	-0.97831	34711000	457	0.999828	0.999876	O60658	457	O60658	O60658	High affinity cAMP-specific and IBMX-insensitive 3',5'-cyclic phosphodiesterase 8A	PDE8A	NDLVGGLMSDGLRRLSGNEYVLSTKNTQMVS	RLS(1)GNEYVLSTK	1015	35562;35563	35563	UID1016	482.904
-0.131692	-0.685014	-0.925906	-0.0855579	-0.807452	-0.155132	0.283685	0.274649	-0.482855	-0.82212	-1.41904	-0.32887	-1.21294	-0.511691	-0.109857	1.55257	-1.23606	-0.700029	-1.44654	0.0610158	S	3	332	By MS/MS	By MS/MS	___1	0.786241	5.95e-10	117.43	98.052	117.43	3.0101	45842000	130	0.623502	0.786241	O60664	130	O60664	O60664	Perilipin-3	PLIN3	EKVLADTKELVSSKVSGAQEMVSSAKDTVAT	ELVS(0.046)S(0.16)KVS(0.786)GAQEMVS(0.006)S(0.002)AK	1016	10740;10741;10742	10741	UID1017	639.639
NA	NA	NA	NA	NA	NA	NA	NA	NA	NA	-0.890091	0.152768	0.0297002	-0.154795	0.137372	0.350497	-0.0768889	-0.358713	-0.185261	0.777956	S	3	332	By matching	By MS/MS	___1	0.705324	3.95e-05	92.671	71.437	92.671	-1.1696	10292000	217	0	0.705324	O60664	217	O60664	O60664	Perilipin-3	PLIN3	NHLPLTDAELARIATSLDGFDVASVQQQRQE	IAT(0.294)S(0.705)LDGFDVASVQQQR	1017	18794;18795	18794	UID1018	638.97
NA	NA	NA	NA	NA	NA	NA	NA	NA	NA	-0.485782	-0.0439731	-0.0014001	-0.0718155	0.00906043	-0.230736	-0.631176	-0.153735	0.168642	-0.0214529	S	3	334	By matching	By MS/MS	___1	0.872023	9.41e-05	70.449	55.679	70.449	2.3266	6590300	25	0	0.872023	O60675	25	O60675	O60675	Transcription factor MafK	MAFK	ALKVKKEAGENAPVLSDDELVSMSVRELNQH	EAGENAPVLS(0.872)DDELVS(0.09)MS(0.038)VR	1019	8632;8633	8632	UID1020	733.328
-0.297307	0.579373	-0.12926	0.140124	-0.813347	0.344942	-0.326661	-0.296634	0.228111	-0.975368	-0.132009	0.895613	-0.546583	0.305095	-1.08329	0.0784732	-1.4493	-1.61004	0.361768	1.324	S	3	335	By MS/MS	By MS/MS	___1	1	0.00327761	86.898	12.733	86.898	-0.28617	60066000	261	1	1	O60683	261	O60683	O60683	Peroxisome biogenesis factor 10	PEX10	RKEWRLHRGLSHRRASLEERAVSRNPLCTLC	RAS(1)LEER	1020	33137;33138	33138	UID1021	314.146
0.372172	-0.274372	0.596172	-0.335335	0.420078	-0.389262	0.334339	-0.591614	0.326882	-1.61427	-0.0200186	-0.793782	0.0271541	0.000721115	0.167101	0.0529723	-0.70221	-0.207211	0.0126402	-0.362306	S	2	336	By MS/MS	By MS/MS	___1	0.959405	0.000904271	87.298	65.834	60.547	0.22984	61437000	6	0.959405	0.959405	O60684	6	O60684	O60684	Importin subunit alpha-7	KPNA6	__________METMASPGKDNYRMKSYKNNA	MET(0.041)MAS(0.959)PGK	1021	27825;27826;27827	27827	UID1022	537.206
0.288772	0.751464	-0.219959	-0.255133	-0.118054	-0.278619	-0.471769	-0.565033	-0.403962	-0.735692	NA	NA	NA	NA	NA	NA	NA	NA	NA	NA	S	4	339	By MS/MS	None	___1	0.650421	8.35e-07	99.871	84.782	99.871	-0.85012	6205300	19	0.650421	NA	O60711	19	O60711	O60711	Leupaxin	LPXN	LDALLEELERSTLQDSDEYSNPAPLPLDQHS	S(0.077)T(0.077)LQDS(0.65)DEY(0.115)S(0.079)NPAPLPLDQHS(0.001)RK	1023	47798	47798	UID1024	670.308
-0.0444342	0.693498	0.25689	-0.0053189	0.399445	-0.51614	0.800496	-1.02906	0.54201	-1.54397	-0.052461	-0.0614056	-0.467553	-0.240759	-0.942695	0.272023	-1.16913	1.00202	-0.0687254	0.624522	S	3	340	By MS/MS	By MS/MS	___1	1	3.44e-16	165.44	141.15	157.47	-0.25302	118900000	252	1	0.999999	O60716	252	O60716	O60716	Catenin delta-1	CTNND1	IEERYRPSMEGYRAPSRQDVYGPQPQVRVGG	APS(1)RQDVYGPQPQVR	1024	3364;3365	3365	UID1025	593.284
-0.359527	0.0299829	0.246712	0.0867838	0.386038	0.0751904	0.354678	-0.41862	0.116631	-1.40901	NA	NA	NA	NA	NA	NA	NA	NA	NA	NA	S	3	340	By MS/MS	By matching	___1	0.916678	2.95e-26	146.78	140.12	139.26	-0.20578	46839000	288	0.916678	0.49054	O60716	288	O60716	O60716	Catenin delta-1	CTNND1	HRFHPEPYGLEDDQRSMGYDDLDYGMMSDYG	S(0.917)MGY(0.072)DDLDY(0.011)GMMSDYGTAR	1025	12972;43581;43582;43583	12972	UID1026	953.631
-0.531302	0.261471	-0.22624	0.242328	0.463413	0.124725	-0.225329	-0.0958512	-0.926427	-1.73207	0.29066	-0.574863	-0.187444	-0.162025	0.00561564	0.0701146	-0.577229	0.703809	0.0601858	0.130799	S	3	340	By MS/MS	By MS/MS	___1	0.893067	4.53e-05	88.57	56.02	62.847	0.40322	203980000	920	0.893067	0.828374	O60716	920	O60716	O60716	Catenin delta-1	CTNND1	STPNERGDHNRTLDRSGDLGDMEPLKGTTPL	T(0.107)LDRS(0.893)GDLGDMEPLK	1026	50060;50061;50062;50063;50064	50061	UID1027	576.262
0.179256	0.181802	-0.096684	-0.345161	0.610511	-0.281895	-0.261258	0.677621	-0.460886	0.0614305	1.43536	-0.259806	-1.3255	-1.93517	0.0546401	-0.545592	0.116232	-1.3129	-0.808286	-0.770117	S	2	340	By MS/MS	By MS/MS	___1	0.995299	0.000104543	120.65	85.429	120.65	1.6716	966890000	349	0.963209	0.995299	O60716	349	O60716	O60716	Catenin delta-1	CTNND1	YYWAPLAQHERGSLASLDSLRKGGPPPPNWR	GSLAS(0.995)LDS(0.005)LR	1027	16885;16886;16887;16890;16892;16893;16894;16895;16896;16897;16898;16899;16900;16901;16902	16894	UID1028	653.794
-0.077041	-0.501667	0.0633648	0.0237522	0.0378742	-0.151731	-0.414211	-0.241594	-0.195566	-0.676849	0.0156403	0.0863761	0.259423	0.209516	0.316841	0.254836	-0.421052	0.0996318	-0.283211	0.241718	S	2	340	By MS/MS	By MS/MS	___1	0.999942	8.22e-05	100.94	71.646	100.94	0.12832	793650000	352	0.975775	0.999942	O60716	352	O60716	O60716	Catenin delta-1	CTNND1	APLAQHERGSLASLDSLRKGGPPPPNWRQPE	GS(0.266)LAS(0.734)LDS(1)LRK	1028	16888;16889;16891;16894;16895;16896;16897;16898;16899;16900;16901;16902	16889	UID1029	409.543
0.0970714	-0.0160597	0.471239	-0.175305	0.342669	-0.477362	-0.0699061	-0.802285	-0.207661	-1.06739	0.242328	-0.136141	-0.170524	0.299831	0.00776951	-0.0384063	-0.811067	0.553459	-0.800777	0.129613	S	2	340	By MS/MS	By MS/MS	___1	0.998661	7.03e-65	237.06	203.37	237.06	-0.14285	418380000	230	0.998661	0.90993	O60716	230	O60716	O60716	Catenin delta-1	CTNND1	RHYEDGYPGGSDNYGSLSRVTRIEERYRPSM	HYEDGYPGGSDNY(0.001)GS(0.999)LSR	1029	18654;18655;18656;18657;18658;18659;18660;18661	18654	UID1030	1027.4
-0.25515	-0.264287	0.19333	-0.0406453	0.61155	0.158466	-0.0819802	-0.0714819	-0.101521	-0.554824	NA	NA	NA	NA	NA	NA	NA	NA	NA	NA	S	2	340	By MS/MS	None	___1	0.985794	0.000979734	73.022	51.516	73.022	0.17081	6062700	847	0.985794	NA	O60716	847	O60716	O60716	Catenin delta-1	CTNND1	YKELRKPLEKEGWKKSDFQVNLNNASRSQSS	S(0.986)DFQVNLNNAS(0.014)R	1031	40133	40133	UID1032	722.814
NA	NA	NA	NA	NA	NA	NA	NA	NA	NA	0.298424	0.180148	-0.202223	0.392647	-0.038347	-0.014587	-0.16981	0.463936	-0.0999273	0.292546	S	3	340	None	By MS/MS	___1	0.998679	0.00942126	51.265	30.838	51.265	-1.603	5818400	857	NA	0.998679	O60716	857	O60716	O60716	Catenin delta-1	CTNND1	EGWKKSDFQVNLNNASRSQSSHSYDDSTLPL	S(0.001)DFQVNLNNAS(0.999)R	1032	40134	40134	UID1033	482.212
-0.14749	-0.22457	0.0985544	-0.281334	1.04879	-0.167847	0.511468	-0.108596	0.215244	-0.864413	NA	NA	NA	NA	NA	NA	NA	NA	NA	NA	S	3	340	By MS/MS	By MS/MS	___1	0.659421	8.15e-11	130.37	110.27	130.37	0.10458	39383000	864	0.659421	0.581586	O60716	864	O60716	O60716	Catenin delta-1	CTNND1	FQVNLNNASRSQSSHSYDDSTLPLIDRNQKS	S(0.019)QS(0.04)S(0.144)HS(0.659)Y(0.135)DDS(0.002)TLPLIDR	1034	45290;45291;45294	45290	UID1035	667.625
-0.230076	-0.181788	0.038998	-0.382288	0.204141	-0.539394	0.0729976	-0.512061	0.0318186	-0.676941	0.525468	0.0950467	-0.429071	0.5065	-0.0107883	0.0408223	-0.513296	0.232047	-0.650907	0.197488	S	3	340	By MS/MS	By MS/MS	___1	0.743046	1.88e-18	145.52	129.38	73.632	-0.70368	486600000	268	0.743046	0.739155	O60716	268	O60716	O60716	Catenin delta-1	CTNND1	RQDVYGPQPQVRVGGSSVDLHRFHPEPYGLE	VGGS(0.743)S(0.257)VDLHR	1036	53377;53378;53379;53380;53382;53383;53384;53385;53386;53387;53388	53387	UID1037	673.305
-0.048636	0.234501	0.254594	0.167101	0.279531	0.239765	0.502636	-0.166956	0.162597	-1.2701	0.302056	0.0950467	-0.114004	0.5065	0.010923	0.0768327	-0.936939	0.232047	-0.581303	0.197488	S	3	340	By MS/MS	By MS/MS	___1	0.916919	1.88e-18	145.52	129.38	98.156	-0.40964	410270000	269	0.916919	0.916919	O60716	269	O60716	O60716	Catenin delta-1	CTNND1	QDVYGPQPQVRVGGSSVDLHRFHPEPYGLED	VGGS(0.083)S(0.917)VDLHR	1037	53376;53377;53378;53381;53386;53387;53388	53387	UID1038	673.305
0.234256	-0.363457	0.425459	-0.0574667	0.157303	-0.0657477	0.602267	-0.200647	-0.125242	-1.66983	0.0443242	0.057277	-0.043631	0.668755	0.206768	-0.039429	-0.231075	0.136323	-0.244155	-0.0404821	S	3	340	By MS/MS	By MS/MS	___1	1	3.75e-10	123.44	96.97	123.44	0.97111	43093000	47	0.879624	1	O60716	47	O60716	O60716	Catenin delta-1	CTNND1	EERRHVSAQLERVRVSPQDANPLMANGTLTR	VRVS(1)PQDANPLMANGTLTR	1038	54712;54713;54719	54713	UID1039	707.677
0.547548	-1.46077	0.725436	-0.49415	0.698485	-0.0428431	0.418999	-1.15827	0.819178	-1.12853	-0.486226	-1.34655	1.10829	-0.429187	0.557876	-0.725351	0.131326	-0.237813	0.164014	-0.233295	S	4	341	By MS/MS	By MS/MS	___1	0.999996	2.19e-05	117	78.208	117	0.10787	70011000	185	0.999996	0.999992	O60749	185	O60749	O60749	Sorting nexin-2	SNX2	LSMFSKSEFSVKRRFSDFLGLHSKLASKYLH	RRFS(1)DFLGLHSK	1039	37044;37045	37045	UID1040	386.445
0.35095	-0.397752	0.166073	-0.35124	-0.217575	-0.17158	-0.114051	-0.0192288	-0.22265	0.0271541	0.105142	-0.112007	-0.0406008	0.145482	0.407407	0.271306	-0.286568	-0.295358	-0.361287	-0.3359	S	2	342	By MS/MS	By MS/MS	___1	0.751835	1.89e-05	77.867	46.315	40.496	-0.10624	1132800000	7	0.751835	0.705333	O60762	7	O60762	O60762	Dolichol-phosphate mannosyltransferase subunit 1	DPM1	_________MASLEVSRSPRRSRRELEVRSP	AS(0.035)LEVS(0.752)RS(0.213)PR	1040	4476;4481	4481	UID1041	612.293
-0.126045	0.180148	0.260026	0.252779	0.487178	0.192825	0.186881	-0.098382	0.188654	-0.680151	-0.337539	0.918615	-0.853084	0.935158	0.871055	0.431676	0.156397	0.589476	-0.146835	0.281075	S	2	342	By MS/MS	By MS/MS	___1	0.995753	1.34e-08	101.57	71.314	101.57	0.22573	2002300000	9	0.995753	0.888856	O60762	9	O60762	O60762	Dolichol-phosphate mannosyltransferase subunit 1	DPM1	_______MASLEVSRSPRRSRRELEVRSPRQ	ASLEVS(0.004)RS(0.996)PR	1041	4475;4477;4478;4479;4480;4482;4483;4484;4485;4486;4487	4478	UID1042	612.293
NA	NA	NA	NA	NA	NA	NA	NA	NA	NA	-0.947918	2.87927	0.614569	-0.521536	-0.765793	-1.84705	-1.31244	-1.48908	0.492417	-0.0664878	S	3	343	None	By MS/MS	___1	0.775177	0.00797247	63.283	17.287	63.283	-0.84448	12325000	48	NA	0.775177	O60763	48	O60763	O60763	General vesicular transport factor p115	USO1	STLLDDRRNAVRALKSLSKKYRLEVGIQAME	ALKS(0.775)LS(0.225)K	1042	2572	2572	UID1043	276.153
0.466966	-0.382495	0.422448	-0.326896	0.316725	-0.477743	0.0681893	-0.921335	-0.393577	-2.31416	-0.00028853	0.0490731	1.06032	0.170053	0.598937	0.320773	-0.46168	-0.0226981	0.743817	0.152118	S	4	343	By MS/MS	By MS/MS	___1	0.999999	2.77e-45	188.26	174.52	178.94	-0.56017	1069000000	942	0.999985	0.999999	O60763	942	O60763	O60763	General vesicular transport factor p115	USO1	LKDLGHPVEEEDELESGDQEDEDDESEDPGK	DLGHPVEEEDELES(1)GDQEDEDDESEDPGK	1043	7178;7179;7180;7181;7182;7183;7184	7178	UID1044	831.565
0.587077	0.199248	-0.0125772	0.179766	-0.00965501	-0.0480244	0.953079	0.00992034	0.31034	-0.936	-0.123654	0.0604624	0.206268	0.572114	-0.111305	0.175045	-0.529677	-0.0698607	-0.258977	-0.12904	S	3	344	By MS/MS	By MS/MS	___1	0.911894	1.3e-40	190.23	160.39	190.23	-0.26424	436220000	462	0.911894	0.760366	O60784	462	O60784	O60784	Target of Myb1 membrane trafficking protein	TOM1	LEERAKAADRLPNLSSPSAEGPPGPPSGPAP	AADRLPNLS(0.055)S(0.912)PS(0.033)AEGPPGPPSGPAPR	1045	111;113;115;116;117	113	UID1046	859.082
0.390227	-0.2388	-0.207111	0.0370308	-0.241253	0.0750534	0.564817	-0.241407	0.0301242	-0.448922	NA	NA	NA	NA	NA	NA	NA	NA	NA	NA	S	4	344	By MS/MS	None	___1	0.698563	1.77e-12	121.7	103.64	121.7	-0.15855	102630000	464	0.698563	0	O60784	464	O60784	O60784	Target of Myb1 membrane trafficking protein	TOM1	ERAKAADRLPNLSSPSAEGPPGPPSGPAPRK	AADRLPNLS(0.04)S(0.26)PS(0.699)AEGPPGPPS(0.002)GPAPR	1046	114	114	UID1047	644.563
-0.069785	0.389126	0.119954	0.169797	-0.28958	-0.161056	0.726744	-0.797714	-0.215144	-1.94325	-0.0736209	0.224411	-0.443065	0.208143	0.000144286	0.345623	-0.301088	0.373175	-0.248639	0.164915	S	2	344	By MS/MS	By MS/MS	___1	1	4.46e-06	144.28	109.28	144.28	0.75401	99781000	359	1	0.999993	O60784	359	O60784	O60784	Target of Myb1 membrane trafficking protein	TOM1	LGSSSVRAGLQSLEASGRLEDEFDMFALTRG	AGLQSLEAS(1)GR	1047	1828;1829;1830;1831	1828	UID1048	584.772
NA	NA	NA	NA	NA	NA	NA	NA	NA	NA	-0.766333	-0.376058	1.02531	0.858458	-0.207728	0.10809	-0.584804	0.107554	0.770364	1.04285	S	3	344	None	By MS/MS	___1	0.865321	7.61e-08	107.74	89.493	107.74	-0.61974	2902200	160	NA	0.865321	O60784	160	O60784	O60784	Target of Myb1 membrane trafficking protein	TOM1	RRKGLEFPMTDLDMLSPIHTPQRTVFNSETQ	GLEFPMT(0.109)DLDMLS(0.865)PIHT(0.026)PQR	1051	15474	15474	UID1052	793.369
-0.213738	0.0756011	-0.228131	1.10729	-1.12193	0.583712	-0.429654	0.503756	-0.500116	-0.601343	NA	NA	NA	NA	NA	NA	NA	NA	NA	NA	S	3	344	By MS/MS	None	___1	0.947876	0.000259746	98.754	32.564	98.754	-0.10239	65674000	376	0.947876	NA	O60784	376	O60784	O60784	Target of Myb1 membrane trafficking protein	TOM1	RLEDEFDMFALTRGSSLADQRKEVKYEAPQA	GS(0.052)S(0.948)LADQRK	1052	17187	17187	UID1053	347.829
NA	NA	NA	NA	NA	NA	NA	NA	NA	NA	0.196355	-0.090972	-0.072938	0.253142	0.403486	0.213627	0.160662	-0.161847	-1.16511	-0.105923	S	3	345	By matching	By MS/MS	___1	0.999243	0.00113617	91.658	59.816	91.658	0.1121	11011000	113	0	0.999243	Q5QNW6;Q99879;Q93079;P58876;O60814;Q99877;P62807;P57053;P06899;P33778;Q99880;P23527;Q16778;Q8N257;Q96A08;A0A2R8Y619	113;113;113;113;113;113;113;113;113;113;113;113;113;113;114;109	Q5QNW6	Q5QNW6	Histone H2B type 2-F;Histone H2B type 1-M;Histone H2B type 1-H;Histone H2B type 1-D;Histone H2B type 1-K;Histone H2B type 1-N;Histone H2B type 1-C/E/F/G/I;Histone H2B type F-S;Histone H2B type 1-J;Histone H2B type 1-B;Histone H2B type 1-L;Histone H2B type 1-O;Histone H2B type 2-E;Histone H2B type 3-B;Histone H2B type 1-A;Histone H2B type 2-K1	H2BC18;H2BC14;H2BC9;H2BC5;H2BC12;H2BC15;H2BC4;H2BC12L;H2BC11;H2BC3;H2BC13;H2BC17;H2BC21;H2BC26;H2BC1;H2BK1	AVRLLLPGELAKHAVSEGTKAVTKYTSSK__	HAVS(0.999)EGT(0.001)K	1053	17871;17872	17871	UID1054	303.467
-0.118555	1.01528	-0.532115	-0.156386	-0.548818	0.0418037	0.229465	-0.990338	-0.831563	-2.1106	-1.08789	0.261711	-0.491592	0.257614	-0.101443	0.880098	-1.5446	0.546265	-0.312509	0.268554	S	4	346	By MS/MS	By MS/MS	___1	0.916904	1.4e-05	98.269	85.391	82.406	0.050575	59740000	483	0.697263	0.916904	O60825	483	O60825	O60825	6-phosphofructo-2-kinase/fructose-2,6-bisphosphatase 2;6-phosphofructo-2-kinase;Fructose-2,6-bisphosphatase	PFKFB2	TPLSSSNTIRRPRNYSVGSRPLKPLSPLRAQ	NY(0.059)S(0.917)VGS(0.024)RPLKPLSPLR	1054	30265;30266;30267;30269;30270	30270	UID1055	622
-0.330774	0.27739	-0.171125	-0.0353426	-0.171271	0.137372	-0.0397107	-0.471609	-0.641806	-1.19169	-0.860688	0.128689	-0.275454	0.240864	-0.151634	0.565305	-1.22058	0.135535	-0.429265	0.394295	S	3	346	By MS/MS	By MS/MS	___1	0.998475	3.09e-14	161.95	108.46	148.19	0.0051186	89411000	466	0.997447	0.998475	O60825	466	O60825	O60825	6-phosphofructo-2-kinase/fructose-2,6-bisphosphatase 2;6-phosphofructo-2-kinase;Fructose-2,6-bisphosphatase	PFKFB2	NNFPKNQTPVRMRRNSFTPLSSSNTIRRPRN	RNS(0.998)FT(0.002)PLSSSNTIR	1055	35976;35977;35978	35977	UID1056	553.933
0.222063	-0.111118	0.49057	-0.129481	0.252779	-0.160508	0.127105	-0.721254	0.1333	-1.68668	-0.535311	-0.138203	0.390558	-0.0418774	0.158337	0.266757	-0.660612	0.0976109	-0.405929	-0.0968383	S	3	346	By MS/MS	By MS/MS	___1	0.559641	0.0116689	45.608	24.669	45.608	-1.9673	103070000	6	0.559641	0	O60825	6	O60825	O60825	6-phosphofructo-2-kinase/fructose-2,6-bisphosphatase 2;6-phosphofructo-2-kinase;Fructose-2,6-bisphosphatase	PFKFB2	__________MSGASSSEQNNNSYETKTPNL	S(0.027)GAS(0.188)S(0.56)S(0.057)EQNNNS(0.05)Y(0.046)ET(0.072)K	1056	41287;41288	41287	UID1057	594.899
-0.169534	-0.194658	0.0048968	-0.0453124	-0.235824	-0.325955	-0.367769	-0.120671	-0.41348	-0.792282	0.252295	0.0339339	0.269751	0.24184	0.53067	0.333996	-0.167523	0.153676	-0.0939407	0.0659859	S	2	347	By MS/MS	By MS/MS	___1	0.987745	1.07e-25	182.09	127.69	182.09	0.18464	4835700000	494	0.953466	0.987745	O60832	494	O60832	O60832	H/ACA ribonucleoprotein complex subunit DKC1	DKC1	AKAGLESGAEPGDGDSDTTKKKKKKKKAKEV	AGLESGAEPGDGDS(0.988)DT(0.009)T(0.004)K	1058	1779;1780;1781;1782;1783;1784;1785;1786;1787;1788;1789;1790;1791;1792;1793;1794;1795;1796;1797	1788	UID1059	893.854
-0.38694	-0.117787	-0.276223	0.0614305	-0.208011	-0.31802	-0.362529	-0.147665	-0.382307	-1.37445	-0.231295	-0.095882	0.172359	0.407842	0.297837	0.108491	-0.437174	0.00934718	0.0280033	0.298189	S	2	347	By MS/MS	By MS/MS	___1	1	0.00120609	120.46	107.97	97.093	-0.769	2227000000	513	1	1	O60832	513	O60832	O60832	H/ACA ribonucleoprotein complex subunit DKC1	DKC1	KKKKKKKKAKEVELVSE______________	EVELVS(1)E	1059	2393;2394;12361;12362;12363	12363	UID1060	442.686
-0.14151	0.11703	-0.657696	-0.277709	0.0448837	-0.206828	-0.103441	1.49472	-0.730751	0.306262	NA	NA	NA	NA	NA	NA	NA	NA	NA	NA	S	4	347	By MS/MS	By MS/MS	___1	0.8286	5.91e-06	90.534	70.459	83.245	-0.51861	73867000	451	0.68858	0.8286	O60832	451	O60832	O60832	H/ACA ribonucleoprotein complex subunit DKC1	DKC1	QVVAEAAKTAKRKRESESESDETPPAAPQLI	RES(0.829)ES(0.661)ES(0.466)DET(0.044)PPAAPQLIK	1060	22396;22397;33730;33731;33732	22396	UID1061	573.774
-0.297077	0.103665	-1.01961	-1.21277	-0.699958	-0.825798	-0.596012	1.76719	-1.24356	0.895768	1.25163	-1.21528	-0.489828	-0.19967	0.336969	-0.57893	-0.067334	-0.543698	-0.739902	-1.67296	S	3	347	By MS/MS	By MS/MS	___1	0.85203	9.32e-18	159.8	137.43	159.8	0.6272	76798000	455	0.85203	0.829436	O60832	455	O60832	O60832	H/ACA ribonucleoprotein complex subunit DKC1	DKC1	EAAKTAKRKRESESESDETPPAAPQLIKKEK	ES(0.001)ES(0.052)ES(0.852)DET(0.094)PPAAPQLIK	1062	11759;11760	11759	UID1063	669.965
NA	NA	NA	NA	NA	NA	NA	NA	NA	NA	0.688404	-0.270643	-0.401673	0.212756	0.813032	0.362891	0.0561673	-0.0180889	-0.587056	-0.537026	S	4	347	None	By MS/MS	___1	0.9914	4.75e-06	90.633	75.041	90.633	0.23977	3704700	21	NA	0.9914	O60832	21	O60832	O60832	H/ACA ribonucleoprotein complex subunit DKC1	DKC1	VIILPKKHKKKKERKSLPEEDVAEIQHAEEF	S(0.991)LPEEDVAEIQHAEEFLIKPES(0.009)K	1063	42968	42968	UID1064	680.328
0.107286	-0.522468	0.809332	-0.171921	0.60065	-0.163688	0.363003	-0.768862	0.172872	-2.30829	-0.789187	-0.535771	0.437228	0.0650208	0.487486	0.13711	-0.383078	-0.072422	0.249385	0.244765	S	4	348	By MS/MS	By MS/MS	___1	0.857442	1.8e-10	115.96	110.12	115.41	-0.3929	205150000	511	0.857442	0.735418	O60841	511	O60841	O60841	Eukaryotic translation initiation factor 5B	EIF5B	EDTEDAGLDDWEAMASDEETEKVEGNKVHIE	EETPPPVEPEEEEDT(0.001)EDAGLDDWEAMAS(0.857)DEET(0.141)EK	1064	9643;9644;9645;9647	9647	UID1065	982.884
NA	NA	NA	NA	NA	NA	NA	NA	NA	NA	0.537942	0.638862	0.330099	0.789187	1.05186	0.737254	0.943809	0.776525	0.837297	0.629287	S	3	348	None	By MS/MS	___1	0.933275	0.000225139	69.525	57.38	69.525	-0.74897	4513500	190	NA	0.933275	O60841	190	O60841	O60841	Eukaryotic translation initiation factor 5B	EIF5B	KERSRINSSGESGDESDEFLQSRKGQKKNQK	INS(0.001)S(0.001)GES(0.063)GDES(0.933)DEFLQS(0.002)R	1065	19839	19839	UID1066	679.608
0.467384	-0.525538	0.336283	-0.344062	0.274292	-0.0490688	-0.325756	-1.04403	-0.426044	-1.93501	NA	NA	NA	NA	NA	NA	NA	NA	NA	NA	S	4	348	By MS/MS	By MS/MS	___1	1	3.95e-10	109.85	84.257	42.908	0.58358	336230000	107	1	1	O60841	107	O60841	O60841	Eukaryotic translation initiation factor 5B	EIF5B	TSKDKKKKGQKGKKQSFDDNDSEELEDKDSK	KQS(1)FDDNDS(1)EELEDK	1066	22304;22309;22310;22311;22312	22304	UID1067	626.914
0.541118	-0.230262	0.631896	-0.512678	0.338453	-0.493703	0.190046	-0.895771	-0.151618	-1.39737	-0.19952	0.059909	0.485736	0.140124	0.858538	0.164658	0.00834347	-0.0678935	-0.358324	-0.227168	S	4	348	By MS/MS	By MS/MS	___1	1	4.51e-106	286.23	239.57	42.908	0.58358	3086300000	113	1	1	O60841	113	O60841	O60841	Eukaryotic translation initiation factor 5B	EIF5B	KKGQKGKKQSFDDNDSEELEDKDSKSKKTAK	KQS(1)FDDNDS(1)EELEDK	1067	22303;22305;22306;22307;22308;22309;22310;22311;22312;32276;32277;32278;32279;32280;32281;32282;32283;32284	32276	UID1068	875.82
0.358284	-0.332371	0.59474	-0.399978	0.219711	-0.502505	0.0691523	-1.07522	-0.190404	-1.97778	-0.1633	-0.042858	0.548634	-0.12389	0.60065	0.252779	-0.159074	-0.0543024	0.114634	-0.0184541	S	3	348	By MS/MS	By MS/MS	___1	1	2.21e-88	267.5	209.97	122.64	-1.8278	3346200000	164	1	1	O60841	164	O60841	O60841	Eukaryotic translation initiation factor 5B	EIF5B	KAKGKAQKSNKKWDGSEEDEDNSKKIKERSR	WDGS(1)EEDEDNSK	1068	22928;22929;22930;22931;22932;22933;22934;22935;22936;22937;22938;22939;22940;22941;22942;22943;22944;55725;55726;55727;55728	22937	UID1069	809.799
0.560715	-0.226392	0.593402	-0.441086	0.334225	-0.264876	0.0415233	-0.904764	-0.251024	-1.40794	0.0556121	-0.0698607	0.526169	-0.181428	0.686075	0.0854246	-0.356587	-0.215831	-0.111898	-0.358084	S	4	348	By MS/MS	By MS/MS	___1	0.999999	1.05e-42	211.06	183.35	186.63	-0.75358	7222900000	214	0.999997	0.999999	O60841	214	O60841	O60841	Eukaryotic translation initiation factor 5B	EIF5B	GQKKNQKNKPGPNIESGNEDDDASFKIKTVA	NKPGPNIES(1)GNEDDDASFK	1069	29335;29336;29337;29338;29339;29340;29341;29342;29343;29344;29345;29346;29347;29348;29349;29350;29351;29352;29353;29354;30373;30374;30375	29339	UID1070	529.223
0.307312	-0.516182	0.369606	-0.487965	0.403268	-0.177278	0.317883	-0.773935	-0.327529	-1.34806	-0.135665	0.161178	0.591775	0.0538064	0.738292	-0.0114134	0.768671	0.0713507	0.337997	-0.0243552	S	2	348	By MS/MS	By MS/MS	___1	0.864618	1.67e-05	96.666	82.834	81.185	-1.6815	227890000	135	0.837632	0.864618	O60841	135	O60841	O60841	Eukaryotic translation initiation factor 5B	EIF5B	DSKSKKTAKPKVEMYSGSDDDDDFNKLPKKA	VEMY(0.271)S(0.865)GS(0.865)DDDDDFNK	1070	53091;53092;53093;53094;53095;53096;53097;53098;53101;53102;53104	53097	UID1071	606.213
NA	NA	NA	NA	NA	NA	NA	NA	NA	NA	-0.470709	-0.284353	0.602267	0.345737	0.370722	0.0254541	0.612777	0.110096	0.589955	0.227741	S	2	348	By MS/MS	By MS/MS	___1	0.868797	1.78e-09	126.48	96.351	126.48	0.53783	318780000	137	0.837632	0.868797	O60841	137	O60841	O60841	Eukaryotic translation initiation factor 5B	EIF5B	KSKKTAKPKVEMYSGSDDDDDFNKLPKKAKG	VEMY(0.073)S(0.058)GS(0.869)DDDDDFNK	1071	53093;53094;53095;53096;53100;53101;53102;53103;53104	53103	UID1072	632.869
NA	NA	NA	NA	NA	NA	NA	NA	NA	NA	-1.30704	1.2966	-1.29874	1.14365	-0.513934	0.438186	-1.70708	-0.107866	-2.33934	1.24574	S	3	349	By matching	By MS/MS	___1	0.848814	3.26e-05	91.725	77.15	91.725	1.5542	14444000	152	0	0.848814	O60861	152	O60861	O60861	Growth arrest-specific protein 7	GAS7	TPAHPPETAHMSVRKSTGDSQNLGSSSPSKK	S(0.849)T(0.13)GDS(0.021)QNLGSSSPSKK	1072	47706;47707	47706	UID1073	553.912
NA	NA	NA	NA	NA	NA	NA	NA	NA	NA	0.573859	0.269392	0.232906	0.228234	0.692427	0.244887	-0.0363631	0.2529	-0.330121	-0.076752	S	3	349	None	By MS/MS	___1	0.612019	2.1e-05	93.371	68.204	93.371	1.4185	12487000	163	0	0.612019	O60861	163	O60861	O60861	Growth arrest-specific protein 7	GAS7	SVRKSTGDSQNLGSSSPSKKQSKENTITINC	STGDSQNLGS(0.044)S(0.298)S(0.612)PS(0.046)K	1073	47704	47704	UID1074	511.214
-0.46901	0.218223	-0.190717	0.112767	-0.646609	-0.277674	-0.694695	-0.146547	-0.521888	-0.485135	-0.598391	0.676719	-0.821381	0.541317	-0.485337	0.332393	-1.14503	0.720191	-1.48439	0.470407	S	4	349	By MS/MS	By MS/MS	___1	0.987742	1.45e-18	134.73	113.68	134.73	-0.13645	87985000	117	0.828593	0.987742	O60861	117	O60861	O60861	Growth arrest-specific protein 7	GAS7	ETTWERPSSSPGIPASPGSHRSSLPPTVNGY	YYVNTTTNETTWERPSSSPGIPAS(0.988)PGS(0.012)HR	1074	57060;57061	57061	UID1075	818.872
NA	NA	NA	NA	NA	NA	NA	NA	NA	NA	-0.805156	0.383055	-0.112599	0.449324	-0.436432	0.741057	-0.786224	0.224164	-1.33326	1.45307	S	4	350	None	By MS/MS	___1	0.499969	0.000711211	79.346	40.578	79.346	0.73943	13330000	1090	0.498935	0.499969	O60879	1090	O60879	O60879	Protein diaphanous homolog 2	DIAPH2	RIPRNPDNRRVPLERSRSRHNGAISSK____	S(0.5)RS(0.5)RHNGAISSK	1075	45925	45925	UID1076	345.915
NA	NA	NA	NA	NA	NA	NA	NA	NA	NA	-0.805156	0.383055	-0.112599	0.449324	-0.436432	0.741057	-0.786224	0.224164	-1.33326	1.45307	S	4	350	None	By MS/MS	___1	0.499969	0.000711211	79.346	40.578	79.346	0.73943	13330000	1092	0.498935	0.499969	O60879	1092	O60879	O60879	Protein diaphanous homolog 2	DIAPH2	PRNPDNRRVPLERSRSRHNGAISSK______	S(0.5)RS(0.5)RHNGAISSK	1076	45925	45925	UID1077	345.915
0.811635	-0.802285	0.719052	-0.160347	-0.355295	-0.435729	-0.377051	-0.831974	-0.426083	-1.78807	0.85814	-0.154843	0.17031	-0.22053	1.24367	-0.199769	-0.453538	0.1038	-0.239975	-0.445775	S	2	351	By MS/MS	By MS/MS	___1	1	0.00395775	84.498	21.018	84.498	-0.16187	76502000	1117	1	1	O60885	1117	O60885	O60885	Bromodomain-containing protein 4	BRD4	VQPQPLVVVKEEKIHSPIIRSEPFSPSLRPE	IHS(1)PIIR	1080	19448;19449;19450;19451	19448	UID1081	305.832
0.208767	-0.0912178	0.368265	0.183201	-0.0497406	0.301939	0.125122	0.0229004	0.152118	-0.825031	0.577828	0.0139266	0.0328061	0.246591	0.790105	0.542803	0.386811	0.257493	-0.189977	0.320658	S	3	351	By MS/MS	By MS/MS	___1	0.852002	3.1e-06	90.968	75.025	90.968	-1.3274	140030000	470	0.641629	0.852002	O60885	470	O60885	O60885	Bromodomain-containing protein 4	BRD4	AKMPDEPEEPVVAVSSPAVPPPTKVVAPPSS	MPDEPEEPVVAVS(0.134)S(0.852)PAVPPPT(0.014)K	1082	28304;28307;28308	28308	UID1083	785.039
0.462157	-0.23011	0.77011	-0.250715	0.0292761	-0.402435	0.799585	-0.548438	0.142479	-1.86623	0.198997	-0.239958	0.0739573	-0.657172	0.312084	0.14274	-0.834159	-0.165952	0.470303	0.201258	S	3	351	By MS/MS	By MS/MS	___1	0.804588	2.39e-11	129.23	102.81	97.235	0.26754	95503000	1126	0.56732	0.804588	O60885	1126	O60885	O60885	Bromodomain-containing protein 4	BRD4	KEEKIHSPIIRSEPFSPSLRPEPPKHPESIK	S(0.022)EPFS(0.805)PS(0.174)LRPEPPK	1083	40571;40572;40573;40574;40575;40578	40578	UID1084	585.541
0.402176	-0.244155	0.528871	-0.209111	-0.352879	-0.496509	-0.197782	-0.738602	-0.40857	-0.756428	0.790605	-0.0396514	0.173	-0.00145786	0.960512	0.171463	0.503857	0.0973411	-0.53001	-0.581475	S	3	351	By MS/MS	By MS/MS	___1	0.99985	1.78e-14	169.06	139.73	169.06	0.2474	355010000	601	0.99985	0.966404	O60885	601	O60885	O60885	Bromodomain-containing protein 4	BRD4	KEPAPMKSKPPPTYESEEEDKCKPMSYEEKR	SKPPPTYES(1)EEEDK	1085	42443;42444;42445;42446;42447;42448;42449	42443	UID1086	572.573
-0.365054	0.453965	-0.012752	-0.52506	-0.424378	-0.622799	0.112767	-0.830562	-0.178306	-0.551691	0.456701	-0.0604124	-0.264339	-0.231684	0.53665	-0.237864	0.838911	0.0745054	-0.572329	-0.13914	S	4	353	By MS/MS	By MS/MS	___1	0.91327	1.01e-31	180.9	162.6	156.79	-0.3837	60441000	76	0.91327	0.913197	O60930	76	O60930	O60930	Ribonuclease H1	RNASEH1	FATEDEAWAFVRKSASPEVSEGHENQHGQES	S(0.08)AS(0.913)PEVS(0.006)EGHENQHGQESEAK	1086	39725;39726	39726	UID1087	579.99
-0.297059	-0.426625	0.640714	-0.889129	-0.769526	-0.883901	-0.355276	-1.94164	0.134878	-2.34008	1.70053	-0.652516	-0.394506	-0.849154	0.906814	-0.265674	0.524264	-0.361769	-0.86373	-0.409202	S	3	354	By MS/MS	By MS/MS	___1	0.929885	2.42e-05	105.46	80.436	96.673	0.82252	47596000	432	0.929885	0.55169	O60934	432	O60934	O60934	Nibrin	NBN	VSNTLAKMRIPNYQLSPTKLPSINKSKDRAS	MRIPNY(0.002)QLS(0.93)PT(0.068)K	1087	28460;28461	28461	UID1088	509.918
-0.560005	-0.341501	-1.08718	-0.556266	-0.190767	-0.863231	-0.371684	-0.709127	-0.224182	-1.00512	NA	NA	NA	NA	NA	NA	NA	NA	NA	NA	S	4	356	By MS/MS	By matching	___1	0.5	0.0179858	45.077	26.941	45.077	0.57511	6939300	843	0.5	0	O75044	843	O75044	O75044	SLIT-ROBO Rho GTPase-activating protein 2	SRGAP2	DIYLANINKQRKRPESGSIRKTFRSDSHGLS	RPES(0.5)GS(0.5)IRK	1089	36256;36257	36256	UID1090	278.142
-0.560005	-0.341501	-1.08718	-0.556266	-0.190767	-0.863231	-0.371684	-0.709127	-0.224182	-1.00512	NA	NA	NA	NA	NA	NA	NA	NA	NA	NA	S	4	356	By MS/MS	By matching	___1	0.5	0.0179858	45.077	26.941	45.077	0.57511	6939300	845	0.5	0	O75044	845	O75044	O75044	SLIT-ROBO Rho GTPase-activating protein 2	SRGAP2	YLANINKQRKRPESGSIRKTFRSDSHGLSSS	RPES(0.5)GS(0.5)IRK	1090	36256;36257	36256	UID1091	278.142
0.421479	0.0939657	0.451013	-0.394506	0.422233	-0.325178	0.597221	-0.283457	0.41684	-0.711441	-0.393236	0.594835	-0.266038	0.298541	-0.0736513	0.272501	-1.12936	0.300885	-0.667516	0.51167	S	3	356	By MS/MS	By MS/MS	___1	0.898291	0.00935639	58.083	27.164	58.083	0.35242	97434000	493	0	0.898291	O75044	493	O75044	O75044	SLIT-ROBO Rho GTPase-activating protein 2	SRGAP2	LGESQRTDCSLARRSSTVRKQDSSQAIPLVV	RS(0.03)S(0.898)T(0.071)VRK	1091	38453;38454	38453	UID1092	305.159
-0.28773	0.249142	0.00776951	-0.050129	-0.250251	0.0382958	-0.14741	-0.174296	-0.225869	-0.400835	0.0690147	0.0521377	0.145743	0.162855	0.301471	0.129876	0.0426443	0.127105	-0.708019	-0.0214236	S	2	357	By MS/MS	By MS/MS	___1	0.988382	0.000671437	97.565	46.761	94.909	-0.80985	23509000	736	0.98549	0.988382	O75064	736	O75064	O75064	DENN domain-containing protein 4B	DENND4B	PGALPVPGPSRSAPSSPAPRRTKQEMKVAQR	SAPS(0.012)S(0.988)PAPR	1098	39613;39614	39613	UID1099	475.211
-0.39191	0.425567	-0.577315	0.350045	0.10742	-0.166875	-0.766137	-0.100917	-0.825491	-1.21809	NA	NA	NA	NA	NA	NA	NA	NA	NA	NA	S	3	359	By MS/MS	By matching	___1	0.932914	0.00126303	70.412	48.854	70.412	0.11261	5964300	1887	0.932914	0	O75096	1887	O75096	O75096	Low-density lipoprotein receptor-related protein 4	LRP4	ECSSVHTAATPERRGSLPDTGWKHERKLSSE	RGS(0.933)LPDT(0.067)GWK	1099	34407;34408	34407	UID1100	399.52
-0.310236	-0.374954	0.0176369	0.219339	-0.0756416	0.282973	-0.0927401	-0.523836	-0.590832	-1.33076	-0.783762	0.270828	-0.936138	0.521955	0.180912	0.10608	-0.0648118	0.532167	-1.35868	0.118891	S	3	360	By MS/MS	By MS/MS	___1	1	7.78e-17	152.88	115.73	152.88	0.94612	69652000	300	1	1	O75113	300	O75113	O75113	NEDD4-binding protein 1	N4BP1	RRFSDSEERHTKKQFSLENVQEGEILHDAKT	QFS(1)LENVQEGEILHDAK	1100	22248;22249;31019;31020;31021	31020	UID1101	679.649
-0.190816	-0.317319	0.241352	0.0515809	-0.220228	-0.106265	0.62798	-1.29513	0.314058	-1.78508	-0.341976	0.166715	-0.190355	-0.372785	0.0698396	-0.157689	-0.175273	0.329755	-0.907495	0.279531	S	3	360	By MS/MS	By MS/MS	___1	0.91698	0.000795708	81.565	39.01	81.565	-0.23266	158490000	288	0.91698	0.892906	O75113	288	O75113	O75113	NEDD4-binding protein 1	N4BP1	EEALSNERICQKRRFSDSEERHTKKQFSLEN	RRFS(0.917)DS(0.083)EER	1101	37050;37051	37050	UID1102	421.182
NA	NA	NA	NA	NA	NA	NA	NA	NA	NA	-0.0300593	0.141825	-0.46564	-0.0312383	0.234011	0.18612	-0.384188	0.195348	-0.655967	0.112767	S	2	361	None	By MS/MS	___1	1	0.014017	59.052	18.666	59.052	0.55176	15782000	1374	NA	1	O75116	1374	O75116	O75116	Rho-associated protein kinase 2	ROCK2	ARSSPRTSMKIQQNQSIRRPSRQLAPNKPS_	IQQNQS(1)IR	1102	19995	19995	UID1103	533.756
0.233152	0.087327	0.191057	-0.161331	-0.360471	-0.509676	-0.288012	0.124725	0.141171	-0.470649	NA	NA	NA	NA	NA	NA	NA	NA	NA	NA	S	4	361	By MS/MS	None	___1	0.5	5.27e-05	86.455	52.277	86.455	-0.25527	95459000	1361	0.5	NA	O75116	1361	O75116	O75116	Rho-associated protein kinase 2	ROCK2	KKIPKKPPAPDPFARSSPRTSMKIQQNQSIR	KPPAPDPFARS(0.5)S(0.5)PR	1103	22045	22045	UID1104	401.45
0.420617	0.0247452	0.32458	-0.0653853	-0.352455	-0.163413	-0.0712999	0.00388999	0.249627	-0.28207	-0.452708	0.196481	0.00158601	0.164915	0.0492126	0.286999	-1.14621	0.422341	-1.32279	-0.554973	S	4	361	By MS/MS	By MS/MS	___1	0.788853	3.8e-05	86.455	52.277	83.758	-0.24797	298000000	1362	0.675075	0.788853	O75116	1362	O75116	O75116	Rho-associated protein kinase 2	ROCK2	KIPKKPPAPDPFARSSPRTSMKIQQNQSIRR	KPPAPDPFARS(0.211)S(0.789)PR	1104	22045;22046;22047;22048;22049	22047	UID1105	401.45
-0.0600664	-0.421283	0.0487942	-0.216786	0.236829	-0.424204	-0.0833857	-0.542458	0.0556121	-0.941476	-0.101923	-0.14602	0.42975	0.319502	0.317073	0.436375	-0.111337	0.232415	0.119954	-0.1218	S	3	362	By MS/MS	By MS/MS	___1	0.68741	7.04e-07	107.03	78.706	107.03	0.88901	21945000	1013	0.683296	0.68741	O75122	1013	O75122	O75122	CLIP-associating protein 2	CLASP2	LDNKASLLHSMPTHSSPRSRDYNPYNYSDSI	ASLLHSMPT(0.004)HS(0.308)S(0.687)PR	1109	4545;4546	4546	UID1110	534.248
-0.111617	-0.171515	0.2587	-0.246806	0.0316775	-0.363939	0.0729976	-0.605771	0.0367495	-0.42979	NA	NA	NA	NA	NA	NA	NA	NA	NA	NA	S	2	362	By MS/MS	By MS/MS	___1	0.898333	7.4e-08	126.33	81.76	122.57	-2.1345	23245000	360	0.823241	0.898333	O75122	360	O75122	O75122	CLIP-associating protein 2	CLASP2	STVAGRVSAGSSKASSLPGSLQRSRSDIDVN	AS(0.098)S(0.898)LPGS(0.004)LQR	1110	4906;4907	4907	UID1111	548.263
0.213005	-0.331881	0.563744	-0.379188	0.244765	-0.557667	-0.351995	-0.657218	0.0837921	-1.01409	-0.156981	0.183709	0.409038	0.229711	1.02829	0.203514	0.263635	0.0754641	-0.564883	-0.149169	S	3	362	By MS/MS	By MS/MS	___1	0.961822	6.65e-06	138.55	107.99	138.55	-0.79211	57821000	507	0.689028	0.961822	O75122	507	O75122	O75122	CLIP-associating protein 2	CLASP2	KRSKIPRSQGCSREASPSRLSVARSSRIPRP	EAS(0.962)PS(0.038)RLSVAR	1111	8771;8772	8772	UID1112	418.206
0.0935602	-0.397505	0.14965	-0.0351061	0.0126402	0.126841	-0.0787008	-0.456365	0.125122	-0.588574	-0.436744	-0.493703	0.237197	0.575216	0.336626	0.242694	0.536252	0.181802	-0.778259	-0.101861	S	3	2516;362	By MS/MS	By MS/MS	___1	0.999612	0.00459575	58.674	51.028	58.674	-1.6987	19214000	723	0.999612	0	O75122;Q7Z460	499;723	O75122;Q7Z460	Q7Z460	CLIP-associating protein 2;CLIP-associating protein 1	CLASP2;CLASP1	LVNSASAQKRSKIPRSQGCSREASPSRLSVA;PPVTPSSEKRSKIPRSQGCSRETSPNRIGLA	IPRS(1)QGCSR	1112	19898;19899	19898	UID1113	380.838
NA	NA	NA	NA	NA	NA	NA	NA	NA	NA	0.0174944	0.0781998	0.0756011	0.606537	0.55031	0.0641931	-0.413019	-0.113895	-0.506927	0.410667	S	4	362	None	By MS/MS	___1	0.57462	8.86e-05	70.449	52.943	70.449	-0.066007	4423800	461	NA	0.57462	O75122	461	O75122	O75122	CLIP-associating protein 2	CLASP2	RSRTKMVSQSQPGSRSGSPGRVLTTTALSTV	S(0.575)GS(0.314)PGRVLT(0.034)T(0.034)T(0.034)ALS(0.003)T(0.002)VS(0.002)S(0.002)GVQR	1113	41697	41697	UID1114	561.036
NA	NA	NA	NA	NA	NA	NA	NA	NA	NA	-0.0605929	0.0775164	0.36446	0.204141	0.642748	0.204642	-0.447839	-0.271513	-0.539876	0.170438	S	3	362	None	By MS/MS	___1	0.809283	4.51e-14	131.81	102.12	131.81	2.0998	59671000	463	NA	0.809283	O75122	463	O75122	O75122	CLIP-associating protein 2	CLASP2	RTKMVSQSQPGSRSGSPGRVLTTTALSTVSS	S(0.166)GS(0.809)PGRVLT(0.017)T(0.006)T(0.001)ALSTVSSGVQR	1114	41696	41696	UID1115	747.713
-0.0779392	-0.00598518	-0.0339239	0.0265876	-0.201261	-0.0707544	-0.108301	-0.253618	-0.112755	-0.341427	-0.38336	0.23585	-0.639602	0.45586	-0.313854	0.53057	-1.24982	0.465191	-0.943971	0.223423	S	3	362	By MS/MS	By MS/MS	___1	0.5	5.51e-07	119.68	95.299	111.02	0.27052	354900000	368	0.5	0.5	O75122	368	O75122	O75122	CLIP-associating protein 2	CLASP2	AGSSKASSLPGSLQRSRSDIDVNAAAGAKAH	S(0.5)RS(0.5)DIDVNAAAGAK	1115	45691;45692;45693;45696;45697;45698;45699	45697	UID1116	485.559
-0.190833	0.137372	-0.0214822	-0.0834775	-0.24607	-0.0983511	-0.189779	-0.438757	-0.0363188	-0.737783	-0.499076	0.36042	-0.639602	0.45586	-0.313854	0.53057	-1.24982	0.430499	-1.18804	0.102725	S	2	362	By MS/MS	By MS/MS	___1	0.995313	1.45e-08	146.2	121.78	146.2	-0.047591	657000000	370	0.995313	0.838006	O75122	370	O75122	O75122	CLIP-associating protein 2	CLASP2	SSKASSLPGSLQRSRSDIDVNAAAGAKAHHA	S(0.005)RS(0.995)DIDVNAAAGAK	1116	45689;45690;45691;45692;45693;45694;45695;45696;45697;45698;45699	45690	UID1117	727.835
0.187768	0.185105	0.496002	0.0813396	0.0306892	0.229588	0.132774	-0.37329	-0.0649175	-1.4069	NA	NA	NA	NA	NA	NA	NA	NA	NA	NA	S	3	362	By MS/MS	By matching	___1	0.860871	3.56e-06	101.38	79.551	101.38	0.86811	71528000	327	0.860871	0	O75122	327	O75122	O75122	CLIP-associating protein 2	CLASP2	GSVASLPQSDRSSSSSQESLNRPFSSKWSTA	SS(0.001)S(0.007)S(0.124)S(0.861)QES(0.008)LNRPFSSK	1119	47313;47314	47313	UID1120	603.267
0.0681893	0.53446	0.45133	0.0724488	0.588229	0.656634	0.141171	-0.582231	0.335826	-1.22075	-0.335754	0.418028	0.456701	0.772983	0.176195	1.11743	-0.795308	0.795933	-0.105628	0.31742	S	3	362	By MS/MS	By MS/MS	___1	0.567375	1.26e-06	104.06	72.417	92.336	0.99515	13285000	596	0.567375	0.56673	O75122	596	O75122	O75122	CLIP-associating protein 2	CLASP2	RLSSSVSAMRVLNTGSDVEEAVADALKKPAR	VLNT(0.433)GS(0.567)DVEEAVADALK	1120	53823;53824;53825;53826;53827	53824	UID1121	604.287
NA	NA	NA	NA	NA	NA	NA	NA	NA	NA	-0.215865	-1.08914	0.569977	-0.888221	0.917852	-0.212083	0.132643	-0.671163	0.407516	-1	S	2	363	By matching	By MS/MS	___1	0.675797	0.0557211	41.295	15.439	41.295	0.52224	26123000	235	0	0.675797	O75128	235	O75128	O75128	Protein cordon-bleu	COBL	ELYAWDNRRETFRKSSLGNDETDKEKKKFLG	S(0.321)S(0.676)LGNDET(0.003)DK	1121	46479;46480	46479	UID1122	573.222
-0.5481	0.0350608	-0.260601	0.0691523	-0.551374	-0.196641	-0.659609	0.535456	-0.542605	-0.504735	-0.366969	0.183201	-0.701529	0.320542	-0.324094	0.68446	-1.04892	0.639973	-1.90374	0.590051	S	2	364	By MS/MS	By MS/MS	___1	0.924084	0.009386	58.676	20.383	51.346	-0.31935	93113000	861	0.691961	0.924084	O75129	861	O75129	O75129	Astrotactin-2	ASTN2	DEAMGYPMVQQWRVRSNLYRVKLSTITLAAG	VRS(0.924)NLY(0.076)R	1122	54681;54682;54683;54684;54685;54686;54687;54688	54685	UID1123	329.831
-0.303828	-0.592745	-0.0556063	0.166073	0.0174944	0.0270125	-0.128614	0.0190613	-0.178959	-0.672796	-1.29354	-0.228013	0.0508847	0.269751	0.194213	0.4755	0.106884	0.295723	-0.872287	-0.100793	S	3	365	By MS/MS	By MS/MS	___1	0.867571	1.22e-11	142.04	109.65	96.455	-0.083705	83403000	243	0.867571	0.81604	O75131	243	O75131	O75131	Copine-3	CPNE3	TFQTTMTKLKEASRSSPVEFECINEKKRQKK	EAS(0.02)RS(0.112)S(0.868)PVEFECINEK	1123	8782;8783	8783	UID1124	654.615
NA	NA	NA	NA	NA	NA	NA	NA	NA	NA	-0.378719	-0.348996	0.273934	0.227002	-0.147618	0.0513026	-0.253739	-0.0780915	0.980464	0.110363	S	3	365	None	By MS/MS	___1	1	0.00636243	53.565	30.447	53.565	-0.45985	4266000	14	NA	1	O75131	14	O75131	O75131	Copine-3	CPNE3	__MAAQCVTKVALNVSCANLLDKDIGSKSDP	VALNVS(1)CANLLDK	1124	52592	52592	UID1125	499.577
NA	NA	NA	NA	NA	NA	NA	NA	NA	NA	0.0254541	0.294194	0.448161	0.618521	0.53963	0.254594	-0.139713	0.342669	0.102591	0.172744	S	4	366	By matching	By MS/MS	___1	0.937464	3.13e-11	126.31	105.89	126.31	-0.048305	6586600	579	0	0.937464	O75140	579	O75140	O75140	GATOR1 complex protein DEPDC5	DEPDC5	PPQRDSSAPGRFHVGSAESMLHVRPGGYTPQ	FHVGS(0.937)AES(0.061)MLHVRPGGY(0.001)T(0.001)PQR	1125	12987;12988	12987	UID1126	602.285
-0.284142	0.12499	0.178746	0.268075	-0.134303	0.0329472	-0.369725	-0.0580073	-0.243574	-1.12932	NA	NA	NA	NA	NA	NA	NA	NA	NA	NA	S	3	366	By MS/MS	None	___1	0.840333	2.27e-05	95.195	66.06	95.195	-0.68884	8174300	1530	0.840333	0.404762	O75140	1530	O75140	O75140	GATOR1 complex protein DEPDC5	DEPDC5	YSKRKFSGQQRRRRNSTSSTNQNMFCEERVG	RRNS(0.84)T(0.099)S(0.032)S(0.018)T(0.011)NQNMFCEER	1126	37212	37212	UID1127	732.969
NA	NA	NA	NA	NA	NA	NA	NA	NA	NA	0.407081	0.133169	0.317188	0.275841	0.562963	0.327917	-0.138267	0.281312	-0.103968	-0.0827745	S	3	366	By matching	By MS/MS	___1	0.939455	1.5e-10	134.21	119.29	134.21	-0.5321	24373000	503	0	0.939455	O75140	503	O75140	O75140	GATOR1 complex protein DEPDC5	DEPDC5	ESHSRKSASSCDVSSSPSLPSRTLPTEEVRS	SASSCDVS(0.005)S(0.034)S(0.939)PS(0.021)LPSR	1127	39772;39773	39772	UID1128	568.57
NA	NA	NA	NA	NA	NA	NA	NA	NA	NA	0.0457225	-0.0725131	0.0888201	0.633292	0.357833	0.000288558	0.164271	-0.0534189	-0.532741	-0.0527453	S	3	366	None	By MS/MS	___1	0.528811	0.0078132	47.403	30.524	47.403	-0.73567	9907800	832	NA	0.528811	O75140	832	O75140	O75140	GATOR1 complex protein DEPDC5	DEPDC5	PKTQKPNPAVPPPLSSSPLYSRGLVSRNRPE	T(0.002)QKPNPAVPPPLS(0.15)S(0.529)S(0.246)PLY(0.043)S(0.03)R	1128	51053	51053	UID1129	739.375
0.0568609	-0.4369	0.00532815	-0.343623	-0.455277	-0.357308	0.0454429	-0.813525	0.0405417	-1.54132	0.348006	-0.141526	0.0216219	-0.444635	0.989212	-0.330229	-0.460469	-0.452155	-0.568238	0.367147	S	3	367	By MS/MS	By MS/MS	___1	0.707475	0.000838784	57.973	40.484	57.973	0.90642	8496100	655	0	0.707475	O75151	655	O75151	O75151	Lysine-specific demethylase PHF2	PHF2	SNKKLLGSKALRPPTSPGVFGALQNFKEDKP	ALRPPT(0.293)S(0.707)PGVFGALQNFK	1129	2695;2696	2695	UID1130	660.675
-0.122256	-0.373047	0.449641	-0.153495	0.285106	-0.539939	0.243669	-0.813829	0.167358	-1.07424	0.183709	-0.0217165	0.349365	0.139731	0.763157	0.172103	0.124196	-0.269251	0.0517201	0.405121	S	3	367	By MS/MS	By MS/MS	___1	0.967839	7.52e-05	77.287	58.212	77.287	-0.38003	63335000	474	0.950563	0.967839	O75151	474	O75151	O75151	Lysine-specific demethylase PHF2	PHF2	SDEVCDGDREKEEPPSPIEATPPQSLLEKVS	EEPPS(0.968)PIEAT(0.029)PPQS(0.003)LLEK	1133	9464;9465;9466;9467	9466	UID1134	681.329
-0.067455	-0.101459	0.0270125	0.0103502	0.570171	-0.0918019	-0.110433	0.650029	-0.362677	0.519944	NA	NA	NA	NA	NA	NA	NA	NA	NA	NA	S	3	367	By MS/MS	None	___1	0.599582	2.53e-05	88.071	61.654	88.071	1.311	6395300	539	0.599582	0	O75151	539	O75151	O75151	Lysine-specific demethylase PHF2	PHF2	KDGGKKKGKKSRESASPTIPNLDLLEAHTKE	ES(0.092)AS(0.6)PT(0.309)IPNLDLLEAHTK	1134	11644	11644	UID1135	672.661
-0.0998191	0.0335111	-0.351976	-0.23618	-0.098243	-0.310558	-0.115426	-0.481122	-0.414518	-1.13612	0.419862	0.0732718	-0.328507	-0.012519	0.422986	-0.0408382	-0.501933	-0.111851	-0.681099	-0.0910334	S	2	367	By MS/MS	By MS/MS	___1	1	0.00105091	72.496	50.298	67.035	0.77431	29814000	625	1	1	O75151	625	O75151	O75151	Lysine-specific demethylase PHF2	PHF2	PDSLLKMEEEQKLEKSPLAGNKDNKFSFSFS	S(1)PLAGNK	1135	23748;44246;44247	23748	UID1136	379.529
-0.131645	-0.196591	-0.186574	-0.263161	0.0526941	-0.0700879	-0.566699	-0.222347	-0.322541	-0.450479	0.440952	0.367371	0.212134	0.56472	0.366028	0.389567	0.161178	0.532666	-0.740818	0.260267	S	3	367	By MS/MS	By MS/MS	___1	0.994724	2.72e-06	91.589	59.04	91.589	-2.2741	17235000	899	0.928561	0.994724	O75151	899	O75151	O75151	Lysine-specific demethylase PHF2	PHF2	EDNPIFKSRSKKRKGSDDAPYSPTARVGPSV	RKGS(0.995)DDAPY(0.004)S(0.001)PTAR	1136	35017;35018;35019	35019	UID1137	534.242
0.219958	-0.507583	-0.417906	-0.23221	-0.765253	-0.168804	-0.262763	-0.43413	-0.109608	-1.10585	-0.0937867	-0.130744	-0.316402	0.143655	0.742437	0.171335	-0.0773606	-0.831512	-0.966066	1.19415	S	4	368	By MS/MS	By MS/MS	___1	0.933293	0.00026685	74.12	46.471	74.12	0.39775	80859000	290	0.933293	0.873717	O75152	290	O75152	O75152	Zinc finger CCCH domain-containing protein 11A	ZC3H11A	LVRLSLTERLGKRKFSAGGDSDPPLKRSLAQ	RKFS(0.933)AGGDS(0.067)DPPLK	1138	35007;35008;35009;35010	35007	UID1139	389.438
0.219958	-0.507583	-0.284476	-0.147346	-0.478969	-0.168804	-0.262763	-0.43413	-0.0430215	-0.74159	NA	NA	NA	NA	NA	NA	NA	NA	NA	NA	S	3	368	By MS/MS	None	___1	0.5	0.0177468	43.408	25.043	43.408	-0.16398	9345000	295	0.5	NA	O75152	295	O75152	O75152	Zinc finger CCCH domain-containing protein 11A	ZC3H11A	LTERLGKRKFSAGGDSDPPLKRSLAQRLGKK	RKFS(0.5)AGGDS(0.5)DPPLK	1139	35008	35008	UID1140	518.915
-0.0142227	-0.348813	0.584289	-0.0631529	0.427606	-0.292952	0.470927	-0.5245	-0.436568	-1.71942	-0.150257	-0.417348	-0.200664	-0.101861	0.343806	-0.175729	-0.445421	-0.277132	0.0469799	-0.31901	S	4	368	By MS/MS	By MS/MS	___1	0.794665	2.67e-15	132.35	111.91	132.35	1.4911	73243000	758	0.794665	0.697785	O75152;P0DQW0;A0A1B0GTU1	758;759;759	O75152	O75152	Zinc finger CCCH domain-containing protein 11A;Zinc finger CCCH domain-containing protein 11C;Zinc finger CCCH domain-containing protein 11B	ZC3H11A;ZC3H11C;ZC3H11B	SGPSSSQMSMKTRRLSSASTGKPPLSVEDDF	RLS(0.795)S(0.201)AS(0.003)T(0.001)GKPPLSVEDDFEK	1140	35715;35716;35717;35718;35719	35717	UID1141	561.52
-0.132689	-0.291945	0.340391	-0.49932	0.198368	-0.183687	-0.105116	-0.602832	-0.500014	-1.31577	0.438612	-0.708844	0.0734089	0.0197731	0.949871	0.174662	0.490159	-0.113161	0.296193	-0.551057	S	3	368	By MS/MS	By MS/MS	___1	0.999913	4.19e-10	132.59	108.05	132.59	-0.9639	31420000	108	0.999913	0.9945	O75152	108	O75152	O75152	Zinc finger CCCH domain-containing protein 11A	ZC3H11A	LFLPPSKTVLPTVPESPEEEVKASQLSVQQN	TVLPTVPES(1)PEEEVK	1142	52190;52191	52190	UID1143	578.613
-0.0459973	-0.153976	0.427499	-0.359897	0.0368901	-0.298602	0.0646069	-0.953243	0.331361	-1.10911	-0.606935	-0.669946	0.184217	0.0223323	0.568713	0.0176369	0.0915306	-0.0242084	-0.376526	-0.201858	S	3	369	By MS/MS	By MS/MS	___1	0.999862	9.96e-25	160.52	139.87	151.95	-0.29366	95740000	664	0.999862	0.99984	O75153	664	O75153	O75153	Clustered mitochondria protein homolog	CLUH	SLESKSEDPPGQEAGSEEEGSSASGLAKVKE	SEDPPGQEAGS(1)EEEGSSASGLAK	1144	40434;40436;40437	40436	UID1145	766.98
NA	NA	NA	NA	NA	NA	NA	NA	NA	NA	-0.225059	0.107018	0.316957	0.182184	0.148609	0.533862	-0.32413	0.242328	-0.119683	0.25532	S	3	370	None	By MS/MS	___1	0.896983	0.000670001	65.25	46.885	65.25	0.46716	13658000	142	NA	0.896983	O75161	142	O75161	O75161	Nephrocystin-4	NPHP4	SCGFGILRIFSNQPDSPISASQDKRLRLYHG	IFS(0.003)NQPDS(0.897)PIS(0.089)AS(0.011)QDK	1145	19288	19288	UID1146	605.272
-0.299702	-0.195087	0.476537	0.693498	0.245982	0.605779	0.0244615	0.479024	-0.160782	-0.554146	-0.965531	-0.887634	-0.0634694	-0.199802	0.0565835	0.236095	-0.609376	-0.329178	0.164143	-0.642707	S	3	371	By MS/MS	By MS/MS	___1	0.94026	1.46e-10	142.35	101	117.78	1.1031	30930000	237	0.66481	0.94026	O75167	237	O75167	O75167	Phosphatase and actin regulator 2	PHACTR2	GSSHSKKTTGSKASASPSTSSTSSRPKASKE	AS(0.034)AS(0.94)PS(0.025)TSSTSSRPK	1146	4186;4187	4186	UID1147	510.898
-0.0194628	0.0356239	0.276556	0.130931	-0.0167893	0.0119249	0.104202	0.640806	-0.583636	-0.737519	-0.350302	-0.0328757	-0.499973	0.107688	-0.0547369	0.391108	-1.2796	-0.211348	0.212881	0.202888	S	3	371	By MS/MS	By MS/MS	___1	0.996487	2.91e-07	126.84	76.186	126.84	1.0077	49200000	522	0.991726	0.996487	O75167	522	O75167	O75167	Phosphatase and actin regulator 2	PHACTR2	QEIRQQIGTKLVRRLSQRPTTEELEQRNILK	RLS(0.996)QRPT(0.002)T(0.001)EELEQR	1148	35707;35708;35709	35708	UID1149	608.298
0.310805	0.170566	0.452806	-0.203352	0.138159	-0.0611045	0.442439	-0.0470552	-0.176283	-0.206529	NA	NA	NA	NA	NA	NA	NA	NA	NA	NA	S	3	372	By MS/MS	None	___1	0.718976	0.000281259	71.073	56.114	71.073	-2.3982	6192100	771	0.718976	NA	O75170	771	O75170	O75170	Serine/threonine-protein phosphatase 6 regulatory subunit 2	PPP6R2	DFQPFCCSESGPRCSSPVDTECSHAEGSRSQ	CS(0.252)S(0.719)PVDT(0.028)ECS(0.001)HAEGSR	1149	6109	6109	UID1150	620.229
-0.125242	0.154065	0.0772429	-0.0782133	-0.0116898	-0.287765	0.77602	-0.749305	0.041243	-1.74091	NA	NA	NA	NA	NA	NA	NA	NA	NA	NA	S	3	373	By MS/MS	By matching	___1	0.89697	1.2e-06	100.42	86.109	60.062	3.1957	27571000	2401	0.89697	0.485355	O75179	2401	O75179	O75179	Ankyrin repeat domain-containing protein 17	ANKRD17	NDSSAQSVSSGVRAPSPAPSSVPLGSEKPSN	APS(0.897)PAPS(0.076)S(0.024)VPLGS(0.003)EK	1150	3309;3310	3312	UID1151	629.56
-0.100376	-0.279371	0.206518	-0.0271898	0.16543	0.226385	0.355242	-0.0221413	0.122209	-1.19568	-0.201825	-0.309056	0.409472	0.415975	0.250234	0.272859	-0.0129557	0.543595	-0.0105412	0.228603	S	5	373	By MS/MS	By MS/MS	___1	0.955829	1.92e-21	132.6	119.92	103.39	-0.49882	137770000	19	0.913301	0.955829	O75179	19	O75179	O75179	Ankyrin repeat domain-containing protein 17	ANKRD17	ATVPVAAATAAEGEGSPPAVAAVAGPPAAAE	AT(0.007)VPVAAAT(0.028)AAEGEGS(0.956)PPAVAAVAGPPAAAEVGGGVGGS(0.005)S(0.005)R	1151	5483;5484;5485;5486	5485	UID1152	891.939
0.358846	-0.166211	0.129085	-0.192398	-0.0987063	0.0621218	-0.209695	-0.441321	-0.222734	-0.634442	0.31487	-0.304541	0.292193	0.395172	0.416191	0.14978	-0.162977	0.158596	-0.0454463	-0.146755	S	3	373	By MS/MS	By MS/MS	___1	0.657988	1.47e-11	125.35	114.74	125.35	0.17772	40202000	2045	0.657988	0.650279	O75179	2045	O75179	O75179	Ankyrin repeat domain-containing protein 17	ANKRD17	PMPTAKEHYPVSSPSSPSPPAQPGGVSRNSP	EHY(0.002)PVS(0.035)S(0.035)PS(0.26)S(0.658)PS(0.01)PPAQPGGVSR	1152	10161;10162	10161	UID1153	767.35
-0.0479796	-0.547405	0.212009	-0.396764	0.0465609	-0.372673	-0.442438	-0.750858	0.385486	-0.585475	NA	NA	NA	NA	NA	NA	NA	NA	NA	NA	S	4	373	By MS/MS	None	___1	0.577047	5.84e-07	83.639	62.987	83.639	-0.62014	10711000	2056	0.577047	NA	O75179	2056	O75179	O75179	Ankyrin repeat domain-containing protein 17	ANKRD17	SSPSSPSPPAQPGGVSRNSPLDCGSASPNKV	EHY(0.001)PVS(0.002)S(0.003)PS(0.008)S(0.02)PS(0.056)PPAQPGGVS(0.577)RNS(0.286)PLDCGS(0.032)AS(0.015)PNK	1153	10163	10163	UID1154	907.66
-0.11048	-0.364849	0.34301	-0.585345	0.193961	-0.229365	-0.10197	-0.609244	-0.232837	-1.22038	0.71396	0.081885	0.28155	0.32458	0.908275	0.375401	-0.127731	0.0913952	0.00201835	-0.134572	S	3	373	By MS/MS	By MS/MS	___1	0.998828	1.02e-06	127.3	111.41	127.3	2.132	28272000	2067	0.991455	0.998828	O75179	2067	O75179	O75179	Ankyrin repeat domain-containing protein 17	ANKRD17	PGGVSRNSPLDCGSASPNKVASSSEQEAGSP	NSPLDCGS(0.001)AS(0.999)PNK	1154	29933;29934	29934	UID1155	476.194
0.136848	-0.344923	0.699907	-0.461978	0.292782	-0.414941	0.149389	-0.759185	0.254957	-1.33283	1.00411	-0.447859	0.0927488	-0.367304	1.0635	0.0918014	-0.195963	-0.210663	-0.560387	-0.805207	S	2	373	By MS/MS	By MS/MS	___1	0.984124	0.00362396	105.1	66.941	72.042	-0.015766	42827000	1709	0.984124	0.8033	O75179	1709	O75179	O75179	Ankyrin repeat domain-containing protein 17	ANKRD17	GPSPLSSPNGKLTVASPKRGQKREEGWKEVV	LT(0.016)VAS(0.984)PK	1155	26890;26891;26892	26891	UID1156	398.204
-0.0427837	-0.22006	-0.206212	0.272859	-0.305806	0.139077	-1.17075	-0.218195	-0.282158	-0.352621	0.62396	-0.374374	-0.659586	0.0825664	0.413486	-0.16469	-0.0636504	0.218223	-1.01293	-0.53414	S	5	374	By MS/MS	By MS/MS	___1	0.5	4e-05	88.992	76.16	88.992	-0.014771	15835000	739	0.5	0.5	O75182	739	O75182	O75182	Paired amphipathic helix protein Sin3b	SIN3B	TTDPSERKKPAPGPHSSPPEEKGAFGDAPAT	KKPAPGPHS(0.5)S(0.5)PPEEK	1157	21528;21530	21530	UID1158	333.966
-0.0427837	-0.416616	-0.0158992	0.0211954	-0.305806	-0.0937867	-0.641739	-0.330284	-0.381705	-0.734083	0.62396	-0.19408	-0.434266	0.0825664	0.581881	0.165687	0.0690147	0.218223	-1.01293	-0.53414	S	4	374	By MS/MS	By MS/MS	___1	0.745177	4e-05	88.992	76.16	58.246	0.41577	70799000	740	0.745177	0.511137	O75182	740	O75182	O75182	Paired amphipathic helix protein Sin3b	SIN3B	TDPSERKKPAPGPHSSPPEEKGAFGDAPATE	KPAPGPHS(0.255)S(0.745)PPEEK	1158	21528;21529;21530;21531;21946;21947	21530	UID1159	333.966
-0.0974401	-0.102109	0.583808	-0.0818886	-0.334553	-0.445775	0.282736	-1.00234	0.0297002	-1.73221	0.908121	-0.445362	0.00273846	-0.142274	1.44387	0.0067647	0.484087	-0.116098	-1.12036	-0.366931	S	4	375	By MS/MS	By MS/MS	___1	1	4.7e-10	119.8	105.21	82.765	-0.53363	277000000	277	1	1	O75190	277	O75190	O75190	DnaJ homolog subfamily B member 6	DNAJB6	PPRPASLLRHAPHCLSEEEGEQDRPRAPGPW	HAPHCLS(1)EEEGEQDRPR	1162	17850;17851;17852;17853	17853	UID1163	712.53
-1.01806	-1.73308	-1.02888	1.25562	-0.297023	0.429	-0.512637	-1.19529	-0.0202526	0.118094	NA	NA	NA	NA	NA	NA	NA	NA	NA	NA	S	3	377	By MS/MS	By matching	___1	0.5	0.000628951	46.3	21.509	46.3	-0.71992	4007200	3	0.5	0	O95670;O75348	3;3	O95670	O95670	V-type proton ATPase subunit G 2;V-type proton ATPase subunit G 1	ATP6V1G2;ATP6V1G1	_____________MASQSQGIQQLLQAEKRA	AS(0.5)QS(0.5)QGIQQLLQAEK	1163	4709;4710	4709	UID1164	584.284
-1.01806	-1.73308	-1.02888	1.25562	-0.297023	0.429	-0.512637	-1.19529	-0.0202526	0.118094	NA	NA	NA	NA	NA	NA	NA	NA	NA	NA	S	3	377	By MS/MS	None	___1	0.5	0.000628951	46.3	21.509	46.3	-0.71992	2341800	5	0.5	0	O95670;O75348	5;5	O95670	O95670	V-type proton ATPase subunit G 2;V-type proton ATPase subunit G 1	ATP6V1G2;ATP6V1G1	___________MASQSQGIQQLLQAEKRAAE	AS(0.5)QS(0.5)QGIQQLLQAEK	1164	4709	4709	UID1165	584.284
-0.00403071	0.0503276	0.0571383	0.0946415	-0.105396	0.157949	-0.0301183	-0.364905	-0.368868	-1.04201	-0.702046	0.331934	-0.303882	0.33674	0.367818	0.733528	-0.153848	0.455334	-0.771471	0.249627	S	3	378	By MS/MS	By MS/MS	___1	1	0.000171874	124.38	81.982	40.066	0.5429	50578000	93	1	1	O75351	93	O75351	O75351	Vacuolar protein sorting-associated protein 4B	VPS4B	NKEKKAQKPVKEGQPSPADEKGNDSDGEGES	EGQPS(1)PADEK	1165	10016;10017;10018	10017	UID1166	569.227
0.378955	-0.136188	0.36614	-0.146819	0.431142	-0.0662159	0.218223	-0.76594	0.164271	-1.38749	-0.672221	0.102053	0.192825	0.237686	0.271784	0.447315	-0.39954	0.191815	-0.24407	-0.137124	S	3	378	By MS/MS	By MS/MS	___1	1	7.49e-29	193.27	160.18	123.72	-1.1137	2599300000	102	1	0.999992	O75351	102	O75351	O75351	Vacuolar protein sorting-associated protein 4B	VPS4B	VKEGQPSPADEKGNDSDGEGESDDPEKKKLQ	GNDS(1)DGEGESDDPEK	1166	15798;15799;15800;15801;15802;15803;15804;15805;15806;15807;15808;15809	15801	UID1167	815.773
-0.0548268	-0.0940638	-0.0459228	0.0536674	-0.247286	-0.123874	-0.0583528	-0.094187	-0.290039	-0.742072	0.606916	0.14991	-0.252965	0.0606008	1.15737	0.513187	0.0593554	0.0590784	-0.798316	-0.145031	S	2	379	By MS/MS	By MS/MS	___1	0.986436	0.000435021	110.84	65.47	110.84	1.6611	17063000	848	0.662246	0.986436	O75362	848	O75362	O75362	Zinc finger protein 217	ZNF217	ATRQQQSEMFPKTSVSPAPDKTKRPETKLKP	T(0.011)S(0.002)VS(0.986)PAPDK	1167	51790;51791	51791	UID1168	491.218
-0.505574	-0.183343	-0.259098	0.556209	-0.247474	0.246834	-0.510539	0.689925	-0.616326	-0.200366	-0.245318	-0.130302	-0.528303	0.461948	-0.156386	0.0363276	-0.334007	0.25689	-0.983932	0.067501	S	3	380	By MS/MS	By MS/MS	___1	0.846642	7.31e-27	163.6	143.36	163.6	0.36053	137260000	173	0.714339	0.846642	O75367	173	O75367	O75367	Core histone macro-H2A.1	MACROH2A1	SKKKQGEVSKAASADSTTEGTPADGFTVLST	AAS(0.038)ADS(0.847)T(0.105)T(0.011)EGTPADGFTVLSTK	1168	424;427;428	427	UID1169	736.33
NA	NA	NA	NA	NA	NA	NA	NA	NA	NA	1.50929	-0.866226	-0.273099	-0.385959	0.397912	0.227495	0.373063	-0.0601265	-0.756306	-0.262746	S	3	380	By matching	By MS/MS	___1	0.82699	0.016112	52.255	34.094	52.255	0.17399	8915500	138	0	0.82699	O75367	138	O75367	O75367	Core histone macro-H2A.1	MACROH2A1	KLEAIITPPPAKKAKSPSQKKPVSKKAGGKK	AKS(0.827)PS(0.173)QK	1169	2431;2432	2431	UID1170	275.8
1.21001	-1.23817	1.17249	-1.76484	0.223052	-1.26986	0.566377	-1.60104	0.225028	-2.69367	0.850719	-1.33924	0.532965	-1.66507	0.910502	0.00992034	-0.00199233	-1.50795	-0.535771	-0.500585	S	3	381	By MS/MS	By MS/MS	___1	0.999111	1.28e-39	218.57	190.93	185.96	-0.32269	606380000	2107	0.997885	0.999111	O75369	2107	O75369	O75369	Filamin-B	FLNB	EGRVKESITRTSRAPSVATVGSICDLNLKIP	TS(0.001)RAPS(0.999)VATVGSICDLNLK	1170	3410;3411;3413;3415;51656;51657;51658;51659;51660	3410	UID1171	575.614
NA	NA	NA	NA	NA	NA	NA	NA	NA	NA	0.154972	-0.616061	-0.0116752	-0.247029	0.436162	0.55817	-0.136315	-0.234448	-0.0867678	0.340163	S	3	381	By matching	By MS/MS	___1	0.976462	8.82e-06	99.569	73.134	99.569	0.24453	11199000	2113	0	0.976462	O75369	2113	O75369	O75369	Filamin-B	FLNB	SITRTSRAPSVATVGSICDLNLKIPEINSSD	APS(0.003)VAT(0.021)VGS(0.976)ICDLNLK	1171	3412;3414	3412	UID1172	575.614
1.12459	-1.5066	1.46921	-1.96263	-0.00340876	-0.580332	1.20383	-0.944915	1.15763	-1.2731	0.614663	-1.55516	0.305562	-1.57115	0.657366	-0.76783	0.545079	-2.04335	-0.920734	-0.831743	S	2	381	By MS/MS	By MS/MS	___1	0.998111	6.92e-34	204.18	185.11	48.188	0.91122	341050000	2013	0.998111	0.997658	O75369	2013	O75369	O75369	Filamin-B	FLNB	EIGDARRAKVYGRGLSEGRTFEMSDFIVDTR	VY(0.002)GRGLS(0.998)EGR	1172	15711;15712;15713;15715;15716;55650;55651;55652;55653;55654;55655;55656	15711	UID1173	713.985
1.71233	-2.20503	0.531668	-1.68571	0.0163537	-2.31015	-1.19169	-0.717074	-0.115472	-1.49659	1.57143	-1.37224	-0.168577	-1.09693	1.06474	-0.178306	0.303576	-2.40339	-2.82634	0.316378	S	4	381	By MS/MS	By MS/MS	___1	0.997422	2.53e-05	117.08	57.21	117.08	-0.48566	185160000	1916	0.997422	0.996948	O75369	1916	O75369	O75369	Filamin-B	FLNB	GSPFTAKITDDSRRCSQVKLGSAADFLLDIS	ITDDS(0.003)RRCS(0.997)QVK	1174	20413;20414;20415;20416;20417	20414	UID1175	386.928
0.438719	-0.794482	0.541317	-0.745043	0.292428	-0.535917	0.776862	-1.007	0.964066	-1.96844	0.96414	-1.05331	0.309642	-1.12564	0.312549	0.445621	-0.0336138	-0.78585	-0.822146	-0.27638	S	3	381	By MS/MS	By MS/MS	___1	0.944977	8.1e-05	97.551	63.373	97.551	-0.086864	14057000	983	0.944977	0.690985	O75369	983	O75369	O75369	Filamin-B	FLNB	TRGAGGQGKLDVTILSPSRKVVPCLVTPVTG	LDVT(0.001)ILS(0.945)PS(0.054)RK	1175	23594;23595	23594	UID1176	436.902
0.509746	-0.519611	0.640714	-0.632428	0.0315363	-0.82677	1.3488	-0.533994	0.553164	-1.42152	-0.121455	-0.696938	0.00230651	-0.255632	0.191436	0.0194884	-0.400149	-0.309735	-0.230634	-0.0924017	S	3	381	By MS/MS	By MS/MS	___1	0.985754	3.55e-70	246.95	218.88	148.53	0.79149	114230000	2478	0.917489	0.985754	O75369	2478	O75369	O75369	Filamin-B	FLNB	VGSPFKAKVTGQRLVSPGSANETSSILVESV	LVS(0.986)PGS(0.014)ANETSSILVESVTR	1176	27114;27115;27117;27118;27119;27120;55157	27114	UID1177	709.351
NA	NA	NA	NA	NA	NA	NA	NA	NA	NA	-0.429207	-0.21429	-0.170816	-0.0626405	0.134484	-0.148225	0.181039	-0.186377	-0.131503	0.264837	S	3	381	By matching	By MS/MS	___1	0.751804	6.09e-06	86.08	53.899	86.08	1.8434	5817700	2481	0	0.751804	O75369	2481	O75369	O75369	Filamin-B	FLNB	PFKAKVTGQRLVSPGSANETSSILVESVTRS	LVS(0.149)PGS(0.752)ANET(0.08)S(0.012)S(0.005)ILVES(0.001)VT(0.001)R	1177	27116;27121	27116	UID1178	709.351
0.509544	-0.469909	1.10862	-1.07139	0.485839	-1.19545	0.581785	-0.968831	0.287354	-2.05457	0.975043	-0.278916	0.103531	-0.69612	0.365357	0.365133	-0.0805455	-0.832796	-0.322993	-0.0456399	S	3	381	By MS/MS	By MS/MS	___1	0.950341	0.00017239	82.529	59.612	55.885	0.47309	132510000	1505	0.950341	0.873973	O75369	1505	O75369	O75369	Filamin-B	FLNB	PYMVSVKYADEEIPRSPFKVKVLPTYDASKV	Y(0.05)ADEEIPRS(0.95)PFK	1178	56042;56043;56044;56045	56043	UID1179	511.232
0.228111	-0.636212	0.833092	-0.259945	-0.346701	-0.625623	0.0446039	-0.727212	0.290896	-0.915528	0.0911243	-0.663534	-0.139872	-0.0959283	0.621243	0.118758	-0.169355	0.284869	-0.82082	0.153157	S	3	382	By MS/MS	By MS/MS	___1	0.934952	0.00780299	53.403	28.549	48.177	0.023361	45155000	1281	0.912289	0.934952	O75376	1281	O75376	O75376	Nuclear receptor corepressor 1	NCOR1	SAPLEGLICRALPRGSPHSDLKERTVLSGSI	ALPRGS(0.935)PHS(0.065)DLK	1179	2636;2638;2639;2640	2636	UID1180	453.226
-0.0317692	-0.496346	0.6072	-0.784781	-0.710638	-0.607639	-0.141255	-0.871126	0.1595	-1.00055	NA	NA	NA	NA	NA	NA	NA	NA	NA	NA	S	4	382	By MS/MS	None	___1	0.729173	0.00836765	52.265	15.741	52.265	-0.41731	8547300	1284	0.729173	NA	O75376	1284	O75376	O75376	Nuclear receptor corepressor 1	NCOR1	LEGLICRALPRGSPHSDLKERTVLSGSIMQG	ALPRGS(0.271)PHS(0.729)DLK	1180	2637	2637	UID1181	340.171
0.126973	-0.0504726	0.264476	0.223052	0.32458	0.135009	0.204141	-0.209595	0.471031	-0.700591	0.226632	-0.224621	0.0630888	-0.249942	0.320542	0.129349	-0.694695	-0.308323	-0.254272	-0.241816	S	3	382	By MS/MS	By MS/MS	___1	0.999974	3.42e-20	185.74	155.81	124.04	-1.8289	118460000	1472	0.997634	0.999974	O75376	1472	O75376	O75376	Nuclear receptor corepressor 1	NCOR1	SVLRSTLHEAPKAQLSPGIYDDTSARRTPVS	AQLS(1)PGIYDDTSAR	1181	3611;3612;3613;3614	3611	UID1182	787.348
0.263395	-0.293942	0.763157	-0.295659	-0.21558	-0.411848	-0.0682262	-0.779323	0.101247	-1.77014	0.439995	-0.378382	0.131853	0.339707	0.741747	0.262313	-0.0344854	-0.0735147	-0.532554	-0.257925	S	3	382	By MS/MS	By MS/MS	___1	0.966037	1.7e-08	111.89	94.546	97.059	0.78362	95300000	2184	0.966037	0.877296	O75376	2184	O75376	O75376	Nuclear receptor corepressor 1	NCOR1	SQRGAEPAEQRNDARSPGSISYLPSFFTKLE	NDARS(0.966)PGS(0.02)IS(0.006)Y(0.005)LPS(0.001)FFTK	1182	13780;13781;28890;28891	13780	UID1183	727.093
-0.105784	0.1595	0.41738	0.217603	-0.385281	-0.147777	-0.187264	-0.141462	-0.238119	-1.30369	0.360533	-0.387506	-0.327403	-0.243028	0.520649	0.256407	0.0107799	0.0807941	-0.850558	-0.525413	S	4	382	By MS/MS	By MS/MS	___1	0.672906	5.97e-13	123.53	106.37	69.71	0.059692	163270000	158	0.672906	0.622454	O75376	158	O75376	O75376	Nuclear receptor corepressor 1	NCOR1	AKKDPAFGGKHEAPSSPISGQPCGDDQNASP	HEAPS(0.295)S(0.673)PIS(0.032)GQPCGDDQNASPSK	1183	17897;17898;17899;17900	17897	UID1184	816.004
NA	NA	NA	NA	NA	NA	NA	NA	NA	NA	1.64159	-0.0516982	0.108759	0.180784	1.21437	0.206393	0.750949	-0.164626	-0.657195	-0.517813	S	2	382	None	By MS/MS	___1	0.84342	0.00125169	80.763	56.777	80.763	3.6039	7594600	1195	0	0.84342	O75376	1195	O75376	O75376	Nuclear receptor corepressor 1	NCOR1	EALVKGSISRMPIEDSSPEKGREEAASKGHV	MPIEDS(0.843)S(0.157)PEK	1184	28345	28345	UID1185	606.746
NA	NA	NA	NA	NA	NA	NA	NA	NA	NA	1.0378	-0.596296	-0.0825606	-0.173596	0.551885	-0.372804	0.223793	-0.52639	-0.639962	-0.419951	S	3	382	By matching	By MS/MS	___1	0.663669	0.00231296	64.55	37.141	64.55	-1.4117	12297000	1196	0	0.663669	O75376	1196	O75376	O75376	Nuclear receptor corepressor 1	NCOR1	ALVKGSISRMPIEDSSPEKGREEAASKGHVI	MPIEDS(0.336)S(0.664)PEK	1185	28344;28346	28344	UID1186	404.833
0.132774	0.0343565	0.475189	0.06226	0.206518	-0.105675	-0.313531	-0.258822	-0.436315	-0.842723	0.818769	-0.300804	0.0246034	0.138552	0.701505	0.221692	0.280125	0.104739	-0.710378	-0.428275	S	5	382	By MS/MS	By MS/MS	___1	1	1.27e-05	92.343	72.965	79.408	-0.98536	79000000	224	1	1	O75376	224	O75376	O75376	Nuclear receptor corepressor 1	NCOR1	LEEEAAKPPEPEKPVSPPPVEQKHRSIVQII	QQQLEEEAAKPPEPEKPVS(1)PPPVEQK	1186	31955;31956;31957	31956	UID1187	748.119
0.0946415	-0.765719	0.399226	-1.06764	-0.20317	-0.635405	-0.629255	-0.956264	-0.0186003	-0.438112	0.937495	-0.431481	-0.125636	0.112233	1.18384	0.43808	0.961253	0.024887	-0.75302	-0.133986	S	3	382	By MS/MS	By MS/MS	___1	0.983243	0.00162087	57.366	21.345	57.366	1.7713	37276000	1322	0.709753	0.983243	O75376	1322	O75376	O75376	Nuclear receptor corepressor 1	NCOR1	SFEDGLKYPKQIKRESPPIRAFEGAITKGKP	RES(0.983)PPIRAFEGAIT(0.017)K	1187	33753;33754;33755;33756	33754	UID1188	584.633
0.167229	-0.111929	0.102053	0.0797024	0.330788	-0.202539	0.0137839	-0.550169	-0.0636202	-0.711913	0.287945	-0.270556	-0.110744	-0.0581575	0.397365	-0.0354313	-0.121502	0.00719549	-0.549029	-0.0148202	S	4	382	By MS/MS	By MS/MS	___1	0.918293	3.62e-06	89.829	76.237	89.829	0.58776	14811000	2151	0.918293	0.790642	O75376	2151	O75376	O75376	Nuclear receptor corepressor 1	NCOR1	SPERSHVSSEPYEPISPPQVPVVHEKQDSLL	SHVS(0.001)S(0.004)EPY(0.076)EPIS(0.918)PPQVPVVHEK	1188	42105;42106	42105	UID1189	631.305
0.271067	-0.434305	0.561204	-0.0763868	0.315334	0.0405417	0.138421	-0.514449	-0.166778	-0.912673	-0.467892	-0.183605	0.69207	0.191184	0.280719	0.300768	-0.493886	0.095587	0.199248	0.57947	S	2	383	By MS/MS	By MS/MS	___1	1	4.85e-16	137.26	117.71	96.993	-0.064033	129300000	30	1	1	O75379	30	O75379	O75379	Vesicle-associated membrane protein 4	VAMP4	TGSVKSERRNLLEDDSDEEEDFFLRGPSGPR	NLLEDDS(1)DEEEDFFLR	1191	29455;29456;29457;29458;29459;29460;29461;35937	29459	UID1192	873.041
0.270947	-0.462475	0.645425	-0.580698	0.122739	-0.586796	-0.837223	-0.852433	0.326537	-1.12771	0.391218	-0.476719	0.893362	-0.360175	0.629753	-0.0895897	0.329181	-0.132167	1.9771	-0.138934	S	4	384	By MS/MS	By MS/MS	___1	0.974454	4e-84	242.23	212.64	236.28	0.93265	185240000	282	0.956602	0.974454	O75381	282	O75381	O75381	Peroxisomal membrane protein PEX14	PEX14	VSNESTSSSPGKEGHSPEGSTVTYHLLGPQE	EGHS(0.974)PEGS(0.023)T(0.003)VTYHLLGPQEEGEGVVDVK	1194	9909;9910;9911;9912;9913	9909	UID1195	758.349
NA	NA	NA	NA	NA	NA	NA	NA	NA	NA	0.196607	-0.637244	0.0519985	0.315798	0.233888	0.0366088	-0.217659	-0.213019	0.655535	-0.32954	S	3	384	By matching	By MS/MS	___1	0.699745	0.00246803	60.401	39.15	60.401	-0.49644	9749300	232	0	0.699745	O75381	232	O75381	O75381	Peroxisomal membrane protein PEX14	PEX14	NSLKGLLLNRRQFPPSPSAPKIPSWQIPVKS	RQFPPS(0.7)PS(0.3)APK	1195	36641;36642	36641	UID1196	431.211
-0.368477	-0.0325953	0.37629	-0.319334	-0.105815	-0.471869	-0.715202	-0.582015	0.505383	-1.06079	0.268434	-0.683831	-0.479935	-0.714018	0.473527	-0.602767	0.518636	-0.903846	0.542605	-0.162363	S	4	384	By MS/MS	By MS/MS	___1	0.939013	4.01e-72	208.34	185.31	208.34	-0.46073	46573000	275	0.57474	0.939013	O75381	275	O75381	O75381	Peroxisomal membrane protein PEX14	PEX14	SSSDISPVSNESTSSSPGKEGHSPEGSTVTY	SPSPSSPAAVNHHSSSDISPVSNEST(0.002)S(0.009)S(0.05)S(0.939)PGK	1198	44641;44642;44643	44642	UID1199	801.105
NA	NA	NA	NA	NA	NA	NA	NA	NA	NA	0.349818	0.0425042	-0.612196	0.478092	0.365357	0.350497	-0.167912	0.490057	-1.42725	0.197614	S	3	385	By matching	By MS/MS	___1	0.531658	0.0176393	43.184	18.392	43.184	-0.6012	13740000	455	0	0.531658	O75382	455	O75382	O75382	Tripartite motif-containing protein 3	TRIM3	GPGSHVRQKAVRRPSSMYSTGGKRKDNPIED	RPS(0.257)S(0.532)MY(0.097)S(0.068)T(0.046)GGK	1200	36564;36565	36564	UID1201	417.513
-0.329957	-0.186393	-0.305253	0.167101	-0.33228	-0.167215	-0.357382	-0.271775	-0.168463	0.469157	-0.48213	0.247198	-0.205597	0.537048	0.0271541	0.476122	-0.452629	0.505688	-0.208828	0.413161	S	3	385	By MS/MS	By MS/MS	___1	1	2.05e-07	128.72	86.511	58.98	0.13028	333360000	7	1	1	O75382	7	O75382	O75382	Tripartite motif-containing protein 3	TRIM3	_________MAKREDSPGPEVQPMDKQFLVC	REDS(1)PGPEVQPMDK	1201	33568;33569;33570;33571;33572;33573;33574	33571	UID1202	555.571
0.204266	-0.212033	-0.0556363	-0.514779	0.295488	-0.0364075	-0.0126646	-0.4268	0.223052	-0.441752	0.0833836	-0.19669	0.288063	-0.0856651	0.551295	0.377735	0.0104934	-0.0241791	-0.590289	0.0457225	S	3	385	By MS/MS	By MS/MS	___1	0.984799	0.0245617	40.552	29.062	40.552	-1.0204	49829000	437	0.984799	0	O75382	437	O75382	O75382	Tripartite motif-containing protein 3	TRIM3	GDLPPSPDDVKRRVKSPGGPGSHVRQKAVRR	S(0.985)PGGPGS(0.015)HVR	1202	44146;44147;44148;44149	44146	UID1203	344.154
0.124593	-0.0674096	-0.334098	-0.363531	-0.0479796	-0.194757	-0.526701	-0.162638	-0.182622	-0.968379	0.273814	0.0113525	0.0422241	0.627794	0.622462	0.216982	0.106482	0.289834	-0.103767	0.161952	S	3	386	By MS/MS	By MS/MS	___1	0.943105	4.33e-19	143.61	126.27	116.49	0.34323	28902000	758	0.74632	0.943105	O75385	758	O75385	O75385	Serine/threonine-protein kinase ULK1	ULK1	AGGTSSPSPVVFTVGSPPSGSTPPQGPRTRM	AGGTSSPSPVVFT(0.05)VGS(0.943)PPS(0.005)GS(0.001)TPPQGPR	1203	1764;1766	1764	UID1204	896.76
-0.0113117	-0.20558	0.212134	0.0380147	0.00403388	0.09815	-0.714397	-0.445441	-0.293978	-1.12067	-1.24975	-0.288241	-0.316564	0.363564	-0.387921	0.121015	-0.910692	-0.216284	0.339594	0.17645	S	4	386	By MS/MS	By MS/MS	___1	0.996632	1.26e-07	115.34	97.938	115.34	0.23813	24340000	556	0.996632	0.860745	O75385	556	O75385	O75385	Serine/threonine-protein kinase ULK1	ULK1	PEHSPRTSGLGCRLHSAPNLSDLHVVRPKLP	LHS(0.997)APNLS(0.003)DLHVVRPK	1205	24573;24574	24573	UID1206	466.496
0.268075	-0.341044	0.0448837	-0.382344	-0.233481	-0.10715	-0.229636	-0.329867	-0.152997	-0.542816	NA	NA	NA	NA	NA	NA	NA	NA	NA	NA	S	4	386	By MS/MS	None	___1	0.594865	6.77e-05	59.05	51.28	59.05	-1.8038	19021000	588	0.594865	NA	O75385	588	O75385	O75385	Serine/threonine-protein kinase ULK1	ULK1	PPTDPLGAVFSPPQASPPQPSHGLQSCRNLR	LPKPPT(0.026)DPLGAVFS(0.346)PPQAS(0.595)PPQPS(0.021)HGLQS(0.012)CR	1206	25481	25481	UID1207	836.663
0.404249	-0.144648	0.557288	-0.0796915	0.301939	0.264116	0.303576	0.0418037	0.03492	-0.9015	-0.176495	-0.204599	-0.129513	-0.0886076	0.192447	-0.0448806	-0.247268	0.00259443	-0.303775	-0.273744	S	3	386	By MS/MS	By MS/MS	___1	0.999786	1.41e-06	143.21	115.73	139.77	0.63049	41556000	450	0.999786	0.948675	O75385	450	O75385	O75385	Serine/threonine-protein kinase ULK1	ULK1	PTQVQNYQRIERNLQSPTQFQTPRSSAIRRS	NLQS(1)PTQFQTPR	1207	29498;29499;29500	29498	UID1208	499.568
0.367595	-0.761189	0.692963	-0.0458633	0.257252	-0.188348	0.753262	-0.65524	0.0531114	-1.68265	-0.397752	-0.437213	0.47633	0.341644	0.165044	0.117828	-0.812308	0.306379	1.16395	-0.0333924	S	3	386	By MS/MS	By MS/MS	___1	0.955264	2.15e-05	119.54	95.795	119.54	-0.95965	36911000	623	0.955264	0.953867	O75385	623	O75385	O75385	Serine/threonine-protein kinase ULK1	ULK1	LPDFLQRNPLPPILGSPTKAVPSFDFPKTPS	NPLPPILGS(0.955)PT(0.045)K	1208	29687;29688;29689	29687	UID1209	438.567
0.135798	-0.165726	0.552475	-0.701553	0.349931	-0.278706	0.222928	-1.01383	-0.0509208	-0.72738	-0.559579	0.026021	0.2806	0.123136	0.254473	0.135141	-0.569008	0.0990932	0.222557	-0.0530596	S	2	386	By MS/MS	By MS/MS	___1	0.884476	8.79e-06	141.89	112.35	141.89	0.16257	19035000	469	0.884476	0.883532	O75385	469	O75385	O75385	Serine/threonine-protein kinase ULK1	ULK1	FQTPRSSAIRRSGSTSPLGFARASPSPPAHA	S(0.051)GS(0.013)T(0.051)S(0.884)PLGFAR	1209	41760;41761	41760	UID1210	580.261
-0.0536285	-0.30422	0.334911	-0.48455	0.444879	-0.499483	0.483571	-1.15095	-0.300093	-0.817003	NA	NA	NA	NA	NA	NA	NA	NA	NA	NA	S	3	386	By MS/MS	By matching	___1	0.613328	2.42e-06	121.18	98.985	121.18	-0.44913	13523000	638	0.613328	0	O75385	638	O75385	O75385	Serine/threonine-protein kinase ULK1	ULK1	SPTKAVPSFDFPKTPSSQNLLALLARQGVVM	T(0.193)PS(0.613)S(0.193)QNLLALLAR	1210	50969;50971	50969	UID1211	488.592
-0.553045	0.442545	-0.478427	0.97181	-1.04931	0.278698	-0.583917	-0.390264	-0.277866	-0.494536	-0.359564	-0.368309	0.00805652	0.706287	-0.294809	0.429107	-0.998789	0.918157	-0.683368	0.0472592	S	2	388	By MS/MS	By MS/MS	___1	0.980377	0.000234486	121.02	63.236	121.02	-0.44512	82644000	177	0.965028	0.980377	O75396	177	O75396	O75396	Vesicle-trafficking protein SEC22b	SEC22B	ALSALDSKANNLSSLSKKYRQDAKYLNMRST	ANNLS(0.003)S(0.016)LS(0.98)K	1211	3006;3007;3008;3009	3008	UID1212	507.237
-0.163155	0.113967	-0.0383618	-0.481505	-0.304737	0.328377	-0.365723	0.0589399	-0.425249	-1.6246	0.263275	0.61664	0.17594	-0.193965	-0.239226	0.0924781	-1.02268	-0.881082	0.392207	1.06081	S	3	388	By MS/MS	By MS/MS	___1	0.999983	2.4e-49	235.02	200.24	159.03	-0.43259	3517500000	137	0.999817	0.999983	O75396	137	O75396	O75396	Vesicle-trafficking protein SEC22b	SEC22B	TKKLYIDSRARRNLGSINTELQDVQRIMVAN	RNLGS(1)INTELQDVQR	1212	29422;29423;29424;29425;29426;29428;29429;29430;29431;29432;29434;29435;29436;29437;29438;29439;35930;35931;35932;35933;35934;35935;35936	29423	UID1213	833.893
NA	NA	NA	NA	NA	NA	NA	NA	NA	NA	0.401958	-0.571236	0.00719549	0.857344	1.10548	0.206268	1.28445	0.0216219	-0.342305	0.109829	S	3	389	None	By MS/MS	___1	0.998819	1.2e-07	111.88	77.6	111.88	4.1105	12945000	938	NA	0.998819	O75400	938	O75400	O75400	Pre-mRNA-processing factor 40 homolog A	PRPF40A	TGKDSGNWDTSGSELSEGELEKRRRTLLEQL	DSGNWDTSGS(0.001)ELS(0.999)EGELEK	1213	7961	7961	UID1214	707.283
NA	NA	NA	NA	NA	NA	NA	NA	NA	NA	-0.0251036	0.0354831	0.15069	0.338111	0.511367	0.255199	-0.14535	-0.449277	-0.284669	0.875544	S	3	389	By matching	By MS/MS	___1	0.758383	1.04e-10	120.31	96.014	120.31	-0.43011	27055000	34	0	0.758383	O75400	34	O75400	O75400	Pre-mRNA-processing factor 40 homolog A	PRPF40A	SHPPSQGPGDGERRLSGSSLCSGSWVSADGF	RLS(0.758)GS(0.165)S(0.077)LCSGSWVSADGFLR	1214	35564;35565	35564	UID1215	741.34
0.333538	-0.436666	0.662114	-0.877181	-0.0253679	-0.846687	-0.123261	-0.870889	-0.245061	-1.4536	1.17236	-0.448961	0.198117	-0.259064	1.21686	0.0472592	0.677621	-0.0574817	-0.159944	-0.549831	S	2	389	By MS/MS	By MS/MS	___1	0.999994	3.46e-19	186.94	151.28	92.747	-3.0987	270300000	888	0.999157	0.999994	O75400	888	O75400	O75400	Pre-mRNA-processing factor 40 homolog A	PRPF40A	KKKSKKRRHKSDSPESDAEREKDKKEKDRES	S(0.312)DS(0.688)PES(1)DAEREK	1217	40315;40316;40317;40318;40319;40320;40321	40317	UID1218	715.278
-0.482976	-0.0364667	0.402286	-0.0774976	-0.637648	-0.306948	0.10541	-0.0779696	-0.141923	-1.60516	-0.309914	0.0473989	-0.142353	0.134352	0.00891703	0.248413	-0.509286	0.302173	0.081476	0.00187425	S	3	390	By MS/MS	By MS/MS	___1	0.989464	9.43e-33	168.59	155.27	168.59	0.59226	48117000	44	0.989464	0.81597	O75410	44	O75410	O75410	Transforming acidic coiled-coil-containing protein 1	TACC1	EDEAGGPEGDPEEEDSQAETKSLSFSSDSEG	GGAAGEDEAGGPEGDPEEEDS(0.989)QAET(0.011)K	1222	14733;14734	14733	UID1223	871.331
NA	NA	NA	NA	NA	NA	NA	NA	NA	NA	-1.729	0.306962	-0.521536	0.986739	-1.13248	0.193456	-1.45712	0.388134	-1.16088	0.742782	S	3	390	By matching	By MS/MS	___1	0.997121	0.000367704	75.574	52.695	75.574	-0.33996	10113000	147	0	0.997121	O75410	147	O75410	O75410	Transforming acidic coiled-coil-containing protein 1	TACC1	VKNFREEPEHDFSKISIVRPFSIETKDSTDI	IS(0.997)IVRPFS(0.002)IET(0.001)K	1223	20205;20206	20205	UID1224	490.597
NA	NA	NA	NA	NA	NA	NA	NA	NA	NA	-0.12422	-0.0620531	0.16092	0.767994	0.54409	0.776357	0.766468	0.120485	0.662023	0.770787	S	3	390	By matching	By MS/MS	___1	0.5	0.0110685	43.888	17.159	43.888	2.4853	2820900	91	0	0.5	O75410	91	O75410	O75410	Transforming acidic coiled-coil-containing protein 1	TACC1	ESCDPSLGLAGPGAKSQESQEADEQLVAEVV	S(0.5)QES(0.5)QEADEQLVAEVVEK	1224	44949;44950	44949	UID1225	699.979
NA	NA	NA	NA	NA	NA	NA	NA	NA	NA	-0.12422	-0.0620531	0.16092	0.767994	0.54409	0.776357	0.766468	0.120485	0.662023	0.770787	S	3	390	By matching	By MS/MS	___1	0.5	0.0110685	43.888	17.159	43.888	2.4853	2820900	94	0	0.5	O75410	94	O75410	O75410	Transforming acidic coiled-coil-containing protein 1	TACC1	DPSLGLAGPGAKSQESQEADEQLVAEVVEKC	S(0.5)QES(0.5)QEADEQLVAEVVEK	1225	44949;44950	44949	UID1226	699.979
0.290778	-0.0848692	0.470823	-0.0516234	0.714311	-0.158333	-0.0163807	-0.394145	0.144046	-0.657309	-0.346903	0.073546	0.103665	0.369941	0.170181	-0.00853715	-0.370322	0.14952	-0.277447	-0.263958	S	3	391	By MS/MS	By MS/MS	___1	0.875515	1.27e-05	86.488	67.413	86.488	0.51074	21894000	24	0.765017	0.875515	O75420	24	O75420	O75420	GRB10-interacting GYF protein 1	GIGYF1	GPEWLRALSGGGSVASPPPSPAMPKYKLADY	ALS(0.001)GGGS(0.018)VAS(0.876)PPPS(0.105)PAMPK	1226	2701;2702	2702	UID1227	596.618
-0.500871	-0.0186441	-0.164868	0.130931	-0.144696	0.200379	-0.203402	-0.628252	-0.219589	-1.84549	-0.989822	-0.586796	0.0409626	-0.229281	-0.401711	0.261711	-0.726639	0.161049	-0.0716941	-0.28817	S	3	391	By MS/MS	By MS/MS	___1	0.896461	1.09e-12	124.06	96.117	124.06	0.44887	19052000	406	0.896461	0.833382	O75420	406	O75420	O75420	GRB10-interacting GYF protein 1	GIGYF1	KEPPAAEDDIRGIQLSPGVGSSAGPPGDLED	GIQLS(0.896)PGVGS(0.093)S(0.011)AGPPGDLEDDEGLK	1227	15316;15317	15316	UID1228	825.714
0.0859685	-0.678303	0.39846	-0.197021	0.0999011	-0.36965	0.154454	-0.787468	0.30871	-0.898323	-1.34703	0.599318	0.278698	0.619929	-0.0385249	0.269751	-0.375834	0.273934	-0.277919	0.664028	S	4	391	By MS/MS	By MS/MS	___1	0.5	5.64e-06	92.29	71.476	82.477	-0.019578	37351000	755	0.5	0.5	O75420	755	O75420	O75420	GRB10-interacting GYF protein 1	GIGYF1	KLLQQQQAVPVPPAPSSPPPLWAGLAKQGLS	LLQQQQAVPVPPAPS(0.5)S(0.5)PPPLWAGLAK	1228	25151;25152;25153	25151	UID1229	693.373
0.0859685	-0.678303	0.39846	-0.197021	0.0999011	-0.36965	0.154454	-0.787468	0.30871	-0.898323	-1.34703	0.599318	0.278698	0.619929	-0.0385249	0.269751	-0.375834	0.273934	-0.277919	0.664028	S	4	391	By MS/MS	By MS/MS	___1	0.5	5.64e-06	92.29	71.476	82.477	-0.019578	37351000	756	0.5	0.5	O75420	756	O75420	O75420	GRB10-interacting GYF protein 1	GIGYF1	LLQQQQAVPVPPAPSSPPPLWAGLAKQGLSM	LLQQQQAVPVPPAPS(0.5)S(0.5)PPPLWAGLAK	1229	25151;25152;25153	25151	UID1230	693.373
0.012068	-0.4948	-0.0458037	0.745797	0.592541	0.826925	0.154324	-0.772678	0.337997	-0.900853	NA	NA	NA	NA	NA	NA	NA	NA	NA	NA	S	2	391	By MS/MS	None	___1	1	0.000387002	85.274	49.331	85.274	2.6326	7226700	137	1	NA	O75420	137	O75420	O75420	GRB10-interacting GYF protein 1	GIGYF1	RSRGRGRGDSCFYQRSIEEGDGAFGRSPREI	S(1)IEEGDGAFGR	1232	42137	42137	UID1233	609.245
NA	NA	NA	NA	NA	NA	NA	NA	NA	NA	-0.458069	0.27965	-0.0248394	0.252052	-0.133416	0.183201	-0.641986	-0.108348	-0.266489	0.391438	S	2	391	By MS/MS	By MS/MS	___1	0.935656	0.00364734	85.154	52.477	85.154	-1.4942	13021000	638	0.935656	0.875804	O75420	638	O75420	O75420	GRB10-interacting GYF protein 1	GIGYF1	RGGDQNLLPTMSRSLSVPDSGRLWDVHTSAS	S(0.06)LS(0.936)VPDS(0.004)GR	1233	43348;43349	43348	UID1234	499.221
0.0339339	0.0126402	-0.0404672	0.543991	-0.430217	0.602362	0.423417	0.204266	0.272382	-0.958393	-0.551416	0.282855	-0.274931	0.481196	-0.253017	0.334683	-0.615707	0.105544	-0.967025	0.269273	S	3	391	By MS/MS	By MS/MS	___1	0.999287	0.00016582	97.508	65.44	97.508	3.4784	45466000	157	0.999287	0.998006	O75420	157	O75420	O75420	GRB10-interacting GYF protein 1	GIGYF1	DGAFGRSPREIQRSQSWDDRGERRFEKSARR	S(0.001)QS(0.999)WDDRGER	1234	45340;45341	45340	UID1235	439.174
0.0545011	0.568129	0.15069	0.403049	0.618145	0.554048	-0.076828	-0.0281309	0.183455	-0.242908	-0.0486509	0.32239	0.508834	0.830823	0.686164	0.408603	-0.0571665	0.443819	-0.357825	0.170438	S	3	392	By MS/MS	By MS/MS	___1	0.910967	4.66e-25	125.48	105.05	125.48	-0.44897	490770000	25	0.910967	0.892703	O75427	25	O75427	O75427	Leucine-rich repeat and calponin homology domain-containing protein 4	LRCH4	AAGGEEAAATTSVPGSPGLPGRRSAERALEE	AAAVAAPLAAGGEEAAAT(0.001)T(0.01)S(0.079)VPGS(0.911)PGLPGRR	1238	84;85;86;87;89	86	UID1239	965.817
0.29125	0.357158	0.660198	0.15549	0.634593	0.444879	0.53077	-0.158043	0.269632	0.0825664	NA	NA	NA	NA	NA	NA	NA	NA	NA	NA	S	4	392	By MS/MS	None	___1	0.711628	9.04e-06	92.343	77.4	92.343	-1.6127	9405600	281	0.711628	NA	O75427	281	O75427	O75427	Leucine-rich repeat and calponin homology domain-containing protein 4	LRCH4	GSALGDLAPSRPPSFSPCPAEDLFPGHRYDG	GS(0.001)ALGDLAPS(0.107)RPPS(0.18)FS(0.712)PCPAEDLFPGHR	1239	16658	16658	UID1240	754.601
NA	NA	NA	NA	NA	NA	NA	NA	NA	NA	0.463518	-0.207494	0.601316	0.23585	0.732313	0.317188	0.189413	0.0374524	0.791022	-0.092294	S	3	392	By matching	By MS/MS	___1	0.996528	1.24e-14	137.45	107.68	137.45	0.39862	19605000	313	0	0.996528	O75427	313	O75427	O75427	Leucine-rich repeat and calponin homology domain-containing protein 4	LRCH4	LDSGFHSVDSGSKRWSGNESTDEFSELSFRI	RWS(0.997)GNES(0.002)T(0.001)DEFSELSFR	1240	39307;39308	39307	UID1241	709.632
0.0787465	-0.486267	-0.199819	-0.176397	0.680594	0.062398	0.23131	-0.705147	0.140648	-0.886006	NA	NA	NA	NA	NA	NA	NA	NA	NA	NA	S	3	392	By MS/MS	None	___1	0.772213	1.05e-33	196.1	179.02	196.1	-0.81789	38476000	513	0.772213	NA	O75427	513	O75427	O75427	Leucine-rich repeat and calponin homology domain-containing protein 4	LRCH4	LGSIQRPNSFLFRSSSQSGSGPSSPDSVLRP	S(0.099)S(0.099)S(0.772)QS(0.02)GS(0.01)GPSSPDSVLRPR	1241	47226	47226	UID1242	656.632
0.0394191	-0.430917	0.384271	0.100036	0.286526	0.111966	0.233029	-0.791533	0.339707	-1.41723	0.220082	0.130799	0.487486	0.0669503	1.22101	0.167229	0.758559	0.919836	0.963326	0.83762	S	2	393	By MS/MS	By MS/MS	___1	0.888668	7.68e-12	146.96	134.38	146.96	-0.85986	17888000	315	0.888668	0.859493	O75436	315	O75436	O75436	Vacuolar protein sorting-associated protein 26A	VPS26A	EKLRKQRTNFHQRFESPESQASAEQPEM___	FES(0.889)PES(0.11)QAS(0.001)AEQPEM	1242	12835;12838	12835	UID1243	873.832
NA	NA	NA	NA	NA	NA	NA	NA	NA	NA	-0.273465	0.0190613	0.480058	0.553754	0.685985	0.179511	0.207018	0.262553	0.285816	0.0828389	S	2	393	None	By MS/MS	___1	0.675593	3.47e-07	100.11	80.844	100.11	0.96654	12062000	318	NA	0.675593	O75436	318	O75436	O75436	Vacuolar protein sorting-associated protein 26A	VPS26A	RKQRTNFHQRFESPESQASAEQPEM______	FES(0.322)PES(0.676)QAS(0.002)AEQPEM	1243	12837	12837	UID1244	873.832
-0.249702	-0.147841	0.396159	-0.123874	0.303225	0.0173518	-0.00840653	-0.890466	-0.447308	-1.1092	NA	NA	NA	NA	NA	NA	NA	NA	NA	NA	S	2	393	By MS/MS	By matching	___1	0.934056	0.00894668	55.176	35.389	55.176	0.91471	31700000	321	0.934056	0	O75436	321	O75436	O75436	Vacuolar protein sorting-associated protein 26A	VPS26A	RTNFHQRFESPESQASAEQPEM_________	FES(0.012)PES(0.054)QAS(0.934)AEQPEM	1244	12836;12839	12836	UID1245	873.832
NA	NA	NA	NA	NA	NA	NA	NA	NA	NA	0.40806	-0.086921	0.212134	0.452174	0.394075	0.282262	0.379732	0.519139	0.181548	0.392647	S	2	396	By MS/MS	By MS/MS	___1	0.786937	4.88e-18	160.66	120.81	78.021	3.191	56342000	862	0.670763	0.786937	O75448	862	O75448	O75448	Mediator of RNA polymerase II transcription subunit 24	MED24	FPLDDVQPSKLMRLLSSNEDDANILSSPTDR	LLS(0.787)S(0.209)NEDDANILS(0.002)S(0.001)PT(0.001)DR	1247	25193;25194;25195;25197	25193	UID1248	676.304
-0.254961	-0.0847315	0.388575	-0.492139	-0.0436608	-0.6739	0.343919	-0.408493	0.290424	-1.03345	0.263635	-0.0634544	0.200504	-0.296917	0.238298	0.0187766	-0.0983202	-0.032979	0.259303	-0.271897	S	3	396	By MS/MS	By MS/MS	___1	0.94997	3.99e-26	182.77	157.12	182.77	-0.10599	127950000	873	0.869944	0.94997	O75448	873	O75448	O75448	Mediator of RNA polymerase II transcription subunit 24	MED24	MRLLSSNEDDANILSSPTDRSMSSSLSASQL	LLSSNEDDANILS(0.034)S(0.95)PT(0.016)DR	1249	25190;25191;25192;25196;25197;25198	25192	UID1250	676.304
0.0370308	0.141433	0.063641	0.157949	-0.184802	-0.0407491	-0.577057	-0.599593	-0.793432	-0.727165	-0.472209	0.287236	-0.290692	0.418999	0.0196308	0.0989585	-0.581605	0.226508	-1.06619	0.370611	S	3	397	By MS/MS	By MS/MS	___1	0.927467	0.00096875	66.606	45.667	56.529	-1.8527	21022000	170	0.927467	0.775283	O75449	170	O75449	O75449	Katanin p60 ATPase-containing subunit A1	KATNA1	REKKEQNKGREEKNKSPAAVTEPETNKFDST	NKS(0.927)PAAVT(0.067)EPET(0.006)NK	1250	29378;29379	29379	UID1251	522.578
-0.805131	0.265557	0.0703893	0.264717	-0.98339	-0.00977119	-0.138172	-0.798291	-0.30986	-1.89175	0.568032	0.139862	-0.539184	0.28404	1.23094	0.354565	0.913416	0.65581	-2.26743	-0.951736	S	4	398	By MS/MS	By MS/MS	___1	0.983642	4.39e-08	116.39	97.67	116.39	-0.12474	496640000	129	0.978301	0.983642	O75475	129	O75475	O75475	PC4 and SFRS1-interacting protein	PSIP1	ETSVSKEDTDHEEKASNEDVTKAVDITTPKA	EDTDHEEKAS(0.984)NEDVT(0.016)K	1251	4566;4567;4568;4569;9019;9020;9021;9022;9023;9024	9023	UID1252	482.445
NA	NA	NA	NA	NA	NA	NA	NA	NA	NA	-0.135665	0.376179	-0.393198	0.0997664	0.431035	0.29772	-0.0860785	0.470407	-0.444989	0.603217	S	3	398	None	By MS/MS	___1	0.599848	0.00135219	57.338	28.362	57.338	2.4004	6739800	206	NA	0.599848	O75475	206	O75475	O75475	PC4 and SFRS1-interacting protein	PSIP1	PKPRGRPKMVKQPCPSESDIITEEDKSKKKG	QPCPS(0.6)ES(0.297)DIIT(0.103)EEDK	1252	31732	31732	UID1253	609.917
0.113167	-0.0966995	0.421156	-0.0127082	-0.028852	-0.253636	-0.456069	-0.4948	-0.382683	-0.853658	0.716069	-0.0647666	-0.705994	-0.270278	1.10528	0.105008	0.663299	0.520045	-1.61431	-0.831897	S	2	398	By MS/MS	By MS/MS	___1	0.956771	7.78e-76	265.59	218.02	257.72	-0.23816	1539100000	106	0.956771	0.911906	O75475	106	O75475	O75475	PC4 and SFRS1-interacting protein	PSIP1	KFSSQQAATKQSNASSDVEVEEKETSVSKED	QSNAS(0.043)S(0.957)DVEVEEK	1254	32364;32366;32367;32368;32369;32370;32371;32372	32370	UID1255	751.306
-0.0610443	0.151599	0.0441843	0.108223	-0.196327	-0.155679	0.247928	-0.274076	-0.2935	-1.29928	0.489235	-0.241612	-0.184834	-0.44283	0.456175	0.311387	-0.296368	0.408929	0.258579	-0.0496361	S	2	399	By MS/MS	By MS/MS	___1	0.83638	2.52e-06	110.12	90.83	74.267	1.2888	86128000	106	0.669024	0.83638	O75494	106	O75494	O75494	Serine/arginine-rich splicing factor 10	SRSF10	KTPNQMKAKEGRNVYSSSRYDDYDRYRRSRS	NVY(0.011)S(0.836)S(0.143)S(0.01)R	1257	30211;30212;30213;30214	30213	UID1258	573.893
-0.465301	0.489235	0.22367	-0.0646459	-0.965108	-0.787418	0.0900404	-0.735259	-0.734851	-2.40721	0.190931	0.148088	0.210389	-0.537759	0.557876	0.404576	0.269273	0.393197	0.76901	-0.132625	S	4	399	By MS/MS	By MS/MS	___1	1	0.0119596	54.608	17.132	44.318	2.2039	14233000	235	1	1	O75494	235	O75494	O75494	Serine/arginine-rich splicing factor 10	SRSF10	GSRYEKESRKKEPPRSKSQSRSQSRSRSKSR	KEPPRS(1)K	1258	21073;21074;21075;21076	21073	UID1259	231.119
0.16633	0.203514	-0.170183	-0.487702	0.548338	-0.298371	-0.710118	0.952706	-0.710354	0.109427	NA	NA	NA	NA	NA	NA	NA	NA	NA	NA	S	2	399	By MS/MS	None	___1	0.99799	0.00139492	119.07	51.075	119.07	-0.91287	16127000	133	0.99799	NA	O75494	133	O75494	O75494	Serine/arginine-rich splicing factor 10	SRSF10	RSRSRSYERRRSRSRSFDYNYRRSYSPRNSR	S(0.998)FDY(0.002)NYR	1260	40951	40951	UID1261	522.695
0.0318186	0.0641931	0.532068	-0.0271015	0.133958	-0.083019	-0.289351	0.0430645	0.188401	-0.212484	0.990156	-0.501402	-0.496753	-0.159235	0.073546	-0.176039	-0.460568	0.00417777	-0.887794	-0.224368	S	3	399	By MS/MS	By MS/MS	___1	0.842648	0.000227653	107.09	64.279	107.09	0.083574	46051000	131	0.842648	0.825708	O75494	131	O75494	O75494	Serine/arginine-rich splicing factor 10	SRSF10	YRRSRSRSYERRRSRSRSFDYNYRRSYSPRN	S(0.843)RS(0.157)FDYNYR	1263	45731;45732;45733;45734	45731	UID1264	429.843
-0.0293966	-0.0489494	-0.17989	0.0106367	0.0143553	-0.149121	0.169668	-0.294438	-0.0286018	-1.40679	-0.295234	0.147437	0.201258	0.513289	-0.0526106	0.470407	0.116232	0.109294	0.0654344	0.643302	S	3	400	By MS/MS	By MS/MS	___1	0.999727	6.64e-10	125.28	100.5	112.58	-0.8689	255780000	541	0.999029	0.999727	O75509	541	O75509	O75509	Tumor necrosis factor receptor superfamily member 21	TNFRSF21	PNAKLENSALLTVEPSPQDKNKGFFVDESEP	LENSALLTVEPS(1)PQDK	1265	23784;23786;23787;23788;23789;23790;23791;23792;23793	23786	UID1266	607.627
-0.123921	-0.312545	0.236584	-0.023739	0.583808	-0.14116	-0.448489	-0.104542	-0.194146	-1.62002	0.69207	-0.568217	0.0346383	0.0391384	0.609471	0.0813396	-0.193866	0.118493	-0.288593	-0.250337	S	2	402	By MS/MS	By MS/MS	___1	0.999997	1.75e-10	129.02	110.73	99.013	0.41571	83309000	129	0.97595	0.999997	O75533	129	O75533	O75533	Splicing factor 3B subunit 1	SF3B1	DREDEYKKHRRTMIISPERLDPFADGGKTPD	TMIIS(1)PER	1268	50405;50406;50407;50408;50409;50410;50411	50408	UID1269	642.973
0.161307	-0.0730593	0.406319	-0.30075	0.0905825	-0.373234	-0.154586	-0.76322	-0.223593	-0.901796	0.722029	0.0647449	0.492725	0.193709	0.578504	0.857663	-0.371964	0.688762	-0.239226	-0.112849	S	3	402	By MS/MS	By MS/MS	___1	0.501945	7.91e-05	62.055	38.45	48.216	0.012361	32174000	190	0.501945	0.500817	O75533	190	O75533	O75533	Splicing factor 3B subunit 1	SF3B1	KAKAGELKVVNGAAASQPPSKRKRRWDQTAD	VVNGAAAS(0.502)QPPS(0.498)K	1269	55504;55507	55504	UID1270	435.878
-0.28958	0.370276	0.171335	0.389347	0.0827026	1.04075	-0.579922	0.133432	-0.580267	0.493647	0.672652	-0.26906	0.0387171	-0.196823	0.392867	0.195474	-0.127321	0.0399806	-0.375796	-0.409776	S	3	402	By MS/MS	By MS/MS	___1	0.900008	0.000125279	82.362	58.511	56.339	-0.22074	61464000	194	0.900008	0.743066	O75533	194	O75533	O75533	Splicing factor 3B subunit 1	SF3B1	GELKVVNGAAASQPPSKRKRRWDQTADQTPG	VVNGAAAS(0.1)QPPS(0.9)K	1270	55505;55506;55508	55505	UID1271	435.878
0.128029	-0.141542	0.393526	-0.401616	0.0913952	-0.304362	0.00575919	-0.527679	0.111031	-1.05943	0.334111	-0.527096	0.437654	-0.433467	0.769856	0.289126	-0.0243258	-0.0540477	-0.311488	-0.443065	S	3	403	By MS/MS	By MS/MS	___1	0.993135	0.000952322	79.82	55.029	79.82	-0.53459	58033000	514	0.913147	0.993135	O75534	514	O75534	O75534	Cold shock domain-containing protein E1	CSDE1	PGQQVATCVRLLGRNSNSKRLLGYVATLKDN	LLGRNS(0.993)NS(0.007)K	1271	25022;25023;25024	25023	UID1272	356.845
-0.315074	0.215492	0.547647	0.242206	-0.230787	0.040682	0.809661	-0.6081	0.287118	-1.59789	0.574538	-0.00504377	0.361207	0.256045	0.928882	0.399226	0.129085	0.197488	-0.0465485	0.0517201	S	2	404	By MS/MS	By MS/MS	___1	0.99999	4.22e-27	201.76	169.75	201.76	1.1539	144560000	262	0.99999	0.999878	O75554	262	O75554	O75554	WW domain-binding protein 4	WBP4	PKIKFKEKNKNSDGGSDPETQKEKSIQKQNS	NSDGGS(1)DPETQK	1272	29884;29885;29886;29887	29884	UID1273	657.746
-0.222633	0.0988237	-0.941559	0.546265	-0.482472	0.592923	-0.928018	-0.185376	-0.595184	-0.635831	-1.15085	-0.134081	0.544683	0.71079	-0.605266	0.456911	-1.50336	0.248656	-0.645525	0.675997	S	3	405	By MS/MS	By MS/MS	___1	0.99404	1.5e-31	182.03	156.21	83.226	-0.77235	1147500000	18	0.99404	0.940783	O75569	18	O75569	O75569	Interferon-inducible double-stranded RNA-dependent protein kinase activator A	PRKRA	QSRHRAEAPPLEREDSGTFSLGKMITAKPGK	EDS(0.994)GT(0.006)FSLGK	1273	1004;1005;1006;1008;1009;1010;1011;8998;18266;18268;18269;18270;18271;18272;18273;18274;18275	18266	UID1274	570.022
-0.596536	0.348119	0.0691523	0.732573	-0.139077	0.773321	-0.0215847	-0.195897	0.0480967	-1.10634	NA	NA	NA	NA	NA	NA	NA	NA	NA	NA	S	2	405	By MS/MS	None	___1	0.99429	0.00298719	74.944	47.615	74.944	0.19441	4696700	167	0.99429	NA	O75569	167	O75569	O75569	Interferon-inducible double-stranded RNA-dependent protein kinase activator A	PRKRA	GPAHKREYTTICRLESFMETGKGASKKQAKR	LES(0.994)FMET(0.006)GK	1274	23853	23853	UID1275	561.233
NA	NA	NA	NA	NA	NA	NA	NA	NA	NA	-0.229941	-0.338998	-0.0550516	0.417704	0.0787465	0.188021	-0.276974	0.176833	-0.169696	-0.139872	S	3	406	None	By MS/MS	___1	0.805569	0.000137892	71.428	57.171	71.428	-0.8466	4019300	1490	NA	0.805569	O75581	1490	O75581	O75581	Low-density lipoprotein receptor-related protein 6	LRP6	STKGTYFPAILNPPPSPATERSHYTMEFGYS	GT(0.001)Y(0.001)FPAILNPPPS(0.806)PAT(0.192)ER	1275	17513	17513	UID1276	669.991
-0.210496	0.302407	0.540325	-0.0894669	-0.334917	0.0687396	0.451013	-0.825594	0.177599	-1.25536	0.0313951	-0.38862	-0.581972	-0.667836	0.224411	-0.0489942	-0.181395	0.482745	-0.539897	-0.441576	S	2	408	By MS/MS	By MS/MS	___1	0.999826	0.00269054	76.619	39.948	76.619	1.3231	19059000	2812	0.999826	0.997176	O75592	2812	O75592	O75592	E3 ubiquitin-protein ligase MYCBP2	MYCBP2	TLKSDGRMPSSSRAESPGPGSRLSSPKPKTL	AES(1)PGPGSR	1277	1386;1387	1386	UID1278	469.192
0.0817487	-0.0372067	0.0304067	-0.144568	-0.00897258	0.137504	0.278104	-0.310522	-0.203153	-1.44312	-0.202489	0.192194	-0.00337989	0.441484	0.250598	0.0150693	-0.611359	0.193709	-0.779051	0.280362	S	3	408	By MS/MS	By MS/MS	___1	0.836464	2.54e-05	94.42	51.607	94.42	0.1188	34097000	2871	0.661077	0.836464	O75592	2871	O75592	O75592	E3 ubiquitin-protein ligase MYCBP2	MYCBP2	APVKTKLDPPRERSKSDSYTLDPDTLRKKKM	S(0.115)KS(0.836)DS(0.044)Y(0.003)T(0.002)LDPDTLRK	1278	40354;40355;42478	42478	UID1279	602.615
NA	NA	NA	NA	NA	NA	NA	NA	NA	NA	-0.355941	-0.293942	-0.0542126	0.0923428	0.00302647	-0.356439	-0.462933	0.198997	-0.449946	-0.0543474	S	3	408	None	By MS/MS	___1	0.92476	1.2e-06	125.86	99.187	125.86	0.65975	27133000	2789	NA	0.92476	O75592	2789	O75592	O75592	E3 ubiquitin-protein ligase MYCBP2	MYCBP2	SDAAKLRSDSHSRSLSPNHNTLQTLKSDGRM	S(0.072)LS(0.925)PNHNT(0.003)LQTLK	1280	43229	43229	UID1281	511.587
NA	NA	NA	NA	NA	NA	NA	NA	NA	NA	-0.491977	0.123666	-0.0759914	0.120219	0.194339	0.275603	-1.07254	0.204516	-0.405356	-0.15637	S	2	408	By matching	By MS/MS	___1	0.91634	0.00244646	72.096	28.583	72.096	-2.9094	31655000	2839	0	0.91634	O75592	2839	O75592	O75592	E3 ubiquitin-protein ligase MYCBP2	MYCBP2	PKTLPANRSSPSGASSPRSSSPHDKNLPQKS	SSPS(0.011)GAS(0.073)S(0.916)PR	1281	46718;46719;46720	46718	UID1282	506.708
-0.63545	0.223793	-0.735428	-0.209461	-0.718355	-0.238834	-0.390888	-0.336847	-1.06712	-0.975538	-0.785204	0.866631	-0.710803	1.06716	-0.616392	0.402067	-0.957524	-0.087856	-0.810764	1.1961	S	3	408	By MS/MS	By MS/MS	___1	0.92039	8.22e-05	110.92	85.393	110.92	0.53149	29123000	3478	0.92039	0.901206	O75592	3478	O75592	O75592	E3 ubiquitin-protein ligase MYCBP2	MYCBP2	TDTDLAKRTVFQRSYSVVASEYDKQHSILPA	S(0.044)Y(0.032)S(0.92)VVAS(0.003)EYDK	1286	48850;48851	48851	UID1287	443.187
NA	NA	NA	NA	NA	NA	NA	NA	NA	NA	-0.651745	-0.246413	0.255199	0.0380147	-0.241577	-0.116442	-0.725947	-0.248142	0.619272	-0.084242	S	2	409	None	By MS/MS	___1	1	0.027816	52.725	50.881	52.725	0.54577	4636300	291	NA	1	O75628	291	O75628	O75628	GTP-binding protein REM 1	REM1	TARSARRRALKARSKSCHNLAVL________	S(1)CHNLAVL	1287	39975	39975	UID1288	497.215
-0.60349	-0.0174025	0.209765	0.0600474	-0.219052	-0.0928632	0.388796	-0.743883	-0.0801794	-1.53981	-0.225818	-0.0924479	0.329296	-0.130555	0.385486	0.309409	-0.184031	0.435309	0.360533	0.0844725	S	2	411	By MS/MS	By MS/MS	___1	1	2.24e-301	409.97	353.32	363.97	0.083724	788170000	225	1	1	O75643	225	O75643	O75643	U5 small nuclear ribonucleoprotein 200 kDa helicase	SNRNP200	EEGDEDVYGEVREEASDDDMEGDEAVVRCTL	EEAS(1)DDDMEGDEAVVR	1288	9076;9077;9078;9079;9080;9081;9082;9083	9080	UID1289	923.838
0.14991	0.996172	-0.164286	0.0546401	-0.332716	-0.03518	-0.0539728	-0.217709	0.168642	-0.674614	-0.146116	0.164658	-0.587381	0.502534	-0.173596	0.393855	-0.624265	-0.391361	-0.496142	0.598175	S	3	412	By MS/MS	By MS/MS	___1	0.947927	0.0027803	65.179	43.807	65.179	0.18325	46044000	735	0.947927	0.526675	O75665	735	O75665	O75665	Centriole and centriolar satellite protein OFD1	OFD1	SAASRLRGGTSSRRLSSTPLPKAKRSLESEM	RLS(0.948)S(0.051)T(0.001)PLPK	1289	35736;35737;35738	35736	UID1290	360.193
0.181675	0.657549	0.0129261	-0.250663	-0.195599	-0.24296	0.133169	-0.65649	-0.0519374	-1.74516	0.0501883	0.171207	-0.133527	-0.128046	-0.0537333	0.664938	-0.736124	-0.404248	-0.412117	0.729705	S	3	412	By MS/MS	By MS/MS	___1	1	8.05e-05	112.03	71.48	112.03	0.059234	29087000	899	1	1	O75665	899	O75665	O75665	Centriole and centriolar satellite protein OFD1	OFD1	EQQVKERRQREERRQSNLQEVLERERRELEK	RQS(1)NLQEVLER	1290	36821;36822	36821	UID1291	484.572
0.143263	-0.137949	0.330099	-0.263023	0.162081	-0.224654	-0.120828	-0.29442	0.431356	-1.11735	-0.0833552	0.0941009	0.446574	0.481299	0.355129	0.185867	0.0251707	0.0132121	0.327802	0.153157	S	3	413	By MS/MS	By MS/MS	___1	0.752399	1.6e-17	132.61	114.05	132.61	-2.8158	26895000	321	0.752399	0.741219	O75674	321	O75674	O75674	TOM1-like protein 1	TOM1L1	TTSEPSAPSQDLLDLSPSPRMPRATLGELNT	EATNTTSEPSAPSQDLLDLS(0.752)PS(0.248)PR	1291	8791;8794	8791	UID1292	865.06
0.207143	0.0471196	0.331247	-0.0466975	0.349252	-0.262763	0.500496	0.277271	0.244278	-1.16884	NA	NA	NA	NA	NA	NA	NA	NA	NA	NA	S	3	413	By MS/MS	By matching	___1	0.994019	2.98e-24	156.95	135.68	156.95	-0.76303	417500000	323	0.994019	0	O75674	323	O75674	O75674	TOM1-like protein 1	TOM1L1	SEPSAPSQDLLDLSPSPRMPRATLGELNTMN	EATNTTSEPSAPSQDLLDLS(0.006)PS(0.994)PR	1292	8792;8793;8795	8792	UID1293	865.06
-0.184408	0.122871	0.575119	-0.0794628	0.209391	-0.198725	0.137766	-0.673302	0.152508	-1.82199	0.032242	-0.534809	-0.159235	-0.43694	0.549521	-0.0290138	0.32964	-0.171905	-0.455633	-0.21927	S	3	414	By MS/MS	By MS/MS	___1	0.721743	1.05e-11	130.19	105.6	130.19	1.3593	39347000	681	0.721743	0.669877	O75676	681	O75676	O75676	Ribosomal protein S6 kinase alpha-4	RPS6KA4	EGLRGSSWLQDGSARSSPPLRTPDVLESSGP	S(0.722)S(0.278)PPLRTPDVLESSGPAVR	1293	46693;46694	46693	UID1294	682.34
-0.114145	0.356707	0.266277	0.067501	0.113834	-0.0900042	0.185613	-0.371198	-0.0188488	-0.707124	NA	NA	NA	NA	NA	NA	NA	NA	NA	NA	S	3	414	By MS/MS	None	___1	0.52235	0.0117328	40.756	20.65	40.756	-1.136	19323000	343	0.52235	NA	O75676	343	O75676	O75676	Ribosomal protein S6 kinase alpha-4	RPS6KA4	VGNFAEEFTRLEPVYSPPGSPPPGDPRIFQG	LEPVY(0.258)S(0.522)PPGS(0.22)PPPGDPR	1295	23814	23814	UID1296	614.621
NA	NA	NA	NA	NA	NA	NA	NA	NA	NA	-0.0514739	0.091666	0.41045	0.356707	0.642008	0.262433	-0.0527603	-0.0251771	-0.271583	0.181039	S	3	414	None	By MS/MS	___1	0.724928	0.000498746	65.784	50.861	65.784	-1.1357	7765800	347	NA	0.724928	O75676	347	O75676	O75676	Ribosomal protein S6 kinase alpha-4	RPS6KA4	AEEFTRLEPVYSPPGSPPPGDPRIFQGYSFV	LEPVY(0.105)S(0.17)PPGS(0.725)PPPGDPR	1296	23815	23815	UID1297	614.621
0.842778	0.738725	1.54419	0.116365	-0.362343	-1.40266	0.121679	-2.69741	0.268554	-1.09915	0.1956	-0.195616	-0.579598	0.0632269	0.0950467	-0.628608	-0.740794	0.277509	-1.5804	-0.563007	S	4	414	By MS/MS	By MS/MS	___1	0.999	3.69e-05	89.663	72.157	78.975	0.18996	47386000	745	0.999	0.996801	O75676	745	O75676	O75676	Ribosomal protein S6 kinase alpha-4	RPS6KA4	RRKQKLRSATASRRGSPAPANPGRAPVASKG	RGS(0.999)PAPANPGRAPVAS(0.001)K	1297	34436;34437;34438;34439	34438	UID1298	428.97
0.151599	-0.835626	0.391658	-0.249668	0.0106367	-0.628765	-0.432435	0.0831112	-0.404745	-0.994442	0.806695	-0.290974	0.931683	-0.248708	0.710614	-0.249942	0.170438	-0.148145	0.514905	-0.544519	S	3	415	By MS/MS	By MS/MS	___1	1	0.000441148	110.52	48.706	68.44	0.32791	188770000	138	1	1	O75683	138	O75683	O75683	Surfeit locus protein 6	SURF6	EKIQEARGQGSAKELSPAALEKRRRRKQERD	ELS(1)PAALEK	1298	10661;10662;10663;10664	10661	UID1299	519.249
0.129876	-0.830408	0.210264	-0.776899	-0.0796457	-0.437428	0.20389	-0.948169	-0.21734	-2.48269	0.0709388	-0.667768	0.473735	-0.341756	0.364685	-0.370098	0.00317045	-0.320396	1.092	-0.567383	S	2	415	By MS/MS	By MS/MS	___1	0.997905	0.000231708	112.43	75.448	112.43	0.68955	38714000	206	0.979628	0.997905	O75683	206	O75683	O75683	Surfeit locus protein 6	SURF6	EPREPPGLIFNKVEVSEDEPASKAQRRKEKR	VEVS(0.998)EDEPAS(0.002)K	1299	53226;53227;53228;53229	53228	UID1300	635.266
-0.0545871	-0.173238	0.47415	-0.563433	-0.437057	-0.427169	-0.0285429	-0.208794	-0.394354	-1.22627	NA	NA	NA	NA	NA	NA	NA	NA	NA	NA	S	2	416	By MS/MS	None	___1	1	0.00597682	76.619	49.138	76.619	-1.6613	24395000	2601	1	NA	O75691	2601	O75691	O75691	Small subunit processome component 20 homolog	UTP20	EALEDGVACADEKAESDGEEKEEVKEELGRP	AES(1)DGEEK	1300	1349	1349	UID1301	472.666
-0.478829	0.126973	-0.10493	0.00719549	-0.171872	-0.0710726	-0.567297	0.0582473	-0.455337	-0.506783	1.31898	0.0255958	-0.0829884	0.0501883	0.534858	0.363115	0.559345	0.175045	-0.43335	-0.0502932	S	2	417	By MS/MS	By MS/MS	___1	0.994642	4.47e-08	150.44	107.15	150.44	0.90602	282590000	992	0.994642	0.985634	O75694	992	O75694	O75694	Nuclear pore complex protein Nup155	NUP155	DTLQELVNQSKAAPQSPSVPKKPGPPVLSSD	AAPQS(0.995)PS(0.005)VPK	1302	372;373;374;375;376;377	373	UID1303	531.255
0.0869197	-0.500871	0.183963	-0.189861	0.0473989	-0.0606079	-0.299543	-0.508485	-0.876281	-0.832	-0.827154	-0.420936	-0.110059	-0.461224	0.143132	0.182819	-0.436393	0.626392	-0.783539	0.201885	S	3	417	By MS/MS	By MS/MS	___1	0.683917	2.59e-12	120.8	105.54	120.8	0.62152	13502000	4	0.681339	0.683917	O75694	4	O75694	O75694	Nuclear pore complex protein Nup155	NUP155	____________MPSSLLGAAMPASTSAAAL	PS(0.316)S(0.684)LLGAAMPASTSAAALQEALENAGR	1304	30580;30581;30582;30583	30580	UID1305	894.093
0.20201	0.347325	0.625645	0.469886	-0.112802	-0.148465	0.222557	-0.0408976	0.00403388	-1.43378	-0.0856345	-0.193915	-0.597605	-0.507583	-0.0109482	0.562572	-0.75577	-0.104666	0.0221902	-0.837764	S	3	418	By MS/MS	By MS/MS	___1	0.976644	0.00334498	70.1	53.324	70.1	-0.20199	16680000	537	0.858336	0.976644	O75751	537	O75751	O75751	Solute carrier family 22 member 3	SLC22A3	GIALPETVDDVEKLGSPHSCKCGRNKKTPVS	LGS(0.977)PHS(0.023)CK	1305	24462;24463	24463	UID1306	322.469
NA	NA	NA	NA	NA	NA	NA	NA	NA	NA	-0.637222	0.514097	-0.525206	0.906121	0.153287	0.0701146	0.487075	0.637007	-1.62144	0.813361	S	4	419	None	By MS/MS	___1	0.936059	0.000575656	61.963	41.707	61.963	0.51922	25713000	115	NA	0.936059	O75764	115	O75764	O75764	Transcription elongation factor A protein 3	TCEA3	EKGLECSDWKPEAGLSPPRKKREDPKTRRDS	GLECS(0.064)DWKPEAGLS(0.936)PPRK	1306	15473	15473	UID1307	527.497
-0.333225	-0.222414	-0.55296	0.241474	-1.04659	0.18409	-0.710685	0.642286	-1.00851	-0.247662	-0.956404	0.616264	-0.823371	1.02906	-0.12688	0.138421	-0.14366	0.391768	-1.88902	0.835682	S	3	419	By MS/MS	By MS/MS	___1	0.887226	0.0133082	50.207	30.965	50.207	0.39796	11366000	130	0	0.887226	O75764	130	O75764	O75764	Transcription elongation factor A protein 3	TCEA3	SPPRKKREDPKTRRDSVDSKSSASSSPKRPS	T(0.074)RRDS(0.887)VDS(0.039)K	1307	51315;51316	51315	UID1308	381.843
0.110898	-0.0124172	0.20989	0.0924781	0.107152	-0.353487	0.0422241	-0.258563	0.00733906	-1.12611	NA	NA	NA	NA	NA	NA	NA	NA	NA	NA	S	3	420	By MS/MS	By MS/MS	___1	1	0.00201375	57.238	35.406	57.238	0.46573	68631000	124	1	1	O75781	124	O75781	O75781	Paralemmin-1	PALM	KENAAAPSPVRAPAPSPAKEERKTEVVMNSQ	ENAAAPS(1)PVRAPAPS(1)PAK	1308	3098;10855;10856;10857	10856	UID1309	630.955
0.400319	0.000144286	0.165687	0.221197	-0.0671073	-0.142815	-0.146707	-0.603271	0.267596	-0.271009	-0.278076	-0.108581	0.242816	0.349026	-0.0909258	0.44615	-1.02759	0.651499	0.580531	-0.618539	S	3	420	By MS/MS	By MS/MS	___1	1	7.6e-07	103.02	89.885	57.238	0.46573	488590000	116	1	1	O75781	116	O75781	O75781	Paralemmin-1	PALM	GDSAPATAKENAAAPSPVRAPAPSPAKEERK	ENAAAPS(1)PVRAPAPS(1)PAK	1309	10855;10856;10857;10858;10859;10860;10861;10862	10859	UID1310	453.477
0.198746	0.0867838	0.442439	0.429321	0.508327	-0.015243	0.487075	-0.673877	0.256286	-1.21441	-1.91419	-1.06876	0.172231	0.0213375	-0.782596	0.263876	-1.51284	0.554048	0.646992	-0.954221	S	2	420	By MS/MS	By MS/MS	___1	0.999941	1.25e-10	161.51	118.09	161.51	-0.17931	156980000	162	0.999941	0.993212	O75781	162	O75781	O75781	Paralemmin-1	PALM	KDKRVSNTPLRTVDGSPMMKAAMYSVEITVE	TVDGS(1)PMMK	1310	39197;39198;52091;52092;52093;52094;52095;52096;52097;52098	52097	UID1311	523.208
0.71563	0.181802	0.311968	-0.363568	-0.125589	-0.546751	0.496207	-0.231498	0.597793	-1.00999	-0.266767	-0.0268369	-0.995765	-0.00866777	-0.258339	0.496718	-1.53161	-0.337521	-1.51264	0.846313	S	3	422	By MS/MS	By MS/MS	___1	0.999679	6.4e-09	149.3	120.51	149.3	-0.88207	50562000	290	0.999538	0.999679	O75815	290	O75815	O75815	Breast cancer anti-estrogen resistance protein 3	BCAR3	EGSLTKGRPDVAKRLSLTMGGVQAREQNLPR	RLS(1)LTMGGVQAR	1314	35634;35635;35636	35636	UID1315	456.899
0.431142	-0.0908029	-0.263993	-0.141987	0.163756	-0.0053334	-0.417598	-0.0402892	0.447421	-0.774602	NA	NA	NA	NA	NA	NA	NA	NA	NA	NA	S	3	422	By MS/MS	None	___1	0.919445	3.06e-06	92.258	65.493	92.258	-2.0993	13248000	83	0.919445	NA	O75815	83	O75815	O75815	Breast cancer anti-estrogen resistance protein 3	BCAR3	SHMGTLPHSKSPRQNSPVTQDGIQESPWQDR	S(0.061)PRQNS(0.919)PVT(0.02)QDGIQESPWQDR	1315	44448	44448	UID1316	835.71
0.117562	-0.0382582	0.539233	0.138159	0.498659	0.217107	0.946881	-0.388129	0.464982	-1.39176	NA	NA	NA	NA	NA	NA	NA	NA	NA	NA	S	3	423	By MS/MS	By matching	___1	0.547107	0.000704974	65.784	26.58	65.784	-0.78328	5186200	264	0.547107	0	O75821	264	O75821	O75821	Eukaryotic translation initiation factor 3 subunit G	EIF3G	DTRETDLQELFRPFGSISRIYLAKDKTTGQS	ET(0.066)DLQELFRPFGS(0.547)IS(0.387)R	1316	12024;12025	12024	UID1317	658.982
-0.0890218	0.00245056	-0.0258085	-0.275839	-0.266767	-0.305378	-0.0798897	-0.147665	0.049352	-1.45233	-0.50226	0.100709	0.140517	0.471239	0.458172	-0.0675004	-0.157045	0.0329472	0.0762854	0.456911	S	4	423	By MS/MS	By MS/MS	___1	0.728677	1.4e-08	111.4	94.256	101.45	-2.3328	1084400000	42	0.728677	0.725438	O75821	42	O75821	O75821	Eukaryotic translation initiation factor 3 subunit G	EIF3G	TSELLKGIPLATGDTSPEPELLPGAPLPPPK	GIPLAT(0.014)GDT(0.257)S(0.729)PEPELLPGAPLPPPK	1317	15301;15302;15304;15306;15308;15309;15310;15311;15312	15309	UID1318	848.771
0.513794	-0.398342	0.49334	-0.381367	0.531768	-0.449769	0.723864	-0.759283	0.366364	-1.46642	-0.351847	-0.107088	0.501108	0.224287	0.324811	0.0985544	-0.285214	-0.134414	0.30871	0.224905	S	3	424	By MS/MS	By MS/MS	___1	0.897819	2.65e-46	148.3	135.99	146.53	-1.001	1751000000	11	0.846777	0.897819	O75822	11	O75822	O75822	Eukaryotic translation initiation factor 3 subunit J	EIF3J	_____MAAAAAAAGDSDSWDADAFSVEDPVR	AAAAAAAGDS(0.898)DS(0.102)WDADAFSVEDPVRK	1318	0;2;3;4;5;6;7;8;9;10;11;12;13;14	7	UID1319	905.724
-0.364626	-0.203219	-0.39591	0.0786098	-0.931783	-0.259012	-0.217927	-0.660543	0.0226164	-0.239208	-0.49419	0.23008	-0.789611	0.531169	-0.561068	-0.16869	-1.37497	1.07888	-1.1715	-0.470509	S	3	426	By MS/MS	By MS/MS	___1	0.75661	0.000385468	80.312	44.77	80.312	0.11822	16998000	561	0.634302	0.75661	O75864	561	O75864	O75864	Protein phosphatase 1 regulatory subunit 37	PPP1R37	PGSPSTPTEQRISVSSPGRGHKVFVVTRVES	IS(0.009)VS(0.235)S(0.757)PGRGHK	1322	20381;20383	20383	UID1323	402.199
0.195977	-0.0723007	0.303693	-0.320378	-0.19281	-0.327004	-0.277342	-0.469949	-0.437232	-0.690219	0.908198	-0.154394	0.291368	0.154583	0.900876	0.108491	0.190046	-0.126187	-1.4376	-0.738553	S	3	429	By MS/MS	By MS/MS	___1	1	2.28e-05	103.26	69.002	76.391	0.95273	379870000	340	1	1	O75909	340	O75909	O75909	Cyclin-K	CCNK	PQPSSPRQVKRAVVVSPKEENKAAEPPPPKI	RAVVVS(1)PKEENK	1324	5838;33251;33252;33253;33254;33255;33256;33257;33258;33259;33260	33258	UID1325	359.688
0.0805212	-0.293836	0.277509	-0.0896972	-0.121596	-0.248811	0.0731348	-0.00607205	-0.236265	-0.792732	0.504976	-0.101273	-0.176935	-0.194906	0.382723	0.0621218	-0.243933	-0.107555	-0.483198	-0.370452	S	3	429	By MS/MS	By MS/MS	___1	0.703603	6.07e-17	171.13	145.31	171.13	-0.19047	98714000	9	0.678937	0.703603	O75909	9	O75909	O75909	Cyclin-K	CCNK	_______MKENKENSSPSVTSANLDHTKPCW	ENS(0.148)S(0.704)PS(0.148)VT(0.001)SANLDHTK	1325	11022;11023	11023	UID1326	589.591
0.456911	-0.446187	0.451857	-0.591832	-0.0778631	-0.976901	-1.05379	-0.0953271	0.263635	0.239642	1.00288	-0.217994	0.0553346	0.107822	0.743989	-0.209929	0.462785	-0.729674	-1.37838	-0.372449	S	3	429	By MS/MS	By MS/MS	___1	0.751807	0.00168922	62.378	44.276	51.495	0.035598	143620000	328	0.751807	0.632092	O75909	328	O75909	O75909	Cyclin-K	CCNK	QQQPAQQPKKPSPQPSSPRQVKRAVVVSPKE	KPS(0.969)PQPS(0.752)S(0.28)PRQVK	1327	22177;22185;22186;22190;22191;22194;22196	22194	UID1328	505.927
-0.038347	-0.329685	0.206518	-0.316744	-0.244941	-0.514182	-0.584631	-0.439187	0.0756011	-0.172474	0.705757	-0.477743	0.248899	-0.672313	0.118758	0.0097772	0.00891703	0.121546	0.0329472	-0.0199747	S	2	429	By MS/MS	By MS/MS	___1	0.973065	0.00014127	101.32	61.403	81.278	-0.074244	1182600000	329	0.973065	0.969548	O75909	329	O75909	O75909	Cyclin-K	CCNK	QQPAQQPKKPSPQPSSPRQVKRAVVVSPKEE	KPS(1)PQPS(0.027)S(0.973)PR	1328	22173;22174;22175;22176;22177;22178;22179;22180;22181;22182;22183;22184;22186;22187;22188;22189;22190;22191;22192;22193;22195;22197	22180	UID1329	387.52
0.0769695	-0.497934	0.676989	0.0455827	-0.130287	-0.0646308	-0.272663	-0.32858	0.240742	-1.29233	0.195222	0.0353423	-0.013276	0.00633395	0.494057	0.0780633	0.140909	0.396269	-0.335517	-0.0100472	S	3	431	By MS/MS	By MS/MS	___1	0.997725	2.05e-07	128.82	108.39	128.82	0.050017	76583000	503	0.997725	0.98028	O75925	503	O75925	O75925	E3 SUMO-protein ligase PIAS1	PIAS1	SPLNNKGILSLPHQASPVSRTPSLPAVDTSY	GILSLPHQAS(0.998)PVS(0.002)R	1329	15277;15278	15277	UID1330	514.599
NA	NA	NA	NA	NA	NA	NA	NA	NA	NA	0.0768327	-0.0332299	-0.0493674	0.264116	0.628914	0.0536674	0.394185	0.0142124	-0.567254	-0.2257	S	3	431	None	By MS/MS	___1	0.593057	0.00110156	61.648	42.59	61.648	0.45082	6551200	488	0.431141	0.593057	O75925	488	O75925	O75925	E3 SUMO-protein ligase PIAS1	PIAS1	EEPSAKRTCPSLSPTSPLNNKGILSLPHQAS	RT(0.006)CPS(0.008)LS(0.074)PT(0.319)S(0.593)PLNNK	1330	38656	38655	UID1331	584.61
NA	NA	NA	NA	NA	NA	NA	NA	NA	NA	1.11723	-0.161234	0.482126	0.152508	1.34364	0.654711	0.640528	0.283211	-0.219942	0.24732	S	3	432	None	By MS/MS	___1	0.782972	2.06e-06	117.08	96.618	117.08	-1.2555	12221000	499	0.477803	0.782972	O75928	499	O75928	O75928	E3 SUMO-protein ligase PIAS2	PIAS2	PPAKRKCIFMSETQSSPTKGVLMYQPSSVRV	CIFMSET(0.006)QS(0.16)S(0.783)PT(0.05)K	1332	6029	6028	UID1333	532.554
NA	NA	NA	NA	NA	NA	NA	NA	NA	NA	0.15769	-0.759747	-0.00114018	-0.129908	0.752577	-0.0867831	-0.743255	-0.235926	-0.123198	-0.142927	S	3	433	By matching	By MS/MS	___1	0.971408	0.00351722	69.01	50.28	69.01	0.43862	11880000	35	0	0.971408	O75937	35	O75937	O75937	DnaJ homolog subfamily C member 8	DNAJC8	FMTFYSEVKQIEKRDSVLTSKNQIERLTRPG	RDS(0.971)VLT(0.017)S(0.012)K	1333	33502;33503	33502	UID1334	329.162
NA	NA	NA	NA	NA	NA	NA	NA	NA	NA	-0.336409	-0.78595	1.28599	0.322966	0.290778	-0.107384	-0.516285	-0.269269	0.105008	-0.454407	S	3	435	None	By MS/MS	___1	0.531093	0.00183013	60.489	38.291	51.76	1.9093	5583900	385	0.354847	0.531093	O75955	385	O75955	O75955	Flotillin-1	FLOT1	GPLTSANKITLVSSGSGTMGAAKVTGEVLDI	IT(0.015)LVS(0.062)S(0.125)GS(0.531)GT(0.267)MGAAK	1334	20451	20450	UID1335	492.565
0.516318	0.201258	0.20201	-0.11143	-0.0970543	-0.597103	0.0772429	-0.409489	0.421802	-0.929885	-0.459358	0.477988	-0.108503	0.271665	0.0230425	0.22367	-0.706088	0.0874628	-0.333825	0.239154	S	3	436	By MS/MS	By MS/MS	___1	0.87786	2.82e-08	113.54	104.44	112.23	0.36991	92726000	2455	0.87786	0.521907	O75962	2455	O75962	O75962	Triple functional domain protein	TRIO	SLGTLPLGKPRAGAASPLNSPLSSAVPSLGK	AGAAS(0.878)PLNS(0.118)PLS(0.003)S(0.002)AVPSLGK	1335	1595;1596;1597;1598	1598	UID1336	635.322
0.312665	0.0604624	0.365133	0.112233	0.208392	0.11063	0.249021	-0.057752	0.212881	-0.123387	NA	NA	NA	NA	NA	NA	NA	NA	NA	NA	S	2	436	By MS/MS	None	___1	0.690141	0.000462704	84.479	53.108	84.479	-3.5803	4868100	2477	0.690141	NA	O75962	2477	O75962	O75962	Triple functional domain protein	TRIO	SSAVPSLGKEPFPPSSPLQKGGSFWSSIPAS	EPFPPS(0.31)S(0.69)PLQK	1337	11076	11076	UID1338	653.808
NA	NA	NA	NA	NA	NA	NA	NA	NA	NA	-0.0386582	0.116098	-0.252638	0.0968015	0.274769	0.0892269	-0.148929	0.183582	-0.744922	0.126576	S	3	436	None	By MS/MS	___1	0.62215	0.0144641	42.58	19.859	42.58	0.75031	17037000	2429	NA	0.62215	O75962	2429	O75962	O75962	Triple functional domain protein	TRIO	VLESPRKGAANASGSSPDAPAKDARASLGTL	GAANAS(0.033)GS(0.345)S(0.622)PDAPAK	1338	13723	13723	UID1339	460.865
0.0919367	-0.404	0.359746	-0.700263	-0.865832	-1.10166	0.57947	-1.34729	0.0840642	-2.58407	-0.241612	0.298658	-0.352824	0.841087	-0.415114	0.0920721	-1.26389	0.417812	-0.177131	0.667756	S	3	436	By MS/MS	By MS/MS	___1	0.5	1.95e-06	137.09	114.21	137.09	-0.42896	48463000	1723	0.5	0.5	O75962	1723	O75962	O75962	Triple functional domain protein	TRIO	EGLVPCGSLCIAHSRSSMEMEGIFNHKDSLS	S(0.5)S(0.5)MEMEGIFNHK	1340	46548;46549;46550;46551;46552;46553;46554	46552	UID1341	497.2
0.0919367	-0.404	0.359746	-0.700263	-0.865832	-1.10166	0.57947	-1.34729	0.0840642	-2.58407	-0.241612	0.298658	-0.352824	0.841087	-0.415114	0.0920721	-1.26389	0.417812	-0.177131	0.667756	S	3	436	By MS/MS	By MS/MS	___1	0.5	1.95e-06	137.09	114.21	137.09	-0.42896	48463000	1724	0.5	0.5	O75962	1724	O75962	O75962	Triple functional domain protein	TRIO	GLVPCGSLCIAHSRSSMEMEGIFNHKDSLSV	S(0.5)S(0.5)MEMEGIFNHK	1341	46548;46549;46550;46551;46552;46553;46554	46552	UID1342	497.2
NA	NA	NA	NA	NA	NA	NA	NA	NA	NA	0.663846	0.559834	-0.589355	0.109026	0.165044	0.329985	-0.766235	0.402613	-1.09203	-0.366504	S	3	436	None	By MS/MS	___1	1	0.0214731	45.68	10.235	45.68	0.48334	14743000	2417	NA	1	O75962	2417	O75962	O75962	Triple functional domain protein	TRIO	SEREAEPIPKMKVLESPRKGAANASGSSPDA	VLES(1)PRK	1342	53761	53761	UID1343	303.492
-0.249908	0.479024	-0.11962	-0.0478901	-0.603731	-0.161573	0.0515809	-0.593442	0.0381553	-1.40886	NA	NA	NA	NA	NA	NA	NA	NA	NA	NA	S	2	436	By MS/MS	By matching	___1	0.916088	0.0592194	43.808	20.379	43.808	0.067832	9129300	1779	0.916088	0	O75962;O60229	1779;1773	O75962	O75962	Triple functional domain protein;Kalirin	TRIO;KALRN	PGPKRPGNTLRKWLTSPVRRLSSGKADGHVK	WLT(0.084)S(0.916)PVR	1343	55906;55907	55906	UID1344	469.728
0.364909	-0.343202	1.02977	-0.12975	0.371503	0.145091	0.800165	-0.509368	0.273695	-1.9885	-0.206345	-0.399559	0.23952	-0.410179	0.245861	0.0411028	-0.296049	0.075738	0.621431	-0.277499	S	2	437	By MS/MS	By MS/MS	___1	0.983105	4.11e-05	126.71	89.935	75.462	0.57632	136260000	1283	0.975504	0.983105	O75970	1283	O75970	O75970	Multiple PDZ domain protein	MPDZ	NPFADSLQINADKAPSQSESEPEKAPLCSVP	APS(0.983)QS(0.017)ESEPEK	1344	3360;3361;3362;3363	3363	UID1345	423.506
0.463204	-0.0264108	0.73292	0.553066	0.156267	0.931229	0.839315	-0.00101024	0.506602	-0.127211	-0.671393	-0.699513	0.0705267	-0.093017	-0.304024	-0.384979	-0.484994	-0.292705	0.641916	-0.570572	S	2	437	By MS/MS	By MS/MS	___1	0.999974	1.84e-09	155.34	133.19	155.34	0.21156	54741000	230	0.999793	0.999974	O75970	230	O75970	O75970	Multiple PDZ domain protein	MPDZ	TVQLVIARGSLPQLVSPIVSRSPSAASTISA	GSLPQLVS(1)PIVSR	1345	16922;16923;16924;16925	16924	UID1346	716.882
NA	NA	NA	NA	NA	NA	NA	NA	NA	NA	0.548042	-0.241032	0.178492	0.306845	0.498149	-0.0762955	0.144438	-0.284072	-1.17394	-0.46925	S	4	437	None	By MS/MS	___1	0.616821	9.77e-05	76.765	58.066	76.765	-1.1668	14958000	1593	NA	0.616821	O75970	1593	O75970	O75970	Multiple PDZ domain protein	MPDZ	SGEKKNSSQSLMVPQSGSPEPESIRNTSRSS	KNS(0.01)S(0.01)QS(0.022)LMVPQS(0.617)GS(0.306)PEPES(0.026)IRNT(0.005)S(0.004)R	1346	21935	21935	UID1347	699.83
0.371949	-0.355738	0.676538	0.0318186	0.395502	-0.312778	-0.530572	0.00201835	0.152638	0.843903	NA	NA	NA	NA	NA	NA	NA	NA	NA	NA	S	4	437	By MS/MS	None	___1	0.556255	0.000174348	77.791	63.898	77.791	-0.4333	10588000	1595	0.556255	0.458948	O75970	1595	O75970	O75970	Multiple PDZ domain protein	MPDZ	EKKNSSQSLMVPQSGSPEPESIRNTSRSSTP	KNS(0.01)S(0.01)QS(0.013)LMVPQS(0.364)GS(0.556)PEPES(0.029)IRNT(0.01)S(0.008)R	1347	21932	21932	UID1348	703.829
NA	NA	NA	NA	NA	NA	NA	NA	NA	NA	-0.369427	0.36793	0.0947765	0.199625	-0.0617368	0.444243	-0.687335	0.00216244	0.788101	0.144046	S	4	437	None	By MS/MS	___1	0.567978	1.29e-07	98.625	75.231	98.625	-2.9577	21260000	1818	0.103059	0.567978	O75970	1818	O75970	O75970	Multiple PDZ domain protein	MPDZ	VGRIKAGPFHSERRPSQSSQVSEGSLSSFTF	RPS(0.568)QS(0.242)S(0.161)QVS(0.021)EGS(0.002)LS(0.001)S(0.001)FT(0.001)FPLS(0.001)GS(0.001)S(0.001)TSESLESSSK	1349	36561	36561	UID1350	894.407
0.227248	-0.753726	0.511164	-0.216518	0.308477	-0.427421	0.434562	-0.910068	-0.444086	-2.06226	NA	NA	NA	NA	NA	NA	NA	NA	NA	NA	S	3	437	By MS/MS	None	___1	0.900929	7.42e-39	197.37	171.78	197.37	-0.28253	78514000	354	0.900929	0.476838	O75970	354	O75970	O75970	Multiple PDZ domain protein	MPDZ	EERTAPTALGITLSSSPTSTPELRVDASTQK	TAPTALGITLS(0.002)S(0.018)S(0.901)PT(0.036)S(0.036)T(0.008)PELR	1354	49037	49037	UID1355	727.366
-0.783142	-1.30016	0.117828	-1.49855	-0.503384	-0.816723	-1.1218	-1.54393	-0.537299	-2.94408	3.07957	-1.57205	-0.112085	-1.212	0.740194	-2.24127	0.627794	-1.66653	-1.31351	-1.19344	S	3	439	By MS/MS	By MS/MS	___1	0.933212	0.00109255	66.965	32.353	66.965	-1.1528	409990000	427	0.860624	0.933212	O76021	427	O76021	O76021	Ribosomal L1 domain-containing protein 1	RSL1D1	ASETPKAAESETPGKSPEKKPKIKEEAVKEK	AAES(0.008)ET(0.059)PGKS(0.933)PEK	1355	170;171;172;173;174;175;176	174	UID1356	470.876
0.123401	-0.719542	0.413377	-0.749208	-0.167539	-0.923003	0.0608775	-0.397752	-0.0148348	-1.29608	0.785592	-0.297821	0.587173	-0.13348	0.579084	-0.224351	0.135141	-0.125966	0.268075	-0.146595	S	2	439	By MS/MS	By MS/MS	___1	0.999922	1.47e-33	205.12	182.2	205.12	-1.3333	5738400000	361	0.999922	0.99935	O76021	361	O76021	O76021	Ribosomal L1 domain-containing protein 1	RSL1D1	KKRGRGKAQVKATNESEDEIPQLVPIGKKTP	ATNES(1)EDEIPQLVPIGK	1356	5257;5258;5259;5260;5261;5262;5263;5264;5265;5266;5267;5268;5269;5270;5271;5272;5273;5274;5275;5276;5277;5278;5279;5280;5281;5282;5283;5284;5285;5286;5287;5288;5289;5290;5291;5292;5293;5294;5295	5259	UID1357	960.454
-0.248862	0.40174	-0.798165	-0.161185	-0.787692	0.017922	-0.805434	-0.119056	-0.572523	-0.949171	0.514804	0.325271	-0.163429	0.289362	0.497331	0.657914	-0.191607	0.385707	-1.21237	0.308244	S	3	439	By MS/MS	By MS/MS	___1	0.963501	0.00747054	61.78	42.682	61.78	0.36865	5437500	474	0.963501	0	O76021	474	O76021	O76021	Ribosomal L1 domain-containing protein 1	RSL1D1	EAKFFTTPSKSVRKASHTPKKWPKKPKVPQS	KAS(0.964)HT(0.036)PK	1357	20842;20843	20842	UID1358	283.472
NA	NA	NA	NA	NA	NA	NA	NA	NA	NA	-0.350118	-0.958393	0.38659	-0.237047	-0.128503	0.542605	-0.0275867	-0.461224	-0.355848	-0.626602	S	2	440	None	By MS/MS	___1	0.911924	0.00103602	122.44	47.949	122.44	0.3333	40632000	236	NA	0.911924	O76024	236	O76024	O76024	Wolframin	WFS1	KSLQKQRRMLERLVSSESKNYIALDDFVEIT	LVS(0.088)S(0.912)ESK	1358	27131	27131	UID1359	415.189
-0.017125	-0.0713757	-0.167766	-0.180986	0.27858	0.334683	-0.0167747	-0.0836609	-0.307412	-0.956795	NA	NA	NA	NA	NA	NA	NA	NA	NA	NA	S	3	440	By MS/MS	By matching	___1	0.599612	0.00478326	55.437	34.535	55.437	-1.0275	14269000	32	0.599612	0	O76024	32	O76024	O76024	Wolframin	WFS1	PAPQPQARSRLNATASLEQERSERPRAPGPQ	S(0.065)RLNAT(0.335)AS(0.6)LEQER	1359	45581;45582	45581	UID1360	518.914
0.396488	-0.124377	0.170566	-0.0260141	0.31313	0.186247	0.311503	-0.445696	-0.108021	-0.702351	-0.564563	-0.285073	0.144699	0.0659859	0.55454	0.162339	-0.103333	0.185993	0.0610158	-0.0344706	S	3	441	By MS/MS	By MS/MS	___1	0.984689	6.95e-06	98.543	83.289	98.543	-0.47246	15484000	617	0.773709	0.984689	O76031	617	O76031	O76031	ATP-dependent Clp protease ATP-binding subunit clpX-like, mitochondrial	CLPX	YIRAPTKESSEEEYDSGVEEEGWPRQADAAN	ESSEEEY(0.015)DS(0.985)GVEEEGWPR	1360	11860;11861	11861	UID1361	731.943
NA	NA	NA	NA	NA	NA	NA	NA	NA	NA	-0.339984	0.124063	0.0692898	0.585155	0.0607391	0.0284277	-0.369035	-0.0591792	-0.27652	0.110497	S	3	442	By matching	By MS/MS	___1	0.997	5.23e-05	86.455	66.616	86.455	1.669	8555400	407	0	0.997	O76039	407	O76039	O76039	Cyclin-dependent kinase-like 5	CDKL5	STSKDLTNNNIPHLLSPKEAKSKTEFDFNID	DLT(0.003)NNNIPHLLS(0.997)PK	1361	7316;7317	7316	UID1362	552.61
NA	NA	NA	NA	NA	NA	NA	NA	NA	NA	-1.00813	-0.656626	-1.10752	-0.0946799	-1.32258	-0.188052	-1.87218	0.770026	-1.28789	-1.34545	S	3	443	None	By MS/MS	___1	0.882036	0.0113634	51.013	21.926	51.013	-2.0851	18549000	953	NA	0.882036	O76041	953	O76041	O76041	Nebulette	NEBL	YMHQTSVSSMRSMQHSPNLRTYRAMYDYSAQ	S(0.118)MQHS(0.882)PNLR	1362	43604	43604	UID1363	383.834
-0.317067	0.456911	-0.0408233	0.770618	-0.464684	0.822771	-0.459358	0.392207	-0.478407	-3.61716	-1.7399	-0.676319	-0.490375	0.0978804	-0.230296	0.737081	-0.759136	0.370164	-0.889129	0.195852	S	3	445	By MS/MS	By MS/MS	___1	0.933256	9.42e-27	158.62	136.78	158.62	-1.0669	30354000	48	0.933256	0.931771	O76080	48	O76080	O76080	AN1-type zinc finger protein 5	ZFAND5	CYKEHLQRQQNSGRMSPMGTASGSNSPTSDS	QQNS(0.042)GRMS(0.933)PMGT(0.01)AS(0.01)GS(0.004)NSPTSDSASVQR	1363	31937;31938	31937	UID1364	969.078
-0.09562	-0.211197	0.568616	-0.0829884	-0.0764629	0.0164963	0.357833	-0.13538	0.037593	-0.913026	NA	NA	NA	NA	NA	NA	NA	NA	NA	NA	S	3	448	By MS/MS	By matching	___1	0.999952	9.34e-13	118.85	87.893	118.85	0.084978	43242000	815	0.999952	0	O94762	815	O94762	O94762	ATP-dependent DNA helicase Q5	RECQL5	APEKYTGEEDGAGGHSPAPPQTEECLRERPS	YTGEEDGAGGHS(1)PAPPQTEECLR	1369	56936;56937;56938	56937	UID1370	846.679
0.1644	0.175557	-0.11688	0.226015	-0.189927	0.280481	0.0554733	0.0388575	0.56511	-0.781231	NA	NA	NA	NA	NA	NA	NA	NA	NA	NA	S	4	449	By MS/MS	None	___1	0.50996	1.61e-20	162.85	128.55	162.85	-0.17229	45329000	372	0.50996	0.31092	O94763	372	O94763	O94763	Unconventional prefoldin RPB5 interactor 1	URI1	KFSEKKEEAKRKRKNSTGSGHSAQELPTIRT	RKNS(0.51)T(0.245)GS(0.245)GHS(0.001)AQELPTIR	1370	35107	35107	UID1371	505.5
0.0461418	-0.32018	-0.421554	-0.0996645	-0.923003	0.0606008	0.418352	-0.280825	-0.202356	-1.48944	-1.37928	1.00418	-0.277604	0.936289	-0.840887	0.0550568	-1.2033	-0.500075	-1.04552	1.02098	S	3	449	By MS/MS	By MS/MS	___1	0.759568	3.83e-90	256.73	245.73	256.73	-0.30483	85427000	442	0.705471	0.759568	O94763	442	O94763	O94763	Unconventional prefoldin RPB5 interactor 1	URI1	SAAEFDDRRGVLRSISCEEATCSDTSESILE	S(0.24)IS(0.76)CEEATCSDTSESILEEEPQENQK	1372	42289;42290;42291;42292	42292	UID1373	1027.41
NA	NA	NA	NA	NA	NA	NA	NA	NA	NA	0.328607	-0.141573	-0.274093	-0.440185	0.391218	0.0114957	-0.232803	0.476745	-0.482069	0.12075	S	3	451	None	By MS/MS	___1	0.765047	9.41e-22	147.45	130.77	147.45	0.013918	23971000	433	0	0.765047	O94776	433	O94776	O94776	Metastasis-associated protein MTA2	MTA2	TEPHSRGHLSRPEAQSLSPYTTSANRAKLLA	GHLSRPEAQS(0.765)LS(0.223)PY(0.008)T(0.003)T(0.001)SANR	1374	15128	15128	UID1375	751.353
-0.522343	-0.09068	0.217107	0.0588013	-0.670383	-0.291963	-0.681145	-0.672658	0.187641	-1.2731	NA	NA	NA	NA	NA	NA	NA	NA	NA	NA	S	3	451	By MS/MS	None	___1	0.760423	1.12e-10	120.85	99.648	120.85	0.23326	15582000	435	0.760423	0.36533	O94776	435	O94776	O94776	Metastasis-associated protein MTA2	MTA2	PHSRGHLSRPEAQSLSPYTTSANRAKLLAKN	GHLSRPEAQS(0.196)LS(0.76)PY(0.02)T(0.013)T(0.007)S(0.004)ANR	1375	15127	15127	UID1376	751.353
0.956651	-0.46558	0.74123	-1.08492	0.287591	-1.07942	0.420617	-1.66159	0.879784	-1.36116	-0.113239	-0.566592	0.658737	-0.114816	0.476952	-0.0478752	-0.884008	-0.477743	-0.805938	-0.0758089	S	3	452	By MS/MS	By MS/MS	___1	0.895959	4.02e-26	183.58	139.79	166.79	-0.25112	700500000	454	0.895959	0.821235	O94804	454	O94804	O94804	Serine/threonine-protein kinase 10	STK10	PAANRSQKASQSRPNSSALETLGGEKLANGS	ASQSRPNS(0.896)S(0.104)ALETLGGEK	1377	4713;4720;4721;4722;4723;4724;4725	4722	UID1378	637.965
0.772646	0.370276	0.616922	-0.874164	0.155749	-0.900503	-0.225599	-1.24838	0.347779	-0.479794	0.605874	0.838427	-0.0790818	0.0311129	0.205643	-0.00161668	-1.2097	-0.405738	-1.42876	-0.198096	S	4	452	By MS/MS	By MS/MS	___1	0.856796	0.000659839	73.887	49.632	59.898	-0.081328	116610000	514	0.856796	0.729257	O94804	514	O94804	O94804	Serine/threonine-protein kinase 10	STK10	GTNLSTDLSLNKEMGSLSIKDPKLYKKTLKR	EMGS(0.857)LS(0.143)IKDPK	1379	10791;10792;10794;10795;10796	10796	UID1380	428.868
0.44159	0.676087	0.550211	-0.603972	-0.213069	-0.540107	0.896001	-0.789437	0.500496	-2.21779	0.138945	0.1995	0.00388999	0.1121	0.0779266	0.098689	-1.42144	-0.298407	-1.47558	-0.0918327	S	2	452	By MS/MS	By MS/MS	___1	0.718447	0.00137925	81.099	42.806	81.099	0.4939	54203000	516	0.718447	0.600024	O94804	516	O94804	O94804	Serine/threonine-protein kinase 10	STK10	NLSTDLSLNKEMGSLSIKDPKLYKKTLKRTR	EMGS(0.282)LS(0.718)IK	1380	10790;10793;10797	10797	UID1381	428.868
0.368377	0.205142	0.234379	-0.357899	0.373954	-0.37574	0.205267	-0.702257	0.240864	-1.56606	-0.241629	0.296311	-0.21414	-0.325576	-0.364385	0.340277	-1.76729	-0.546646	-1.35908	0.200128	S	3	452	By MS/MS	By MS/MS	___1	0.970481	0.00036217	88.338	66.874	88.338	0.049868	26279000	13	0.970481	0.961467	O94804	13	O94804	O94804	Serine/threonine-protein kinase 10	STK10	___MAFANFRRILRLSTFEKRKSREYEHVRR	ILRLS(0.97)T(0.03)FEK	1381	19720;19721	19720	UID1382	396.213
0.662388	0.176961	0.931456	-0.309413	1.01814	-0.11235	0.22848	-0.94867	0.864731	-1.72309	-0.563092	-0.113395	0.361432	-0.107881	0.00518438	0.0839282	-0.624021	-0.310468	-0.588595	-0.19484	S	3	452	By MS/MS	By MS/MS	___1	1	8.26e-62	236.37	219.65	73.984	-0.19028	716590000	438	1	1	O94804	438	O94804	O94804	Serine/threonine-protein kinase 10	STK10	QVAQEKQVAEQGGDLSPAANRSQKASQSRPN	QVAEQGGDLS(1)PAANR	1382	32618;32619;32620;32621;32622;32623;32624	32618	UID1383	796.857
NA	NA	NA	NA	NA	NA	NA	NA	NA	NA	-0.251178	0.248778	1.28759	0.127237	0.542208	0.659925	0.134352	-0.31156	0.170566	0.743127	S	3	452	None	By MS/MS	___1	0.99495	4.94e-12	106.43	91.666	92.822	-1.2473	15007000	191	NA	0.99495	O94804	191	O94804	O94804	Serine/threonine-protein kinase 10	STK10	FGVSAKNLKTLQKRDSFIGTPYWMAPEVVMC	RDS(0.995)FIGT(0.004)PY(0.001)WMAPEVVMCETMK	1383	33379;33380;33381	33381	UID1384	910.061
0.848558	-0.0176361	0.952855	-1.50676	0.672199	-0.322866	0.742782	-1.33068	0.866473	-2.21705	-0.104077	-0.801531	0.937796	-1.14925	0.337882	0.0206267	-0.793482	-0.486651	-0.369688	0.381394	S	4	452	By MS/MS	By MS/MS	___1	0.995549	0.00303708	64.224	40.756	64.224	-1.065	100420000	20	0.859707	0.995549	O94804	20	O94804	O94804	Serine/threonine-protein kinase 10	STK10	NFRRILRLSTFEKRKSREYEHVRRDLDPNEV	S(0.996)REY(0.004)EHVRR	1384	45501;45502;45503;45504	45502	UID1385	328.654
0.438932	0.164143	0.392647	-1.03608	-0.273378	-0.830562	0.182438	-0.959094	0.0344974	-1.21167	-0.175126	0.136191	-0.756355	0.76901	-0.54124	0.128029	-1.48354	-0.290303	-0.486145	0.443713	S	3	452	By MS/MS	By MS/MS	___1	0.905153	0.00101464	79.036	35.617	69.342	-0.30021	61826000	413	0.905153	0.888691	O94804	413	O94804	O94804	Serine/threonine-protein kinase 10	STK10	PGNENGLAVPVPLRKSRPVSMDARIQVAQEK	S(0.905)RPVS(0.095)MDAR	1385	45644;45645	45645	UID1386	366.83
[truncated: 12,623 more rows]

## Sheet: Localized_phosdata
P1_Adh	P1_Sph	P2_Adh	P2_Sph	P3_Adh	P3_Sph	P4_Adh	P4_Sph	P5_Adh	P5_Sph	P6_Adh	P6_Sph	P7_Adh	P7_Sph	P8_Adh	P8_Sph	P9_Adh	P9_Sph	P10_Adh	P10_Sph	Amino acid	Charge	Protein group IDs	Identification type TMT1	Identification type TMT2	Multiplicity	Localization prob	PEP	Score	Delta score	Score for localization	Mass error [ppm]	Intensity	Position	Localization prob TMT1	Localization prob TMT2	Proteins	Positions within proteins	Leading proteins	Protein	Protein names	Gene names	Sequence window	Phospho (STY) Probabilities	id	Evidence IDs	Best PEP evidence ID	Unique identifier	m/z
[truncated: 9,918 more rows]

[truncated: 2 more sheets: Qb-norm_Limma, Fold-change]
