# Supplementary material for: Quantitative Proteomics and Phosphoproteomics Analysis of Patient-Derived Ovarian Cancer Stem Cells
Source: Mol Cell Proteomics. 2025 Apr 7;24(5):100965. doi: 10.1016/j.mcpro.2025.100965 (PMC12142526; doi:10.1016/j.mcpro.2025.100965)
Supplement: Supplementary table 4 — GO, KEGG and Reactome enrichment. [file mmc4.xlsx]

## Sheet: GO
GO.ID	Term	Annotated	Significant	Expected	weightFisher	p.adj	EnrichmentS	table
GO:0043202	lysosomal lumen	68	38	2.56	1e-20	3.22e-18	0.558824	CCu
GO:0070062	extracellular exosome	1304	129	49.13	1e-20	3.22e-18	0.0989264	CCu
GO:0035578	azurophil granule lumen	62	21	2.34	2.5e-15	5.37e-13	0.33871	CCu
GO:0004553	hydrolase activity, hydrolyzing O-glycos...	41	17	1.55	2.6e-14	1.99e-11	0.414634	MFu
GO:0005887	integral component of plasma membrane	307	50	17.23	8.7e-12	5.6e-09	0.162866	CCd
GO:0005764	lysosome	453	92	17.07	1e-10	1.61e-08	0.203091	CCu
GO:0062023	collagen-containing extracellular matrix	174	25	6.56	6.6e-10	8.5e-08	0.143678	CCu
GO:0005765	lysosomal membrane	272	39	10.25	1.2e-09	1.29e-07	0.143382	CCu
GO:0016021	integral component of membrane	1352	147	75.9	1.2e-09	3.86e-07	0.108728	CCd
GO:0006027	glycosaminoglycan catabolic process	15	10	0.58	1.1e-10	7.17e-07	0.666667	BPu
GO:0001618	virus receptor activity	38	14	2.09	5.1e-09	3.9e-06	0.368421	MFd
GO:0008484	sulfuric ester hydrolase activity	11	7	0.42	3e-08	1.15e-05	0.636364	MFu
GO:0098632	cell-cell adhesion mediator activity	32	12	1.76	6.3e-07	0.00024066	0.375	MFd
GO:0016323	basolateral plasma membrane	89	18	5	1.6e-06	0.000343467	0.202247	CCd
GO:0004180	carboxypeptidase activity	17	7	0.64	1.4e-06	0.000356533	0.411765	MFu
GO:0031904	endosome lumen	15	6	0.57	1e-05	0.000805	0.4	CCu
GO:0035577	azurophil granule membrane	39	9	1.47	1e-05	0.000805	0.230769	CCu
GO:0000221	vacuolar proton-transporting V-type ATPa...	10	5	0.38	1.6e-05	0.00114489	0.5	CCu
GO:0005925	focal adhesion	334	39	18.75	8.1e-06	0.0013041	0.116766	CCd
GO:0051603	proteolysis involved in protein cataboli...	434	15	16.68	4.8e-07	0.00156504	0.0345622	BPu
GO:0007157	heterophilic cell-cell adhesion via plasma membrane adhesion molecules	15	8	0.84	4e-07	0.00172806	0.533333	BPd
GO:0086042	cardiac muscle cell-cardiac muscle cell adhesion	5	5	0.28	5.3e-07	0.00172806	1	BPd
GO:0005615	extracellular space	1517	145	57.15	2.8e-05	0.0018032	0.0955834	CCu
GO:0046718	viral entry into host cell	76	19	4.24	1.1e-06	0.00239103	0.25	BPd
GO:0031902	late endosome membrane	100	14	3.77	4.7e-05	0.00268333	0.14	CCu
GO:0042470	melanosome	82	12	3.09	5e-05	0.00268333	0.146341	CCu
GO:0004252	serine-type endopeptidase activity	41	9	1.55	1.7e-05	0.003247	0.219512	MFu
GO:0016139	glycoside catabolic process	7	5	0.27	1.6e-06	0.00347787	0.714286	BPu
GO:0034113	heterotypic cell-cell adhesion	26	10	1.45	2.2e-06	0.00358655	0.384615	BPd
GO:0009897	external side of plasma membrane	89	16	5	2.9e-05	0.0037352	0.179775	CCd
GO:0008236	serine-type peptidase activity	52	14	1.97	2.5e-05	0.00382	0.269231	MFu
GO:0086069	bundle of His cell to Purkinje myocyte communication	6	5	0.33	3e-06	0.0039126	0.833333	BPd
GO:0004197	cysteine-type endopeptidase activity	56	10	2.12	3.8e-05	0.00483867	0.178571	MFu
GO:0086091	regulation of heart rate by cardiac conduction	10	6	0.56	5e-06	0.00543417	0.6	BPd
GO:0005886	plasma membrane	1681	165	94.36	6.7e-05	0.00719133	0.0981559	CCd
GO:0005504	fatty acid binding	21	6	0.79	9.3e-05	0.0101503	0.285714	MFu
GO:0008238	exopeptidase activity	53	16	2.01	0.00011	0.010505	0.301887	MFu
GO:0005178	integrin binding	75	14	4.12	4.6e-05	0.0117147	0.186667	MFd
GO:0046514	ceramide catabolic process	10	7	0.38	9.9e-06	0.0119552	0.7	BPu
GO:1901072	glucosamine-containing compound cataboli...	5	4	0.19	1e-05	0.0119552	0.8	BPu
GO:0042311	vasodilation	15	6	0.58	1.1e-05	0.0119552	0.4	BPu
GO:0005507	copper ion binding	33	7	1.25	0.00019	0.014516	0.212121	MFu
GO:0030246	carbohydrate binding	98	11	3.71	0.00019	0.014516	0.112245	MFu
GO:0007040	lysosome organization	68	14	2.61	1.7e-05	0.0158367	0.205882	BPu
GO:0046961	proton-transporting ATPase activity, rot...	16	5	0.61	0.00023	0.0159745	0.3125	MFu
GO:0005543	phospholipid binding	231	20	8.74	0.00033	0.02101	0.0865801	MFu
GO:0030200	heparan sulfate proteoglycan catabolic p...	6	4	0.23	3e-05	0.0217367	0.666667	BPu
GO:0009313	oligosaccharide catabolic process	6	4	0.23	3e-05	0.0217367	0.666667	BPu
GO:0098911	regulation of ventricular cardiac muscle cell action potential	8	5	0.45	2.6e-05	0.0242209	0.625	BPd
GO:0005789	endoplasmic reticulum membrane	618	62	34.69	0.00033	0.02898	0.100324	CCd
GO:0009986	cell surface	260	37	14.6	0.00036	0.02898	0.142308	CCd
GO:0001725	stress fiber	52	10	2.92	0.00052	0.0302185	0.192308	CCd
GO:0014704	intercalated disc	27	7	1.52	0.00055	0.0302185	0.259259	CCd
GO:0030176	integral component of endoplasmic reticu...	104	14	5.84	0.00058	0.0302185	0.134615	CCd
GO:0070161	anchoring junction	643	81	36.1	0.0006	0.0302185	0.125972	CCd
GO:0005923	bicellular tight junction	53	10	2.98	0.00061	0.0302185	0.188679	CCd
GO:0030574	collagen catabolic process	19	6	0.73	5.4e-05	0.0337906	0.315789	BPu
GO:0006629	lipid metabolic process	626	56	24.06	5.7e-05	0.0337906	0.0894569	BPu
GO:0051651	maintenance of location in cell	112	11	4.3	7.7e-05	0.0418431	0.0982143	BPu
GO:0030672	synaptic vesicle membrane	49	7	1.85	0.00089	0.0440892	0.142857	CCu
GO:0019825	oxygen binding	12	4	0.45	0.00078	0.04584	0.333333	MFu
GO:0101003	ficolin-1-rich granule membrane	32	6	1.21	0.00107	0.046368	0.1875	CCu
GO:0016324	apical plasma membrane	129	13	4.86	0.00108	0.046368	0.100775	CCu
GO:1904724	tertiary granule lumen	33	6	1.24	0.00127	0.0511175	0.181818	CCu
GO:1904813	ficolin-1-rich granule lumen	103	11	3.88	0.00161	0.0609906	0.106796	CCu
GO:0004888	transmembrane signaling receptor activit...	112	12	4.24	0.00114	0.0622114	0.107143	MFu
GO:0006508	proteolysis	823	46	31.63	0.00013	0.06521	0.0558931	BPu
GO:0045296	cadherin binding	278	32	15.27	0.00043	0.065704	0.115108	MFd
GO:0050839	cell adhesion molecule binding	375	53	20.59	0.00043	0.065704	0.141333	MFd
GO:0005788	endoplasmic reticulum lumen	173	20	9.71	0.00157	0.068425	0.115607	CCd
GO:0005811	lipid droplet	60	10	3.37	0.00167	0.068425	0.166667	CCd
GO:0001533	cornified envelope	24	6	1.35	0.0017	0.068425	0.25	CCd
GO:0044233	mitochondria-associated endoplasmic reti...	17	5	0.95	0.00191	0.0723553	0.294118	CCd
GO:0043177	organic acid binding	60	10	2.27	0.00143	0.0728347	0.166667	MFu
GO:0030141	secretory granule	466	61	17.56	0.00214	0.0765644	0.130901	CCu
GO:0016324	apical plasma membrane	129	16	7.24	0.0022	0.0787111	0.124031	CCd
GO:0055010	ventricular cardiac muscle tissue morpho...	10	5	0.56	0.0001	0.0815125	0.5	BPd
GO:0071782	endoplasmic reticulum tubular network	18	5	1.01	0.00253	0.081788	0.277778	CCd
GO:0098797	plasma membrane protein complex	162	21	9.09	0.00254	0.081788	0.12963	CCd
GO:0042060	wound healing	218	26	12.16	0.00012	0.084773	0.119266	BPd
GO:0002934	desmosome organization	6	4	0.33	0.00013	0.084773	0.666667	BPd
GO:0036019	endolysosome	20	4	0.75	0.00255	0.0864316	0.2	CCu
GO:0051015	actin filament binding	130	17	7.14	0.0007	0.0891333	0.130769	MFd
GO:0046479	glycosphingolipid catabolic process	9	6	0.35	0.00021	0.0956413	0.666667	BPu
GO:0031638	zymogen activation	37	7	1.42	0.00022	0.0956413	0.189189	BPu
GO:0043296	apical junction complex	65	14	3.65	0.00314	0.0962933	0.215385	CCd
GO:0005912	adherens junction	99	13	5.56	0.00338	0.0989418	0.131313	CCd
GO:0005201	extracellular matrix structural constitu...	67	9	2.53	0.00218	0.104095	0.134328	MFu
GO:0006636	unsaturated fatty acid biosynthetic proc...	29	6	1.62	0.00018	0.106707	0.206897	BPd
GO:0030175	filopodium	67	10	3.76	0.00387	0.10836	0.149254	CCd
GO:0044304	main axon	20	5	1.12	0.00417	0.111895	0.25	CCd
GO:0005905	clathrin-coated pit	49	8	2.75	0.00459	0.115425	0.163265	CCd
GO:0030057	desmosome	13	4	0.73	0.00466	0.115425	0.307692	CCd
GO:0005201	extracellular matrix structural constitu...	67	11	3.68	0.00117	0.127697	0.164179	MFd
GO:0031225	anchored component of membrane	43	7	2.41	0.00563	0.12995	0.162791	CCd
GO:0005882	intermediate filament	30	6	1.68	0.00565	0.12995	0.2	CCd
GO:0015485	cholesterol binding	27	5	1.02	0.00303	0.136172	0.185185	MFu
GO:0001968	fibronectin binding	17	4	0.64	0.00322	0.136671	0.235294	MFu
GO:0001669	acrosomal vesicle	40	7	2.25	0.00619	0.137461	0.175	CCd
GO:0008378	galactosyltransferase activity	10	4	0.55	0.00144	0.13752	0.4	MFd
GO:0050885	neuromuscular process controlling balanc...	17	5	0.65	0.00034	0.138571	0.294118	BPu
GO:0072683	T cell extravasation	7	4	0.39	0.00029	0.145468	0.571429	BPd
GO:0001765	membrane raft assembly	7	4	0.39	0.00029	0.145468	0.571429	BPd
GO:0005080	protein kinase C binding	33	7	1.81	0.00175	0.148556	0.212121	MFd
GO:0016209	antioxidant activity	51	8	1.93	0.00386	0.153564	0.156863	MFu
GO:0043394	proteoglycan binding	18	4	0.68	0.00402	0.153564	0.222222	MFu
GO:0004714	transmembrane receptor protein tyrosine ...	18	5	0.99	0.0023	0.163218	0.277778	MFd
GO:0003779	actin binding	238	31	13.07	0.00235	0.163218	0.130252	MFd
GO:0062023	collagen-containing extracellular matrix	174	21	9.77	0.00792	0.170016	0.12069	CCd
GO:0019915	lipid storage	38	7	1.46	0.00045	0.172615	0.184211	BPu
GO:0043178	alcohol binding	37	8	1.4	0.00503	0.178151	0.216216	MFu
GO:0004177	aminopeptidase activity	27	6	1.02	0.00513	0.178151	0.222222	MFu
GO:0016328	lateral plasma membrane	33	6	1.85	0.00915	0.184144	0.181818	CCd
GO:0042383	sarcolemma	63	9	3.54	0.00915	0.184144	0.142857	CCd
GO:0048018	receptor ligand activity	63	7	2.38	0.00588	0.187333	0.111111	MFu
GO:0015294	solute:cation symporter activity	20	4	0.76	0.006	0.187333	0.2	MFu
GO:0097367	carbohydrate derivative binding	1149	43	43.47	0.00613	0.187333	0.0374238	MFu
GO:0046477	glycosylceramide catabolic process	5	3	0.19	0.00053	0.192007	0.6	BPu
GO:0033293	monocarboxylic acid binding	32	9	1.21	0.00664	0.195114	0.28125	MFu
GO:0070064	proline-rich region binding	12	4	0.66	0.00311	0.198003	0.333333	MFd
GO:0005044	scavenger receptor activity	11	3	0.42	0.00704	0.199206	0.272727	MFu
GO:0008194	UDP-glycosyltransferase activity	53	8	2.91	0.00351	0.20628	0.150943	MFd
GO:0043005	neuron projection	503	52	28.24	0.01117	0.217984	0.10338	CCd
GO:0032045	guanyl-nucleotide exchange factor comple...	11	3	0.41	0.00696	0.21804	0.272727	CCu
GO:0045178	basal part of cell	113	5	4.26	0.00711	0.21804	0.0442478	CCu
GO:0015629	actin cytoskeleton	285	33	16	0.01156	0.218224	0.115789	CCd
GO:0005604	basement membrane	45	7	2.53	0.01186	0.218224	0.155556	CCd
GO:0005901	caveola	36	6	2.02	0.01397	0.249908	0.166667	CCd
GO:0002693	positive regulation of cellular extravas...	8	4	0.45	0.00056	0.26084	0.5	BPd
GO:0044754	autolysosome	12	3	0.45	0.00903	0.264333	0.25	CCu
GO:0043034	costamere	10	3	0.56	0.01567	0.265565	0.3	CCd
GO:0016327	apicolateral plasma membrane	10	3	0.56	0.01567	0.265565	0.3	CCd
GO:0005615	extracellular space	1517	107	85.16	0.01618	0.267177	0.0705339	CCd
GO:0035579	specific granule membrane	48	7	2.69	0.01667	0.268387	0.145833	CCd
GO:0005576	extracellular region	1711	125	96.05	0.01744	0.273936	0.0730567	CCd
GO:0032587	ruffle membrane	60	8	3.37	0.01808	0.277227	0.133333	CCd
GO:0007159	leukocyte cell-cell adhesion	147	17	8.2	0.00065	0.282577	0.115646	BPd
GO:0043025	neuronal cell body	185	15	10.39	0.0195	0.292047	0.0810811	CCd
GO:0051017	actin filament bundle assembly	88	13	4.91	0.00073	0.297521	0.147727	BPd
GO:0031528	microvillus membrane	11	3	0.62	0.02066	0.302387	0.272727	CCd
GO:0005911	cell-cell junction	234	35	13.14	0.02153	0.3073	0.149573	CCd
GO:0030667	secretory granule membrane	168	19	9.43	0.02195	0.3073	0.113095	CCd
GO:0072562	blood microparticle	51	7	2.86	0.02272	0.311312	0.137255	CCd
GO:0038024	cargo receptor activity	25	5	1.37	0.00575	0.313786	0.2	MFd
GO:0072562	blood microparticle	51	6	1.92	0.01171	0.32788	0.117647	CCu
GO:0031090	organelle membrane	1936	119	108.68	0.02633	0.333617	0.0614669	CCd
GO:0099081	supramolecular polymer	424	37	23.8	0.02634	0.333617	0.0872642	CCd
GO:0032589	neuron projection membrane	12	3	0.67	0.02642	0.333617	0.25	CCd
GO:0099522	cytosolic region	12	3	0.67	0.02642	0.333617	0.25	CCd
GO:0015908	fatty acid transport	38	8	1.46	0.00098	0.335366	0.210526	BPu
GO:0019626	short-chain fatty acid catabolic process	6	3	0.23	0.00103	0.335366	0.5	BPu
GO:0019216	regulation of lipid metabolic process	140	13	5.38	0.00108	0.335366	0.0928571	BPu
GO:0005794	Golgi apparatus	800	34	30.14	0.01267	0.339978	0.0425	CCu
GO:0005788	endoplasmic reticulum lumen	173	13	6.52	0.01331	0.342866	0.0751445	CCu
GO:0005576	extracellular region	1711	155	64.46	0.01389	0.344045	0.0905903	CCu
GO:0005518	collagen binding	38	5	1.44	0.01347	0.348519	0.131579	MFu
GO:0001618	virus receptor activity	38	5	1.44	0.01347	0.348519	0.131579	MFu
GO:0005246	calcium channel regulator activity	14	3	0.53	0.01429	0.348519	0.214286	MFu
GO:0051861	glycolipid binding	14	3	0.53	0.01429	0.348519	0.214286	MFu
GO:0019842	vitamin binding	71	6	2.69	0.01503	0.348519	0.084507	MFu
GO:0001786	phosphatidylserine binding	26	4	0.98	0.01551	0.348519	0.153846	MFu
GO:0016597	amino acid binding	26	4	0.98	0.01551	0.348519	0.153846	MFu
GO:0030424	axon	271	25	15.21	0.02837	0.351352	0.0922509	CCd
GO:0010470	regulation of gastrulation	9	4	0.5	0.00096	0.368245	0.444444	BPd
GO:0001750	photoreceptor outer segment	22	4	1.23	0.03199	0.388709	0.181818	CCd
GO:0030335	positive regulation of cell migration	233	25	13	0.00108	0.39126	0.107296	BPd
GO:0006026	aminoglycan catabolic process	17	12	0.65	0.00136	0.403116	0.705882	BPu
GO:0090075	relaxation of muscle	16	5	0.61	0.00144	0.408271	0.3125	BPu
GO:0001578	microtubule bundle formation	25	6	1.39	0.00137	0.412127	0.24	BPd
GO:0035338	long-chain fatty-acyl-CoA biosynthetic p...	10	4	0.56	0.00153	0.412127	0.4	BPd
GO:0045055	regulated exocytosis	85	8	4.74	0.00153	0.412127	0.0941176	BPd
GO:0003181	atrioventricular valve morphogenesis	5	3	0.28	0.00158	0.412127	0.6	BPd
GO:0003272	endocardial cushion formation	5	3	0.28	0.00158	0.412127	0.6	BPd
GO:0022614	membrane to membrane docking	5	3	0.28	0.00158	0.412127	0.6	BPd
GO:1903044	protein localization to membrane raft	5	3	0.28	0.00158	0.412127	0.6	BPd
GO:0061462	protein localization to lysosome	38	6	1.46	0.00155	0.421148	0.157895	BPu
GO:0098869	cellular oxidant detoxification	53	8	2.04	0.00166	0.426373	0.150943	BPu
GO:0048662	negative regulation of smooth muscle cel...	20	6	0.77	0.0017	0.426373	0.3	BPu
GO:0008203	cholesterol metabolic process	65	8	2.5	0.00183	0.437839	0.123077	BPu
GO:0042632	cholesterol homeostasis	24	5	0.92	0.00188	0.437839	0.208333	BPu
GO:0043197	dendritic spine	69	8	3.87	0.03831	0.44988	0.115942	CCd
GO:0070062	extracellular exosome	1304	87	73.2	0.03904	0.44988	0.0667178	CCd
GO:0032432	actin filament bundle	58	12	3.26	0.03912	0.44988	0.206897	CCd
GO:0045121	membrane raft	152	11	5.73	0.02001	0.477276	0.0723684	CCu
GO:0098641	cadherin binding involved in cell-cell a...	16	4	0.88	0.00961	0.489469	0.25	MFd
GO:0005783	endoplasmic reticulum	1048	41	39.48	0.02137	0.49151	0.0391221	CCu
GO:0034774	secretory granule lumen	210	33	7.91	0.02222	0.493437	0.157143	CCu
GO:0005178	integrin binding	75	7	2.84	0.0227	0.495509	0.0933333	MFu
GO:0043406	positive regulation of MAP kinase activi...	40	8	2.23	0.00204	0.511648	0.2	BPd
GO:0005771	multivesicular body	35	5	1.32	0.02396	0.514341	0.142857	CCu
GO:0070006	metalloaminopeptidase activity	17	3	0.64	0.02456	0.521218	0.176471	MFu
GO:0043198	dendritic shaft	15	3	0.84	0.04826	0.541959	0.2	CCd
GO:0030669	clathrin-coated endocytic vesicle membra...	36	5	2.02	0.04881	0.541959	0.138889	CCd
GO:0005319	lipid transporter activity	62	8	2.35	0.02717	0.552694	0.129032	MFu
GO:0002020	protease binding	78	7	2.95	0.02749	0.552694	0.0897436	MFu
GO:0014069	postsynaptic density	128	12	7.19	0.05144	0.561481	0.09375	CCd
GO:0000779	condensed chromosome, centromeric region	100	6	5.61	0.05503	0.590655	0.06	CCd
GO:0030336	negative regulation of cell migration	122	16	6.81	0.00247	0.592324	0.131148	BPd
GO:0010718	positive regulation of epithelial to mes...	26	6	1.45	0.00257	0.592324	0.230769	BPd
GO:0086011	membrane repolarization during action po...	6	3	0.33	0.00303	0.592324	0.5	BPd
GO:0032740	positive regulation of interleukin-17 pr...	6	3	0.33	0.00303	0.592324	0.5	BPd
GO:0150172	regulation of phosphatidylcholine metabo...	6	3	0.33	0.00303	0.592324	0.5	BPd
GO:0007601	visual perception	45	8	2.51	0.00304	0.592324	0.177778	BPd
GO:0048562	embryonic organ morphogenesis	63	8	3.51	0.00306	0.592324	0.126984	BPd
GO:0099010	modification of postsynaptic structure	7	3	0.39	0.00309	0.592324	0.428571	BPd
GO:0032570	response to progesterone	19	5	1.06	0.00319	0.592324	0.263158	BPd
GO:0001895	retina homeostasis	17	5	0.95	0.00327	0.592324	0.294118	BPd
GO:0031983	vesicle lumen	212	13	11.9	0.05611	0.592374	0.0613208	CCd
GO:0012505	endomembrane system	2297	170	128.94	0.05719	0.594038	0.0740096	CCd
GO:0042803	protein homodimerization activity	343	29	18.84	0.01274	0.608335	0.0845481	MFd
GO:0030214	hyaluronan catabolic process	8	3	0.31	0.00272	0.611625	0.375	BPu
GO:0004222	metalloendopeptidase activity	32	4	1.21	0.0313	0.613159	0.125	MFu
GO:0016417	S-acyltransferase activity	10	3	0.55	0.01476	0.62648	0.3	MFd
GO:0002162	dystroglycan binding	10	3	0.55	0.01476	0.62648	0.3	MFd
GO:0043236	laminin binding	19	3	0.72	0.03312	0.632592	0.157895	MFu
GO:0005775	vacuolar lumen	116	46	4.37	0.03141	0.652517	0.396552	CCu
GO:0032839	dendrite cytoplasm	17	3	0.95	0.06644	0.652902	0.176471	CCd
GO:0032420	stereocilium	17	3	0.95	0.06644	0.652902	0.176471	CCd
GO:0043235	receptor complex	96	12	5.39	0.06691	0.652902	0.125	CCd
GO:0030017	sarcomere	97	11	5.45	0.06723	0.652902	0.113402	CCd
GO:0055037	recycling endosome	111	11	6.23	0.06822	0.652902	0.0990991	CCd
GO:0044853	plasma membrane raft	44	8	2.47	0.06894	0.652902	0.181818	CCd
GO:0019199	transmembrane receptor protein kinase ac...	22	7	1.21	0.0164	0.659453	0.318182	MFd
GO:0001666	response to hypoxia	144	14	8.03	0.00379	0.667962	0.0972222	BPd
GO:0008307	structural constituent of muscle	19	4	1.04	0.01798	0.670865	0.210526	MFd
GO:0051117	ATPase binding	50	7	2.75	0.01844	0.670865	0.14	MFd
GO:0030018	Z disc	66	7	3.7	0.07536	0.684518	0.106061	CCd
GO:0098802	plasma membrane signaling receptor compl...	44	6	2.47	0.07591	0.684518	0.136364	CCd
GO:0031985	Golgi cisterna	56	6	3.14	0.0761	0.684518	0.107143	CCd
GO:0001917	photoreceptor inner segment	18	3	1.01	0.07653	0.684518	0.166667	CCd
GO:0070821	tertiary granule membrane	33	4	1.24	0.03414	0.687068	0.121212	CCu
GO:0140272	exogenous protein binding	39	6	1.48	0.03729	0.694867	0.153846	MFu
GO:0098857	membrane microdomain	153	12	5.76	0.03686	0.711999	0.0784314	CCu
GO:0035580	specific granule lumen	34	4	1.28	0.03759	0.711999	0.117647	CCu
GO:0031012	extracellular matrix	196	28	7.38	0.03935	0.717973	0.142857	CCu
GO:0005887	integral component of plasma membrane	307	19	11.57	0.04084	0.717973	0.0618893	CCu
GO:0099512	supramolecular fiber	419	9	15.79	0.04125	0.717973	0.0214797	CCu
GO:0031532	actin cytoskeleton reorganization	58	11	3.24	0.00426	0.721563	0.189655	BPd
GO:0098609	cell-cell adhesion	341	54	19.02	0.00494	0.721563	0.158358	BPd
GO:0008360	regulation of cell shape	81	11	4.52	0.00501	0.721563	0.135802	BPd
GO:0002456	T cell mediated immunity	42	5	2.34	0.00509	0.721563	0.119048	BPd
GO:0072202	cell differentiation involved in metanep...	7	3	0.39	0.00509	0.721563	0.428571	BPd
GO:0086019	cell-cell signaling involved in cardiac ...	7	3	0.39	0.00509	0.721563	0.428571	BPd
GO:0060317	cardiac epithelial to mesenchymal transi...	7	3	0.39	0.00509	0.721563	0.428571	BPd
GO:0070723	response to cholesterol	7	3	0.39	0.00509	0.721563	0.428571	BPd
GO:0051764	actin crosslink formation	7	3	0.39	0.00509	0.721563	0.428571	BPd
GO:0019886	antigen processing and presentation of e...	17	4	0.65	0.00341	0.722326	0.235294	BPu
GO:0005975	carbohydrate metabolic process	288	32	11.07	0.00349	0.722326	0.111111	BPu
GO:0001774	microglial cell activation	14	4	0.54	0.00393	0.722326	0.285714	BPu
GO:0097067	cellular response to thyroid hormone sti...	9	3	0.35	0.00397	0.722326	0.333333	BPu
GO:0006048	UDP-N-acetylglucosamine biosynthetic pro...	9	3	0.35	0.00397	0.722326	0.333333	BPu
GO:1903432	regulation of TORC1 signaling	23	5	0.88	0.00423	0.722326	0.217391	BPu
GO:0032367	intracellular cholesterol transport	18	4	0.69	0.00426	0.722326	0.222222	BPu
GO:0009081	branched-chain amino acid metabolic proc...	24	4	0.92	0.00426	0.722326	0.166667	BPu
GO:0007263	nitric oxide mediated signal transductio...	9	3	0.35	0.00428	0.722326	0.333333	BPu
GO:0022898	regulation of transmembrane transporter ...	93	5	3.57	0.00432	0.722326	0.0537634	BPu
GO:0045211	postsynaptic membrane	57	7	3.2	0.08369	0.732332	0.122807	CCd
GO:0034451	centriolar satellite	42	5	2.36	0.08415	0.732332	0.119048	CCd
GO:0031301	integral component of organelle membrane	227	9	8.55	0.04353	0.737719	0.0396476	CCu
GO:0030054	cell junction	953	100	53.5	0.08639	0.739414	0.104932	CCd
GO:0005721	pericentric heterochromatin	19	3	1.07	0.08726	0.739414	0.157895	CCd
GO:0001671	ATPase activator activity	20	4	1.1	0.02152	0.747331	0.2	MFd
GO:0015248	sterol transporter activity	20	4	0.76	0.04256	0.774187	0.2	MFu
GO:0043231	intracellular membrane-bounded organelle	5402	258	303.24	0.09472	0.792204	0.0477601	CCd
GO:0070161	anchoring junction	643	19	24.23	0.04827	0.797074	0.029549	CCu
GO:0009897	external side of plasma membrane	89	7	3.35	0.04986	0.802746	0.0786517	CCu
GO:0007605	sensory perception of sound	42	6	1.61	0.00497	0.810234	0.142857	BPu
GO:0006644	phospholipid metabolic process	189	13	7.26	0.00531	0.816607	0.0687831	BPu
GO:0042246	tissue regeneration	27	4	1.04	0.00548	0.816607	0.148148	BPu
GO:0001573	ganglioside metabolic process	10	3	0.38	0.00551	0.816607	0.3	BPu
GO:0019934	cGMP-mediated signaling	10	3	0.38	0.00551	0.816607	0.3	BPu
GO:0043547	positive regulation of GTPase activity	114	15	6.36	0.0059	0.818594	0.131579	BPd
GO:0009986	cell surface	260	18	9.8	0.05272	0.8188	0.0692308	CCu
GO:0043679	axon terminus	36	4	1.36	0.0534	0.8188	0.111111	CCu
GO:0042805	actinin binding	17	3	0.93	0.02688	0.820114	0.176471	MFd
GO:0036094	small molecule binding	1321	58	72.55	0.02892	0.820114	0.0439061	MFd
GO:0005539	glycosaminoglycan binding	69	9	3.79	0.02917	0.820114	0.130435	MFd
GO:0005544	calcium-dependent phospholipid binding	22	4	1.21	0.02982	0.820114	0.181818	MFd
GO:0005509	calcium ion binding	233	20	12.8	0.03063	0.820114	0.0858369	MFd
GO:0043495	protein-membrane adaptor activity	13	3	0.71	0.03113	0.820114	0.230769	MFd
GO:0030742	GTP-dependent protein binding	13	3	0.71	0.03113	0.820114	0.230769	MFd
GO:0006656	phosphatidylcholine biosynthetic process	14	4	0.78	0.0061	0.82871	0.285714	BPd
GO:0005884	actin filament	71	7	3.99	0.10197	0.841906	0.0985915	CCd
GO:0060076	excitatory synapse	10	2	0.56	0.10496	0.843876	0.2	CCd
GO:1990124	messenger ribonucleoprotein complex	10	2	0.56	0.10496	0.843876	0.2	CCd
GO:0036477	somatodendritic compartment	317	27	17.79	0.10663	0.843876	0.0851735	CCd
GO:0045202	synapse	543	39	30.48	0.10745	0.843876	0.0718232	CCd
GO:0000428	DNA-directed RNA polymerase complex	69	2	3.87	0.10992	0.852873	0.0289855	CCd
GO:0071407	cellular response to organic cyclic comp...	236	16	13.17	0.00656	0.873016	0.0677966	BPd
GO:0004190	aspartic-type endopeptidase activity	10	2	0.38	0.05251	0.891503	0.2	MFu
GO:0097001	ceramide binding	10	2	0.38	0.05251	0.891503	0.2	MFu
GO:0120020	cholesterol transfer activity	10	2	0.38	0.05251	0.891503	0.2	MFu
GO:0071786	endoplasmic reticulum tubular network or...	14	4	0.78	0.00777	0.909447	0.285714	BPd
GO:0003209	cardiac atrium morphogenesis	8	3	0.45	0.00781	0.909447	0.375	BPd
GO:0033630	positive regulation of cell adhesion med...	8	3	0.45	0.00781	0.909447	0.375	BPd
GO:0036109	alpha-linolenic acid metabolic process	8	3	0.45	0.00781	0.909447	0.375	BPd
GO:0090136	epithelial cell-cell adhesion	8	3	0.45	0.00781	0.909447	0.375	BPd
GO:0030857	negative regulation of epithelial cell d...	8	3	0.45	0.00781	0.909447	0.375	BPd
GO:0090557	establishment of endothelial intestinal ...	8	3	0.45	0.00781	0.909447	0.375	BPd
GO:0050860	negative regulation of T cell receptor s...	15	4	0.84	0.00796	0.910652	0.266667	BPd
GO:0044291	cell-cell contact zone	38	9	2.13	0.12064	0.914707	0.236842	CCd
GO:0035580	specific granule lumen	34	4	1.91	0.12073	0.914707	0.117647	CCd
GO:0034707	chloride channel complex	11	2	0.62	0.12369	0.926237	0.181818	CCd
GO:0001540	amyloid-beta binding	34	5	1.87	0.03638	0.926477	0.147059	MFd
GO:0005902	microvillus	40	4	1.51	0.06231	0.933201	0.1	CCu
GO:0016757	glycosyltransferase activity	111	12	6.1	0.03808	0.938488	0.108108	MFd
GO:0060415	muscle tissue morphogenesis	16	7	0.89	0.00876	0.984896	0.4375	BPd
GO:0033631	cell-cell adhesion mediated by integrin	10	3	0.56	0.00894	0.988097	0.3	BPd
GO:0019897	extrinsic component of plasma membrane	80	7	4.49	0.13505	0.99968	0.0875	CCd
GO:0043171	peptide catabolic process	17	4	0.65	0.00729	1	0.235294	BPu
GO:0050795	regulation of behavior	11	3	0.42	0.00736	1	0.272727	BPu
GO:0055119	relaxation of cardiac muscle	11	3	0.42	0.00736	1	0.272727	BPu
GO:0010466	negative regulation of peptidase activit...	112	7	4.3	0.00833	1	0.0625	BPu
GO:0042159	lipoprotein catabolic process	10	3	0.38	0.00833	1	0.3	BPu
GO:0032965	regulation of collagen biosynthetic proc...	19	3	0.73	0.00836	1	0.157895	BPu
GO:0007628	adult walking behavior	12	3	0.46	0.00953	1	0.25	BPu
GO:0006775	fat-soluble vitamin metabolic process	12	3	0.46	0.00953	1	0.25	BPu
GO:0006006	glucose metabolic process	98	8	3.77	0.01007	1	0.0816327	BPu
GO:0043065	positive regulation of apoptotic process	233	20	8.95	0.01028	1	0.0858369	BPu
GO:0007568	aging	79	8	3.04	0.01051	1	0.101266	BPu
GO:0031648	protein destabilization	23	4	0.88	0.01059	1	0.173913	BPu
GO:0045766	positive regulation of angiogenesis	64	7	2.46	0.01091	1	0.109375	BPu
GO:0007626	locomotory behavior	71	12	2.73	0.01131	1	0.169014	BPu
GO:0043524	negative regulation of neuron apoptotic ...	65	7	2.5	0.01184	1	0.107692	BPu
GO:1904706	negative regulation of vascular associat...	13	3	0.5	0.01205	1	0.230769	BPu
GO:0046716	muscle cell cellular homeostasis	13	3	0.5	0.01205	1	0.230769	BPu
GO:1905146	lysosomal protein catabolic process	13	3	0.5	0.01205	1	0.230769	BPu
GO:0006665	sphingolipid metabolic process	68	12	2.61	0.01282	1	0.176471	BPu
GO:0023061	signal release	151	9	5.8	0.01347	1	0.0596026	BPu
GO:0055064	chloride ion homeostasis	10	3	0.38	0.01354	1	0.3	BPu
GO:0044794	positive regulation by host of viral pro...	13	3	0.5	0.01355	1	0.230769	BPu
GO:0043271	negative regulation of ion transport	54	4	2.08	0.01361	1	0.0740741	BPu
GO:0060742	epithelial cell differentiation involved...	5	2	0.19	0.01362	1	0.4	BPu
GO:0042723	thiamine-containing compound metabolic p...	5	2	0.19	0.01362	1	0.4	BPu
GO:0005984	disaccharide metabolic process	5	2	0.19	0.01362	1	0.4	BPu
GO:0072376	protein activation cascade	5	2	0.19	0.01362	1	0.4	BPu
GO:0006527	arginine catabolic process	5	2	0.19	0.01362	1	0.4	BPu
GO:0010713	negative regulation of collagen metaboli...	5	2	0.19	0.01362	1	0.4	BPu
GO:1902950	regulation of dendritic spine maintenanc...	5	2	0.19	0.01362	1	0.4	BPu
GO:0010885	regulation of cholesterol storage	5	2	0.19	0.01362	1	0.4	BPu
GO:0045541	negative regulation of cholesterol biosy...	5	2	0.19	0.01362	1	0.4	BPu
GO:0019065	receptor-mediated endocytosis of virus b...	5	2	0.19	0.01362	1	0.4	BPu
GO:0030728	ovulation	5	2	0.19	0.01362	1	0.4	BPu
GO:1904714	regulation of chaperone-mediated autopha...	5	2	0.19	0.01362	1	0.4	BPu
GO:0042339	keratan sulfate metabolic process	5	2	0.19	0.01362	1	0.4	BPu
GO:0015671	oxygen transport	5	2	0.19	0.01362	1	0.4	BPu
GO:0019388	galactose catabolic process	5	2	0.19	0.01362	1	0.4	BPu
GO:0035590	purinergic nucleotide receptor signaling...	5	2	0.19	0.01362	1	0.4	BPu
GO:0060538	skeletal muscle organ development	56	3	2.15	0.01372	1	0.0535714	BPu
GO:0007041	lysosomal transport	90	8	3.46	0.01457	1	0.0888889	BPu
GO:0016241	regulation of macroautophagy	115	10	4.42	0.01541	1	0.0869565	BPu
GO:0015909	long-chain fatty acid transport	28	4	1.08	0.01801	1	0.142857	BPu
GO:0014068	positive regulation of phosphatidylinosi...	27	4	1.04	0.01863	1	0.148148	BPu
GO:0007035	vacuolar acidification	25	5	0.96	0.01957	1	0.2	BPu
GO:0033344	cholesterol efflux	15	4	0.58	0.01967	1	0.266667	BPu
GO:0006590	thyroid hormone generation	6	2	0.23	0.01992	1	0.333333	BPu
GO:0150078	positive regulation of neuroinflammatory...	6	2	0.23	0.01992	1	0.333333	BPu
GO:0045776	negative regulation of blood pressure	6	2	0.23	0.01992	1	0.333333	BPu
GO:0010757	negative regulation of plasminogen activ...	6	2	0.23	0.01992	1	0.333333	BPu
GO:0014012	peripheral nervous system axon regenerat...	6	2	0.23	0.01992	1	0.333333	BPu
GO:0034616	response to laminar fluid shear stress	6	2	0.23	0.01992	1	0.333333	BPu
GO:0006004	fucose metabolic process	6	2	0.23	0.01992	1	0.333333	BPu
GO:0032769	negative regulation of monooxygenase act...	6	2	0.23	0.01992	1	0.333333	BPu
GO:0036089	cleavage furrow formation	6	2	0.23	0.01992	1	0.333333	BPu
GO:0050665	hydrogen peroxide biosynthetic process	6	2	0.23	0.01992	1	0.333333	BPu
GO:0009074	aromatic amino acid family catabolic pro...	6	2	0.23	0.01992	1	0.333333	BPu
GO:0042364	water-soluble vitamin biosynthetic proce...	6	2	0.23	0.01992	1	0.333333	BPu
GO:0046836	glycolipid transport	6	2	0.23	0.01992	1	0.333333	BPu
GO:0070070	proton-transporting V-type ATPase comple...	6	2	0.23	0.01992	1	0.333333	BPu
GO:0000302	response to reactive oxygen species	109	4	4.19	0.02022	1	0.0366972	BPu
GO:0043627	response to estrogen	28	4	1.08	0.02109	1	0.142857	BPu
GO:0035987	endodermal cell differentiation	29	4	1.11	0.02375	1	0.137931	BPu
GO:0032008	positive regulation of TOR signaling	30	5	1.15	0.02518	1	0.166667	BPu
GO:0030593	neutrophil chemotaxis	28	4	1.08	0.02543	1	0.142857	BPu
GO:0071230	cellular response to amino acid stimulus	44	5	1.69	0.02577	1	0.113636	BPu
GO:0046034	ATP metabolic process	143	6	5.5	0.02609	1	0.041958	BPu
GO:1902600	proton transmembrane transport	76	7	2.92	0.02611	1	0.0921053	BPu
GO:0001525	angiogenesis	213	17	8.19	0.02639	1	0.0798122	BPu
GO:0007566	embryo implantation	30	4	1.15	0.0266	1	0.133333	BPu
GO:0002526	acute inflammatory response	28	4	1.08	0.02694	1	0.142857	BPu
GO:0035988	chondrocyte proliferation	7	2	0.27	0.02719	1	0.285714	BPu
GO:0071888	macrophage apoptotic process	7	2	0.27	0.02719	1	0.285714	BPu
GO:0002138	retinoic acid biosynthetic process	7	2	0.27	0.02719	1	0.285714	BPu
GO:1905523	positive regulation of macrophage migrat...	7	2	0.27	0.02719	1	0.285714	BPu
GO:0031642	negative regulation of myelination	7	2	0.27	0.02719	1	0.285714	BPu
GO:0014059	regulation of dopamine secretion	7	2	0.27	0.02719	1	0.285714	BPu
GO:0006054	N-acetylneuraminate metabolic process	7	2	0.27	0.02719	1	0.285714	BPu
GO:0032717	negative regulation of interleukin-8 pro...	7	2	0.27	0.02719	1	0.285714	BPu
GO:0010637	negative regulation of mitochondrial fus...	7	2	0.27	0.02719	1	0.285714	BPu
GO:1903054	negative regulation of extracellular mat...	7	2	0.27	0.02719	1	0.285714	BPu
GO:0017038	protein import	7	2	0.27	0.02719	1	0.285714	BPu
GO:0071318	cellular response to ATP	7	2	0.27	0.02719	1	0.285714	BPu
GO:0045932	negative regulation of muscle contractio...	7	2	0.27	0.02719	1	0.285714	BPu
GO:0042135	neurotransmitter catabolic process	7	2	0.27	0.02719	1	0.285714	BPu
GO:0035641	locomotory exploration behavior	7	2	0.27	0.02719	1	0.285714	BPu
GO:0048771	tissue remodeling	59	7	2.27	0.0291	1	0.118644	BPu
GO:0045429	positive regulation of nitric oxide bios...	18	3	0.69	0.02985	1	0.166667	BPu
GO:0016486	peptide hormone processing	18	3	0.69	0.02985	1	0.166667	BPu
GO:0090407	organophosphate biosynthetic process	350	12	13.45	0.03108	1	0.0342857	BPu
GO:0046395	carboxylic acid catabolic process	141	17	5.42	0.03272	1	0.120567	BPu
GO:0072329	monocarboxylic acid catabolic process	78	11	3	0.03368	1	0.141026	BPu
GO:0008089	anterograde axonal transport	34	4	1.31	0.03431	1	0.117647	BPu
GO:0043069	negative regulation of programmed cell d...	412	21	15.83	0.03436	1	0.0509709	BPu
GO:0044273	sulfur compound catabolic process	19	3	0.73	0.03447	1	0.157895	BPu
GO:0007042	lysosomal lumen acidification	19	3	0.73	0.03447	1	0.157895	BPu
GO:0050999	regulation of nitric-oxide synthase acti...	17	4	0.65	0.03491	1	0.235294	BPu
GO:0046718	viral entry into host cell	76	8	2.92	0.03491	1	0.105263	BPu
GO:0043473	pigmentation	57	5	2.19	0.03504	1	0.0877193	BPu
GO:0007205	protein kinase C-activating G protein-co...	8	2	0.31	0.03534	1	0.25	BPu
GO:0051044	positive regulation of membrane protein ...	8	2	0.31	0.03534	1	0.25	BPu
GO:0006013	mannose metabolic process	8	2	0.31	0.03534	1	0.25	BPu
GO:0010888	negative regulation of lipid storage	8	2	0.31	0.03534	1	0.25	BPu
GO:0050884	neuromuscular process controlling postur...	8	2	0.31	0.03534	1	0.25	BPu
GO:2001028	positive regulation of endothelial cell ...	8	2	0.31	0.03534	1	0.25	BPu
GO:0046697	decidualization	8	2	0.31	0.03534	1	0.25	BPu
GO:0000052	citrulline metabolic process	8	2	0.31	0.03534	1	0.25	BPu
GO:0071404	cellular response to low-density lipopro...	8	2	0.31	0.03534	1	0.25	BPu
GO:0019377	glycolipid catabolic process	10	7	0.38	0.03755	1	0.7	BPu
GO:0008366	axon ensheathment	63	7	2.42	0.03787	1	0.111111	BPu
GO:0010635	regulation of mitochondrial fusion	8	3	0.31	0.03816	1	0.375	BPu
GO:1900542	regulation of purine nucleotide metaboli...	43	4	1.65	0.03822	1	0.0930233	BPu
GO:0006638	neutral lipid metabolic process	53	4	2.04	0.03828	1	0.0754717	BPu
GO:0048856	anatomical structure development	2093	82	80.44	0.03829	1	0.0391782	BPu
GO:0019336	phenol-containing compound catabolic pro...	6	2	0.23	0.03831	1	0.333333	BPu
GO:0060119	inner ear receptor cell development	15	2	0.58	0.03836	1	0.133333	BPu
GO:0010676	positive regulation of cellular carbohyd...	19	2	0.73	0.03838	1	0.105263	BPu
GO:1904645	response to amyloid-beta	21	2	0.81	0.0384	1	0.0952381	BPu
GO:0042158	lipoprotein biosynthetic process	43	2	1.65	0.03853	1	0.0465116	BPu
GO:0002764	immune response-regulating signaling pat...	171	6	6.57	0.03868	1	0.0350877	BPu
GO:0042552	myelination	62	6	2.38	0.03887	1	0.0967742	BPu
GO:0001541	ovarian follicle development	20	3	0.77	0.03943	1	0.15	BPu
GO:0031323	regulation of cellular metabolic process	2115	66	81.28	0.04218	1	0.0312057	BPu
GO:0009615	response to virus	206	6	7.92	0.04239	1	0.0291262	BPu
GO:0006672	ceramide metabolic process	46	9	1.77	0.04249	1	0.195652	BPu
GO:0009311	oligosaccharide metabolic process	20	8	0.77	0.0425	1	0.4	BPu
GO:0032365	intracellular lipid transport	28	6	1.08	0.04324	1	0.214286	BPu
GO:0001662	behavioral fear response	9	2	0.35	0.04431	1	0.222222	BPu
GO:0051000	positive regulation of nitric-oxide synt...	9	2	0.35	0.04431	1	0.222222	BPu
GO:0006044	N-acetylglucosamine metabolic process	9	2	0.35	0.04431	1	0.222222	BPu
GO:0010881	regulation of cardiac muscle contraction...	9	2	0.35	0.04431	1	0.222222	BPu
GO:0061795	Golgi lumen acidification	9	2	0.35	0.04431	1	0.222222	BPu
GO:0010642	negative regulation of platelet-derived ...	9	2	0.35	0.04431	1	0.222222	BPu
GO:0090385	phagosome-lysosome fusion	9	2	0.35	0.04431	1	0.222222	BPu
GO:0060441	epithelial tube branching involved in lu...	9	2	0.35	0.04431	1	0.222222	BPu
GO:0002026	regulation of the force of heart contrac...	9	2	0.35	0.04431	1	0.222222	BPu
GO:2000679	positive regulation of transcription reg...	9	2	0.35	0.04431	1	0.222222	BPu
GO:0055089	fatty acid homeostasis	9	2	0.35	0.04431	1	0.222222	BPu
GO:0032930	positive regulation of superoxide anion ...	9	2	0.35	0.04431	1	0.222222	BPu
GO:0055075	potassium ion homeostasis	9	2	0.35	0.04431	1	0.222222	BPu
GO:2000242	negative regulation of reproductive proc...	21	3	0.81	0.04473	1	0.142857	BPu
GO:0055088	lipid homeostasis	60	9	2.31	0.04811	1	0.15	BPu
GO:0006869	lipid transport	162	20	6.23	0.04992	1	0.123457	BPu
GO:0010976	positive regulation of neuron projection...	70	6	2.69	0.05137	1	0.0857143	BPu
GO:0007160	cell-matrix adhesion	118	7	4.53	0.05219	1	0.059322	BPu
GO:1990000	amyloid fibril formation	22	3	0.85	0.05379	1	0.136364	BPu
GO:0006165	nucleoside diphosphate phosphorylation	60	4	2.31	0.05397	1	0.0666667	BPu
GO:0043302	positive regulation of leukocyte degranu...	10	2	0.38	0.05401	1	0.2	BPu
GO:0007250	activation of NF-kappaB-inducing kinase ...	10	2	0.38	0.05401	1	0.2	BPu
GO:2000269	regulation of fibroblast apoptotic proce...	10	2	0.38	0.05401	1	0.2	BPu
GO:1900273	positive regulation of long-term synapti...	10	2	0.38	0.05401	1	0.2	BPu
GO:0048388	endosomal lumen acidification	10	2	0.38	0.05401	1	0.2	BPu
GO:0051384	response to glucocorticoid	53	5	2.04	0.05587	1	0.0943396	BPu
GO:0006911	phagocytosis, engulfment	23	3	0.88	0.05634	1	0.130435	BPu
GO:1902476	chloride transmembrane transport	23	3	0.88	0.05634	1	0.130435	BPu
GO:0008217	regulation of blood pressure	48	6	1.84	0.06136	1	0.125	BPu
GO:0010507	negative regulation of autophagy	49	6	1.88	0.06138	1	0.122449	BPu
GO:0032757	positive regulation of interleukin-8 pro...	24	3	0.92	0.06263	1	0.125	BPu
GO:0006516	glycoprotein catabolic process	17	6	0.65	0.06264	1	0.352941	BPu
GO:0008654	phospholipid biosynthetic process	135	5	5.19	0.06403	1	0.037037	BPu
GO:0051895	negative regulation of focal adhesion as...	11	2	0.42	0.06437	1	0.181818	BPu
GO:0043471	regulation of cellular carbohydrate cata...	11	2	0.42	0.06437	1	0.181818	BPu
GO:0097009	energy homeostasis	11	2	0.42	0.06437	1	0.181818	BPu
GO:0010715	regulation of extracellular matrix disas...	11	2	0.42	0.06437	1	0.181818	BPu
GO:1902902	negative regulation of autophagosome ass...	11	2	0.42	0.06437	1	0.181818	BPu
GO:0030522	intracellular receptor signaling pathway	116	7	4.46	0.06888	1	0.0603448	BPu
GO:0007338	single fertilization	41	4	1.58	0.07109	1	0.097561	BPu
GO:0016052	carbohydrate catabolic process	90	12	3.46	0.07309	1	0.133333	BPu
GO:0016125	sterol metabolic process	69	9	2.65	0.07376	1	0.130435	BPu
GO:0002504	antigen processing and presentation of p...	20	5	0.77	0.0744	1	0.25	BPu
GO:0043542	endothelial cell migration	97	6	3.73	0.07494	1	0.0618557	BPu
GO:0034219	carbohydrate transmembrane transport	44	4	1.69	0.07498	1	0.0909091	BPu
GO:0046839	phospholipid dephosphorylation	19	3	0.73	0.07499	1	0.157895	BPu
GO:0010632	regulation of epithelial cell migration	109	6	4.19	0.07512	1	0.0550459	BPu
GO:0006670	sphingosine metabolic process	7	2	0.27	0.07515	1	0.285714	BPu
GO:0051917	regulation of fibrinolysis	8	2	0.31	0.07516	1	0.25	BPu
GO:0065005	protein-lipid complex assembly	10	2	0.38	0.07519	1	0.2	BPu
GO:0045684	positive regulation of epidermis develop...	11	2	0.42	0.0752	1	0.181818	BPu
GO:0035272	exocrine system development	15	2	0.58	0.07524	1	0.133333	BPu
GO:0007155	cell adhesion	585	22	22.48	0.07527	1	0.0376068	BPu
GO:0021952	central nervous system projection neuron...	12	2	0.46	0.07534	1	0.166667	BPu
GO:0007193	adenylate cyclase-inhibiting G protein-c...	12	2	0.46	0.07534	1	0.166667	BPu
GO:0005980	glycogen catabolic process	12	2	0.46	0.07534	1	0.166667	BPu
GO:0045736	negative regulation of cyclin-dependent ...	12	2	0.46	0.07534	1	0.166667	BPu
GO:0060325	face morphogenesis	12	2	0.46	0.07534	1	0.166667	BPu
GO:0002021	response to dietary excess	12	2	0.46	0.07534	1	0.166667	BPu
GO:0071498	cellular response to fluid shear stress	12	2	0.46	0.07534	1	0.166667	BPu
GO:0010954	positive regulation of protein processin...	12	2	0.46	0.07534	1	0.166667	BPu
GO:0070304	positive regulation of stress-activated ...	45	2	1.73	0.07559	1	0.0444444	BPu
GO:0048667	cell morphogenesis involved in neuron di...	231	9	8.88	0.07564	1	0.038961	BPu
GO:0009894	regulation of catabolic process	560	21	21.52	0.07586	1	0.0375	BPu
GO:0021762	substantia nigra development	26	3	1	0.07612	1	0.115385	BPu
GO:0001666	response to hypoxia	144	8	5.53	0.07913	1	0.0555556	BPu
GO:0090398	cellular senescence	43	4	1.65	0.083	1	0.0930233	BPu
GO:0043123	positive regulation of I-kappaB kinase/N...	99	7	3.8	0.08569	1	0.0707071	BPu
GO:0042744	hydrogen peroxide catabolic process	13	2	0.5	0.08685	1	0.153846	BPu
GO:0048246	macrophage chemotaxis	13	2	0.5	0.08685	1	0.153846	BPu
GO:0009593	detection of chemical stimulus	13	2	0.5	0.08685	1	0.153846	BPu
GO:1904263	positive regulation of TORC1 signaling	13	2	0.5	0.08685	1	0.153846	BPu
GO:0006635	fatty acid beta-oxidation	55	5	2.11	0.09245	1	0.0909091	BPu
GO:0007601	visual perception	45	4	1.73	0.0931	1	0.0888889	BPu
GO:0008285	negative regulation of cell population p...	255	19	9.8	0.09417	1	0.0745098	BPu
GO:0050714	positive regulation of protein secretion	54	4	2.08	0.09847	1	0.0740741	BPu
GO:0014823	response to activity	29	3	1.11	0.0985	1	0.103448	BPu
GO:2001244	positive regulation of intrinsic apoptot...	29	3	1.11	0.0985	1	0.103448	BPu
GO:0006693	prostaglandin metabolic process	31	3	1.19	0.0986	1	0.0967742	BPu
GO:0033627	cell adhesion mediated by integrin	40	3	1.54	0.09884	1	0.075	BPu
GO:0031579	membrane raft organization	14	2	0.54	0.09884	1	0.142857	BPu
GO:0006953	acute-phase response	14	2	0.54	0.09884	1	0.142857	BPu
GO:0032868	response to insulin	137	5	5.27	0.10049	1	0.0364963	BPu
GO:0071277	cellular response to calcium ion	30	3	1.15	0.10649	1	0.1	BPu
GO:0097190	apoptotic signaling pathway	305	13	11.72	0.10705	1	0.042623	BPu
GO:0034440	lipid oxidation	71	8	2.73	0.10903	1	0.112676	BPu
GO:0040012	regulation of locomotion	421	21	16.18	0.10913	1	0.0498812	BPu
GO:0002682	regulation of immune system process	543	25	20.87	0.10941	1	0.0460405	BPu
GO:0030641	regulation of cellular pH	46	6	1.77	0.10949	1	0.130435	BPu
GO:0048015	phosphatidylinositol-mediated signaling	66	6	2.54	0.10971	1	0.0909091	BPu
GO:0050673	epithelial cell proliferation	146	9	5.61	0.10975	1	0.0616438	BPu
GO:0034405	response to fluid shear stress	18	4	0.69	0.10989	1	0.222222	BPu
GO:0010712	regulation of collagen metabolic process	24	4	0.92	0.10999	1	0.166667	BPu
GO:0022617	extracellular matrix disassembly	26	4	1	0.11007	1	0.153846	BPu
GO:0050866	negative regulation of cell activation	67	5	2.57	0.11027	1	0.0746269	BPu
GO:0015844	monoamine transport	15	3	0.58	0.11027	1	0.2	BPu
GO:0006865	amino acid transport	43	4	1.65	0.1103	1	0.0930233	BPu
GO:0046364	monosaccharide biosynthetic process	44	4	1.69	0.11032	1	0.0909091	BPu
GO:0055123	digestive system development	33	3	1.27	0.11057	1	0.0909091	BPu
GO:0042053	regulation of dopamine metabolic process	8	2	0.31	0.11059	1	0.25	BPu
GO:2000193	positive regulation of fatty acid transp...	8	2	0.31	0.11059	1	0.25	BPu
GO:0010874	regulation of cholesterol efflux	9	2	0.35	0.11061	1	0.222222	BPu
GO:0010544	negative regulation of platelet activati...	11	2	0.42	0.11064	1	0.181818	BPu
GO:0031670	cellular response to nutrient	12	2	0.46	0.11066	1	0.166667	BPu
GO:0043255	regulation of carbohydrate biosynthetic ...	39	3	1.5	0.11067	1	0.0769231	BPu
GO:0002548	monocyte chemotaxis	13	2	0.5	0.11067	1	0.153846	BPu
GO:0043535	regulation of blood vessel endothelial c...	41	3	1.58	0.1107	1	0.0731707	BPu
GO:1904659	glucose transmembrane transport	42	3	1.61	0.11072	1	0.0714286	BPu
GO:0034381	plasma lipoprotein particle clearance	18	2	0.69	0.11076	1	0.111111	BPu
GO:1901185	negative regulation of ERBB signaling pa...	22	2	0.85	0.11082	1	0.0909091	BPu
GO:0016540	protein autoprocessing	15	2	0.58	0.11126	1	0.133333	BPu
GO:0071549	cellular response to dexamethasone stimu...	15	2	0.58	0.11126	1	0.133333	BPu
GO:0050860	negative regulation of T cell receptor s...	15	2	0.58	0.11126	1	0.133333	BPu
GO:0031954	positive regulation of protein autophosp...	15	2	0.58	0.11126	1	0.133333	BPu
GO:0032515	negative regulation of phosphoprotein ph...	15	2	0.58	0.11126	1	0.133333	BPu
GO:0050728	negative regulation of inflammatory resp...	48	4	1.84	0.11147	1	0.0833333	BPu
GO:0009142	nucleoside triphosphate biosynthetic pro...	93	3	3.57	0.11157	1	0.0322581	BPu
GO:2000134	negative regulation of G1/S transition o...	31	3	1.19	0.11473	1	0.0967742	BPu
GO:0034198	cellular response to amino acid starvati...	31	3	1.19	0.11473	1	0.0967742	BPu
GO:0006749	glutathione metabolic process	31	3	1.19	0.11473	1	0.0967742	BPu
GO:0007267	cell-cell signaling	496	18	19.06	0.11568	1	0.0362903	BPu
GO:0042593	glucose homeostasis	95	4	3.65	0.11625	1	0.0421053	BPu
GO:0050680	negative regulation of epithelial cell p...	46	4	1.77	0.12268	1	0.0869565	BPu
GO:0051262	protein tetramerization	50	4	1.92	0.12348	1	0.08	BPu
GO:0006940	regulation of smooth muscle contraction	16	2	0.61	0.12406	1	0.125	BPu
GO:0097320	plasma membrane tubulation	16	2	0.61	0.12406	1	0.125	BPu
GO:0002262	myeloid cell homeostasis	74	3	2.84	0.12508	1	0.0405405	BPu
GO:0030324	lung development	76	7	2.92	0.12915	1	0.0921053	BPu
GO:0010467	gene expression	2440	62	93.77	0.1298	1	0.0254098	BPu
GO:0009410	response to xenobiotic stimulus	178	8	6.84	0.13305	1	0.0449438	BPu
GO:0016311	dephosphorylation	175	9	6.73	0.13633	1	0.0514286	BPu
GO:1901216	positive regulation of neuron death	46	4	1.77	0.13638	1	0.0869565	BPu
GO:0043113	receptor clustering	22	3	0.85	0.13646	1	0.136364	BPu
GO:0001895	retina homeostasis	17	2	0.65	0.13719	1	0.117647	BPu
GO:0006517	protein deglycosylation	17	2	0.65	0.13719	1	0.117647	BPu
GO:0046856	phosphatidylinositol dephosphorylation	17	2	0.65	0.13719	1	0.117647	BPu
GO:0070555	response to interleukin-1	52	3	2	0.1375	1	0.0576923	BPu
GO:0031324	negative regulation of cellular metaboli...	900	21	34.59	0.13858	1	0.0233333	BPu
GO:0060541	respiratory system development	80	8	3.07	0.14284	1	0.1	BPu
GO:0006720	isoprenoid metabolic process	52	6	2	0.14337	1	0.115385	BPu
GO:0046700	heterocycle catabolic process	273	5	10.49	0.14363	1	0.018315	BPu
GO:0046942	carboxylic acid transport	74	6	2.84	0.14383	1	0.0810811	BPu
GO:0055094	response to lipoprotein particle	12	3	0.46	0.14419	1	0.25	BPu
GO:0045814	negative regulation of gene expression, ...	49	4	1.88	0.14442	1	0.0816327	BPu
GO:0048512	circadian behavior	9	2	0.35	0.14468	1	0.222222	BPu
GO:0042402	cellular biogenic amine catabolic proces...	9	2	0.35	0.14468	1	0.222222	BPu
GO:0019953	sexual reproduction	244	11	9.38	0.14468	1	0.045082	BPu
GO:0014909	smooth muscle cell migration	36	3	1.38	0.1447	1	0.0833333	BPu
GO:0043401	steroid hormone mediated signaling pathw...	64	4	2.46	0.14474	1	0.0625	BPu
GO:0008206	bile acid metabolic process	16	2	0.61	0.14482	1	0.125	BPu
GO:0072528	pyrimidine-containing compound biosynthe...	27	2	1.04	0.14506	1	0.0740741	BPu
GO:0090277	positive regulation of peptide hormone s...	29	2	1.11	0.1451	1	0.0689655	BPu
GO:0002237	response to molecule of bacterial origin	122	5	4.69	0.14542	1	0.0409836	BPu
GO:0070201	regulation of establishment of protein l...	267	10	10.26	0.14576	1	0.0374532	BPu
GO:0032970	regulation of actin filament-based proce...	209	6	8.03	0.14676	1	0.0287081	BPu
GO:0048678	response to axon injury	43	5	1.65	0.14861	1	0.116279	BPu
GO:0048839	inner ear development	49	5	1.88	0.14883	1	0.102041	BPu
GO:0035265	organ growth	46	4	1.77	0.1497	1	0.0869565	BPu
GO:0006919	activation of cysteine-type endopeptidas...	35	3	1.35	0.14986	1	0.0857143	BPu
GO:0046889	positive regulation of lipid biosyntheti...	35	3	1.35	0.14986	1	0.0857143	BPu
GO:0043303	mast cell degranulation	18	2	0.69	0.1506	1	0.111111	BPu
GO:0007097	nuclear migration	18	2	0.69	0.1506	1	0.111111	BPu
GO:0090314	positive regulation of protein targeting...	18	2	0.69	0.1506	1	0.111111	BPu
GO:0050918	positive chemotaxis	18	2	0.69	0.1506	1	0.111111	BPu
GO:0009890	negative regulation of biosynthetic proc...	574	13	22.06	0.1511	1	0.0226481	BPu
GO:0007611	learning or memory	93	4	3.57	0.15147	1	0.0430108	BPu
GO:0032259	methylation	185	3	7.11	0.15604	1	0.0162162	BPu
GO:0009612	response to mechanical stimulus	92	5	3.54	0.15933	1	0.0543478	BPu
GO:0051092	positive regulation of NF-kappaB transcr...	75	5	2.88	0.1607	1	0.0666667	BPu
GO:0007189	adenylate cyclase-activating G protein-c...	19	2	0.73	0.16427	1	0.105263	BPu
GO:0060079	excitatory postsynaptic potential	19	2	0.73	0.16427	1	0.105263	BPu
GO:0051491	positive regulation of filopodium assemb...	19	2	0.73	0.16427	1	0.105263	BPu
GO:0045920	negative regulation of exocytosis	19	2	0.73	0.16427	1	0.105263	BPu
GO:0006091	generation of precursor metabolites and ...	321	10	12.34	0.16823	1	0.0311526	BPu
GO:0009636	response to toxic substance	108	12	4.15	0.16885	1	0.111111	BPu
GO:0001775	cell activation	399	22	15.33	0.17386	1	0.0551378	BPu
GO:0006812	cation transport	373	21	14.34	0.17388	1	0.0563003	BPu
GO:0006898	receptor-mediated endocytosis	124	8	4.77	0.17564	1	0.0645161	BPu
GO:0044706	multi-multicellular organism process	70	7	2.69	0.17565	1	0.1	BPu
GO:0051341	regulation of oxidoreductase activity	47	6	1.81	0.17574	1	0.12766	BPu
GO:0001523	retinoid metabolic process	32	5	1.23	0.17602	1	0.15625	BPu
GO:0033619	membrane protein proteolysis	28	4	1.08	0.17659	1	0.142857	BPu
GO:0051354	negative regulation of oxidoreductase ac...	11	3	0.42	0.17682	1	0.272727	BPu
GO:0071402	cellular response to lipoprotein particl...	13	3	0.5	0.17687	1	0.230769	BPu
GO:1903307	positive regulation of regulated secreto...	15	3	0.58	0.17692	1	0.2	BPu
GO:0090181	regulation of cholesterol metabolic proc...	17	3	0.65	0.17697	1	0.176471	BPu
GO:0048066	developmental pigmentation	21	3	0.81	0.17708	1	0.142857	BPu
GO:2000146	negative regulation of cell motility	127	7	4.88	0.17711	1	0.0551181	BPu
GO:0030500	regulation of bone mineralization	25	3	0.96	0.17718	1	0.12	BPu
GO:0031589	cell-substrate adhesion	186	9	7.15	0.17729	1	0.0483871	BPu
GO:0008347	glial cell migration	27	3	1.04	0.17732	1	0.111111	BPu
GO:0060322	head development	319	14	12.26	0.17735	1	0.0438871	BPu
GO:0032410	negative regulation of transporter activ...	36	3	1.38	0.17746	1	0.0833333	BPu
GO:1903038	negative regulation of leukocyte cell-ce...	41	3	1.58	0.17759	1	0.0731707	BPu
GO:0014888	striated muscle adaptation	16	2	0.61	0.17761	1	0.125	BPu
GO:0006810	transport	1953	76	75.06	0.17789	1	0.0389145	BPu
GO:0060740	prostate gland epithelium morphogenesis	5	1	0.19	0.178	1	0.2	BPu
GO:0001768	establishment of T cell polarity	5	1	0.19	0.178	1	0.2	BPu
GO:0042760	very long-chain fatty acid catabolic pro...	5	1	0.19	0.178	1	0.2	BPu
GO:0006707	cholesterol catabolic process	5	1	0.19	0.178	1	0.2	BPu
GO:0001771	immunological synapse formation	5	1	0.19	0.178	1	0.2	BPu
GO:0045475	locomotor rhythm	5	1	0.19	0.178	1	0.2	BPu
GO:0043373	CD4-positive, alpha-beta T cell lineage ...	5	1	0.19	0.178	1	0.2	BPu
GO:0015917	aminophospholipid transport	5	1	0.19	0.178	1	0.2	BPu
GO:0007494	midgut development	5	1	0.19	0.178	1	0.2	BPu
GO:0014857	regulation of skeletal muscle cell proli...	5	1	0.19	0.178	1	0.2	BPu
GO:2001138	regulation of phospholipid transport	5	1	0.19	0.178	1	0.2	BPu
GO:0009136	purine nucleoside diphosphate biosynthet...	5	1	0.19	0.178	1	0.2	BPu
GO:0097527	necroptotic signaling pathway	5	1	0.19	0.178	1	0.2	BPu
GO:2001269	positive regulation of cysteine-type end...	5	1	0.19	0.178	1	0.2	BPu
GO:0032328	alanine transport	5	1	0.19	0.178	1	0.2	BPu
GO:0006568	tryptophan metabolic process	5	1	0.19	0.178	1	0.2	BPu
GO:0006552	leucine catabolic process	5	1	0.19	0.178	1	0.2	BPu
GO:0032308	positive regulation of prostaglandin sec...	5	1	0.19	0.178	1	0.2	BPu
GO:0006570	tyrosine metabolic process	5	1	0.19	0.178	1	0.2	BPu
GO:0006531	aspartate metabolic process	5	1	0.19	0.178	1	0.2	BPu
GO:1903243	negative regulation of cardiac muscle hy...	5	1	0.19	0.178	1	0.2	BPu
GO:0001553	luteinization	5	1	0.19	0.178	1	0.2	BPu
GO:0038007	netrin-activated signaling pathway	5	1	0.19	0.178	1	0.2	BPu
GO:0051657	maintenance of organelle location	5	1	0.19	0.178	1	0.2	BPu
GO:0019852	L-ascorbic acid metabolic process	5	1	0.19	0.178	1	0.2	BPu
GO:0043117	positive regulation of vascular permeabi...	5	1	0.19	0.178	1	0.2	BPu
GO:0033034	positive regulation of myeloid cell apop...	5	1	0.19	0.178	1	0.2	BPu
GO:0001502	cartilage condensation	5	1	0.19	0.178	1	0.2	BPu
GO:0018344	protein geranylgeranylation	5	1	0.19	0.178	1	0.2	BPu
GO:0060600	dichotomous subdivision of an epithelial...	5	1	0.19	0.178	1	0.2	BPu
GO:0019585	glucuronate metabolic process	5	1	0.19	0.178	1	0.2	BPu
GO:0048791	calcium ion-regulated exocytosis of neur...	5	1	0.19	0.178	1	0.2	BPu
GO:1903867	extraembryonic membrane development	5	1	0.19	0.178	1	0.2	BPu
GO:0019509	L-methionine salvage from methylthioaden...	5	1	0.19	0.178	1	0.2	BPu
GO:0010764	negative regulation of fibroblast migrat...	5	1	0.19	0.178	1	0.2	BPu
GO:0002756	MyD88-independent toll-like receptor sig...	5	1	0.19	0.178	1	0.2	BPu
GO:0048702	embryonic neurocranium morphogenesis	5	1	0.19	0.178	1	0.2	BPu
GO:0014048	regulation of glutamate secretion	5	1	0.19	0.178	1	0.2	BPu
GO:1905671	regulation of lysosome organization	5	1	0.19	0.178	1	0.2	BPu
GO:0070189	kynurenine metabolic process	5	1	0.19	0.178	1	0.2	BPu
GO:0036065	fucosylation	5	1	0.19	0.178	1	0.2	BPu
GO:0010831	positive regulation of myotube different...	5	1	0.19	0.178	1	0.2	BPu
GO:0070286	axonemal dynein complex assembly	5	1	0.19	0.178	1	0.2	BPu
GO:0001956	positive regulation of neurotransmitter ...	5	1	0.19	0.178	1	0.2	BPu
GO:0001957	intramembranous ossification	5	1	0.19	0.178	1	0.2	BPu
GO:0042989	sequestering of actin monomers	5	1	0.19	0.178	1	0.2	BPu
GO:0001975	response to amphetamine	5	1	0.19	0.178	1	0.2	BPu
GO:0040015	negative regulation of multicellular org...	5	1	0.19	0.178	1	0.2	BPu
GO:0061734	parkin-mediated stimulation of mitophagy...	5	1	0.19	0.178	1	0.2	BPu
GO:1904753	negative regulation of vascular associat...	5	1	0.19	0.178	1	0.2	BPu
GO:0051350	negative regulation of lyase activity	5	1	0.19	0.178	1	0.2	BPu
GO:0033189	response to vitamin A	5	1	0.19	0.178	1	0.2	BPu
GO:0016479	negative regulation of transcription by ...	5	1	0.19	0.178	1	0.2	BPu
GO:0099171	presynaptic modulation of chemical synap...	5	1	0.19	0.178	1	0.2	BPu
GO:1903025	regulation of RNA polymerase II regulato...	5	1	0.19	0.178	1	0.2	BPu
GO:0016185	synaptic vesicle budding from presynapti...	5	1	0.19	0.178	1	0.2	BPu
GO:0090324	negative regulation of oxidative phospho...	5	1	0.19	0.178	1	0.2	BPu
GO:0090336	positive regulation of brown fat cell di...	5	1	0.19	0.178	1	0.2	BPu
GO:1903978	regulation of microglial cell activation	5	1	0.19	0.178	1	0.2	BPu
GO:2000849	regulation of glucocorticoid secretion	5	1	0.19	0.178	1	0.2	BPu
GO:0042462	eye photoreceptor cell development	5	1	0.19	0.178	1	0.2	BPu
GO:0035865	cellular response to potassium ion	5	1	0.19	0.178	1	0.2	BPu
GO:0031340	positive regulation of vesicle fusion	5	1	0.19	0.178	1	0.2	BPu
GO:0045964	positive regulation of dopamine metaboli...	5	1	0.19	0.178	1	0.2	BPu
GO:0015670	carbon dioxide transport	5	1	0.19	0.178	1	0.2	BPu
GO:0042420	dopamine catabolic process	5	1	0.19	0.178	1	0.2	BPu
GO:1903909	regulation of receptor clustering	5	1	0.19	0.178	1	0.2	BPu
GO:0042416	dopamine biosynthetic process	5	1	0.19	0.178	1	0.2	BPu
GO:0034367	protein-containing complex remodeling	5	1	0.19	0.178	1	0.2	BPu
GO:0010040	response to iron(II) ion	5	1	0.19	0.178	1	0.2	BPu
GO:0019372	lipoxygenase pathway	5	1	0.19	0.178	1	0.2	BPu
GO:0071372	cellular response to follicle-stimulatin...	5	1	0.19	0.178	1	0.2	BPu
GO:0030644	cellular chloride ion homeostasis	5	1	0.19	0.178	1	0.2	BPu
GO:0046512	sphingosine biosynthetic process	5	1	0.19	0.178	1	0.2	BPu
GO:1904690	positive regulation of cytoplasmic trans...	5	1	0.19	0.178	1	0.2	BPu
GO:0097254	renal tubular secretion	5	1	0.19	0.178	1	0.2	BPu
GO:0071305	cellular response to vitamin D	5	1	0.19	0.178	1	0.2	BPu
GO:1900119	positive regulation of execution phase o...	5	1	0.19	0.178	1	0.2	BPu
GO:2000535	regulation of entry of bacterium into ho...	5	1	0.19	0.178	1	0.2	BPu
GO:0042118	endothelial cell activation	5	1	0.19	0.178	1	0.2	BPu
GO:0010912	positive regulation of isomerase activit...	5	1	0.19	0.178	1	0.2	BPu
GO:0071447	cellular response to hydroperoxide	5	1	0.19	0.178	1	0.2	BPu
GO:2000650	negative regulation of sodium ion transm...	5	1	0.19	0.178	1	0.2	BPu
GO:1905446	regulation of mitochondrial ATP synthesi...	5	1	0.19	0.178	1	0.2	BPu
GO:2000646	positive regulation of receptor cataboli...	5	1	0.19	0.178	1	0.2	BPu
GO:0035654	clathrin-coated vesicle cargo loading, A...	5	1	0.19	0.178	1	0.2	BPu
GO:0032914	positive regulation of transforming grow...	5	1	0.19	0.178	1	0.2	BPu
GO:0031293	membrane protein intracellular domain pr...	5	1	0.19	0.178	1	0.2	BPu
GO:0080154	regulation of fertilization	5	1	0.19	0.178	1	0.2	BPu
GO:0051707	response to other organism	556	22	21.37	0.17813	1	0.0395683	BPu
GO:0001913	T cell mediated cytotoxicity	20	2	0.77	0.17814	1	0.1	BPu
GO:0006879	cellular iron ion homeostasis	38	3	1.46	0.17817	1	0.0789474	BPu
GO:0032088	negative regulation of NF-kappaB transcr...	38	3	1.46	0.17817	1	0.0789474	BPu
GO:0046631	alpha-beta T cell activation	46	2	1.77	0.17838	1	0.0434783	BPu
GO:0006816	calcium ion transport	150	6	5.76	0.17839	1	0.04	BPu
GO:0050776	regulation of immune response	341	14	13.11	0.17853	1	0.0410557	BPu
GO:0010506	regulation of autophagy	203	16	7.8	0.18363	1	0.0788177	BPu
GO:0051172	negative regulation of nitrogen compound...	965	29	37.09	0.18491	1	0.0300518	BPu
GO:0009267	cellular response to starvation	91	6	3.5	0.18636	1	0.0659341	BPu
GO:0001501	skeletal system development	155	9	5.96	0.18993	1	0.0580645	BPu
GO:0007033	vacuole organization	144	20	5.53	0.19885	1	0.138889	BPu
GO:0044270	cellular nitrogen compound catabolic pro...	277	5	10.65	0.20067	1	0.0180505	BPu
GO:0008344	adult locomotory behavior	34	5	1.31	0.20316	1	0.147059	BPu
GO:1901654	response to ketone	97	6	3.73	0.20494	1	0.0618557	BPu
GO:0001778	plasma membrane repair	22	2	0.85	0.20636	1	0.0909091	BPu
GO:0050709	negative regulation of protein secretion	22	2	0.85	0.20636	1	0.0909091	BPu
GO:0006111	regulation of gluconeogenesis	22	2	0.85	0.20636	1	0.0909091	BPu
GO:0006029	proteoglycan metabolic process	39	6	1.5	0.20674	1	0.153846	BPu
GO:0008016	regulation of heart contraction	54	6	2.08	0.20718	1	0.111111	BPu
GO:0006874	cellular calcium ion homeostasis	110	6	4.23	0.20721	1	0.0545455	BPu
GO:0045833	negative regulation of lipid metabolic p...	28	4	1.08	0.20796	1	0.142857	BPu
GO:0006525	arginine metabolic process	11	3	0.42	0.20823	1	0.272727	BPu
GO:0042573	retinoic acid metabolic process	13	3	0.5	0.20829	1	0.230769	BPu
GO:0042471	ear morphogenesis	27	3	1.04	0.2087	1	0.111111	BPu
GO:0055117	regulation of cardiac muscle contraction	30	3	1.15	0.20878	1	0.1	BPu
GO:0002028	regulation of sodium ion transport	31	3	1.19	0.20881	1	0.0967742	BPu
GO:0030858	positive regulation of epithelial cell d...	15	2	0.58	0.20911	1	0.133333	BPu
GO:0071356	cellular response to tumor necrosis fact...	89	4	3.42	0.20921	1	0.0449438	BPu
GO:1902175	regulation of oxidative stress-induced i...	19	2	0.73	0.20923	1	0.105263	BPu
GO:0001935	endothelial cell proliferation	55	3	2.11	0.20952	1	0.0545455	BPu
GO:1900746	regulation of vascular endothelial growt...	6	1	0.23	0.20961	1	0.166667	BPu
GO:0090205	positive regulation of cholesterol metab...	6	1	0.23	0.20961	1	0.166667	BPu
GO:0030952	establishment or maintenance of cytoskel...	6	1	0.23	0.20961	1	0.166667	BPu
GO:0043320	natural killer cell degranulation	6	1	0.23	0.20961	1	0.166667	BPu
GO:0014889	muscle atrophy	6	1	0.23	0.20961	1	0.166667	BPu
GO:0019228	neuronal action potential	6	1	0.23	0.20961	1	0.166667	BPu
GO:0043312	neutrophil degranulation	6	1	0.23	0.20961	1	0.166667	BPu
GO:0032329	serine transport	6	1	0.23	0.20961	1	0.166667	BPu
GO:0051580	regulation of neurotransmitter uptake	6	1	0.23	0.20961	1	0.166667	BPu
GO:0003081	regulation of systemic arterial blood pr...	6	1	0.23	0.20961	1	0.166667	BPu
GO:0009235	cobalamin metabolic process	6	1	0.23	0.20961	1	0.166667	BPu
GO:0032488	Cdc42 protein signal transduction	6	1	0.23	0.20961	1	0.166667	BPu
GO:0033081	regulation of T cell differentiation in ...	6	1	0.23	0.20961	1	0.166667	BPu
GO:0002176	male germ cell proliferation	6	1	0.23	0.20961	1	0.166667	BPu
GO:0071872	cellular response to epinephrine stimulu...	6	1	0.23	0.20961	1	0.166667	BPu
GO:0099068	postsynapse assembly	6	1	0.23	0.20961	1	0.166667	BPu
GO:0048266	behavioral response to pain	6	1	0.23	0.20961	1	0.166667	BPu
GO:0061469	regulation of type B pancreatic cell pro...	6	1	0.23	0.20961	1	0.166667	BPu
GO:0022038	corpus callosum development	6	1	0.23	0.20961	1	0.166667	BPu
GO:0045725	positive regulation of glycogen biosynth...	6	1	0.23	0.20961	1	0.166667	BPu
GO:0016045	detection of bacterium	6	1	0.23	0.20961	1	0.166667	BPu
GO:0070431	nucleotide-binding oligomerization domai...	6	1	0.23	0.20961	1	0.166667	BPu
GO:0032287	peripheral nervous system myelin mainten...	6	1	0.23	0.20961	1	0.166667	BPu
GO:0098840	protein transport along microtubule	6	1	0.23	0.20961	1	0.166667	BPu
GO:0010749	regulation of nitric oxide mediated sign...	6	1	0.23	0.20961	1	0.166667	BPu
GO:0006020	inositol metabolic process	6	1	0.23	0.20961	1	0.166667	BPu
GO:2000489	regulation of hepatic stellate cell acti...	6	1	0.23	0.20961	1	0.166667	BPu
GO:0071637	regulation of monocyte chemotactic prote...	6	1	0.23	0.20961	1	0.166667	BPu
GO:0060019	radial glial cell differentiation	6	1	0.23	0.20961	1	0.166667	BPu
GO:0034638	phosphatidylcholine catabolic process	6	1	0.23	0.20961	1	0.166667	BPu
GO:0070141	response to UV-A	6	1	0.23	0.20961	1	0.166667	BPu
GO:1902932	positive regulation of alcohol biosynthe...	6	1	0.23	0.20961	1	0.166667	BPu
GO:0030299	intestinal cholesterol absorption	6	1	0.23	0.20961	1	0.166667	BPu
GO:2000402	negative regulation of lymphocyte migrat...	6	1	0.23	0.20961	1	0.166667	BPu
GO:0033353	S-adenosylmethionine cycle	6	1	0.23	0.20961	1	0.166667	BPu
GO:0010875	positive regulation of cholesterol efflu...	6	1	0.23	0.20961	1	0.166667	BPu
GO:0010815	bradykinin catabolic process	6	1	0.23	0.20961	1	0.166667	BPu
GO:2000169	regulation of peptidyl-cysteine S-nitros...	6	1	0.23	0.20961	1	0.166667	BPu
GO:0051918	negative regulation of fibrinolysis	6	1	0.23	0.20961	1	0.166667	BPu
GO:0050855	regulation of B cell receptor signaling ...	6	1	0.23	0.20961	1	0.166667	BPu
GO:0006910	phagocytosis, recognition	6	1	0.23	0.20961	1	0.166667	BPu
GO:0019062	virion attachment to host cell	6	1	0.23	0.20961	1	0.166667	BPu
GO:0010522	regulation of calcium ion transport into...	6	1	0.23	0.20961	1	0.166667	BPu
GO:2000288	positive regulation of myoblast prolifer...	6	1	0.23	0.20961	1	0.166667	BPu
GO:0150172	regulation of phosphatidylcholine metabo...	6	1	0.23	0.20961	1	0.166667	BPu
GO:2001046	positive regulation of integrin-mediated...	6	1	0.23	0.20961	1	0.166667	BPu
GO:1901844	regulation of cell communication by elec...	6	1	0.23	0.20961	1	0.166667	BPu
GO:0070874	negative regulation of glycogen metaboli...	6	1	0.23	0.20961	1	0.166667	BPu
GO:0060315	negative regulation of ryanodine-sensiti...	6	1	0.23	0.20961	1	0.166667	BPu
GO:0097164	ammonium ion metabolic process	6	1	0.23	0.20961	1	0.166667	BPu
GO:0007077	mitotic nuclear membrane disassembly	6	1	0.23	0.20961	1	0.166667	BPu
GO:0034393	positive regulation of smooth muscle cel...	6	1	0.23	0.20961	1	0.166667	BPu
GO:0033762	response to glucagon	6	1	0.23	0.20961	1	0.166667	BPu
GO:0002084	protein depalmitoylation	6	1	0.23	0.20961	1	0.166667	BPu
GO:0071380	cellular response to prostaglandin E sti...	6	1	0.23	0.20961	1	0.166667	BPu
GO:1900112	regulation of histone H3-K9 trimethylati...	6	1	0.23	0.20961	1	0.166667	BPu
GO:0032026	response to magnesium ion	6	1	0.23	0.20961	1	0.166667	BPu
GO:0033860	regulation of NAD(P)H oxidase activity	6	1	0.23	0.20961	1	0.166667	BPu
GO:0010936	negative regulation of macrophage cytoki...	6	1	0.23	0.20961	1	0.166667	BPu
GO:0060242	contact inhibition	6	1	0.23	0.20961	1	0.166667	BPu
GO:2000647	negative regulation of stem cell prolife...	6	1	0.23	0.20961	1	0.166667	BPu
GO:1902894	negative regulation of miRNA transcripti...	6	1	0.23	0.20961	1	0.166667	BPu
GO:1901077	regulation of relaxation of muscle	6	1	0.23	0.20961	1	0.166667	BPu
GO:0035627	ceramide transport	6	1	0.23	0.20961	1	0.166667	BPu
GO:0090280	positive regulation of calcium ion impor...	6	1	0.23	0.20961	1	0.166667	BPu
GO:0071482	cellular response to light stimulus	61	2	2.34	0.21047	1	0.0327869	BPu
GO:0016042	lipid catabolic process	163	23	6.26	0.21286	1	0.141104	BPu
GO:0006915	apoptotic process	848	45	32.59	0.21395	1	0.053066	BPu
GO:0045921	positive regulation of exocytosis	38	5	1.46	0.21743	1	0.131579	BPu
GO:0030855	epithelial cell differentiation	235	12	9.03	0.21965	1	0.0510638	BPu
GO:2000404	regulation of T cell migration	23	2	0.88	0.22065	1	0.0869565	BPu
GO:0030163	protein catabolic process	554	31	21.29	0.22196	1	0.0559567	BPu
GO:0008584	male gonad development	43	3	1.65	0.22813	1	0.0697674	BPu
GO:0098655	cation transmembrane transport	294	16	11.3	0.22976	1	0.0544218	BPu
GO:0043410	positive regulation of MAPK cascade	160	8	6.15	0.23023	1	0.05	BPu
GO:0051336	regulation of hydrolase activity	448	25	17.22	0.23351	1	0.0558036	BPu
GO:0042221	response to chemical	1608	68	61.8	0.23379	1	0.0422886	BPu
GO:0051099	positive regulation of binding	93	5	3.57	0.23452	1	0.0537634	BPu
GO:0006622	protein targeting to lysosome	24	2	0.92	0.23501	1	0.0833333	BPu
GO:0120009	intermembrane lipid transfer	24	2	0.92	0.23501	1	0.0833333	BPu
GO:0061025	membrane fusion	105	5	4.04	0.23517	1	0.047619	BPu
GO:0050954	sensory perception of mechanical stimulu...	49	7	1.88	0.23622	1	0.142857	BPu
GO:0071383	cellular response to steroid hormone sti...	97	7	3.73	0.2378	1	0.0721649	BPu
GO:0055074	calcium ion homeostasis	117	7	4.5	0.23847	1	0.0598291	BPu
GO:0036465	synaptic vesicle recycling	44	4	1.69	0.23865	1	0.0909091	BPu
GO:0046173	polyol biosynthetic process	25	3	0.96	0.23889	1	0.12	BPu
GO:0046394	carboxylic acid biosynthetic process	157	8	6.03	0.23893	1	0.0509554	BPu
GO:0046849	bone remodeling	29	3	1.11	0.23902	1	0.103448	BPu
GO:1900180	regulation of protein localization to nu...	88	5	3.38	0.23925	1	0.0568182	BPu
GO:0007167	enzyme-linked receptor protein signaling...	377	16	14.49	0.23931	1	0.0424403	BPu
GO:0014912	negative regulation of smooth muscle cel...	12	2	0.46	0.23932	1	0.166667	BPu
GO:0060314	regulation of ryanodine-sensitive calciu...	13	2	0.5	0.23936	1	0.153846	BPu
GO:0062098	regulation of programmed necrotic cell d...	18	2	0.69	0.23952	1	0.111111	BPu
GO:0043030	regulation of macrophage activation	19	2	0.73	0.23955	1	0.105263	BPu
GO:0042267	natural killer cell mediated cytotoxicit...	24	2	0.92	0.23972	1	0.0833333	BPu
GO:0051899	membrane depolarization	26	2	1	0.23978	1	0.0769231	BPu
GO:0046031	ADP metabolic process	57	3	2.19	0.23995	1	0.0526316	BPu
GO:0003333	amino acid transmembrane transport	31	2	1.19	0.23995	1	0.0645161	BPu
GO:0015949	nucleobase-containing small molecule int...	7	1	0.27	0.24002	1	0.142857	BPu
GO:0033632	regulation of cell-cell adhesion mediate...	7	1	0.27	0.24002	1	0.142857	BPu
GO:1904996	positive regulation of leukocyte adhesio...	7	1	0.27	0.24002	1	0.142857	BPu
GO:1902514	regulation of calcium ion transmembrane ...	7	1	0.27	0.24002	1	0.142857	BPu
GO:0035067	negative regulation of histone acetylati...	7	1	0.27	0.24002	1	0.142857	BPu
GO:0051589	negative regulation of neurotransmitter ...	7	1	0.27	0.24002	1	0.142857	BPu
GO:0110095	cellular detoxification of aldehyde	7	1	0.27	0.24002	1	0.142857	BPu
GO:0006573	valine metabolic process	7	1	0.27	0.24002	1	0.142857	BPu
GO:0006521	regulation of cellular amino acid metabo...	7	1	0.27	0.24002	1	0.142857	BPu
GO:0046940	nucleoside monophosphate phosphorylation	7	1	0.27	0.24002	1	0.142857	BPu
GO:0043129	surfactant homeostasis	7	1	0.27	0.24002	1	0.142857	BPu
GO:0099084	postsynaptic specialization organization	7	1	0.27	0.24002	1	0.142857	BPu
GO:0032107	regulation of response to nutrient level...	7	1	0.27	0.24002	1	0.142857	BPu
GO:0034505	tooth mineralization	7	1	0.27	0.24002	1	0.142857	BPu
GO:0098810	neurotransmitter reuptake	7	1	0.27	0.24002	1	0.142857	BPu
GO:0045820	negative regulation of glycolytic proces...	7	1	0.27	0.24002	1	0.142857	BPu
GO:0060088	auditory receptor cell stereocilium orga...	7	1	0.27	0.24002	1	0.142857	BPu
GO:0003416	endochondral bone growth	7	1	0.27	0.24002	1	0.142857	BPu
GO:0051930	regulation of sensory perception of pain	7	1	0.27	0.24002	1	0.142857	BPu
GO:0030202	heparin metabolic process	7	1	0.27	0.24002	1	0.142857	BPu
GO:0001958	endochondral ossification	7	1	0.27	0.24002	1	0.142857	BPu
GO:0042953	lipoprotein transport	7	1	0.27	0.24002	1	0.142857	BPu
GO:0045618	positive regulation of keratinocyte diff...	7	1	0.27	0.24002	1	0.142857	BPu
GO:1901725	regulation of histone deacetylase activi...	7	1	0.27	0.24002	1	0.142857	BPu
GO:0060391	positive regulation of SMAD protein sign...	7	1	0.27	0.24002	1	0.142857	BPu
GO:0002679	respiratory burst involved in defense re...	7	1	0.27	0.24002	1	0.142857	BPu
GO:0050655	dermatan sulfate proteoglycan metabolic ...	7	1	0.27	0.24002	1	0.142857	BPu
GO:2000773	negative regulation of cellular senescen...	7	1	0.27	0.24002	1	0.142857	BPu
GO:0060343	trabecula formation	7	1	0.27	0.24002	1	0.142857	BPu
GO:1901524	regulation of mitophagy	7	1	0.27	0.24002	1	0.142857	BPu
GO:0030502	negative regulation of bone mineralizati...	7	1	0.27	0.24002	1	0.142857	BPu
GO:1903975	regulation of glial cell migration	7	1	0.27	0.24002	1	0.142857	BPu
GO:0043922	negative regulation by host of viral tra...	7	1	0.27	0.24002	1	0.142857	BPu
GO:0019430	removal of superoxide radicals	7	1	0.27	0.24002	1	0.142857	BPu
GO:0006228	UTP biosynthetic process	7	1	0.27	0.24002	1	0.142857	BPu
GO:0051791	medium-chain fatty acid metabolic proces...	7	1	0.27	0.24002	1	0.142857	BPu
GO:0009117	nucleotide metabolic process	375	15	14.41	0.24015	1	0.04	BPu
GO:0040008	regulation of growth	249	10	9.57	0.24029	1	0.0401606	BPu
GO:0060341	regulation of cellular localization	493	19	18.95	0.24065	1	0.0385396	BPu
GO:2000147	positive regulation of cell motility	240	9	9.22	0.24087	1	0.0375	BPu
GO:0015850	organic hydroxy compound transport	89	10	3.42	0.2413	1	0.11236	BPu
GO:1903052	positive regulation of proteolysis invol...	74	2	2.84	0.24138	1	0.027027	BPu
GO:0032418	lysosome localization	43	4	1.65	0.24752	1	0.0930233	BPu
GO:0034308	primary alcohol metabolic process	51	4	1.96	0.24797	1	0.0784314	BPu
GO:0031507	heterochromatin formation	45	3	1.73	0.24881	1	0.0666667	BPu
GO:0150104	transport across blood-brain barrier	25	2	0.96	0.24943	1	0.08	BPu
GO:0045807	positive regulation of endocytosis	54	3	2.08	0.2496	1	0.0555556	BPu
GO:0012501	programmed cell death	870	48	33.44	0.25404	1	0.0551724	BPu
GO:0048585	negative regulation of response to stimu...	638	32	24.52	0.26215	1	0.0501567	BPu
GO:0002698	negative regulation of immune effector p...	40	3	1.54	0.26317	1	0.075	BPu
GO:0097746	blood vessel diameter maintenance	38	8	1.46	0.2637	1	0.210526	BPu
GO:0006897	endocytosis	292	18	11.22	0.26374	1	0.0616438	BPu
GO:0070373	negative regulation of ERK1 and ERK2 cas...	26	2	1	0.26387	1	0.0769231	BPu
GO:0050766	positive regulation of phagocytosis	26	2	1	0.26387	1	0.0769231	BPu
GO:0006687	glycosphingolipid metabolic process	25	7	0.96	0.26419	1	0.28	BPu
GO:0060047	heart contraction	73	8	2.81	0.26496	1	0.109589	BPu
GO:0015918	sterol transport	53	7	2.04	0.26519	1	0.132075	BPu
GO:0010631	epithelial cell migration	141	10	5.42	0.26551	1	0.070922	BPu
GO:1903531	negative regulation of secretion by cell	52	6	2	0.26611	1	0.115385	BPu
GO:0006576	cellular biogenic amine metabolic proces...	36	5	1.38	0.26648	1	0.138889	BPu
GO:0061684	chaperone-mediated autophagy	13	3	0.5	0.26755	1	0.230769	BPu
GO:0006623	protein targeting to vacuole	32	3	1.23	0.26824	1	0.09375	BPu
GO:0034637	cellular carbohydrate biosynthetic proce...	36	3	1.38	0.26838	1	0.0833333	BPu
GO:0042537	benzene-containing compound metabolic pr...	13	2	0.5	0.26849	1	0.153846	BPu
GO:0019226	transmission of nerve impulse	14	2	0.54	0.26853	1	0.142857	BPu
GO:0050873	brown fat cell differentiation	14	2	0.54	0.26853	1	0.142857	BPu
GO:0046320	regulation of fatty acid oxidation	16	2	0.61	0.2686	1	0.125	BPu
GO:1903426	regulation of reactive oxygen species bi...	16	2	0.61	0.2686	1	0.125	BPu
GO:0009268	response to pH	17	2	0.65	0.26864	1	0.117647	BPu
GO:0007623	circadian rhythm	70	4	2.69	0.26867	1	0.0571429	BPu
GO:0046471	phosphatidylglycerol metabolic process	20	2	0.77	0.26875	1	0.1	BPu
GO:0060349	bone morphogenesis	26	2	1	0.26896	1	0.0769231	BPu
GO:0042762	regulation of sulfur metabolic process	8	1	0.31	0.26926	1	0.125	BPu
GO:0071294	cellular response to zinc ion	8	1	0.31	0.26926	1	0.125	BPu
GO:0048333	mesodermal cell differentiation	8	1	0.31	0.26926	1	0.125	BPu
GO:0010310	regulation of hydrogen peroxide metaboli...	8	1	0.31	0.26926	1	0.125	BPu
GO:0002313	mature B cell differentiation involved i...	8	1	0.31	0.26926	1	0.125	BPu
GO:0009188	ribonucleoside diphosphate biosynthetic ...	8	1	0.31	0.26926	1	0.125	BPu
GO:0006817	phosphate ion transport	8	1	0.31	0.26926	1	0.125	BPu
GO:0061909	autophagosome-lysosome fusion	8	1	0.31	0.26926	1	0.125	BPu
GO:0010464	regulation of mesenchymal cell prolifera...	8	1	0.31	0.26926	1	0.125	BPu
GO:0051546	keratinocyte migration	8	1	0.31	0.26926	1	0.125	BPu
GO:0030318	melanocyte differentiation	8	1	0.31	0.26926	1	0.125	BPu
GO:1903727	positive regulation of phospholipid meta...	8	1	0.31	0.26926	1	0.125	BPu
GO:0010269	response to selenium ion	8	1	0.31	0.26926	1	0.125	BPu
GO:0046321	positive regulation of fatty acid oxidat...	8	1	0.31	0.26926	1	0.125	BPu
GO:0046339	diacylglycerol metabolic process	8	1	0.31	0.26926	1	0.125	BPu
GO:0045821	positive regulation of glycolytic proces...	8	1	0.31	0.26926	1	0.125	BPu
GO:0002730	regulation of dendritic cell cytokine pr...	8	1	0.31	0.26926	1	0.125	BPu
GO:0140212	regulation of long-chain fatty acid impo...	8	1	0.31	0.26926	1	0.125	BPu
GO:0006991	response to sterol depletion	8	1	0.31	0.26926	1	0.125	BPu
GO:0070293	renal absorption	8	1	0.31	0.26926	1	0.125	BPu
GO:0090026	positive regulation of monocyte chemotax...	8	1	0.31	0.26926	1	0.125	BPu
GO:0045671	negative regulation of osteoclast differ...	8	1	0.31	0.26926	1	0.125	BPu
GO:0071071	regulation of phospholipid biosynthetic ...	8	1	0.31	0.26926	1	0.125	BPu
GO:0035115	embryonic forelimb morphogenesis	8	1	0.31	0.26926	1	0.125	BPu
GO:0042921	glucocorticoid receptor signaling pathwa...	8	1	0.31	0.26926	1	0.125	BPu
GO:0061744	motor behavior	8	1	0.31	0.26926	1	0.125	BPu
GO:0048670	regulation of collateral sprouting	8	1	0.31	0.26926	1	0.125	BPu
GO:0010666	positive regulation of cardiac muscle ce...	8	1	0.31	0.26926	1	0.125	BPu
GO:0035234	ectopic germ cell programmed cell death	8	1	0.31	0.26926	1	0.125	BPu
GO:0032682	negative regulation of chemokine product...	8	1	0.31	0.26926	1	0.125	BPu
GO:0045019	negative regulation of nitric oxide bios...	8	1	0.31	0.26926	1	0.125	BPu
GO:0042308	negative regulation of protein import in...	8	1	0.31	0.26926	1	0.125	BPu
GO:0090331	negative regulation of platelet aggregat...	8	1	0.31	0.26926	1	0.125	BPu
GO:1990535	neuron projection maintenance	8	1	0.31	0.26926	1	0.125	BPu
GO:0045954	positive regulation of natural killer ce...	8	1	0.31	0.26926	1	0.125	BPu
GO:0019371	cyclooxygenase pathway	8	1	0.31	0.26926	1	0.125	BPu
GO:0051127	positive regulation of actin nucleation	8	1	0.31	0.26926	1	0.125	BPu
GO:0006183	GTP biosynthetic process	8	1	0.31	0.26926	1	0.125	BPu
GO:0034377	plasma lipoprotein particle assembly	8	1	0.31	0.26926	1	0.125	BPu
GO:0044829	positive regulation by host of viral gen...	8	1	0.31	0.26926	1	0.125	BPu
GO:0035584	calcium-mediated signaling using intrace...	8	1	0.31	0.26926	1	0.125	BPu
GO:0044597	daunorubicin metabolic process	8	1	0.31	0.26926	1	0.125	BPu
GO:0044598	doxorubicin metabolic process	8	1	0.31	0.26926	1	0.125	BPu
GO:0090160	Golgi to lysosome transport	8	1	0.31	0.26926	1	0.125	BPu
GO:0060263	regulation of respiratory burst	8	1	0.31	0.26926	1	0.125	BPu
GO:0060253	negative regulation of glial cell prolif...	8	1	0.31	0.26926	1	0.125	BPu
GO:0019433	triglyceride catabolic process	8	1	0.31	0.26926	1	0.125	BPu
GO:0035646	endosome to melanosome transport	8	1	0.31	0.26926	1	0.125	BPu
GO:0034138	toll-like receptor 3 signaling pathway	8	1	0.31	0.26926	1	0.125	BPu
GO:1903427	negative regulation of reactive oxygen s...	8	1	0.31	0.26926	1	0.125	BPu
GO:1901698	response to nitrogen compound	530	21	20.37	0.26933	1	0.0396226	BPu
GO:0051897	positive regulation of protein kinase B ...	47	3	1.81	0.26977	1	0.0638298	BPu
GO:0046488	phosphatidylinositol metabolic process	76	3	2.92	0.26984	1	0.0394737	BPu
GO:0002696	positive regulation of leukocyte activat...	136	5	5.23	0.27014	1	0.0367647	BPu
GO:0071322	cellular response to carbohydrate stimul...	62	2	2.38	0.27028	1	0.0322581	BPu
GO:0019079	viral genome replication	88	3	3.38	0.27028	1	0.0340909	BPu
GO:0008361	regulation of cell size	89	5	3.42	0.27734	1	0.0561798	BPu
GO:0048167	regulation of synaptic plasticity	74	6	2.84	0.28908	1	0.0810811	BPu
GO:0007417	central nervous system development	410	17	15.76	0.29068	1	0.0414634	BPu
GO:1901214	regulation of neuron death	149	12	5.73	0.2915	1	0.0805369	BPu
GO:0009062	fatty acid catabolic process	70	9	2.69	0.29153	1	0.128571	BPu
GO:0006914	autophagy	353	23	13.57	0.29198	1	0.0651558	BPu
GO:0042398	cellular modified amino acid biosyntheti...	28	2	1.08	0.29275	1	0.0714286	BPu
GO:0038202	TORC1 signaling	32	6	1.23	0.29315	1	0.1875	BPu
GO:0019395	fatty acid oxidation	68	7	2.61	0.29352	1	0.102941	BPu
GO:0060048	cardiac muscle contraction	49	5	1.88	0.29484	1	0.102041	BPu
GO:0008585	female gonad development	33	4	1.27	0.29525	1	0.121212	BPu
GO:0019217	regulation of fatty acid metabolic proce...	35	4	1.35	0.29532	1	0.114286	BPu
GO:1900271	regulation of long-term synaptic potenti...	19	3	0.73	0.29572	1	0.157895	BPu
GO:0001953	negative regulation of cell-matrix adhes...	20	3	0.77	0.29576	1	0.15	BPu
GO:0009755	hormone-mediated signaling pathway	73	5	2.81	0.29579	1	0.0684932	BPu
GO:0006814	sodium ion transport	56	4	2.15	0.29615	1	0.0714286	BPu
GO:0014075	response to amine	14	2	0.54	0.29655	1	0.142857	BPu
GO:0010614	negative regulation of cardiac muscle hy...	14	2	0.54	0.29655	1	0.142857	BPu
GO:1900181	negative regulation of protein localizat...	17	2	0.65	0.29667	1	0.117647	BPu
GO:0017156	calcium-ion regulated exocytosis	19	2	0.73	0.29675	1	0.105263	BPu
GO:0048168	regulation of neuronal synaptic plastici...	19	2	0.73	0.29675	1	0.105263	BPu
GO:0003073	regulation of systemic arterial blood pr...	20	2	0.77	0.29678	1	0.1	BPu
GO:0005978	glycogen biosynthetic process	21	2	0.81	0.29682	1	0.0952381	BPu
GO:0007585	respiratory gaseous exchange by respirat...	21	2	0.81	0.29682	1	0.0952381	BPu
GO:0046688	response to copper ion	21	2	0.81	0.29682	1	0.0952381	BPu
GO:0007422	peripheral nervous system development	32	2	1.23	0.29726	1	0.0625	BPu
GO:0017158	regulation of calcium ion-dependent exoc...	9	1	0.35	0.29737	1	0.111111	BPu
GO:0003091	renal water homeostasis	9	1	0.35	0.29737	1	0.111111	BPu
GO:0010447	response to acidic pH	9	1	0.35	0.29737	1	0.111111	BPu
GO:0070328	triglyceride homeostasis	9	1	0.35	0.29737	1	0.111111	BPu
GO:0071801	regulation of podosome assembly	9	1	0.35	0.29737	1	0.111111	BPu
GO:0060632	regulation of microtubule-based movement	9	1	0.35	0.29737	1	0.111111	BPu
GO:0016082	synaptic vesicle priming	9	1	0.35	0.29737	1	0.111111	BPu
GO:0062009	secondary palate development	9	1	0.35	0.29737	1	0.111111	BPu
GO:0045869	negative regulation of single stranded v...	9	1	0.35	0.29737	1	0.111111	BPu
GO:0051014	actin filament severing	9	1	0.35	0.29737	1	0.111111	BPu
GO:0002888	positive regulation of myeloid leukocyte...	9	1	0.35	0.29737	1	0.111111	BPu
GO:0032735	positive regulation of interleukin-12 pr...	9	1	0.35	0.29737	1	0.111111	BPu
GO:0002828	regulation of type 2 immune response	9	1	0.35	0.29737	1	0.111111	BPu
GO:0001963	synaptic transmission, dopaminergic	9	1	0.35	0.29737	1	0.111111	BPu
GO:0001921	positive regulation of receptor recyclin...	9	1	0.35	0.29737	1	0.111111	BPu
GO:0010667	negative regulation of cardiac muscle ce...	9	1	0.35	0.29737	1	0.111111	BPu
GO:0032516	positive regulation of phosphoprotein ph...	9	1	0.35	0.29737	1	0.111111	BPu
GO:0033147	negative regulation of intracellular est...	9	1	0.35	0.29737	1	0.111111	BPu
GO:0034982	mitochondrial protein processing	9	1	0.35	0.29737	1	0.111111	BPu
GO:2000738	positive regulation of stem cell differe...	9	1	0.35	0.29737	1	0.111111	BPu
GO:0006309	apoptotic DNA fragmentation	9	1	0.35	0.29737	1	0.111111	BPu
GO:0006465	signal peptide processing	9	1	0.35	0.29737	1	0.111111	BPu
GO:0002063	chondrocyte development	9	1	0.35	0.29737	1	0.111111	BPu
GO:0046597	negative regulation of viral entry into ...	9	1	0.35	0.29737	1	0.111111	BPu
GO:0051180	vitamin transport	9	1	0.35	0.29737	1	0.111111	BPu
GO:0045922	negative regulation of fatty acid metabo...	9	1	0.35	0.29737	1	0.111111	BPu
GO:0043032	positive regulation of macrophage activa...	9	1	0.35	0.29737	1	0.111111	BPu
GO:0046628	positive regulation of insulin receptor ...	9	1	0.35	0.29737	1	0.111111	BPu
GO:1900221	regulation of amyloid-beta clearance	9	1	0.35	0.29737	1	0.111111	BPu
GO:0031115	negative regulation of microtubule polym...	9	1	0.35	0.29737	1	0.111111	BPu
GO:0032958	inositol phosphate biosynthetic process	9	1	0.35	0.29737	1	0.111111	BPu
GO:0071169	establishment of protein localization to...	9	1	0.35	0.29737	1	0.111111	BPu
GO:0070085	glycosylation	117	3	4.5	0.2996	1	0.025641	BPu
GO:0051258	protein polymerization	149	4	5.73	0.29986	1	0.0268456	BPu
GO:0048488	synaptic vesicle endocytosis	34	3	1.31	0.30577	1	0.0882353	BPu
GO:0036211	protein modification process	1548	42	59.49	0.30707	1	0.0271318	BPu
GO:0030261	chromosome condensation	29	2	1.11	0.30713	1	0.0689655	BPu
GO:0043525	positive regulation of neuron apoptotic ...	29	2	1.11	0.30713	1	0.0689655	BPu
GO:1903076	regulation of protein localization to pl...	64	3	2.46	0.30772	1	0.046875	BPu
GO:1901615	organic hydroxy compound metabolic proce...	234	23	8.99	0.30915	1	0.0982906	BPu
GO:0043604	amide biosynthetic process	588	5	22.6	0.31758	1	0.0085034	BPu
GO:0044275	cellular carbohydrate catabolic process	30	4	1.15	0.32197	1	0.133333	BPu
GO:0030901	midbrain development	36	4	1.38	0.32222	1	0.111111	BPu
GO:0044070	regulation of anion transport	27	3	1.04	0.32294	1	0.111111	BPu
GO:0048705	skeletal system morphogenesis	56	4	2.15	0.32306	1	0.0714286	BPu
GO:0042476	odontogenesis	31	3	1.19	0.32311	1	0.0967742	BPu
GO:0034341	response to interferon-gamma	64	4	2.46	0.3234	1	0.0625	BPu
GO:0048701	embryonic cranial skeleton morphogenesis	15	2	0.58	0.32353	1	0.133333	BPu
GO:0002082	regulation of oxidative phosphorylation	15	2	0.58	0.32353	1	0.133333	BPu
GO:0032801	receptor catabolic process	18	2	0.69	0.32366	1	0.111111	BPu
GO:0030902	hindbrain development	53	3	2.04	0.32404	1	0.0566038	BPu
GO:0009437	carnitine metabolic process	10	1	0.38	0.32441	1	0.1	BPu
GO:0086091	regulation of heart rate by cardiac cond...	10	1	0.38	0.32441	1	0.1	BPu
GO:0009143	nucleoside triphosphate catabolic proces...	10	1	0.38	0.32441	1	0.1	BPu
GO:0048169	regulation of long-term neuronal synapti...	10	1	0.38	0.32441	1	0.1	BPu
GO:0045109	intermediate filament organization	10	1	0.38	0.32441	1	0.1	BPu
GO:0003009	skeletal muscle contraction	10	1	0.38	0.32441	1	0.1	BPu
GO:1903204	negative regulation of oxidative stress-...	10	1	0.38	0.32441	1	0.1	BPu
GO:1903209	positive regulation of oxidative stress-...	10	1	0.38	0.32441	1	0.1	BPu
GO:0043153	entrainment of circadian clock by photop...	10	1	0.38	0.32441	1	0.1	BPu
GO:1903779	regulation of cardiac conduction	10	1	0.38	0.32441	1	0.1	BPu
GO:0007218	neuropeptide signaling pathway	10	1	0.38	0.32441	1	0.1	BPu
GO:0045745	positive regulation of G protein-coupled...	10	1	0.38	0.32441	1	0.1	BPu
GO:0045746	negative regulation of Notch signaling p...	10	1	0.38	0.32441	1	0.1	BPu
GO:1902004	positive regulation of amyloid-beta form...	10	1	0.38	0.32441	1	0.1	BPu
GO:1904424	regulation of GTP binding	10	1	0.38	0.32441	1	0.1	BPu
GO:1900025	negative regulation of substrate adhesio...	10	1	0.38	0.32441	1	0.1	BPu
GO:0048873	homeostasis of number of cells within a ...	10	1	0.38	0.32441	1	0.1	BPu
GO:1905606	regulation of presynapse assembly	10	1	0.38	0.32441	1	0.1	BPu
GO:0045577	regulation of B cell differentiation	10	1	0.38	0.32441	1	0.1	BPu
GO:0010829	negative regulation of glucose transmemb...	10	1	0.38	0.32441	1	0.1	BPu
GO:0046185	aldehyde catabolic process	10	1	0.38	0.32441	1	0.1	BPu
GO:0070232	regulation of T cell apoptotic process	10	1	0.38	0.32441	1	0.1	BPu
GO:0048536	spleen development	10	1	0.38	0.32441	1	0.1	BPu
GO:2000108	positive regulation of leukocyte apoptot...	10	1	0.38	0.32441	1	0.1	BPu
GO:0010574	regulation of vascular endothelial growt...	10	1	0.38	0.32441	1	0.1	BPu
GO:0032816	positive regulation of natural killer ce...	10	1	0.38	0.32441	1	0.1	BPu
GO:0001941	postsynaptic membrane organization	10	1	0.38	0.32441	1	0.1	BPu
GO:0007617	mating behavior	10	1	0.38	0.32441	1	0.1	BPu
GO:0002673	regulation of acute inflammatory respons...	10	1	0.38	0.32441	1	0.1	BPu
GO:0090399	replicative senescence	10	1	0.38	0.32441	1	0.1	BPu
GO:1905907	negative regulation of amyloid fibril fo...	10	1	0.38	0.32441	1	0.1	BPu
GO:0006241	CTP biosynthetic process	10	1	0.38	0.32441	1	0.1	BPu
GO:1901096	regulation of autophagosome maturation	10	1	0.38	0.32441	1	0.1	BPu
GO:1902883	negative regulation of response to oxida...	10	1	0.38	0.32441	1	0.1	BPu
GO:0033539	fatty acid beta-oxidation using acyl-CoA...	10	1	0.38	0.32441	1	0.1	BPu
GO:0045859	regulation of protein kinase activity	279	11	10.72	0.32481	1	0.0394265	BPu
GO:0006998	nuclear envelope organization	48	2	1.84	0.32492	1	0.0416667	BPu
GO:0097191	extrinsic apoptotic signaling pathway	106	4	4.07	0.32518	1	0.0377358	BPu
GO:0048144	fibroblast proliferation	60	2	2.31	0.32543	1	0.0333333	BPu
GO:0006473	protein acetylation	111	2	4.27	0.3276	1	0.018018	BPu
GO:0006979	response to oxidative stress	241	11	9.26	0.33165	1	0.0456432	BPu
GO:0048523	negative regulation of cellular process	1874	67	72.02	0.33308	1	0.0357524	BPu
GO:0019068	virion assembly	31	2	1.19	0.33572	1	0.0645161	BPu
GO:0072384	organelle transport along microtubule	62	3	2.38	0.33607	1	0.0483871	BPu
GO:0019538	protein metabolic process	2514	89	96.62	0.33905	1	0.0354018	BPu
GO:0006575	cellular modified amino acid metabolic p...	90	10	3.46	0.34343	1	0.111111	BPu
GO:0071346	cellular response to interferon-gamma	54	3	2.08	0.34411	1	0.0555556	BPu
GO:1901606	alpha-amino acid catabolic process	50	5	1.92	0.34566	1	0.1	BPu
GO:2000377	regulation of reactive oxygen species me...	72	5	2.77	0.34849	1	0.0694444	BPu
GO:0006509	membrane protein ectodomain proteolysis	22	3	0.85	0.3486	1	0.136364	BPu
GO:0051489	regulation of filopodium assembly	30	3	1.15	0.34895	1	0.1	BPu
GO:0033144	negative regulation of intracellular ste...	20	2	0.77	0.34966	1	0.1	BPu
GO:0097242	amyloid-beta clearance	20	2	0.77	0.34966	1	0.1	BPu
GO:0019076	viral release from host cell	24	2	0.92	0.34984	1	0.0833333	BPu
GO:0086003	cardiac muscle cell contraction	25	2	0.96	0.34989	1	0.08	BPu
GO:0031623	receptor internalization	59	3	2.27	0.34996	1	0.0508475	BPu
GO:0048489	synaptic vesicle transport	28	2	1.08	0.35002	1	0.0714286	BPu
GO:0002532	production of molecular mediator involve...	30	2	1.15	0.35011	1	0.0666667	BPu
GO:0006739	NADP metabolic process	31	2	1.19	0.35015	1	0.0645161	BPu
GO:0042759	long-chain fatty acid biosynthetic proce...	11	1	0.42	0.35042	1	0.0909091	BPu
GO:0019229	regulation of vasoconstriction	11	1	0.42	0.35042	1	0.0909091	BPu
GO:0006825	copper ion transport	11	1	0.42	0.35042	1	0.0909091	BPu
GO:0062099	negative regulation of programmed necrot...	11	1	0.42	0.35042	1	0.0909091	BPu
GO:0045840	positive regulation of mitotic nuclear d...	11	1	0.42	0.35042	1	0.0909091	BPu
GO:0060055	angiogenesis involved in wound healing	11	1	0.42	0.35042	1	0.0909091	BPu
GO:1900016	negative regulation of cytokine producti...	11	1	0.42	0.35042	1	0.0909091	BPu
GO:0060042	retina morphogenesis in camera-type eye	11	1	0.42	0.35042	1	0.0909091	BPu
GO:0090022	regulation of neutrophil chemotaxis	11	1	0.42	0.35042	1	0.0909091	BPu
GO:1904262	negative regulation of TORC1 signaling	11	1	0.42	0.35042	1	0.0909091	BPu
GO:0060907	positive regulation of macrophage cytoki...	11	1	0.42	0.35042	1	0.0909091	BPu
GO:0007616	long-term memory	11	1	0.42	0.35042	1	0.0909091	BPu
GO:1901836	regulation of transcription of nucleolar...	11	1	0.42	0.35042	1	0.0909091	BPu
GO:0035729	cellular response to hepatocyte growth f...	11	1	0.42	0.35042	1	0.0909091	BPu
GO:0060487	lung epithelial cell differentiation	11	1	0.42	0.35042	1	0.0909091	BPu
GO:0035542	regulation of SNARE complex assembly	11	1	0.42	0.35042	1	0.0909091	BPu
GO:0036295	cellular response to increased oxygen le...	11	1	0.42	0.35042	1	0.0909091	BPu
GO:0055078	sodium ion homeostasis	11	1	0.42	0.35042	1	0.0909091	BPu
GO:0009617	response to bacterium	207	8	7.96	0.35126	1	0.0386473	BPu
GO:0002250	adaptive immune response	132	4	5.07	0.35331	1	0.030303	BPu
GO:0022900	electron transport chain	123	3	4.73	0.35452	1	0.0243902	BPu
GO:0034248	regulation of cellular amide metabolic p...	303	4	11.64	0.36029	1	0.0132013	BPu
GO:0050772	positive regulation of axonogenesis	33	2	1.27	0.36396	1	0.0606061	BPu
GO:0050727	regulation of inflammatory response	132	10	5.07	0.36967	1	0.0757576	BPu
GO:0030534	adult behavior	46	6	1.77	0.37092	1	0.130435	BPu
GO:0042594	response to starvation	105	7	4.04	0.37245	1	0.0666667	BPu
GO:0007264	small GTPase mediated signal transductio...	234	5	8.99	0.37307	1	0.0213675	BPu
GO:0050810	regulation of steroid biosynthetic proce...	25	3	0.96	0.37361	1	0.12	BPu
GO:0070371	ERK1 and ERK2 cascade	108	6	4.15	0.37382	1	0.0555556	BPu
GO:0002686	negative regulation of leukocyte migrati...	20	2	0.77	0.37459	1	0.1	BPu
GO:0007584	response to nutrient	69	5	2.65	0.37472	1	0.0724638	BPu
GO:0009395	phospholipid catabolic process	28	2	1.08	0.37496	1	0.0714286	BPu
GO:0050868	negative regulation of T cell activation	36	2	1.38	0.37533	1	0.0555556	BPu
GO:0006895	Golgi to endosome transport	12	1	0.46	0.37543	1	0.0833333	BPu
GO:0071280	cellular response to copper ion	12	1	0.46	0.37543	1	0.0833333	BPu
GO:0030947	regulation of vascular endothelial growt...	12	1	0.46	0.37543	1	0.0833333	BPu
GO:0032369	negative regulation of lipid transport	12	1	0.46	0.37543	1	0.0833333	BPu
GO:0072350	tricarboxylic acid metabolic process	12	1	0.46	0.37543	1	0.0833333	BPu
GO:2001240	negative regulation of extrinsic apoptot...	12	1	0.46	0.37543	1	0.0833333	BPu
GO:0003016	respiratory system process	12	1	0.46	0.37543	1	0.0833333	BPu
GO:0042551	neuron maturation	12	1	0.46	0.37543	1	0.0833333	BPu
GO:0006699	bile acid biosynthetic process	12	1	0.46	0.37543	1	0.0833333	BPu
GO:0006658	phosphatidylserine metabolic process	12	1	0.46	0.37543	1	0.0833333	BPu
GO:0007252	I-kappaB phosphorylation	12	1	0.46	0.37543	1	0.0833333	BPu
GO:1903729	regulation of plasma membrane organizati...	12	1	0.46	0.37543	1	0.0833333	BPu
GO:0032148	activation of protein kinase B activity	12	1	0.46	0.37543	1	0.0833333	BPu
GO:0046337	phosphatidylethanolamine metabolic proce...	12	1	0.46	0.37543	1	0.0833333	BPu
GO:0032288	myelin assembly	12	1	0.46	0.37543	1	0.0833333	BPu
GO:0045880	positive regulation of smoothened signal...	12	1	0.46	0.37543	1	0.0833333	BPu
GO:0050746	regulation of lipoprotein metabolic proc...	12	1	0.46	0.37543	1	0.0833333	BPu
GO:0036092	phosphatidylinositol-3-phosphate biosynt...	12	1	0.46	0.37543	1	0.0833333	BPu
GO:0006968	cellular defense response	12	1	0.46	0.37543	1	0.0833333	BPu
GO:0043537	negative regulation of blood vessel endo...	12	1	0.46	0.37543	1	0.0833333	BPu
GO:0150146	cell junction disassembly	12	1	0.46	0.37543	1	0.0833333	BPu
GO:2001032	regulation of double-strand break repair...	12	1	0.46	0.37543	1	0.0833333	BPu
GO:2000780	negative regulation of double-strand bre...	12	1	0.46	0.37543	1	0.0833333	BPu
GO:1902430	negative regulation of amyloid-beta form...	12	1	0.46	0.37543	1	0.0833333	BPu
GO:0035774	positive regulation of insulin secretion...	12	1	0.46	0.37543	1	0.0833333	BPu
GO:0002092	positive regulation of receptor internal...	12	1	0.46	0.37543	1	0.0833333	BPu
GO:0009948	anterior/posterior axis specification	12	1	0.46	0.37543	1	0.0833333	BPu
GO:0071392	cellular response to estradiol stimulus	12	1	0.46	0.37543	1	0.0833333	BPu
GO:0097284	hepatocyte apoptotic process	12	1	0.46	0.37543	1	0.0833333	BPu
GO:0090435	protein localization to nuclear envelope	12	1	0.46	0.37543	1	0.0833333	BPu
GO:0032048	cardiolipin metabolic process	12	1	0.46	0.37543	1	0.0833333	BPu
GO:0055007	cardiac muscle cell differentiation	40	2	1.54	0.37552	1	0.05	BPu
GO:0045786	negative regulation of cell cycle	152	6	5.84	0.3759	1	0.0394737	BPu
GO:0001889	liver development	57	3	2.19	0.37593	1	0.0526316	BPu
GO:0042113	B cell activation	99	3	3.8	0.37707	1	0.030303	BPu
GO:0033108	mitochondrial respiratory chain complex ...	75	2	2.88	0.37716	1	0.0266667	BPu
GO:0051049	regulation of transport	707	26	27.17	0.37777	1	0.0367751	BPu
GO:0051289	protein homotetramerization	34	2	1.31	0.37791	1	0.0588235	BPu
GO:0010033	response to organic substance	1259	49	48.39	0.37815	1	0.0389198	BPu
GO:0042060	wound healing	218	11	8.38	0.3818	1	0.0504587	BPu
GO:0016197	endosomal transport	176	6	6.76	0.38388	1	0.0340909	BPu
GO:2001237	negative regulation of extrinsic apoptot...	47	3	1.81	0.39068	1	0.0638298	BPu
GO:0032526	response to retinoic acid	35	2	1.35	0.39173	1	0.0571429	BPu
GO:0060395	SMAD protein signal transduction	24	2	0.92	0.39875	1	0.0833333	BPu
GO:0034103	regulation of tissue remodeling	27	2	1.04	0.39889	1	0.0740741	BPu
GO:0050890	cognition	106	5	4.07	0.39893	1	0.0471698	BPu
GO:0001782	B cell homeostasis	13	1	0.5	0.39947	1	0.0769231	BPu
GO:0015919	peroxisomal membrane transport	13	1	0.5	0.39947	1	0.0769231	BPu
GO:0007435	salivary gland morphogenesis	13	1	0.5	0.39947	1	0.0769231	BPu
GO:0050427	3'-phosphoadenosine 5'-phosphosulfate me...	13	1	0.5	0.39947	1	0.0769231	BPu
GO:0042531	positive regulation of tyrosine phosphor...	13	1	0.5	0.39947	1	0.0769231	BPu
GO:0045744	negative regulation of G protein-coupled...	13	1	0.5	0.39947	1	0.0769231	BPu
GO:0010862	positive regulation of pathway-restricte...	13	1	0.5	0.39947	1	0.0769231	BPu
GO:0032727	positive regulation of interferon-alpha ...	13	1	0.5	0.39947	1	0.0769231	BPu
GO:0050857	positive regulation of antigen receptor-...	13	1	0.5	0.39947	1	0.0769231	BPu
GO:0051385	response to mineralocorticoid	13	1	0.5	0.39947	1	0.0769231	BPu
GO:0046753	non-lytic viral release	13	1	0.5	0.39947	1	0.0769231	BPu
GO:0010613	positive regulation of cardiac muscle hy...	13	1	0.5	0.39947	1	0.0769231	BPu
GO:0030511	positive regulation of transforming grow...	13	1	0.5	0.39947	1	0.0769231	BPu
GO:1902176	negative regulation of oxidative stress-...	13	1	0.5	0.39947	1	0.0769231	BPu
GO:0030501	positive regulation of bone mineralizati...	13	1	0.5	0.39947	1	0.0769231	BPu
GO:0015695	organic cation transport	13	1	0.5	0.39947	1	0.0769231	BPu
GO:0021680	cerebellar Purkinje cell layer developme...	13	1	0.5	0.39947	1	0.0769231	BPu
GO:0098901	regulation of cardiac muscle cell action...	13	1	0.5	0.39947	1	0.0769231	BPu
GO:0044804	autophagy of nucleus	13	1	0.5	0.39947	1	0.0769231	BPu
GO:0097202	activation of cysteine-type endopeptidas...	13	1	0.5	0.39947	1	0.0769231	BPu
GO:0006760	folic acid-containing compound metabolic...	13	1	0.5	0.39947	1	0.0769231	BPu
GO:0001776	leukocyte homeostasis	39	2	1.5	0.39947	1	0.0512821	BPu
GO:0010761	fibroblast migration	40	2	1.54	0.39952	1	0.05	BPu
GO:0030148	sphingolipid biosynthetic process	41	2	1.58	0.39957	1	0.0487805	BPu
GO:0071805	potassium ion transmembrane transport	44	2	1.69	0.39972	1	0.0454545	BPu
GO:0001819	positive regulation of cytokine producti...	179	8	6.88	0.40439	1	0.0446927	BPu
GO:0050777	negative regulation of immune response	80	3	3.07	0.40679	1	0.0375	BPu
GO:0010951	negative regulation of endopeptidase act...	108	5	4.15	0.40704	1	0.0462963	BPu
GO:2001235	positive regulation of apoptotic signali...	66	5	2.54	0.41512	1	0.0757576	BPu
GO:0051241	negative regulation of multicellular org...	342	24	13.14	0.41517	1	0.0701754	BPu
GO:0010952	positive regulation of peptidase activit...	94	7	3.61	0.41873	1	0.0744681	BPu
GO:0035023	regulation of Rho protein signal transdu...	37	2	1.42	0.41894	1	0.0540541	BPu
GO:0030512	negative regulation of transforming grow...	37	2	1.42	0.41894	1	0.0540541	BPu
GO:0048732	gland development	158	9	6.07	0.41931	1	0.056962	BPu
GO:0060291	long-term synaptic potentiation	33	4	1.27	0.41963	1	0.121212	BPu
GO:0016242	negative regulation of macroautophagy	25	3	0.96	0.42054	1	0.12	BPu
GO:0022602	ovulation cycle process	19	2	0.73	0.42155	1	0.105263	BPu
GO:0009083	branched-chain amino acid catabolic proc...	19	2	0.73	0.42155	1	0.105263	BPu
GO:0042472	inner ear morphogenesis	21	2	0.81	0.42165	1	0.0952381	BPu
GO:0010043	response to zinc ion	22	2	0.85	0.4217	1	0.0909091	BPu
GO:0048708	astrocyte differentiation	31	2	1.19	0.42215	1	0.0645161	BPu
GO:0046686	response to cadmium ion	32	2	1.23	0.4222	1	0.0625	BPu
GO:0008090	retrograde axonal transport	14	1	0.54	0.4226	1	0.0714286	BPu
GO:0086004	regulation of cardiac muscle cell contra...	14	1	0.54	0.4226	1	0.0714286	BPu
GO:0006656	phosphatidylcholine biosynthetic process	14	1	0.54	0.4226	1	0.0714286	BPu
GO:1902001	fatty acid transmembrane transport	14	1	0.54	0.4226	1	0.0714286	BPu
GO:0035458	cellular response to interferon-beta	14	1	0.54	0.4226	1	0.0714286	BPu
GO:0046128	purine ribonucleoside metabolic process	14	1	0.54	0.4226	1	0.0714286	BPu
GO:0050850	positive regulation of calcium-mediated ...	14	1	0.54	0.4226	1	0.0714286	BPu
GO:0010800	positive regulation of peptidyl-threonin...	14	1	0.54	0.4226	1	0.0714286	BPu
GO:2000114	regulation of establishment of cell pola...	14	1	0.54	0.4226	1	0.0714286	BPu
GO:0007549	dosage compensation	14	1	0.54	0.4226	1	0.0714286	BPu
GO:0001937	negative regulation of endothelial cell ...	14	1	0.54	0.4226	1	0.0714286	BPu
GO:1904707	positive regulation of vascular associat...	14	1	0.54	0.4226	1	0.0714286	BPu
GO:0009084	glutamine family amino acid biosynthetic...	14	1	0.54	0.4226	1	0.0714286	BPu
GO:1900371	regulation of purine nucleotide biosynth...	14	1	0.54	0.4226	1	0.0714286	BPu
GO:0046850	regulation of bone remodeling	14	1	0.54	0.4226	1	0.0714286	BPu
GO:0071360	cellular response to exogenous dsRNA	14	1	0.54	0.4226	1	0.0714286	BPu
GO:0034497	protein localization to phagophore assem...	14	1	0.54	0.4226	1	0.0714286	BPu
GO:0051281	positive regulation of release of seques...	14	1	0.54	0.4226	1	0.0714286	BPu
GO:0034123	positive regulation of toll-like recepto...	14	1	0.54	0.4226	1	0.0714286	BPu
GO:1903421	regulation of synaptic vesicle recycling	14	1	0.54	0.4226	1	0.0714286	BPu
GO:0030509	BMP signaling pathway	49	2	1.88	0.42305	1	0.0408163	BPu
GO:0030155	regulation of cell adhesion	331	12	12.72	0.42424	1	0.0362538	BPu
GO:0070374	positive regulation of ERK1 and ERK2 cas...	62	3	2.38	0.42818	1	0.0483871	BPu
GO:0044272	sulfur compound biosynthetic process	80	4	3.07	0.43153	1	0.05	BPu
GO:0008202	steroid metabolic process	130	11	5	0.43716	1	0.0846154	BPu
GO:0009888	tissue development	693	31	26.63	0.43893	1	0.044733	BPu
GO:0009063	cellular amino acid catabolic process	63	6	2.42	0.4391	1	0.0952381	BPu
GO:0070252	actin-mediated cell contraction	40	3	1.54	0.44344	1	0.075	BPu
GO:2000649	regulation of sodium ion transmembrane t...	20	2	0.77	0.44375	1	0.1	BPu
GO:0045104	intermediate filament cytoskeleton organ...	25	2	0.96	0.44401	1	0.08	BPu
GO:0051591	response to cAMP	38	2	1.46	0.44468	1	0.0526316	BPu
GO:0090201	negative regulation of release of cytoch...	15	1	0.58	0.44484	1	0.0666667	BPu
GO:0090207	regulation of triglyceride metabolic pro...	15	1	0.58	0.44484	1	0.0666667	BPu
GO:1904037	positive regulation of epithelial cell a...	15	1	0.58	0.44484	1	0.0666667	BPu
GO:0048490	anterograde synaptic vesicle transport	15	1	0.58	0.44484	1	0.0666667	BPu
GO:0033617	mitochondrial cytochrome c oxidase assem...	15	1	0.58	0.44484	1	0.0666667	BPu
GO:0006884	cell volume homeostasis	15	1	0.58	0.44484	1	0.0666667	BPu
GO:0035094	response to nicotine	15	1	0.58	0.44484	1	0.0666667	BPu
GO:0032402	melanosome transport	15	1	0.58	0.44484	1	0.0666667	BPu
GO:0046326	positive regulation of glucose import	15	1	0.58	0.44484	1	0.0666667	BPu
GO:0030204	chondroitin sulfate metabolic process	15	1	0.58	0.44484	1	0.0666667	BPu
GO:0070741	response to interleukin-6	15	1	0.58	0.44484	1	0.0666667	BPu
GO:2000786	positive regulation of autophagosome ass...	15	1	0.58	0.44484	1	0.0666667	BPu
GO:0046888	negative regulation of hormone secretion	15	1	0.58	0.44484	1	0.0666667	BPu
GO:0030514	negative regulation of BMP signaling pat...	15	1	0.58	0.44484	1	0.0666667	BPu
GO:0071398	cellular response to fatty acid	15	1	0.58	0.44484	1	0.0666667	BPu
GO:0035825	homologous recombination	15	1	0.58	0.44484	1	0.0666667	BPu
GO:0034383	low-density lipoprotein particle clearan...	15	1	0.58	0.44484	1	0.0666667	BPu
GO:0042407	cristae formation	15	1	0.58	0.44484	1	0.0666667	BPu
GO:0050922	negative regulation of chemotaxis	15	1	0.58	0.44484	1	0.0666667	BPu
GO:0050919	negative chemotaxis	15	1	0.58	0.44484	1	0.0666667	BPu
GO:0032967	positive regulation of collagen biosynth...	15	1	0.58	0.44484	1	0.0666667	BPu
GO:0089718	amino acid import across plasma membrane	15	1	0.58	0.44484	1	0.0666667	BPu
GO:0055093	response to hyperoxia	15	1	0.58	0.44484	1	0.0666667	BPu
GO:0045088	regulation of innate immune response	116	3	4.46	0.44741	1	0.0258621	BPu
GO:0010942	positive regulation of cell death	264	22	10.15	0.44956	1	0.0833333	BPu
GO:0071375	cellular response to peptide hormone sti...	147	4	5.65	0.45007	1	0.0272109	BPu
GO:0032355	response to estradiol	52	3	2	0.45744	1	0.0576923	BPu
GO:0006334	nucleosome assembly	40	2	1.54	0.45857	1	0.05	BPu
GO:0032496	response to lipopolysaccharide	116	4	4.46	0.46053	1	0.0344828	BPu
GO:0051353	positive regulation of oxidoreductase ac...	28	3	1.08	0.4641	1	0.107143	BPu
GO:0045600	positive regulation of fat cell differen...	21	2	0.81	0.46511	1	0.0952381	BPu
GO:0001707	mesoderm formation	24	2	0.92	0.46527	1	0.0833333	BPu
GO:0002720	positive regulation of cytokine producti...	34	2	1.31	0.4658	1	0.0588235	BPu
GO:0006357	regulation of transcription by RNA polym...	684	18	26.29	0.46588	1	0.0263158	BPu
GO:0120163	negative regulation of cold-induced ther...	16	1	0.61	0.46622	1	0.0625	BPu
GO:0035994	response to muscle stretch	16	1	0.61	0.46622	1	0.0625	BPu
GO:0035914	skeletal muscle cell differentiation	16	1	0.61	0.46622	1	0.0625	BPu
GO:0140467	integrated stress response signaling	16	1	0.61	0.46622	1	0.0625	BPu
GO:0003382	epithelial cell morphogenesis	16	1	0.61	0.46622	1	0.0625	BPu
GO:0048844	artery morphogenesis	16	1	0.61	0.46622	1	0.0625	BPu
GO:0032720	negative regulation of tumor necrosis fa...	16	1	0.61	0.46622	1	0.0625	BPu
GO:0043616	keratinocyte proliferation	16	1	0.61	0.46622	1	0.0625	BPu
GO:0050687	negative regulation of defense response ...	16	1	0.61	0.46622	1	0.0625	BPu
GO:0060416	response to growth hormone	16	1	0.61	0.46622	1	0.0625	BPu
GO:0055070	copper ion homeostasis	16	1	0.61	0.46622	1	0.0625	BPu
GO:0031295	T cell costimulation	16	1	0.61	0.46622	1	0.0625	BPu
GO:0048812	neuron projection morphogenesis	251	8	9.65	0.46914	1	0.0318725	BPu
GO:0009791	post-embryonic development	41	2	1.58	0.47143	1	0.0487805	BPu
GO:0035556	intracellular signal transduction	1074	44	41.28	0.4716	1	0.0409683	BPu
GO:0034599	cellular response to oxidative stress	156	6	6	0.47235	1	0.0384615	BPu
GO:0031346	positive regulation of cell projection o...	160	11	6.15	0.48028	1	0.06875	BPu
GO:0001890	placenta development	54	4	2.08	0.4808	1	0.0740741	BPu
GO:0031647	regulation of protein stability	197	9	7.57	0.48183	1	0.0456853	BPu
GO:0006094	gluconeogenesis	39	3	1.5	0.48516	1	0.0769231	BPu
GO:0050764	regulation of phagocytosis	43	3	1.65	0.48537	1	0.0697674	BPu
GO:0019369	arachidonic acid metabolic process	25	2	0.96	0.48581	1	0.08	BPu
GO:0070542	response to fatty acid	32	2	1.23	0.48619	1	0.0625	BPu
GO:0043403	skeletal muscle tissue regeneration	17	1	0.65	0.48679	1	0.0588235	BPu
GO:0048286	lung alveolus development	17	1	0.65	0.48679	1	0.0588235	BPu
GO:0051602	response to electrical stimulus	17	1	0.65	0.48679	1	0.0588235	BPu
GO:0051016	barbed-end actin filament capping	17	1	0.65	0.48679	1	0.0588235	BPu
GO:0014002	astrocyte development	17	1	0.65	0.48679	1	0.0588235	BPu
GO:0006972	hyperosmotic response	17	1	0.65	0.48679	1	0.0588235	BPu
GO:0050829	defense response to Gram-negative bacter...	17	1	0.65	0.48679	1	0.0588235	BPu
GO:0003407	neural retina development	17	1	0.65	0.48679	1	0.0588235	BPu
GO:0048538	thymus development	17	1	0.65	0.48679	1	0.0588235	BPu
GO:0007095	mitotic G2 DNA damage checkpoint signali...	17	1	0.65	0.48679	1	0.0588235	BPu
GO:0006144	purine nucleobase metabolic process	17	1	0.65	0.48679	1	0.0588235	BPu
GO:2000648	positive regulation of stem cell prolife...	17	1	0.65	0.48679	1	0.0588235	BPu
GO:0097305	response to alcohol	98	4	3.77	0.48696	1	0.0408163	BPu
GO:0050796	regulation of insulin secretion	47	2	1.81	0.48701	1	0.0425532	BPu
GO:0048675	axon extension	57	2	2.19	0.48755	1	0.0350877	BPu
GO:0006413	translational initiation	93	2	3.57	0.48952	1	0.0215054	BPu
GO:0060284	regulation of cell development	206	5	7.92	0.49152	1	0.0242718	BPu
GO:0016482	cytosolic transport	129	5	4.96	0.49727	1	0.0387597	BPu
GO:0042177	negative regulation of protein catabolic...	69	3	2.65	0.49849	1	0.0434783	BPu
GO:0030900	forebrain development	128	3	4.92	0.50155	1	0.0234375	BPu
GO:1901700	response to oxygen-containing compound	677	29	26.02	0.50233	1	0.042836	BPu
GO:0048008	platelet-derived growth factor receptor ...	35	3	1.35	0.50463	1	0.0857143	BPu
GO:0003014	renal system process	38	3	1.46	0.50479	1	0.0789474	BPu
GO:0015718	monocarboxylic acid transport	25	2	0.96	0.50552	1	0.08	BPu
GO:0051348	negative regulation of transferase activ...	132	6	5.07	0.50567	1	0.0454545	BPu
GO:0006090	pyruvate metabolic process	68	3	2.61	0.50646	1	0.0441176	BPu
GO:0043392	negative regulation of DNA binding	18	1	0.69	0.50657	1	0.0555556	BPu
GO:1904036	negative regulation of epithelial cell a...	18	1	0.69	0.50657	1	0.0555556	BPu
GO:0071276	cellular response to cadmium ion	18	1	0.69	0.50657	1	0.0555556	BPu
GO:0008038	neuron recognition	18	1	0.69	0.50657	1	0.0555556	BPu
GO:0007212	dopamine receptor signaling pathway	18	1	0.69	0.50657	1	0.0555556	BPu
GO:0006098	pentose-phosphate shunt	18	1	0.69	0.50657	1	0.0555556	BPu
GO:0070198	protein localization to chromosome, telo...	18	1	0.69	0.50657	1	0.0555556	BPu
GO:0060999	positive regulation of dendritic spine d...	18	1	0.69	0.50657	1	0.0555556	BPu
GO:0007631	feeding behavior	18	1	0.69	0.50657	1	0.0555556	BPu
GO:0042475	odontogenesis of dentin-containing tooth	18	1	0.69	0.50657	1	0.0555556	BPu
GO:0034472	snRNA 3'-end processing	18	1	0.69	0.50657	1	0.0555556	BPu
GO:0043154	negative regulation of cysteine-type end...	44	2	1.69	0.50889	1	0.0454545	BPu
GO:1901361	organic cyclic compound catabolic proces...	297	8	11.41	0.51213	1	0.026936	BPu
GO:0019439	aromatic compound catabolic process	285	7	10.95	0.51292	1	0.0245614	BPu
GO:0034097	response to cytokine	390	11	14.99	0.51309	1	0.0282051	BPu
GO:0006796	phosphate-containing compound metabolic ...	1292	56	49.65	0.51457	1	0.0433437	BPu
GO:0007165	signal transduction	1917	83	73.67	0.51879	1	0.0432968	BPu
GO:0048666	neuron development	436	21	16.76	0.5194	1	0.0481651	BPu
GO:0019882	antigen processing and presentation	61	6	2.34	0.5206	1	0.0983607	BPu
GO:0045471	response to ethanol	45	2	1.73	0.52098	1	0.0444444	BPu
GO:0043087	regulation of GTPase activity	159	6	6.11	0.52185	1	0.0377358	BPu
GO:0031103	axon regeneration	25	3	0.96	0.523	1	0.12	BPu
GO:0000165	MAPK cascade	288	13	11.07	0.52307	1	0.0451389	BPu
GO:0021549	cerebellum development	39	2	1.5	0.52525	1	0.0512821	BPu
GO:0032469	endoplasmic reticulum calcium ion homeos...	19	1	0.73	0.52558	1	0.0526316	BPu
GO:0048147	negative regulation of fibroblast prolif...	19	1	0.73	0.52558	1	0.0526316	BPu
GO:0046463	acylglycerol biosynthetic process	19	1	0.73	0.52558	1	0.0526316	BPu
GO:0060071	Wnt signaling pathway, planar cell polar...	19	1	0.73	0.52558	1	0.0526316	BPu
GO:0042059	negative regulation of epidermal growth ...	19	1	0.73	0.52558	1	0.0526316	BPu
GO:0032570	response to progesterone	19	1	0.73	0.52558	1	0.0526316	BPu
GO:0003254	regulation of membrane depolarization	19	1	0.73	0.52558	1	0.0526316	BPu
GO:1902774	late endosome to lysosome transport	19	1	0.73	0.52558	1	0.0526316	BPu
GO:0050729	positive regulation of inflammatory resp...	52	4	2	0.52897	1	0.0769231	BPu
GO:0043254	regulation of protein-containing complex...	213	5	8.19	0.53075	1	0.0234742	BPu
GO:0044057	regulation of system process	164	15	6.3	0.53096	1	0.0914634	BPu
GO:0006351	DNA-templated transcription	1105	27	42.47	0.53316	1	0.0244344	BPu
GO:0007162	negative regulation of cell adhesion	117	9	4.5	0.53745	1	0.0769231	BPu
GO:0043280	positive regulation of cysteine-type end...	58	5	2.23	0.5401	1	0.0862069	BPu
GO:0051216	cartilage development	57	4	2.19	0.54153	1	0.0701754	BPu
GO:0008277	regulation of G protein-coupled receptor...	43	3	1.65	0.54222	1	0.0697674	BPu
GO:0007007	inner mitochondrial membrane organizatio...	35	2	1.35	0.54324	1	0.0571429	BPu
GO:0006730	one-carbon metabolic process	20	1	0.77	0.54387	1	0.05	BPu
GO:0042771	intrinsic apoptotic signaling pathway in...	20	1	0.77	0.54387	1	0.05	BPu
GO:0046033	AMP metabolic process	20	1	0.77	0.54387	1	0.05	BPu
GO:0070316	regulation of G0 to G1 transition	20	1	0.77	0.54387	1	0.05	BPu
GO:0043243	positive regulation of protein-containin...	20	1	0.77	0.54387	1	0.05	BPu
GO:0042026	protein refolding	20	1	0.77	0.54387	1	0.05	BPu
GO:0032729	positive regulation of interferon-gamma ...	20	1	0.77	0.54387	1	0.05	BPu
GO:2000249	regulation of actin cytoskeleton reorgan...	20	1	0.77	0.54387	1	0.05	BPu
GO:0045910	negative regulation of DNA recombination	20	1	0.77	0.54387	1	0.05	BPu
GO:1904646	cellular response to amyloid-beta	20	1	0.77	0.54387	1	0.05	BPu
GO:0043066	negative regulation of apoptotic process	401	19	15.41	0.54404	1	0.0473815	BPu
GO:0008333	endosome to lysosome transport	47	2	1.81	0.54457	1	0.0425532	BPu
GO:0071695	anatomical structure maturation	67	2	2.57	0.54507	1	0.0298507	BPu
GO:0007229	integrin-mediated signaling pathway	59	3	2.27	0.55478	1	0.0508475	BPu
GO:0007565	female pregnancy	65	6	2.5	0.55648	1	0.0923077	BPu
GO:0006637	acyl-CoA metabolic process	59	3	2.27	0.56065	1	0.0508475	BPu
GO:1904427	positive regulation of calcium ion trans...	35	2	1.35	0.56077	1	0.0571429	BPu
GO:0050848	regulation of calcium-mediated signaling	35	2	1.35	0.56077	1	0.0571429	BPu
GO:0009409	response to cold	21	1	0.81	0.56145	1	0.047619	BPu
GO:0045453	bone resorption	21	1	0.81	0.56145	1	0.047619	BPu
GO:0042572	retinol metabolic process	21	1	0.81	0.56145	1	0.047619	BPu
GO:0010517	regulation of phospholipase activity	21	1	0.81	0.56145	1	0.047619	BPu
GO:2000243	positive regulation of reproductive proc...	21	1	0.81	0.56145	1	0.047619	BPu
GO:0035249	synaptic transmission, glutamatergic	21	1	0.81	0.56145	1	0.047619	BPu
GO:0060285	cilium-dependent cell motility	21	1	0.81	0.56145	1	0.047619	BPu
GO:0070050	neuron cellular homeostasis	21	1	0.81	0.56145	1	0.047619	BPu
GO:0007173	epidermal growth factor receptor signali...	61	2	2.34	0.56226	1	0.0327869	BPu
GO:0016358	dendrite development	105	3	4.04	0.56331	1	0.0285714	BPu
GO:0007517	muscle organ development	105	5	4.04	0.56545	1	0.047619	BPu
GO:0010038	response to metal ion	163	9	6.26	0.57441	1	0.0552147	BPu
GO:0007596	blood coagulation	106	5	4.07	0.5772	1	0.0471698	BPu
GO:0019233	sensory perception of pain	29	2	1.11	0.57727	1	0.0689655	BPu
GO:0060612	adipose tissue development	22	1	0.85	0.57836	1	0.0454545	BPu
GO:0001656	metanephros development	22	1	0.85	0.57836	1	0.0454545	BPu
GO:2000300	regulation of synaptic vesicle exocytosi...	22	1	0.85	0.57836	1	0.0454545	BPu
GO:0006084	acetyl-CoA metabolic process	22	1	0.85	0.57836	1	0.0454545	BPu
GO:0045806	negative regulation of endocytosis	22	1	0.85	0.57836	1	0.0454545	BPu
GO:0032732	positive regulation of interleukin-1 pro...	22	1	0.85	0.57836	1	0.0454545	BPu
GO:0034067	protein localization to Golgi apparatus	22	1	0.85	0.57836	1	0.0454545	BPu
GO:1902475	L-alpha-amino acid transmembrane transpo...	22	1	0.85	0.57836	1	0.0454545	BPu
GO:0061512	protein localization to cilium	22	1	0.85	0.57836	1	0.0454545	BPu
GO:0007031	peroxisome organization	22	1	0.85	0.57836	1	0.0454545	BPu
GO:0050994	regulation of lipid catabolic process	22	1	0.85	0.57836	1	0.0454545	BPu
GO:0046620	regulation of organ growth	22	1	0.85	0.57836	1	0.0454545	BPu
GO:0007219	Notch signaling pathway	51	2	1.96	0.57854	1	0.0392157	BPu
GO:0006936	muscle contraction	112	8	4.3	0.58913	1	0.0714286	BPu
GO:0031334	positive regulation of protein-containin...	104	3	4	0.59162	1	0.0288462	BPu
GO:2000241	regulation of reproductive process	62	4	2.38	0.59235	1	0.0645161	BPu
GO:0040014	regulation of multicellular organism gro...	28	2	1.08	0.5934	1	0.0714286	BPu
GO:0001676	long-chain fatty acid metabolic process	55	3	2.11	0.59346	1	0.0545455	BPu
GO:0071677	positive regulation of mononuclear cell ...	31	2	1.19	0.59358	1	0.0645161	BPu
GO:0035418	protein localization to synapse	23	1	0.88	0.59462	1	0.0434783	BPu
GO:0030219	megakaryocyte differentiation	23	1	0.88	0.59462	1	0.0434783	BPu
GO:0050830	defense response to Gram-positive bacter...	23	1	0.88	0.59462	1	0.0434783	BPu
GO:0045661	regulation of myoblast differentiation	23	1	0.88	0.59462	1	0.0434783	BPu
GO:0015807	L-amino acid transport	23	1	0.88	0.59462	1	0.0434783	BPu
GO:0071320	cellular response to cAMP	23	1	0.88	0.59462	1	0.0434783	BPu
GO:0046627	negative regulation of insulin receptor ...	23	1	0.88	0.59462	1	0.0434783	BPu
GO:0032386	regulation of intracellular transport	207	4	7.96	0.6009	1	0.0193237	BPu
GO:0018105	peptidyl-serine phosphorylation	142	4	5.46	0.60321	1	0.028169	BPu
GO:0008284	positive regulation of cell population p...	331	13	12.72	0.60717	1	0.0392749	BPu
GO:0030307	positive regulation of cell growth	81	3	3.11	0.60783	1	0.037037	BPu
GO:0043409	negative regulation of MAPK cascade	71	4	2.73	0.60844	1	0.056338	BPu
GO:0006515	protein quality control for misfolded or...	24	1	0.92	0.61026	1	0.0416667	BPu
GO:0072348	sulfur compound transport	24	1	0.92	0.61026	1	0.0416667	BPu
GO:0043277	apoptotic cell clearance	24	1	0.92	0.61026	1	0.0416667	BPu
GO:1902041	regulation of extrinsic apoptotic signal...	24	1	0.92	0.61026	1	0.0416667	BPu
GO:0032722	positive regulation of chemokine product...	24	1	0.92	0.61026	1	0.0416667	BPu
GO:0048013	ephrin receptor signaling pathway	24	1	0.92	0.61026	1	0.0416667	BPu
GO:0042130	negative regulation of T cell proliferat...	24	1	0.92	0.61026	1	0.0416667	BPu
GO:0048639	positive regulation of developmental gro...	53	2	2.04	0.6104	1	0.0377358	BPu
GO:0000422	autophagy of mitochondrion	66	2	2.54	0.61119	1	0.030303	BPu
GO:0045787	positive regulation of cell cycle	146	3	5.61	0.61439	1	0.0205479	BPu
GO:0031667	response to nutrient levels	216	15	8.3	0.61479	1	0.0694444	BPu
GO:0006631	fatty acid metabolic process	205	19	7.88	0.62206	1	0.0926829	BPu
GO:2000379	positive regulation of reactive oxygen s...	34	3	1.31	0.62278	1	0.0882353	BPu
GO:0048565	digestive tract development	30	2	1.15	0.62407	1	0.0666667	BPu
GO:0007613	memory	36	2	1.38	0.62442	1	0.0555556	BPu
GO:0045123	cellular extravasation	25	1	0.96	0.62529	1	0.04	BPu
GO:0043407	negative regulation of MAP kinase activi...	25	1	0.96	0.62529	1	0.04	BPu
GO:0031016	pancreas development	25	1	0.96	0.62529	1	0.04	BPu
GO:0046677	response to antibiotic	25	1	0.96	0.62529	1	0.04	BPu
GO:0006284	base-excision repair	25	1	0.96	0.62529	1	0.04	BPu
GO:0006270	DNA replication initiation	25	1	0.96	0.62529	1	0.04	BPu
GO:0002931	response to ischemia	25	1	0.96	0.62529	1	0.04	BPu
GO:0030198	extracellular matrix organization	123	7	4.73	0.6253	1	0.0569106	BPu
GO:0001837	epithelial to mesenchymal transition	63	2	2.42	0.626	1	0.031746	BPu
GO:2000026	regulation of multicellular organismal d...	479	20	18.41	0.62669	1	0.0417537	BPu
GO:0006469	negative regulation of protein kinase ac...	104	5	4	0.62818	1	0.0480769	BPu
GO:1901215	negative regulation of neuron death	98	8	3.77	0.63323	1	0.0816327	BPu
GO:0030154	cell differentiation	1467	59	56.38	0.6356	1	0.0402181	BPu
GO:0043085	positive regulation of catalytic activit...	499	21	19.18	0.63682	1	0.0420842	BPu
GO:0043433	negative regulation of DNA-binding trans...	64	4	2.46	0.6374	1	0.0625	BPu
GO:2001257	regulation of cation channel activity	52	3	2	0.63823	1	0.0576923	BPu
GO:0002062	chondrocyte differentiation	35	2	1.35	0.63876	1	0.0571429	BPu
GO:0006734	NADH metabolic process	26	1	1	0.63975	1	0.0384615	BPu
GO:0010718	positive regulation of epithelial to mes...	26	1	1	0.63975	1	0.0384615	BPu
GO:0046148	pigment biosynthetic process	26	1	1	0.63975	1	0.0384615	BPu
GO:0031062	positive regulation of histone methylati...	26	1	1	0.63975	1	0.0384615	BPu
GO:0030521	androgen receptor signaling pathway	26	1	1	0.63975	1	0.0384615	BPu
GO:0034113	heterotypic cell-cell adhesion	26	1	1	0.63975	1	0.0384615	BPu
GO:0001558	regulation of cell growth	186	7	7.15	0.64	1	0.0376344	BPu
GO:0008380	RNA splicing	319	3	12.26	0.64156	1	0.00940439	BPu
GO:0000902	cell morphogenesis	442	15	16.99	0.643	1	0.0339367	BPu
GO:0043547	positive regulation of GTPase activity	114	4	4.38	0.64416	1	0.0350877	BPu
GO:0044262	cellular carbohydrate metabolic process	143	10	5.5	0.64661	1	0.0699301	BPu
GO:1901565	organonitrogen compound catabolic proces...	733	56	28.17	0.64705	1	0.0763984	BPu
GO:0001764	neuron migration	57	2	2.19	0.65012	1	0.0350877	BPu
GO:0006954	inflammatory response	258	17	9.92	0.65023	1	0.0658915	BPu
GO:1901998	toxin transport	27	1	1.04	0.65365	1	0.037037	BPu
GO:0045454	cell redox homeostasis	27	1	1.04	0.65365	1	0.037037	BPu
GO:0032438	melanosome organization	27	1	1.04	0.65365	1	0.037037	BPu
GO:0032728	positive regulation of interferon-beta p...	27	1	1.04	0.65365	1	0.037037	BPu
GO:1901224	positive regulation of NIK/NF-kappaB sig...	27	1	1.04	0.65365	1	0.037037	BPu
GO:0051781	positive regulation of cell division	27	1	1.04	0.65365	1	0.037037	BPu
GO:0032922	circadian regulation of gene expression	27	1	1.04	0.65365	1	0.037037	BPu
GO:0009749	response to glucose	79	2	3.04	0.65517	1	0.0253165	BPu
GO:0014070	response to organic cyclic compound	379	20	14.57	0.6555	1	0.0527704	BPu
GO:0016055	Wnt signaling pathway	167	4	6.42	0.65732	1	0.0239521	BPu
GO:0060548	negative regulation of cell death	468	23	17.99	0.65875	1	0.0491453	BPu
GO:0051345	positive regulation of hydrolase activit...	246	13	9.45	0.66135	1	0.0528455	BPu
GO:0045444	fat cell differentiation	76	4	2.92	0.66526	1	0.0526316	BPu
GO:0045860	positive regulation of protein kinase ac...	157	6	6.03	0.66697	1	0.0382166	BPu
GO:0050871	positive regulation of B cell activation	28	1	1.08	0.66702	1	0.0357143	BPu
GO:0010803	regulation of tumor necrosis factor-medi...	28	1	1.08	0.66702	1	0.0357143	BPu
GO:0046513	ceramide biosynthetic process	28	1	1.08	0.66702	1	0.0357143	BPu
GO:0042149	cellular response to glucose starvation	28	1	1.08	0.66702	1	0.0357143	BPu
GO:0055013	cardiac muscle cell development	28	1	1.08	0.66702	1	0.0357143	BPu
GO:0010634	positive regulation of epithelial cell m...	82	3	3.15	0.66714	1	0.0365854	BPu
GO:0000281	mitotic cytokinesis	59	2	2.27	0.66875	1	0.0338983	BPu
GO:0001894	tissue homeostasis	83	6	3.19	0.67542	1	0.0722892	BPu
GO:0051646	mitochondrion localization	29	1	1.11	0.67987	1	0.0344828	BPu
GO:0032755	positive regulation of interleukin-6 pro...	29	1	1.11	0.67987	1	0.0344828	BPu
GO:0098656	anion transmembrane transport	92	5	3.54	0.68263	1	0.0543478	BPu
GO:0051668	localization within membrane	388	11	14.91	0.68601	1	0.0283505	BPu
GO:1900182	positive regulation of protein localizat...	61	2	2.34	0.68657	1	0.0327869	BPu
GO:0097061	dendritic spine organization	42	3	1.61	0.68992	1	0.0714286	BPu
GO:0007032	endosome organization	72	4	2.77	0.6917	1	0.0555556	BPu
GO:1902905	positive regulation of supramolecular fi...	101	4	3.88	0.69183	1	0.039604	BPu
GO:0002286	T cell activation involved in immune res...	30	1	1.15	0.69223	1	0.0333333	BPu
GO:0008306	associative learning	30	1	1.15	0.69223	1	0.0333333	BPu
GO:0043536	positive regulation of blood vessel endo...	30	1	1.15	0.69223	1	0.0333333	BPu
GO:0060271	cilium assembly	102	4	3.92	0.69848	1	0.0392157	BPu
GO:0000045	autophagosome assembly	73	5	2.81	0.70054	1	0.0684932	BPu
GO:0015914	phospholipid transport	40	3	1.54	0.70165	1	0.075	BPu
GO:0042752	regulation of circadian rhythm	43	2	1.65	0.70331	1	0.0465116	BPu
GO:0051865	protein autoubiquitination	31	1	1.19	0.70411	1	0.0322581	BPu
GO:0120193	tight junction organization	31	1	1.19	0.70411	1	0.0322581	BPu
GO:0120162	positive regulation of cold-induced ther...	31	1	1.19	0.70411	1	0.0322581	BPu
GO:1901379	regulation of potassium ion transmembran...	31	1	1.19	0.70411	1	0.0322581	BPu
GO:0006024	glycosaminoglycan biosynthetic process	31	1	1.19	0.70411	1	0.0322581	BPu
GO:0071616	acyl-CoA biosynthetic process	31	1	1.19	0.70411	1	0.0322581	BPu
GO:0051496	positive regulation of stress fiber asse...	31	1	1.19	0.70411	1	0.0322581	BPu
GO:0050679	positive regulation of epithelial cell p...	67	2	2.57	0.70469	1	0.0298507	BPu
GO:0018107	peptidyl-threonine phosphorylation	52	2	2	0.7152	1	0.0384615	BPu
GO:0030199	collagen fibril organization	32	1	1.23	0.71554	1	0.03125	BPu
GO:0006901	vesicle coating	32	1	1.23	0.71554	1	0.03125	BPu
GO:0019438	aromatic compound biosynthetic process	1420	34	54.57	0.71698	1	0.0239437	BPu
GO:0009152	purine ribonucleotide biosynthetic proce...	145	4	5.57	0.71756	1	0.0275862	BPu
GO:0030334	regulation of cell migration	390	18	14.99	0.72147	1	0.0461538	BPu
GO:1902115	regulation of organelle assembly	102	5	3.92	0.72454	1	0.0490196	BPu
GO:0097352	autophagosome maturation	43	2	1.65	0.72563	1	0.0465116	BPu
GO:2000036	regulation of stem cell population maint...	33	1	1.27	0.72652	1	0.030303	BPu
GO:0030838	positive regulation of actin filament po...	33	1	1.27	0.72652	1	0.030303	BPu
GO:0071456	cellular response to hypoxia	66	2	2.54	0.7277	1	0.030303	BPu
GO:1901137	carbohydrate derivative biosynthetic pro...	360	12	13.84	0.72897	1	0.0333333	BPu
GO:0016310	phosphorylation	776	27	29.82	0.7332	1	0.0347938	BPu
GO:0009408	response to heat	67	2	2.57	0.73536	1	0.0298507	BPu
GO:0007186	G protein-coupled receptor signaling pat...	156	12	6	0.73619	1	0.0769231	BPu
GO:0048477	oogenesis	34	1	1.31	0.73709	1	0.0294118	BPu
GO:0046330	positive regulation of JNK cascade	34	1	1.31	0.73709	1	0.0294118	BPu
GO:0050730	regulation of peptidyl-tyrosine phosphor...	95	2	3.65	0.73905	1	0.0210526	BPu
GO:0044271	cellular nitrogen compound biosynthetic ...	1903	42	73.14	0.73966	1	0.0220704	BPu
GO:0009101	glycoprotein biosynthetic process	142	3	5.46	0.74025	1	0.0211268	BPu
GO:0090305	nucleic acid phosphodiester bond hydroly...	133	2	5.11	0.74119	1	0.0150376	BPu
GO:0006606	protein import into nucleus	107	3	4.11	0.74387	1	0.0280374	BPu
GO:0048754	branching morphogenesis of an epithelial...	44	3	1.69	0.74487	1	0.0681818	BPu
GO:0032507	maintenance of protein location in cell	40	2	1.54	0.74609	1	0.05	BPu
GO:0001885	endothelial cell development	35	1	1.35	0.74725	1	0.0285714	BPu
GO:0001960	negative regulation of cytokine-mediated...	35	1	1.35	0.74725	1	0.0285714	BPu
GO:1903078	positive regulation of protein localizat...	35	1	1.35	0.74725	1	0.0285714	BPu
GO:0003231	cardiac ventricle development	35	1	1.35	0.74725	1	0.0285714	BPu
GO:0071347	cellular response to interleukin-1	35	1	1.35	0.74725	1	0.0285714	BPu
GO:0033674	positive regulation of kinase activity	192	7	7.38	0.74732	1	0.0364583	BPu
GO:0018108	peptidyl-tyrosine phosphorylation	132	3	5.07	0.74976	1	0.0227273	BPu
GO:0007179	transforming growth factor beta receptor...	92	4	3.54	0.75581	1	0.0434783	BPu
GO:0016239	positive regulation of macroautophagy	51	2	1.96	0.75641	1	0.0392157	BPu
GO:0001938	positive regulation of endothelial cell ...	36	1	1.38	0.75701	1	0.0277778	BPu
GO:0043687	post-translational protein modification	36	1	1.38	0.75701	1	0.0277778	BPu
GO:0071985	multivesicular body sorting pathway	36	1	1.38	0.75701	1	0.0277778	BPu
GO:0072073	kidney epithelium development	36	1	1.38	0.75701	1	0.0277778	BPu
GO:0097435	supramolecular fiber organization	389	8	14.95	0.7571	1	0.0205656	BPu
GO:0008544	epidermis development	113	5	4.34	0.76488	1	0.0442478	BPu
GO:0061912	selective autophagy	62	2	2.38	0.76635	1	0.0322581	BPu
GO:0010508	positive regulation of autophagy	88	3	3.38	0.76636	1	0.0340909	BPu
GO:0030216	keratinocyte differentiation	52	2	2	0.7748	1	0.0384615	BPu
GO:0031532	actin cytoskeleton reorganization	58	2	2.23	0.77512	1	0.0344828	BPu
GO:0042742	defense response to bacterium	71	2	2.73	0.77581	1	0.028169	BPu
GO:0010468	regulation of gene expression	1714	48	65.87	0.77932	1	0.0280047	BPu
GO:0030308	negative regulation of cell growth	74	2	2.84	0.78398	1	0.027027	BPu
GO:0006120	mitochondrial electron transport, NADH t...	39	1	1.5	0.78411	1	0.025641	BPu
GO:0042127	regulation of cell population proliferat...	600	32	23.06	0.78633	1	0.0533333	BPu
GO:0030516	regulation of axon extension	40	1	1.54	0.79246	1	0.025	BPu
GO:0009966	regulation of signal transduction	1171	48	45	0.7949	1	0.0409906	BPu
GO:0050778	positive regulation of immune response	197	5	7.57	0.79527	1	0.0253807	BPu
GO:0071222	cellular response to lipopolysaccharide	76	2	2.92	0.79636	1	0.0263158	BPu
GO:0007411	axon guidance	76	2	2.92	0.79636	1	0.0263158	BPu
GO:0009306	protein secretion	152	7	5.84	0.79816	1	0.0460526	BPu
GO:0080135	regulation of cellular response to stres...	341	8	13.11	0.79885	1	0.0234604	BPu
GO:0042129	regulation of T cell proliferation	65	2	2.5	0.80039	1	0.0307692	BPu
GO:0000381	regulation of alternative mRNA splicing,...	41	1	1.58	0.80049	1	0.0243902	BPu
GO:0090090	negative regulation of canonical Wnt sig...	41	1	1.58	0.80049	1	0.0243902	BPu
GO:0030335	positive regulation of cell migration	233	8	8.95	0.8058	1	0.0343348	BPu
GO:0010628	positive regulation of gene expression	472	16	18.14	0.80725	1	0.0338983	BPu
GO:0071260	cellular response to mechanical stimulus	42	1	1.61	0.8082	1	0.0238095	BPu
GO:0051881	regulation of mitochondrial membrane pot...	42	1	1.61	0.8082	1	0.0238095	BPu
GO:0006497	protein lipidation	42	1	1.61	0.8082	1	0.0238095	BPu
GO:0050790	regulation of catalytic activity	1036	44	39.82	0.80984	1	0.042471	BPu
GO:0007018	microtubule-based movement	151	7	5.8	0.81321	1	0.0463576	BPu
GO:0042542	response to hydrogen peroxide	79	2	3.04	0.81376	1	0.0253165	BPu
GO:0007420	brain development	299	11	11.49	0.81423	1	0.0367893	BPu
GO:0007283	spermatogenesis	145	4	5.57	0.81506	1	0.0275862	BPu
GO:1901362	organic cyclic compound biosynthetic pro...	1492	38	57.34	0.81513	1	0.0254692	BPu
GO:0045621	positive regulation of lymphocyte differ...	43	1	1.65	0.81562	1	0.0232558	BPu
GO:0007507	heart development	216	6	8.3	0.8161	1	0.0277778	BPu
GO:0046777	protein autophosphorylation	105	4	4.04	0.81741	1	0.0380952	BPu
GO:0045824	negative regulation of innate immune res...	44	1	1.69	0.82276	1	0.0227273	BPu
GO:0051640	organelle localization	342	12	13.14	0.82341	1	0.0350877	BPu
GO:0048863	stem cell differentiation	88	2	3.38	0.82364	1	0.0227273	BPu
GO:0008360	regulation of cell shape	81	2	3.11	0.82461	1	0.0246914	BPu
GO:1990830	cellular response to leukemia inhibitory...	45	1	1.73	0.82962	1	0.0222222	BPu
GO:0018130	heterocycle biosynthetic process	1425	35	54.77	0.83063	1	0.0245614	BPu
GO:0009968	negative regulation of signal transducti...	507	22	19.48	0.83193	1	0.0433925	BPu
GO:0031328	positive regulation of cellular biosynth...	770	19	29.59	0.83229	1	0.0246753	BPu
GO:0045087	innate immune response	328	12	12.61	0.83244	1	0.0365854	BPu
GO:0006520	cellular amino acid metabolic process	182	12	6.99	0.83531	1	0.0659341	BPu
GO:0051260	protein homooligomerization	80	3	3.07	0.83536	1	0.0375	BPu
GO:0032760	positive regulation of tumor necrosis fa...	46	1	1.77	0.83621	1	0.0217391	BPu
GO:0098586	cellular response to virus	46	1	1.77	0.83621	1	0.0217391	BPu
GO:0033138	positive regulation of peptidyl-serine p...	46	1	1.77	0.83621	1	0.0217391	BPu
GO:0090263	positive regulation of canonical Wnt sig...	46	1	1.77	0.83621	1	0.0217391	BPu
GO:0033043	regulation of organelle organization	620	17	23.83	0.83782	1	0.0274194	BPu
GO:0071902	positive regulation of protein serine/th...	84	2	3.23	0.83982	1	0.0238095	BPu
GO:2000045	regulation of G1/S transition of mitotic...	78	4	3	0.84036	1	0.0512821	BPu
GO:0007010	cytoskeleton organization	680	11	26.13	0.84199	1	0.0161765	BPu
GO:1905897	regulation of response to endoplasmic re...	47	1	1.81	0.84255	1	0.0212766	BPu
GO:0090502	RNA phosphodiester bond hydrolysis, endo...	47	1	1.81	0.84255	1	0.0212766	BPu
GO:0043086	negative regulation of catalytic activit...	346	17	13.3	0.84299	1	0.0491329	BPu
GO:0045765	regulation of angiogenesis	112	8	4.3	0.84317	1	0.0714286	BPu
GO:0045165	cell fate commitment	56	2	2.15	0.84783	1	0.0357143	BPu
GO:1901796	regulation of signal transduction by p53...	48	1	1.84	0.84865	1	0.0208333	BPu
GO:0032092	positive regulation of protein binding	48	1	1.84	0.84865	1	0.0208333	BPu
GO:0045861	negative regulation of proteolysis	169	10	6.49	0.84928	1	0.0591716	BPu
GO:0048524	positive regulation of viral process	49	1	1.88	0.85451	1	0.0204082	BPu
GO:0033554	cellular response to stress	955	27	36.7	0.85465	1	0.0282723	BPu
GO:0001818	negative regulation of cytokine producti...	95	6	3.65	0.85637	1	0.0631579	BPu
GO:0055085	transmembrane transport	481	22	18.49	0.86021	1	0.045738	BPu
GO:0051347	positive regulation of transferase activ...	242	8	9.3	0.86061	1	0.0330579	BPu
GO:0001933	negative regulation of protein phosphory...	155	6	5.96	0.86444	1	0.0387097	BPu
GO:0030218	erythrocyte differentiation	51	1	1.96	0.86556	1	0.0196078	BPu
GO:0030879	mammary gland development	51	1	1.96	0.86556	1	0.0196078	BPu
GO:0032981	mitochondrial respiratory chain complex ...	51	1	1.96	0.86556	1	0.0196078	BPu
GO:0050000	chromosome localization	52	1	2	0.87077	1	0.0192308	BPu
GO:0016192	vesicle-mediated transport	806	31	30.98	0.87463	1	0.0384615	BPu
GO:0007006	mitochondrial membrane organization	88	3	3.38	0.87507	1	0.0340909	BPu
GO:0006325	chromatin organization	275	6	10.57	0.87545	1	0.0218182	BPu
GO:0007281	germ cell development	87	2	3.34	0.87611	1	0.0229885	BPu
GO:0061136	regulation of proteasomal protein catabo...	120	2	4.61	0.87747	1	0.0166667	BPu
GO:0031400	negative regulation of protein modificat...	250	9	9.61	0.88012	1	0.036	BPu
GO:0008104	protein localization	1339	43	51.46	0.88078	1	0.0321135	BPu
GO:0007166	cell surface receptor signaling pathway	904	34	34.74	0.88494	1	0.0376106	BPu
GO:0034644	cellular response to UV	55	1	2.11	0.88521	1	0.0181818	BPu
GO:0006400	tRNA modification	55	1	2.11	0.88521	1	0.0181818	BPu
GO:0032091	negative regulation of protein binding	55	1	2.11	0.88521	1	0.0181818	BPu
GO:0061077	chaperone-mediated protein folding	56	1	2.15	0.88966	1	0.0178571	BPu
GO:0050821	protein stabilization	133	3	5.11	0.89166	1	0.0225564	BPu
GO:1901566	organonitrogen compound biosynthetic pro...	1043	21	40.08	0.89224	1	0.0201342	BPu
GO:1990542	mitochondrial transmembrane transport	57	1	2.19	0.89394	1	0.0175439	BPu
GO:0009887	animal organ morphogenesis	305	14	11.72	0.89455	1	0.0459016	BPu
GO:0015986	proton motive force-driven ATP synthesis	58	1	2.23	0.89805	1	0.0172414	BPu
GO:0001503	ossification	154	7	5.92	0.89878	1	0.0454545	BPu
GO:0001822	kidney development	104	3	4	0.90176	1	0.0288462	BPu
GO:0007265	Ras protein signal transduction	169	3	6.49	0.90412	1	0.0177515	BPu
GO:0042981	regulation of apoptotic process	645	35	24.79	0.90482	1	0.0542636	BPu
GO:0010977	negative regulation of neuron projection...	60	1	2.31	0.90581	1	0.0166667	BPu
GO:0098609	cell-cell adhesion	341	7	13.11	0.91034	1	0.0205279	BPu
GO:0022402	cell cycle process	557	11	21.41	0.9145	1	0.0197487	BPu
GO:0006355	regulation of DNA-templated transcriptio...	1038	26	39.89	0.91518	1	0.0250482	BPu
GO:0045931	positive regulation of mitotic cell cycl...	63	1	2.42	0.91635	1	0.015873	BPu
GO:0010564	regulation of cell cycle process	327	7	12.57	0.92313	1	0.0214067	BPu
GO:0051093	negative regulation of developmental pro...	290	9	11.15	0.9233	1	0.0310345	BPu
GO:0006486	protein glycosylation	108	2	4.15	0.92451	1	0.0185185	BPu
GO:0030036	actin cytoskeleton organization	375	5	14.41	0.92632	1	0.0133333	BPu
GO:0098742	cell-cell adhesion via plasma-membrane a...	67	1	2.57	0.9286	1	0.0149254	BPu
GO:0048813	dendrite morphogenesis	67	1	2.57	0.9286	1	0.0149254	BPu
GO:1901800	positive regulation of proteasomal prote...	67	1	2.57	0.9286	1	0.0149254	BPu
GO:0071466	cellular response to xenobiotic stimulus	68	1	2.61	0.93138	1	0.0147059	BPu
GO:0034614	cellular response to reactive oxygen spe...	79	2	3.04	0.93613	1	0.0253165	BPu
GO:0042147	retrograde transport, endosome to Golgi	71	1	2.73	0.93907	1	0.0140845	BPu
GO:0031401	positive regulation of protein modificat...	406	12	15.6	0.94049	1	0.0295567	BPu
GO:0003007	heart morphogenesis	73	1	2.81	0.94371	1	0.0136986	BPu
GO:0015031	protein transport	922	25	35.43	0.94481	1	0.027115	BPu
GO:0045892	negative regulation of DNA-templated tra...	409	8	15.72	0.94999	1	0.0195599	BPu
GO:0006605	protein targeting	207	6	7.96	0.95006	1	0.0289855	BPu
GO:0010212	response to ionizing radiation	77	1	2.96	0.95197	1	0.012987	BPu
GO:0006886	intracellular protein transport	556	14	21.37	0.95366	1	0.0251799	BPu
GO:0006468	protein phosphorylation	625	22	24.02	0.9557	1	0.0352	BPu
GO:0006470	protein dephosphorylation	130	4	5	0.96	1	0.0307692	BPu
GO:0016477	cell migration	601	27	23.1	0.96024	1	0.0449251	BPu
GO:0045944	positive regulation of transcription by ...	383	9	14.72	0.9638	1	0.0234987	BPu
GO:0051726	regulation of cell cycle	489	10	18.79	0.96421	1	0.0204499	BPu
GO:0007049	cell cycle	798	15	30.67	0.96656	1	0.018797	BPu
GO:0000122	negative regulation of transcription by ...	288	6	11.07	0.96927	1	0.0208333	BPu
GO:0046907	intracellular transport	1012	32	38.89	0.97133	1	0.0316206	BPu
GO:0070585	protein localization to mitochondrion	94	1	3.61	0.97555	1	0.0106383	BPu
GO:0031330	negative regulation of cellular cataboli...	145	7	5.57	0.97592	1	0.0482759	BPu
GO:0051240	positive regulation of multicellular org...	529	22	20.33	0.97668	1	0.0415879	BPu
GO:0031503	protein-containing complex localization	97	1	3.73	0.9783	1	0.0103093	BPu
GO:0090150	establishment of protein localization to...	171	3	6.57	0.97942	1	0.0175439	BPu
GO:0045596	negative regulation of cell differentiat...	200	4	7.69	0.98026	1	0.02	BPu
GO:0072659	protein localization to plasma membrane	166	4	6.38	0.98206	1	0.0240964	BPu
GO:0006281	DNA repair	270	2	10.38	0.98246	1	0.00740741	BPu
GO:0071705	nitrogen compound transport	1081	32	41.54	0.98383	1	0.0296022	BPu
GO:0006397	mRNA processing	353	2	13.57	0.98531	1	0.00566572	BPu
GO:0000209	protein polyubiquitination	110	1	4.23	0.98707	1	0.00909091	BPu
GO:0006511	ubiquitin-dependent protein catabolic pr...	365	3	14.03	0.9874	1	0.00821918	BPu
GO:0045893	positive regulation of DNA-templated tra...	587	12	22.56	0.98879	1	0.0204429	BPu
GO:0010638	positive regulation of organelle organiz...	275	7	10.57	0.98903	1	0.0254545	BPu
GO:0051248	negative regulation of protein metabolic...	539	20	20.71	0.98968	1	0.0371058	BPu
GO:0051607	defense response to virus	154	2	5.92	0.98992	1	0.012987	BPu
GO:0048646	anatomical structure formation involved ...	430	21	16.53	0.99398	1	0.0488372	BPu
GO:0051301	cell division	308	5	11.84	0.99419	1	0.0162338	BPu
GO:0072594	establishment of protein localization to...	302	8	11.61	0.99499	1	0.0264901	BPu
GO:0031331	positive regulation of cellular cataboli...	242	7	9.3	0.99504	1	0.0289256	BPu
GO:0006354	DNA-templated transcription elongation	139	1	5.34	0.99594	1	0.00719425	BPu
GO:0010629	negative regulation of gene expression	491	17	18.87	0.99605	1	0.0346232	BPu
GO:0031327	negative regulation of cellular biosynth...	558	10	21.44	0.99674	1	0.0179211	BPu
GO:0000226	microtubule cytoskeleton organization	259	3	9.95	0.99743	1	0.011583	BPu
GO:0001701	in utero embryonic development	168	1	6.46	0.99873	1	0.00595238	BPu
GO:0007059	chromosome segregation	181	1	6.96	0.99925	1	0.00552486	BPu
GO:0006401	RNA catabolic process	189	1	7.26	0.99946	1	0.005291	BPu
GO:0043161	proteasome-mediated ubiquitin-dependent ...	258	2	9.92	0.99961	1	0.00775194	BPu
GO:0016567	protein ubiquitination	330	3	12.68	0.99978	1	0.00909091	BPu
GO:0065003	protein-containing complex assembly	854	19	32.82	0.99997	1	0.0222482	BPu
GO:0042790	nucleolar large rRNA transcription by RN...	15	1	0.58	1	1	0.0666667	BPu
GO:0033500	carbohydrate homeostasis	96	4	3.69	1	1	0.0416667	BPu
GO:0099514	synaptic vesicle cytoskeletal transport	15	1	0.58	1	1	0.0666667	BPu
GO:0099517	synaptic vesicle transport along microtu...	15	1	0.58	1	1	0.0666667	BPu
GO:0099518	vesicle cytoskeletal trafficking	48	1	1.84	1	1	0.0208333	BPu
GO:0021953	central nervous system neuron differenti...	51	2	1.96	1	1	0.0392157	BPu
GO:0021954	central nervous system neuron developmen...	34	2	1.31	1	1	0.0588235	BPu
GO:0021955	central nervous system neuron axonogenes...	18	2	0.69	1	1	0.111111	BPu
GO:0055001	muscle cell development	67	1	2.57	1	1	0.0149254	BPu
GO:0007346	regulation of mitotic cell cycle	226	7	8.69	1	1	0.0309735	BPu
GO:0014706	striated muscle tissue development	80	2	3.07	1	1	0.025	BPu
GO:0055006	cardiac cell development	29	1	1.11	1	1	0.0344828	BPu
GO:0034101	erythrocyte homeostasis	58	1	2.23	1	1	0.0172414	BPu
GO:1904029	regulation of cyclin-dependent protein k...	39	2	1.5	1	1	0.0512821	BPu
GO:0090206	negative regulation of cholesterol metab...	5	2	0.19	1	1	0.4	BPu
GO:0099536	synaptic signaling	213	8	8.19	1	1	0.0375587	BPu
GO:0099537	trans-synaptic signaling	202	8	7.76	1	1	0.039604	BPu
GO:0043393	regulation of protein binding	107	2	4.11	1	1	0.0186916	BPu
GO:0001763	morphogenesis of a branching structure	57	3	2.19	1	1	0.0526316	BPu
GO:0051893	regulation of focal adhesion assembly	44	2	1.69	1	1	0.0454545	BPu
GO:0051896	regulation of protein kinase B signaling	66	3	2.54	1	1	0.0454545	BPu
GO:0001767	establishment of lymphocyte polarity	6	1	0.23	1	1	0.166667	BPu
GO:0034109	homotypic cell-cell adhesion	54	1	2.08	1	1	0.0185185	BPu
GO:0080134	regulation of response to stress	607	20	23.33	1	1	0.0329489	BPu
GO:0000904	cell morphogenesis involved in different...	316	11	12.14	1	1	0.0348101	BPu
GO:0033692	cellular polysaccharide biosynthetic pro...	28	2	1.08	1	1	0.0714286	BPu
GO:1904018	positive regulation of vasculature devel...	64	7	2.46	1	1	0.109375	BPu
GO:0071295	cellular response to vitamin	9	1	0.35	1	1	0.111111	BPu
GO:1904019	epithelial cell apoptotic process	43	2	1.65	1	1	0.0465116	BPu
GO:0048332	mesoderm morphogenesis	24	2	0.92	1	1	0.0833333	BPu
GO:0001754	eye photoreceptor cell differentiation	7	1	0.27	1	1	0.142857	BPu
GO:0006706	steroid catabolic process	12	1	0.46	1	1	0.0833333	BPu
GO:1902806	regulation of cell cycle G1/S phase tran...	87	4	3.34	1	1	0.045977	BPu
GO:1902807	negative regulation of cell cycle G1/S p...	35	3	1.35	1	1	0.0857143	BPu
GO:1901990	regulation of mitotic cell cycle phase t...	160	5	6.15	1	1	0.03125	BPu
GO:1901991	negative regulation of mitotic cell cycl...	79	4	3.04	1	1	0.0506329	BPu
GO:0031214	biomineral tissue development	49	4	1.88	1	1	0.0816327	BPu
GO:0002360	T cell lineage commitment	8	1	0.31	1	1	0.125	BPu
GO:0002363	alpha-beta T cell lineage commitment	6	1	0.23	1	1	0.166667	BPu
GO:1904030	negative regulation of cyclin-dependent ...	12	2	0.46	1	1	0.166667	BPu
GO:0002366	leukocyte activation involved in immune ...	95	6	3.65	1	1	0.0631579	BPu
GO:0014896	muscle hypertrophy	42	3	1.61	1	1	0.0714286	BPu
GO:0002367	cytokine production involved in immune r...	47	3	1.81	1	1	0.0638298	BPu
GO:0014897	striated muscle hypertrophy	41	3	1.58	1	1	0.0731707	BPu
GO:0014898	cardiac muscle hypertrophy in response t...	11	1	0.42	1	1	0.0909091	BPu
GO:1904035	regulation of epithelial cell apoptotic ...	33	2	1.27	1	1	0.0606061	BPu
GO:0099504	synaptic vesicle cycle	80	5	3.07	1	1	0.0625	BPu
GO:0015980	energy derivation by oxidation of organi...	216	5	8.3	1	1	0.0231481	BPu
GO:0010389	regulation of G2/M transition of mitotic...	46	1	1.77	1	1	0.0217391	BPu
GO:0043367	CD4-positive, alpha-beta T cell differen...	21	1	0.81	1	1	0.047619	BPu
GO:0043368	positive T cell selection	8	1	0.31	1	1	0.125	BPu
GO:0043369	CD4-positive or CD8-positive, alpha-beta...	5	1	0.19	1	1	0.2	BPu
GO:0042770	signal transduction in response to DNA d...	81	1	3.11	1	1	0.0123457	BPu
GO:1903409	reactive oxygen species biosynthetic pro...	20	4	0.77	1	1	0.2	BPu
GO:0042773	ATP synthesis coupled electron transport	75	1	2.88	1	1	0.0133333	BPu
GO:0071265	L-methionine biosynthetic process	6	1	0.23	1	1	0.166667	BPu
GO:0042775	mitochondrial ATP synthesis coupled elec...	75	1	2.88	1	1	0.0133333	BPu
GO:0051851	modulation by host of symbiont process	46	4	1.77	1	1	0.0869565	BPu
GO:0006892	post-Golgi vesicle-mediated transport	81	2	3.11	1	1	0.0246914	BPu
GO:0071267	L-methionine salvage	6	1	0.23	1	1	0.166667	BPu
GO:0046051	UTP metabolic process	9	1	0.35	1	1	0.111111	BPu
GO:0006896	Golgi to vacuole transport	14	1	0.54	1	1	0.0714286	BPu
GO:0010324	membrane invagination	36	5	1.38	1	1	0.138889	BPu
GO:0009199	ribonucleoside triphosphate metabolic pr...	169	7	6.49	1	1	0.0414201	BPu
GO:0002371	dendritic cell cytokine production	9	1	0.35	1	1	0.111111	BPu
GO:0043388	positive regulation of DNA binding	21	2	0.81	1	1	0.0952381	BPu
GO:0045428	regulation of nitric oxide biosynthetic ...	28	4	1.08	1	1	0.142857	BPu
GO:0002376	immune system process	970	40	37.28	1	1	0.0412371	BPu
GO:0016570	histone modification	227	3	8.72	1	1	0.0132159	BPu
GO:0016571	histone methylation	80	1	3.07	1	1	0.0125	BPu
GO:0051875	pigment granule localization	18	1	0.69	1	1	0.0555556	BPu
GO:0007492	endoderm development	39	4	1.5	1	1	0.102564	BPu
GO:0002323	natural killer cell activation involved ...	6	1	0.23	1	1	0.166667	BPu
GO:0016573	histone acetylation	86	1	3.31	1	1	0.0116279	BPu
GO:0016575	histone deacetylation	50	1	1.92	1	1	0.02	BPu
GO:0014855	striated muscle cell proliferation	20	1	0.77	1	1	0.05	BPu
GO:0014856	skeletal muscle cell proliferation	7	1	0.27	1	1	0.142857	BPu
GO:0007498	mesoderm development	36	2	1.38	1	1	0.0555556	BPu
GO:0017157	regulation of exocytosis	86	7	3.31	1	1	0.0813953	BPu
GO:1901983	regulation of protein acetylation	42	1	1.61	1	1	0.0238095	BPu
GO:0033673	negative regulation of kinase activity	114	5	4.38	1	1	0.0438596	BPu
GO:0042743	hydrogen peroxide metabolic process	23	4	0.88	1	1	0.173913	BPu
GO:0034250	positive regulation of cellular amide me...	114	2	4.38	1	1	0.0175439	BPu
GO:1901984	negative regulation of protein acetylati...	11	1	0.42	1	1	0.0909091	BPu
GO:1901987	regulation of cell cycle phase transitio...	198	5	7.61	1	1	0.0252525	BPu
GO:1901988	negative regulation of cell cycle phase ...	113	4	4.34	1	1	0.0353982	BPu
GO:0009161	ribonucleoside monophosphate metabolic p...	47	1	1.81	1	1	0.0212766	BPu
GO:0045445	myoblast differentiation	32	1	1.23	1	1	0.03125	BPu
GO:0002312	B cell activation involved in immune res...	29	1	1.11	1	1	0.0344828	BPu
GO:0001736	establishment of planar polarity	25	1	0.96	1	1	0.04	BPu
GO:0045446	endothelial cell differentiation	44	1	1.69	1	1	0.0227273	BPu
GO:0001738	morphogenesis of a polarized epithelium	34	1	1.31	1	1	0.0294118	BPu
GO:0019220	regulation of phosphate metabolic proces...	577	23	22.18	1	1	0.0398614	BPu
GO:0009165	nucleotide biosynthetic process	193	4	7.42	1	1	0.0207254	BPu
GO:0019221	cytokine-mediated signaling pathway	165	2	6.34	1	1	0.0121212	BPu
GO:0019222	regulation of metabolic process	2553	92	98.12	1	1	0.036036	BPu
GO:0070997	neuron death	176	12	6.76	1	1	0.0681818	BPu
GO:0009167	purine ribonucleoside monophosphate meta...	35	1	1.35	1	1	0.0285714	BPu
GO:0014887	cardiac muscle adaptation	11	1	0.42	1	1	0.0909091	BPu
GO:0042730	fibrinolysis	12	2	0.46	1	1	0.166667	BPu
GO:0034284	response to monosaccharide	85	2	3.27	1	1	0.0235294	BPu
GO:0033628	regulation of cell adhesion mediated by ...	24	1	0.92	1	1	0.0416667	BPu
GO:0009150	purine ribonucleotide metabolic process	281	11	10.8	1	1	0.0391459	BPu
GO:0071229	cellular response to acid chemical	49	5	1.88	1	1	0.102041	BPu
GO:0071214	cellular response to abiotic stimulus	175	3	6.73	1	1	0.0171429	BPu
GO:0019218	regulation of steroid metabolic process	35	4	1.35	1	1	0.114286	BPu
GO:2001141	regulation of RNA biosynthetic process	1043	26	40.08	1	1	0.0249281	BPu
GO:0019219	regulation of nucleobase-containing comp...	1381	29	53.07	1	1	0.0209993	BPu
GO:0071216	cellular response to biotic stimulus	91	2	3.5	1	1	0.021978	BPu
GO:0006885	regulation of pH	47	6	1.81	1	1	0.12766	BPu
GO:0071219	cellular response to molecule of bacteri...	78	2	3	1	1	0.025641	BPu
GO:0006887	exocytosis	157	10	6.03	1	1	0.0636943	BPu
GO:0002335	mature B cell differentiation	9	1	0.35	1	1	0.111111	BPu
GO:0009185	ribonucleoside diphosphate metabolic pro...	75	3	2.88	1	1	0.04	BPu
GO:1903169	regulation of calcium ion transmembrane ...	71	4	2.73	1	1	0.056338	BPu
GO:0071241	cellular response to inorganic substance	97	6	3.73	1	1	0.0618557	BPu
GO:0034220	ion transmembrane transport	357	17	13.72	1	1	0.047619	BPu
GO:0043330	response to exogenous dsRNA	23	1	0.88	1	1	0.0434783	BPu
GO:0061919	process utilizing autophagic mechanism	353	23	13.57	1	1	0.0651558	BPu
GO:0043331	response to dsRNA	27	1	1.04	1	1	0.037037	BPu
GO:0006873	cellular ion homeostasis	215	15	8.26	1	1	0.0697674	BPu
GO:0071248	cellular response to metal ion	79	6	3.04	1	1	0.0759494	BPu
GO:0001704	formation of primary germ layer	53	5	2.04	1	1	0.0943396	BPu
GO:0086064	cell communication by electrical couplin...	12	1	0.46	1	1	0.0833333	BPu
GO:0006875	cellular metal ion homeostasis	172	9	6.61	1	1	0.0523256	BPu
GO:0086065	cell communication involved in cardiac c...	20	1	0.77	1	1	0.05	BPu
GO:0001706	endoderm formation	30	4	1.15	1	1	0.133333	BPu
GO:0014812	muscle cell migration	39	3	1.5	1	1	0.0769231	BPu
GO:0048468	cell development	803	29	30.86	1	1	0.0361146	BPu
GO:0048469	cell maturation	47	1	1.81	1	1	0.0212766	BPu
GO:0046036	CTP metabolic process	11	1	0.42	1	1	0.0909091	BPu
GO:0033631	cell-cell adhesion mediated by integrin	10	1	0.38	1	1	0.1	BPu
GO:0009179	purine ribonucleoside diphosphate metabo...	65	3	2.5	1	1	0.0461538	BPu
GO:0046039	GTP metabolic process	21	1	0.81	1	1	0.047619	BPu
GO:0006820	anion transport	148	10	5.69	1	1	0.0675676	BPu
GO:1904994	regulation of leukocyte adhesion to vasc...	9	1	0.35	1	1	0.111111	BPu
GO:0006821	chloride transport	30	3	1.15	1	1	0.1	BPu
GO:0009123	nucleoside monophosphate metabolic proce...	58	1	2.23	1	1	0.0172414	BPu
GO:0018958	phenol-containing compound metabolic pro...	32	6	1.23	1	1	0.1875	BPu
GO:0009126	purine nucleoside monophosphate metaboli...	37	1	1.42	1	1	0.027027	BPu
GO:2000027	regulation of animal organ morphogenesis	30	1	1.15	1	1	0.0333333	BPu
GO:0008064	regulation of actin polymerization or de...	91	2	3.5	1	1	0.021978	BPu
GO:0097553	calcium ion transmembrane import into cy...	64	4	2.46	1	1	0.0625	BPu
GO:0006811	ion transport	478	24	18.37	1	1	0.0502092	BPu
GO:0006813	potassium ion transport	51	2	1.96	1	1	0.0392157	BPu
GO:1903170	negative regulation of calcium ion trans...	21	1	0.81	1	1	0.047619	BPu
GO:0009110	vitamin biosynthetic process	9	2	0.35	1	1	0.222222	BPu
GO:0009112	nucleobase metabolic process	29	1	1.11	1	1	0.0344828	BPu
GO:0034249	negative regulation of cellular amide me...	128	1	4.92	1	1	0.0078125	BPu
GO:0009116	nucleoside metabolic process	32	1	1.23	1	1	0.03125	BPu
GO:0008053	mitochondrial fusion	24	3	0.92	1	1	0.125	BPu
GO:0009119	ribonucleoside metabolic process	18	1	0.69	1	1	0.0555556	BPu
GO:0043300	regulation of leukocyte degranulation	20	2	0.77	1	1	0.1	BPu
GO:0001893	maternal placenta development	12	2	0.46	1	1	0.166667	BPu
GO:0060828	regulation of canonical Wnt signaling pa...	96	2	3.69	1	1	0.0208333	BPu
GO:0009141	nucleoside triphosphate metabolic proces...	181	8	6.96	1	1	0.0441989	BPu
GO:0007423	sensory organ development	160	5	6.15	1	1	0.03125	BPu
GO:1902547	regulation of cellular response to vascu...	7	1	0.27	1	1	0.142857	BPu
GO:0009144	purine nucleoside triphosphate metabolic...	169	7	6.49	1	1	0.0414201	BPu
GO:0009145	purine nucleoside triphosphate biosynthe...	83	2	3.19	1	1	0.0240964	BPu
GO:0009147	pyrimidine nucleoside triphosphate metab...	17	1	0.65	1	1	0.0588235	BPu
GO:0009148	pyrimidine nucleoside triphosphate biosy...	13	1	0.5	1	1	0.0769231	BPu
GO:0008088	axo-dendritic transport	54	4	2.08	1	1	0.0740741	BPu
GO:0010498	proteasomal protein catabolic process	297	4	11.41	1	1	0.013468	BPu
GO:1902531	regulation of intracellular signal trans...	727	30	27.94	1	1	0.0412655	BPu
GO:1902532	negative regulation of intracellular sig...	243	6	9.34	1	1	0.0246914	BPu
GO:1902533	positive regulation of intracellular sig...	409	24	15.72	1	1	0.0586797	BPu
GO:0006835	dicarboxylic acid transport	32	1	1.23	1	1	0.03125	BPu
GO:0006836	neurotransmitter transport	57	3	2.19	1	1	0.0526316	BPu
GO:0009132	nucleoside diphosphate metabolic process	83	4	3.19	1	1	0.0481928	BPu
GO:0009133	nucleoside diphosphate biosynthetic proc...	11	1	0.42	1	1	0.0909091	BPu
GO:0061900	glial cell activation	16	4	0.61	1	1	0.25	BPu
GO:1903115	regulation of actin filament-based movem...	16	1	0.61	1	1	0.0625	BPu
GO:0070925	organelle assembly	429	12	16.49	1	1	0.027972	BPu
GO:0009135	purine nucleoside diphosphate metabolic ...	65	3	2.5	1	1	0.0461538	BPu
GO:0007416	synapse assembly	51	2	1.96	1	1	0.0392157	BPu
GO:0060840	artery development	26	1	1	1	1	0.0384615	BPu
GO:1904950	negative regulation of establishment of ...	57	3	2.19	1	1	0.0526316	BPu
GO:1904951	positive regulation of establishment of ...	170	6	6.53	1	1	0.0352941	BPu
GO:0099643	signal release from synapse	50	3	1.92	1	1	0.06	BPu
GO:1990928	response to amino acid starvation	33	3	1.27	1	1	0.0909091	BPu
GO:0097529	myeloid leukocyte migration	80	8	3.07	1	1	0.1	BPu
GO:0002495	antigen processing and presentation of p...	18	4	0.69	1	1	0.222222	BPu
GO:1903146	regulation of autophagy of mitochondrion	22	1	0.85	1	1	0.0454545	BPu
GO:0032366	intracellular sterol transport	19	4	0.73	1	1	0.210526	BPu
GO:0014808	release of sequestered calcium ion into ...	12	2	0.46	1	1	0.166667	BPu
GO:0032368	regulation of lipid transport	51	5	1.96	1	1	0.0980392	BPu
GO:0035065	regulation of histone acetylation	31	1	1.19	1	1	0.0322581	BPu
GO:0051590	positive regulation of neurotransmitter ...	7	1	0.27	1	1	0.142857	BPu
GO:0043491	protein kinase B signaling	77	3	2.96	1	1	0.038961	BPu
GO:0051592	response to calcium ion	56	3	2.15	1	1	0.0535714	BPu
GO:1903131	mononuclear cell differentiation	144	4	5.53	1	1	0.0277778	BPu
GO:0007431	salivary gland development	13	1	0.5	1	1	0.0769231	BPu
GO:0034205	amyloid-beta formation	25	2	0.96	1	1	0.08	BPu
GO:0032354	response to follicle-stimulating hormone	6	1	0.23	1	1	0.166667	BPu
GO:0035051	cardiocyte differentiation	50	2	1.92	1	1	0.04	BPu
GO:0010463	mesenchymal cell proliferation	8	1	0.31	1	1	0.125	BPu
GO:0008015	blood circulation	152	18	5.84	1	1	0.118421	BPu
GO:0006801	superoxide metabolic process	22	2	0.85	1	1	0.0909091	BPu
GO:0009100	glycoprotein metabolic process	178	13	6.84	1	1	0.0730337	BPu
GO:0006807	nitrogen compound metabolic process	4099	155	157.53	1	1	0.0378141	BPu
GO:0006809	nitric oxide biosynthetic process	35	4	1.35	1	1	0.114286	BPu
GO:0035082	axoneme assembly	9	1	0.35	1	1	0.111111	BPu
GO:0032387	negative regulation of intracellular tra...	35	1	1.35	1	1	0.0285714	BPu
GO:0097530	granulocyte migration	45	4	1.73	1	1	0.0888889	BPu
GO:0000398	mRNA splicing, via spliceosome	229	1	8.8	1	1	0.00436681	BPu
GO:0032388	positive regulation of intracellular tra...	124	2	4.77	1	1	0.016129	BPu
GO:1904923	regulation of autophagy of mitochondrion...	13	1	0.5	1	1	0.0769231	BPu
GO:0001881	receptor recycling	19	1	0.73	1	1	0.0526316	BPu
GO:1904925	positive regulation of autophagy of mito...	12	1	0.46	1	1	0.0833333	BPu
GO:0005996	monosaccharide metabolic process	132	14	5.07	1	1	0.106061	BPu
GO:0044090	positive regulation of vacuole organizat...	17	1	0.65	1	1	0.0588235	BPu
GO:0002460	adaptive immune response based on somati...	100	2	3.84	1	1	0.02	BPu
GO:0032370	positive regulation of lipid transport	28	3	1.08	1	1	0.107143	BPu
GO:0032371	regulation of sterol transport	20	2	0.77	1	1	0.1	BPu
GO:0044092	negative regulation of molecular functio...	480	23	18.45	1	1	0.0479167	BPu
GO:0044093	positive regulation of molecular functio...	667	26	25.63	1	1	0.0389805	BPu
GO:0032373	positive regulation of sterol transport	11	1	0.42	1	1	0.0909091	BPu
GO:0032374	regulation of cholesterol transport	20	2	0.77	1	1	0.1	BPu
GO:0032376	positive regulation of cholesterol trans...	11	1	0.42	1	1	0.0909091	BPu
GO:0008033	tRNA processing	84	1	3.23	1	1	0.0119048	BPu
GO:0008037	cell recognition	45	3	1.73	1	1	0.0666667	BPu
GO:0042886	amide transport	94	4	3.61	1	1	0.0425532	BPu
GO:0045184	establishment of protein localization	979	29	37.62	1	1	0.0296221	BPu
GO:0045185	maintenance of protein location	57	2	2.19	1	1	0.0350877	BPu
GO:2001267	regulation of cysteine-type endopeptidas...	10	1	0.38	1	1	0.1	BPu
GO:0043467	regulation of generation of precursor me...	72	3	2.77	1	1	0.0416667	BPu
GO:0051567	histone H3-K9 methylation	14	1	0.54	1	1	0.0714286	BPu
GO:0002456	T cell mediated immunity	42	2	1.61	1	1	0.047619	BPu
GO:0007409	axonogenesis	177	7	6.8	1	1	0.039548	BPu
GO:0071763	nuclear membrane organization	38	1	1.46	1	1	0.0263158	BPu
GO:0086001	cardiac muscle cell action potential	25	1	0.96	1	1	0.04	BPu
GO:0032310	prostaglandin secretion	7	1	0.27	1	1	0.142857	BPu
GO:0043457	regulation of cellular respiration	27	2	1.04	1	1	0.0740741	BPu
GO:2001258	negative regulation of cation channel ac...	19	1	0.73	1	1	0.0526316	BPu
GO:0019751	polyol metabolic process	53	4	2.04	1	1	0.0754717	BPu
GO:0019752	carboxylic acid metabolic process	509	37	19.56	1	1	0.0726916	BPu
GO:0019755	one-carbon compound transport	5	1	0.19	1	1	0.2	BPu
GO:0022612	gland morphogenesis	43	2	1.65	1	1	0.0465116	BPu
GO:0043482	cellular pigment accumulation	9	1	0.35	1	1	0.111111	BPu
GO:0044060	regulation of endocrine process	12	1	0.46	1	1	0.0833333	BPu
GO:0043484	regulation of RNA splicing	124	1	4.77	1	1	0.00806452	BPu
GO:0043485	endosome to pigment granule transport	8	1	0.31	1	1	0.125	BPu
GO:0001816	cytokine production	289	14	11.11	1	1	0.0484429	BPu
GO:0001817	regulation of cytokine production	285	14	10.95	1	1	0.0491228	BPu
GO:0051588	regulation of neurotransmitter transport	35	2	1.35	1	1	0.0571429	BPu
GO:0002478	antigen processing and presentation of e...	24	4	0.92	1	1	0.166667	BPu
GO:0043470	regulation of carbohydrate catabolic pro...	29	3	1.11	1	1	0.103448	BPu
GO:0051570	regulation of histone H3-K9 methylation	12	1	0.46	1	1	0.0833333	BPu
GO:0034762	regulation of transmembrane transport	180	8	6.92	1	1	0.0444444	BPu
GO:0110096	cellular response to aldehyde	10	1	0.38	1	1	0.1	BPu
GO:0034763	negative regulation of transmembrane tra...	57	3	2.19	1	1	0.0526316	BPu
GO:0034764	positive regulation of transmembrane tra...	81	3	3.11	1	1	0.037037	BPu
GO:0000380	alternative mRNA splicing, via spliceoso...	56	1	2.15	1	1	0.0178571	BPu
GO:0034765	regulation of ion transmembrane transpor...	143	6	5.5	1	1	0.041958	BPu
GO:0001845	phagolysosome assembly	12	2	0.46	1	1	0.166667	BPu
GO:0043476	pigment accumulation	9	1	0.35	1	1	0.111111	BPu
GO:0034766	negative regulation of ion transmembrane...	42	2	1.61	1	1	0.047619	BPu
GO:0034767	positive regulation of ion transmembrane...	60	2	2.31	1	1	0.0333333	BPu
GO:0002429	immune response-activating cell surface ...	88	3	3.38	1	1	0.0340909	BPu
GO:0071772	response to BMP	51	2	1.96	1	1	0.0392157	BPu
GO:0071773	cellular response to BMP stimulus	51	2	1.96	1	1	0.0392157	BPu
GO:0048193	Golgi vesicle transport	230	2	8.84	1	1	0.00869565	BPu
GO:0034754	cellular hormone metabolic process	54	4	2.08	1	1	0.0740741	BPu
GO:0009260	ribonucleotide biosynthetic process	157	4	6.03	1	1	0.0254777	BPu
[truncated: 13,859 more rows]

## Sheet: KEGG
ID	Description	Count	Count.Sign	CountGO	Count.Bg	pvalue	p.adjust	qvalue	geneID	updown	EnrichmentS
hsa04142	Lysosome	49	151	96	3548	2.25219e-44	5.38273e-42	5.16818e-42	O00115/O00462/O00754/O14773/O15118/O75503/P04066/P06280/P06865/P07339/P07602/P07686/P07711/P07858/P08236/P08962/P09668/P10253/P10619/P11117/P11279/P13473/P15289/P15586/P15848/P16278/P17050/P17900/P20933/P22304/P34059/P35475/P38571/P43234/P51688/P53634/P53677/P54802/P54803/P61916/Q13510/Q14108/Q6NUJ1/Q8NCC3/Q99538/Q9BTY2/Q9NRA2/Q9UBR2/Q9UBX1	up	0.510417
hsa00531	Glycosaminoglycan degradation	11	151	12	3548	6.71136e-15	8.02007e-13	7.7004e-13	P06865/P07686/P08236/P15586/P15848/P16278/P22304/P34059/P35475/P51688/P54802	up	0.916667
hsa00511	Other glycan degradation	9	151	13	3548	2.23993e-10	1.78448e-08	1.71335e-08	O00462/O00754/P04066/P06865/P07686/P16278/P20933/Q9BTY2/Q9Y2E5	up	0.692308
hsa00600	Sphingolipid metabolism	11	151	27	3548	4.18889e-09	2.50286e-07	2.4031e-07	O14494/P06280/P06865/P07602/P07686/P15289/P16278/P17900/P54803/Q13510/Q6NUJ1	up	0.407407
hsa04820	Cytoskeleton in muscle cells	19	182	118	3548	5.79838e-06	0.00137422	0.00130616	O00468/P02462/P05026/P06753/P07951/P08572/P08648/P09493/P14923/P15924/P21291/P23229/P31431/Q14118/Q14126/Q14192/Q14315/Q99959/Q9NSV4	down	0.161017
hsa04514	Cell adhesion molecules	11	182	52	3548	4.56446e-05	0.00540888	0.00514102	P05362/P10586/P14209/P19320/P23229/P31431/Q7Z3B1/Q8N126/Q8TCZ2/Q92692/Q9Y624	down	0.211538
hsa05323	Rheumatoid arthritis	8	151	37	3548	0.00012056	0.00576275	0.00553305	P05107/P07711/P10600/P15313/P21281/P36543/P38606/Q9Y5K8	up	0.216216
hsa04520	Adherens junction	11	182	58	3548	0.000131276	0.0103708	0.00985721	O43707/P00533/P04626/P10586/P16591/P18031/P37173/Q12913/Q92692/Q9ULI3/Q9UQB8	down	0.189655
hsa04512	ECM-receptor interaction	9	182	43	3548	0.000249807	0.014801	0.0140681	O00468/P02462/P08572/P08648/P23229/P31431/P55268/Q14118/Q16363	down	0.209302
hsa04966	Collecting duct acid secretion	5	151	16	3548	0.000390094	0.0155388	0.0149194	P15313/P21281/P36543/P38606/Q9Y5K8	up	0.3125
hsa05412	Arrhythmogenic right ventricular cardiomyopathy	8	182	39	3548	0.000641741	0.0253488	0.0240934	P08648/P14923/P15924/P23229/P54289/Q14118/Q14126/Q99959	down	0.205128
hsa05414	Dilated cardiomyopathy	8	182	39	3548	0.000641741	0.0253488	0.0240934	P06753/P07951/P08648/P09493/P23229/P54289/P61812/Q14118	down	0.205128
hsa05410	Hypertrophic cardiomyopathy	8	182	41	3548	0.000912503	0.0308947	0.0293648	P06753/P07951/P08648/P09493/P23229/P54289/P61812/Q14118	down	0.195122
hsa05143	African trypanosomiasis	5	182	17	3548	0.00125557	0.0330634	0.031426	P05362/P19320/P68871/Q14116/Q16363	down	0.294118
hsa05144	Malaria	5	182	17	3548	0.00125557	0.0330634	0.031426	P05362/P19320/P61812/P68871/Q14116	down	0.294118
hsa01212	Fatty acid metabolism	8	182	45	3548	0.00172613	0.0409093	0.0388834	O00767/O60488/O95573/O95864/P49327/Q13085/Q9BW60/Q9NYP7	down	0.177778
hsa04670	Leukocyte transendothelial migration	9	182	60	3548	0.00307752	0.0656554	0.062404	O43707/P04216/P05362/P13498/P14209/P15311/P19320/Q8TCZ2/Q9Y624	down	0.15
hsa00061	Fatty acid biosynthesis	4	182	13	3548	0.00332433	0.0656554	0.062404	O60488/O95573/P49327/Q13085	down	0.307692
hsa00280	Valine, leucine and isoleucine degradation	7	151	44	3548	0.00223684	0.0763721	0.073328	P05165/P05166/P11310/P31937/P40939/Q13825/Q96PE7	up	0.159091

## Sheet: Reactome
ID	Description	Count	Count.Sign	CountGO	Count.Bg	pvalue	p.adjust	qvalue	geneID	updown	EnrichmentS
R-HSA-6798695	Neutrophil degranulation	44	183	313	4679	1.35291e-14	5.76339e-12	5.45436e-12	4126/8635/4125/9725/2517/1476/3689/2717/2934/1509/5660/3074/1508/2990/967/1512/2548/5476/3916/3920/290/410/55/2799/411/2720/2760/3958/175/2040/2588/1116/5547/1075/10577/427/387921/8836/10493/2519/25840/1522/29952/51382	up	0.140575
R-HSA-1660662	Glycosphingolipid metabolism	12	183	26	4679	5.3627e-11	1.14226e-08	1.08101e-08	2717/3073/5660/3074/5476/410/411/2720/2760/2581/427/153642	up	0.461538
R-HSA-5663084	Diseases of carbohydrate metabolism	10	183	19	4679	4.4685e-10	6.34527e-08	6.00504e-08	2990/2548/2799/411/2720/3423/2588/3425/6448/4669	up	0.526316
R-HSA-428157	Sphingolipid metabolism	13	183	46	4679	1.07625e-08	1.1462e-06	1.08474e-06	8611/2717/3073/5660/3074/5476/410/411/2720/2760/2581/427/153642	up	0.282609
R-HSA-202733	Cell surface interactions at the vascular wall	17	233	67	4679	1.44675e-08	8.37667e-06	7.82767e-06	9123/3512/481/3678/4267/4072/3655/6385/682/6566/1525/4973/8140/857/83692/10544/50848	down	0.253731
R-HSA-5668914	Diseases of metabolism	18	183	121	4679	7.46517e-07	6.36033e-05	6.01929e-05	5826/5095/5096/3073/3074/2990/2548/5476/5091/2799/411/2720/3423/2588/3425/6448/4060/4669	up	0.14876
R-HSA-1630316	Glycosaminoglycan metabolism	12	183	57	4679	1.35286e-06	9.60528e-05	9.09025e-05	3073/3074/2990/2799/411/2720/3423/2588/3425/6448/4060/4669	up	0.210526
R-HSA-1638074	Keratan sulfate/keratin metabolism	6	183	12	4679	2.50613e-06	0.000152516	0.000144338	3073/3074/2799/2720/2588/4060	up	0.5
R-HSA-71387	Metabolism of carbohydrates	21	183	177	4679	3.91921e-06	0.000208698	0.000197508	4126/4125/25796/3073/3074/2990/2548/5091/10327/2799/411/2720/3423/2588/3425/10007/6448/4060/4669/170384/23324	up	0.118644
R-HSA-9639288	Amino acids regulate mTORC1	9	183	36	4679	6.6374e-06	0.00031417	0.000297324	10542/525/526/529/523/389541/23334/64121/51382	up	0.25
R-HSA-1474244	Extracellular matrix organization	22	233	141	4679	1.23783e-06	0.000340954	0.000318608	375790/5352/1282/3383/5034/1284/3678/7412/3655/4015/6385/682/3913/7042/2202/8754/1605/4052/3910/23127/79709/50848	down	0.156028
R-HSA-210991	Basigin interactions	7	233	14	4679	1.7666e-06	0.000340954	0.000318608	9123/481/3655/682/6566/8140/857	down	0.5
R-HSA-2024096	HS-GAG degradation	6	183	15	4679	1.22997e-05	0.000523969	0.000495874	2990/2720/3423/3425/6448/4669	up	0.4
R-HSA-77387	Insulin receptor recycling	6	183	18	4679	4.13424e-05	0.00160108	0.00151523	3630/525/526/529/523/51382	up	0.333333
R-HSA-75105	Fatty acyl-CoA biosynthesis	8	233	24	4679	1.23269e-05	0.00178432	0.00166737	6319/2182/2181/2194/47/31/64834/60481	down	0.333333
R-HSA-556833	Metabolism of lipids	32	183	398	4679	5.18843e-05	0.00184189	0.00174313	8611/213/5095/5096/2170/2717/3073/5660/3074/5476/34/410/411/2720/2760/2879/3030/5730/8228/2581/5467/427/11000/153642/90809/145482/23659/9896/84693/5641/114876/55856	up	0.080402
R-HSA-1442490	Collagen degradation	7	183	29	4679	9.37526e-05	0.0030722	0.00290747	1509/1514/1508/4313/1292/80781/4323	up	0.241379
R-HSA-8957275	Post-translational protein phosphorylation	12	233	61	4679	3.46597e-05	0.0040136	0.00375055	3491/7466/10272/7018/5034/3698/3487/3913/11167/10232/4052/54972	down	0.196721
R-HSA-381426	Regulation of Insulin-like Growth Factor (IGF) transport and uptake by Insulin-like Growth Factor Binding Proteins (IGFBPs)	12	233	64	4679	5.71908e-05	0.00551891	0.00515721	3491/7466/10272/7018/5034/3698/3487/3913/11167/10232/4052/54972	down	0.1875
R-HSA-983712	Ion channel transport	10	183	68	4679	0.000264307	0.00804248	0.00761125	1193/525/526/2040/529/523/817/51076/9635/51382	up	0.147059
R-HSA-9013406	RHOQ GTPase cycle	10	233	49	4679	0.000114092	0.00943704	0.00881854	26030/7037/3728/11135/857/6453/55240/81624/10602/9497	down	0.204082
R-HSA-1638091	Heparan sulfate/heparin (HS-GAG) metabolism	6	183	26	4679	0.000394649	0.010522	0.00995784	2990/2720/3423/3425/6448/4669	up	0.230769
R-HSA-1679131	Trafficking and processing of endosomal TLR	4	183	10	4679	0.000395193	0.010522	0.00995784	7098/1514/1508/5641	up	0.4
R-HSA-1222556	ROS and RNS production in phagocytes	5	183	18	4679	0.000489954	0.0122777	0.0116193	525/526/529/523/51382	up	0.277778
R-HSA-9013148	CDC42 GTPase cycle	14	233	94	4679	0.000192038	0.0132312	0.0123641	26030/7037/3728/11135/857/7984/6453/55240/121512/56990/81624/51291/10602/10458	down	0.148936
R-HSA-216083	Integrin cell surface interactions	9	233	43	4679	0.000205667	0.0132312	0.0123641	375790/1282/3383/1284/3678/7412/3655/682/50848	down	0.209302
R-HSA-76005	Response to elevated platelet cytosolic Ca2+	10	183	77	4679	0.000734765	0.0173894	0.016457	5874/6647/213/5579/5660/967/7043/3920/3959/1893	up	0.12987
R-HSA-917977	Transferrin endocytosis and recycling	5	183	20	4679	0.000831791	0.0186496	0.0176496	525/526/529/523/51382	up	0.25
R-HSA-77289	Mitochondrial Fatty Acid Beta-Oxidation	6	183	30	4679	0.000893398	0.0190294	0.018009	5095/5096/34/3030/84693/55856	up	0.2
R-HSA-1474244	Extracellular matrix organization	14	183	141	4679	0.00109623	0.0222378	0.0210454	3689/1509/1514/1508/4313/7043/1292/2192/80781/4323/4060/3672/4053/5654	up	0.0992908
R-HSA-198933	Immunoregulatory interactions between a Lymphoid and a non-Lymphoid cell	6	233	22	4679	0.000543797	0.0262382	0.0245186	3383/4267/7412/4345/1525/5819	down	0.272727
R-HSA-6805567	Keratinization	6	233	22	4679	0.000543797	0.0262382	0.0245186	3728/1832/6704/6703/1829/5318	down	0.272727
R-HSA-6809371	Formation of the cornified envelope	6	233	22	4679	0.000543797	0.0262382	0.0245186	3728/1832/6704/6703/1829/5318	down	0.272727
R-HSA-3296482	Defects in vitamin and cofactor metabolism	4	183	14	4679	0.00166519	0.0322441	0.0305152	5826/5095/5096/5091	up	0.285714
R-HSA-114608	Platelet degranulation	9	183	73	4679	0.00196139	0.0363283	0.0343804	5874/6647/213/5660/967/7043/3920/3959/1893	up	0.123288
R-HSA-3000171	Non-integrin membrane-ECM interactions	8	233	42	4679	0.000907492	0.0404183	0.0377693	375790/1282/1284/3655/6385/3913/1605/3910	down	0.190476
R-HSA-1474228	Degradation of the extracellular matrix	8	183	61	4679	0.00233906	0.0415183	0.039292	1509/1514/1508/4313/1292/80781/4323/5654	up	0.131148
R-HSA-9013408	RHOG GTPase cycle	9	233	54	4679	0.00120142	0.0496875	0.046431	26030/7037/1969/11135/857/7984/1829/6453/81624	down	0.166667
