# Supplementary material for: Quantitative Proteomics and Phosphoproteomics Analysis of Patient-Derived Ovarian Cancer Stem Cells
Source: Mol Cell Proteomics. 2025 Apr 7;24(5):100965. doi: 10.1016/j.mcpro.2025.100965 (PMC12142526; doi:10.1016/j.mcpro.2025.100965)
Supplement: Supplementary table 5 — GSEA. [file mmc5.xlsx]

## Sheet: hallmark
ID	Description	setSize	enrichmentScore	NES	pvalue	p.adjust	qvalue	rank	leading_edge	core_enrichment
HALLMARK_OXIDATIVE_PHOSPHORYLATION	HALLMARK_OXIDATIVE_PHOSPHORYLATION	185	0.621454	2.6483	1e-10	5e-09	2.42105e-09	1840	tags=77%, list=28%, signal=57%	GPX4/ATP6V1D/MAOB/ACADM/ATP6V1E1/HADHA/NNT/ATP6V1G1/HADHB/AIFM1/BDH2/VDAC1/ATP6V1H/TCIRG1/ACAA2/ATP6V1F/ACAT1/ALDH6A1/UQCR11/DECR1/SLC25A11/NDUFS6/PRDX3/HTRA2/COX17/UQCRC2/ATP6V1C1/ECH1/COX7A2/ACADVL/ATP5F1C/TIMM10/NDUFA1/ETFDH/UQCRFS1/NDUFB2/NDUFB5/ATP5MF/ATP5PO/SLC25A20/COX7A2L/ATP5ME/MPC1/UQCRC1/SLC25A12/COX7C/VDAC3/UQCRB/ATP5MG/SURF1/GLUD1/ATP5PD/MGST3/UQCRQ/ATP5F1A/ATP5PB/CPT1A/ATP5F1B/NDUFB…
HALLMARK_COAGULATION	HALLMARK_COAGULATION	68	0.543607	2.00096	1.6187e-05	0.00016187	7.83794e-05	304	tags=24%, list=5%, signal=23%	CTSO/CTSH/DPP4/CPQ/PLAT/CTSB/CTSK/HTRA1/LAMP2/GSN/FN1/S100A13/MMP2/LGMN/MMP14/SERPINE1
HALLMARK_PANCREAS_BETA_CELLS	HALLMARK_PANCREAS_BETA_CELLS	13	0.758635	1.9525	0.00078695	0.00381046	0.00184506	13	tags=15%, list=0%, signal=15%	INS/DPP4
HALLMARK_COMPLEMENT	HALLMARK_COMPLEMENT	107	0.489817	1.92591	1.34213e-05	0.00016187	7.83794e-05	347	tags=20%, list=5%, signal=19%	CTSO/CTSH/DPP4/CPQ/PLAT/CTSB/PRCP/CTSC/CTSL/CTSD/GNG2/LAMP2/FN1/LGALS3/LIPA/S100A13/LGMN/MMP14/ATOX1/SERPINE1/ANXA5
HALLMARK_FATTY_ACID_METABOLISM	HALLMARK_FATTY_ACID_METABOLISM	113	0.408935	1.62941	0.00200986	0.00743534	0.00360027	1816	tags=58%, list=28%, signal=42%	AUH/IL4I1/ACADM/MCEE/HADHB/HMGCL/ACAA2/BLVRA/DECR1/APEX1/ALDH9A1/ECH1/HIBCH/ACADVL/CRYZ/ACOT2/ETFDH/ACADS/BPHL/SUCLG2/GSTZ1/MIF/CRAT/HADH/CBR1/ACSL1/CPT1A/SUCLG1/ACO2/SDHC/CPT2/BMPR1B/ECI2/UBE2L6/SDHD/PDHB/GPD2/MDH1/CBR3/GLUL/PRDX6/H2AZ1/IDH3G/HSDL2/HSD17B10/FH/ENO2/ECHS1/BCKDHB/ADSL/MLYCD/PSME1/UROS/PDHA1/UROD/EPHX1/ALDH3A2/IDH3B/ALAD/LGALS1/SDHA/IDH1/HCCS/D2HGDH/ECI1
HALLMARK_ADIPOGENESIS	HALLMARK_ADIPOGENESIS	137	0.394409	1.61184	0.000705429	0.00381046	0.00184506	1272	tags=44%, list=19%, signal=36%	FAH/APOE/STOM/COQ5/GPX4/MTCH2/ACADM/SOD1/AIFM1/CMBL/SNCG/ACAA2/AK2/UQCR11/DECR1/PRDX3/ECH1/HIBCH/NKIRAS1/ATP5PO/ACADS/MCCC1/ALDH2/UQCRC1/PLIN2/CRAT/QDPR/COQ3/MGST3/HADH/UQCRQ/SUCLG1/EPHX2/SAMM50/IMMT/PDCD4/COQ9/CYC1/ACO2/SDHC/DDT/CPT2/RMDN3/TKT/GPD2/GHITM/NDUFB7/COX6A1/PGM1/ETFB/SQOR/TST/SLC27A1/PTCD3/BCKDHA/ARAF/NDUFS3/IDH3G/IDH3A/MRPL15
HALLMARK_XENOBIOTIC_METABOLISM	HALLMARK_XENOBIOTIC_METABOLISM	113	0.39359	1.56827	0.00425406	0.0132939	0.00643707	617	tags=24%, list=9%, signal=22%	NDRG2/FAH/PTGDS/APOE/ACP2/DDAH2/FBLN1/NPC1/PC/GSR/CYP27A1/SERPINE1/DCXR/BLVRB/ENPEP/TMBIM6/ADH5/GSTO1/CNDP2/ALDH9A1/ECH1/LONP1/ETFDH/AKR1C3/GCLC/ALDH2/BPHL
HALLMARK_HEME_METABOLISM	HALLMARK_HEME_METABOLISM	104	0.388062	1.5154	0.00478464	0.0140725	0.00681404	879	tags=25%, list=13%, signal=22%	HBD/CTSB/LAMP2/CLIC2/H1-0/PGLS/PC/SELENBP1/SNCA/NNT/ENDOD1/ABCB6/SIDT2/BLVRB/ATP6V0A1/BLVRA/ALDH6A1/HTRA2/BPGM/GCLC/PPOX/MGST3/SDCBP/TCEA1/HDGF/VEZF1
HALLMARK_P53_PATHWAY	HALLMARK_P53_PATHWAY	100	0.365655	1.42438	0.0127666	0.0311634	0.0150897	500	tags=18%, list=8%, signal=17%	NUPR1/GM2A/FUCA1/CDKN2A/CTSD/STOM/CDKN2B/CTSF/AK1/DDB2/VWA5A/ADA/DCXR/TRIAP1/TPRKB/FDXR/IFI30/ABHD4
HALLMARK_MITOTIC_SPINDLE	HALLMARK_MITOTIC_SPINDLE	133	-0.333445	-1.3913	0.0189358	0.0411647	0.0199324	1097	tags=23%, list=17%, signal=19%	RASAL2/CDC42EP2/MYH9/RACGAP1/RAB3GAP1/RHOF/NOTCH2/GEMIN4/KIF3C/PALLD/KIF3B/FLNB/CEP131/SPTBN1/SPTAN1/SORBS2/SHROOM2/ITSN1/TUBGCP5/ANLN/STAU1/MARCKS/ACTN4/CDC42EP1/FGD4/KIF11/SYNPO/EZR/CCNB2/CDK1
HALLMARK_GLYCOLYSIS	HALLMARK_GLYCOLYSIS	137	-0.336414	-1.40996	0.0137119	0.0311634	0.0150897	996	tags=23%, list=15%, signal=20%	PLOD1/UGP2/CLN6/GNE/GPC1/ANKZF1/FKBP4/STC2/GLRX/TPBG/LDHA/B4GALT1/ERO1A/KDELR3/B4GALT7/IRS2/EGFR/PPFIA4/AGRN/PYGL/B4GALT4/PFKP/VLDLR/NSDHL/GYS1/ANGPTL4/SLC16A3/PKP2/CDK1/ISG20/PLOD2/SAP30
HALLMARK_EPITHELIAL_MESENCHYMAL_TRANSITION	HALLMARK_EPITHELIAL_MESENCHYMAL_TRANSITION	123	-0.342494	-1.41638	0.00747675	0.0207688	0.0100565	996	tags=33%, list=15%, signal=29%	PLOD1/MCM7/WNT5A/BMP1/GPC1/FBN1/NOTCH2/TIMP1/MXRA5/CDH6/CCN2/FAS/VIM/PDLIM4/FBLN2/FGF2/CDH11/BASP1/COL4A1/COLGALT1/PVR/TPM2/CADM1/CCN1/CD59/POSTN/CXCL6/COL4A2/MYLK/ITGA5/SDC4/FSTL1/LOX/DAB2/VCAM1/MEST/TAGLN/THY1/IGFBP4/TPM1/PLOD2
HALLMARK_UNFOLDED_PROTEIN_RESPONSE	HALLMARK_UNFOLDED_PROTEIN_RESPONSE	86	-0.37091	-1.44718	0.0133144	0.0311634	0.0150897	2217	tags=50%, list=34%, signal=34%	RPS14/PREB/RRP9/IMP3/EXOSC2/SRPRA/TUBB2A/MTREX/ATF6/SHC1/SSR1/EIF2S1/HYOU1/EXOSC10/HSPA5/FKBP14/DCP1A/YIF1A/CALR/NFYA/DNAJC3/PDIA5/EIF4E/GOSR2/EXOSC1/EXOSC5/CEBPB/ARFGAP1/DCP2/HSP90B1/NOLC1/GEMIN4/STC2/DDX10/PDIA6/EIF4G1/ERO1A/KDELR3/IFIT1/BAG3/HERPUD1/WFS1/SLC7A5
HALLMARK_HEDGEHOG_SIGNALING	HALLMARK_HEDGEHOG_SIGNALING	16	-0.574656	-1.55364	0.0215169	0.0448269	0.0217057	200	tags=25%, list=3%, signal=24%	MYH9/VLDLR/THY1/NRP2
HALLMARK_INFLAMMATORY_RESPONSE	HALLMARK_INFLAMMATORY_RESPONSE	59	-0.428783	-1.57504	0.00821215	0.0216109	0.0104642	811	tags=29%, list=12%, signal=25%	F3/TIMP1/OSMR/EIF2AK2/TPBG/SLC7A1/ITGB8/AXL/PVR/CXCL6/LDLR/ITGA5/DCBLD2/BST2/ICAM1/IL18/RTP4
HALLMARK_E2F_TARGETS	HALLMARK_E2F_TARGETS	119	-0.383896	-1.57967	0.00209997	0.00743534	0.00360027	1508	tags=34%, list=23%, signal=26%	STMN1/PNN/EXOSC8/SMC4/DCTPP1/LYAR/NUP153/MCM5/CDKN1A/CCNE1/PRIM2/IPO7/TMPO/PHF5A/RFC3/ZW10/LBR/POLD1/POP7/MCM7/RACGAP1/LIG1/DCK/NOLC1/HMGA1/PCNA/CTPS1/PAICS/MCM2/DIAPH3/MCM3/KPNA2/MCM4/NCAPD2/MCM6/TIMELESS/CCNB2/TFRC/JPT1/CDK1
HALLMARK_G2M_CHECKPOINT	HALLMARK_G2M_CHECKPOINT	112	-0.398357	-1.62052	0.00104532	0.00435548	0.00210897	1355	tags=34%, list=21%, signal=27%	CDC27/SMC4/EWSR1/CCNT1/SFPQ/MCM5/KIF23/PRIM2/TMPO/UCK2/G3BP1/RASAL2/LBR/RAD23B/RACGAP1/RBM14/NOLC1/DMD/HMGA1/NOTCH2/UPF1/HMGN2/NUP50/SMC2/SLC7A1/HIRA/MCM2/MNAT1/MCM3/MARCKS/KPNA2/SLC7A5/KIF11/MCM6/CCNB2/JPT1/CDK1/SAP30
HALLMARK_HYPOXIA	HALLMARK_HYPOXIA	119	-0.396776	-1.63267	0.000838301	0.00381046	0.00184506	990	tags=32%, list=15%, signal=28%	MYH9/UGP2/ENO3/GPC1/JMJD6/SLC2A3/ANKZF1/F3/STC2/ALDOC/CCN2/FOSL2/GLRX/TPBG/SCARB1/ANXA2/DTNA/LDHA/CAVIN1/ERO1A/KDELR3/IRS2/NDST1/EGFR/PPFIA4/CA12/CAV1/CCN1/HAS1/PFKP/VLDLR/SDC4/GYS1/ANGPTL4/TPD52/LOX/ISG20/SAP30
HALLMARK_TNFA_SIGNALING_VIA_NFKB	HALLMARK_TNFA_SIGNALING_VIA_NFKB	73	-0.443781	-1.67316	0.0022306	0.00743534	0.00360027	1126	tags=38%, list=17%, signal=32%	PANX1/RIPK2/CEBPB/TAP1/DNAJB4/EHD1/SLC2A3/F3/YRDC/SQSTM1/IFIH1/REL/FOSL2/KYNU/B4GALT1/GFPT2/LAMB3/IRS2/MARCKS/TNFAIP2/CCN1/CXCL6/MCL1/LDLR/SDC4/ICAM1/IL18/CEBPD
HALLMARK_ESTROGEN_RESPONSE_LATE	HALLMARK_ESTROGEN_RESPONSE_LATE	85	-0.470105	-1.82891	0.000103276	0.000645475	0.000312546	797	tags=33%, list=12%, signal=29%	FKBP4/CA2/TPBG/SCARB1/FLNB/PTGES/NCOR2/FABP5/PTPN6/HSPB8/CDH1/FDFT1/CA12/CAV1/PKP3/TPD52L1/PAPSS2/WFS1/DHCR7/PRSS23/ELOVL5/SLC7A5/SLC16A1/DNAJC1/MEST/IGFBP4/ISG20/CLIC3
HALLMARK_APICAL_JUNCTION	HALLMARK_APICAL_JUNCTION	115	-0.454969	-1.85957	2.76708e-05	0.000197648	9.57034e-05	1170	tags=35%, list=18%, signal=29%	ALOX15B/MYL12B/TGFBI/SPEG/ACTG1/NF2/MYH9/BMP1/CTNNA1/FBN1/RHOF/ZYX/CDH6/PALS1/MVD/B4GALT1/CDH11/SHROOM2/LAMB3/LDLRAP1/CDH1/EGFR/CD99/ACTN4/MPZL1/JUP/NFASC/FLNC/NECTIN2/ACTN3/NECTIN3/BAIAP2/ADAM9/LIMA1/CNN2/VCAM1/ICAM1/CADM3/WNK4/THY1
HALLMARK_INTERFERON_ALPHA_RESPONSE	HALLMARK_INTERFERON_ALPHA_RESPONSE	76	-0.51081	-1.9492	2.07901e-05	0.000173251	8.38899e-05	1123	tags=51%, list=17%, signal=43%	TRIM5/SAMD9L/IRF9/CMTR1/IFIT2/PARP14/TRIM21/RIPK2/CMPK2/PLSCR1/IFIT3/TAP1/ADAR/CD47/TRAFD1/OAS1/IFIH1/DDX60/EIF2AK2/MOV10/OASL/PARP9/IFITM3/IFI44L/SAMD9/HELZ2/TXNIP/CD74/TDRD7/PROCR/HERC6/ISG15/IFITM2/MX1/IFI27/BST2/IFI44/RTP4/ISG20
HALLMARK_INTERFERON_GAMMA_RESPONSE	HALLMARK_INTERFERON_GAMMA_RESPONSE	115	-0.483273	-1.97526	2.76575e-06	4.60958e-05	2.23201e-05	1123	tags=38%, list=17%, signal=32%	RIPK2/CMPK2/PLSCR1/PLA2G4A/IFIT3/TAP1/MX2/ADAR/TRAFD1/IFIH1/DDX60/EIF2AK2/FAS/OASL/METTL7B/VAMP8/STAT1/IFITM3/CFH/IFI44L/PTPN6/HELZ2/IFIT1/OAS2/VAMP5/PTPN1/CFB/TNFAIP2/OAS3/TXNIP/PFKP/CD74/TDRD7/HERC6/ISG15/IFITM2/MX1/IFI27/BST2/VCAM1/ICAM1/IFI44/RTP4/ISG20
HALLMARK_ESTROGEN_RESPONSE_EARLY	HALLMARK_ESTROGEN_RESPONSE_EARLY	76	-0.549801	-2.09799	1.41461e-06	3.53652e-05	1.71242e-05	797	tags=41%, list=12%, signal=36%	FKBP4/STC2/AKAP1/TPBG/SCARB1/FLNB/PTGES/B4GALT1/TUBB2B/NCOR2/SNX24/MUC1/HSPB8/PODXL/FDFT1/CA12/FHL2/TPD52L1/PAPSS2/WFS1/DHCR7/PRSS23/ELOVL5/SLC7A5/SLC16A1/LAD1/ZNF185/FASN/DHRS3/IGFBP4/CLIC3

## Sheet: C2_CGP
ID	Description	setSize	enrichmentScore	NES	pvalue	p.adjust	qvalue	rank	leading_edge	core_enrichment
WONG_MITOCHONDRIA_GENE_MODULE	WONG_MITOCHONDRIA_GENE_MODULE	187	0.624388	2.6757	1e-10	3.42571e-08	2.70977e-08	1840	tags=76%, list=28%, signal=57%	SOD2/AUH/ATP6V1B1/GPX4/PCCB/GSR/ATP6V1D/ATP6V1E1/ATOX1/MCEE/CYP27A1/ATP6V1G1/AIFM1/ABCB6/PRDX5/HINT2/AK2/ATP6V1F/PCK2/ACAT1/ALDH6A1/UQCR11/FDXR/DECR1/NDUFS6/GSTO1/COX17/ATP6V1C1/COX7A2/CRYZ/ATP5F1C/TIMM10/MTHFD2/NDUFA1/LONP1/UQCRFS1/NDUFB2/NDUFB5/ATP5MF/UNG/ATP5PO/SFXN5/COX7A2L/ATP5ME/GSTZ1/COX7C/VDAC3/HSCB/NDUFB10/UQCRB/CRAT/ATP5MG/COQ3/SURF1/GLUD1/ATP5PD/UQCRQ/HAX1/MRPS17/ATP5PB/CPT1A/ATP5F1B/N…
APPEL_IMATINIB_RESPONSE	APPEL_IMATINIB_RESPONSE	23	0.855201	2.544	3.23497e-10	9.69684e-08	7.67029e-08	258	tags=74%, list=4%, signal=71%	CTSH/APOD/GNS/GM2A/ASAH1/HEXA/HEXB/CTSB/GUSB/LAMP1/FUCA1/APOE/CTSL/CTSA/CTSD/LAMP2/CTSZ
MOOTHA_MITOCHONDRIA	MOOTHA_MITOCHONDRIA	350	0.549654	2.51833	1e-10	3.42571e-08	2.70977e-08	1910	tags=67%, list=29%, signal=50%	SOD2/LGALS3/DNASE2/GPX4/PC/PCCB/CLN3/MTCH2/MAOB/ACADM/NME3/PCCA/HADHA/SNCA/NNT/CYP27A1/HADHB/AIFM1/HMGCL/BDH1/ACAA2/AK2/ACAD8/ENDOG/PCK2/ACAT1/UQCR11/FDXR/DECR1/SLC25A11/NDUFS6/PRDX3/HTRA2/COX17/UQCRC2/TIMM10B/TK2/TIMM22/ATP5MJ/COX7A2/ACADVL/ATP5F1C/TIMM10/MTHFD2/NDUFA1/LONP1/ETFDH/UQCRFS1/NDUFB2/NDUFB5/ATP5MF/ATP5PO/ACADS/SLC25A20/SARDH/ALDH2/ATP5ME/UQCRC1/SLC25A12/COX7C/VDAC3/PRKCD/UQCRB/PPOX/C…
MOOTHA_VOXPHOS	MOOTHA_VOXPHOS	72	0.673396	2.48894	1e-10	3.42571e-08	2.70977e-08	1833	tags=89%, list=28%, signal=65%	UQCR11/NDUFS6/UQCRC2/COX7A2/ATP5F1C/NDUFA1/UQCRFS1/NDUFB2/NDUFB5/ATP5MF/ATP5PO/COX7A2L/ATP5ME/UQCRC1/COX7C/UQCRB/ATP5MG/SURF1/ATP5PD/UQCRQ/ATP5PB/ATP5F1B/NDUFB1/ATP5F1E/NDUFA4/NDUFA7/COX6B1/NDUFB4/ATP5PF/NDUFA3/NDUFS4/CYC1/SDHC/NDUFS1/NDUFB6/SDHD/BCL2L1/UQCRH/NDUFB7/ATP5F1D/COX6A1/NDUFA9/NDUFA10/NDUFA13/NDUFA8/NDUFS5/NDUFA2/NDUFB8/NDUFA6/GATB/COX6C/NDUFS3/NDUFB3/COX5B/SDHB/COX11/CYCS/NDUFA5/SDHA/…
MOOTHA_HUMAN_MITODB_6_2002	MOOTHA_HUMAN_MITODB_6_2002	343	0.544025	2.48129	1e-10	3.42571e-08	2.70977e-08	1840	tags=66%, list=28%, signal=50%	SOD2/DNASE2/GPX4/PC/PCCB/CLN3/GSR/MTCH2/MAOB/ACADM/NME3/PCCA/HADHA/NNT/CYP27A1/HADHB/AIFM1/ABCB6/HMGCL/BDH1/ACAA2/AK2/ACAD8/ENDOG/PCK2/BLVRA/ACAT1/UQCR11/FDXR/DECR1/SLC25A11/NDUFS6/PRDX3/COX17/UQCRC2/TK2/TIMM22/COX7A2/ACADVL/ATP5F1C/TIMM10/MTHFD2/NDUFA1/LONP1/ETFDH/UQCRFS1/NDUFB2/NDUFB5/ATP5MF/ATP5PO/ACADS/SLC25A20/COX7A2L/SARDH/MCCC1/ALDH2/ATP5ME/UQCRC1/SLC25A12/COX7C/VDAC3/UQCRB/PPOX/CRAT/ATP5M…
RUTELLA_RESPONSE_TO_HGF_VS_CSF2RB_AND_IL4_UP	RUTELLA_RESPONSE_TO_HGF_VS_CSF2RB_AND_IL4_UP	219	0.510993	2.21868	1e-10	3.42571e-08	2.70977e-08	614	tags=28%, list=9%, signal=26%	GPNMB/CHI3L1/GNS/GM2A/CTBS/ASAH1/HEXB/FAH/CTSB/CTSK/SLC36A1/PTGDS/LAMP1/APOE/SCARB2/CTSL/VAT1/RNASET2/GGH/CTSD/STOM/LAMP2/GALC/NPC1/SOD2/CD63/LGALS3/PRKCB/MMP2/LTBP2/RSAD2/GLA/GSR/ACP3/OSBPL1A/HADHA/CYP27A1/SERPINE1/VWA5A/ANXA5/ARHGEF40/ATP6V1H/TCIRG1/ACAA2/ATP6V0A1/PCK2/ACAT1/TMBIM6/DECR1/ATP6V1C1/MAPRE2/FTH1/RAB13/SDR39U1/ACADVL/TCEAL9/CYP1B1/TMEM184C/ACO1/ITPK1/AKT3
WANG_RESPONSE_TO_GSK3_INHIBITOR_SB216763_UP	WANG_RESPONSE_TO_GSK3_INHIBITOR_SB216763_UP	148	0.508757	2.10926	2.67214e-08	5.33983e-06	4.22386e-06	640	tags=28%, list=10%, signal=26%	CTSH/GNS/GM2A/FRRS1/GAA/NAGLU/ASAH1/HEXB/CTSB/PRCP/LRMDA/LAMP1/SCARB2/P2RX4/SLC17A5/MANBA/GNPDA1/NPC1/ATG4C/PSAP/FIG4/IDS/DNASE2/PRKCB/OMA1/ATP6V1A/ANXA5/PIP4P2/PRKAR2B/SIDT2/CSTA/IFI30/KDM4A/BBS2/LDAF1/MTHFD2/SLC25A20/ZFAND1/ACSF2/ALDH2/NEU1
RUTELLA_RESPONSE_TO_CSF2RB_AND_IL4_DN	RUTELLA_RESPONSE_TO_CSF2RB_AND_IL4_DN	147	0.507109	2.09687	5.00484e-08	9.23201e-06	7.30261e-06	848	tags=33%, list=13%, signal=29%	GNS/CTBS/ASAH1/HEXB/FAH/CTSB/CTSK/SLC36A1/PTGDS/LAMP1/SCARB2/CTSL/RNASET2/CTSD/GALC/STK17B/SOD2/LGALS3/PRKCB/RSAD2/GLA/GSR/ACP3/OSBPL1A/HADHA/CYP27A1/VWA5A/ANXA5/ARHGEF40/TCIRG1/ACAA2/ATP6V0A1/PCK2/ACAT1/DECR1/MAPRE2/SDR39U1/ACADVL/HEBP2/ITPK1/PDXK/PLIN2/ZFAND5/CPM/SUN2/FDX1/SLC31A1/ANP32A
LEE_BMP2_TARGETS_UP	LEE_BMP2_TARGETS_UP	318	0.452428	2.05683	1e-10	3.42571e-08	2.70977e-08	569	tags=25%, list=9%, signal=24%	CTSO/NUPR1/CTSH/APOD/DPP4/GAA/NAGLU/CPQ/RGS3/HEXA/GLB1/NDRG2/PLAT/NAGA/CTSB/FUCA1/APOE/SCARB2/P2RX4/SLC17A5/HTRA1/MANBA/CTSA/VAT1/COL18A1/CTSD/STOM/GNG2/UAP1L1/DDAH2/GLMP/SMPDL3A/METTL7A/DAP/REPS2/H1-0/CKB/SSC5D/KANK2/ABHD14B/CTSF/COL6A2/CLN3/PHPT1/ANPEP/WLS/MFGE8/C11orf54/MCEE/CRY2/HSPA12B/DDB2/CYP27A1/LIX1L/COL6A1/VWA5A/DEPTOR/DCXR/MSRB3/MLPH/MME/BLVRB/ANK3/ACAD8/PCK2/ALDH6A1/GSTO1/ITGB5/CNDP2/…
NAKAJIMA_MAST_CELL	NAKAJIMA_MAST_CELL	20	0.714038	2.05618	0.000218665	0.00748207	0.0059184	564	tags=45%, list=9%, signal=41%	GPNMB/PLAT/VAT1/LGALS3/PEBP1/MAOB/VWA5A/CAPG/CYP1B1
NADLER_OBESITY_UP	NADLER_OBESITY_UP	38	0.613764	2.04024	0.000122789	0.00499065	0.00394766	693	tags=50%, list=11%, signal=45%	CTSB/CTSK/CTSA/CTSD/COL1A1/PSAP/LGALS3/CKB/CSTB/LGMN/MFGE8/CTSZ/CRYAB/CAPG/PITPNA/ATP6V1C1/IFI30/MIF/PLIN2
MOOTHA_FFA_OXYDATION	MOOTHA_FFA_OXYDATION	19	0.721235	2.03749	0.000197668	0.00719709	0.00569297	922	tags=68%, list=14%, signal=59%	ACADM/HADHA/HADHB/ACAA2/ACAT1/DECR1/ACADVL/ACADS/CRAT/HADH/ACSL1/CPT1A/CPT2
LIAN_NEUTROPHIL_GRANULE_CONSTITUENTS	LIAN_NEUTROPHIL_GRANULE_CONSTITUENTS	10	0.840196	1.99429	0.000204757	0.00722069	0.00571164	378	tags=80%, list=6%, signal=75%	CTSH/CTSB/GUSB/CTSC/SCARB2/CTSD/ITGB2/MAN2C1
LI_WILMS_TUMOR_VS_FETAL_KIDNEY_2_UP	LI_WILMS_TUMOR_VS_FETAL_KIDNEY_2_UP	11	0.791825	1.94412	0.00060852	0.0145923	0.0115427	28	tags=27%, list=0%, signal=27%	CRABP2/HMGA2/HEXB
RUTELLA_RESPONSE_TO_HGF_UP	RUTELLA_RESPONSE_TO_HGF_UP	238	0.437246	1.92575	5.75481e-08	9.85716e-06	7.79711e-06	614	tags=24%, list=9%, signal=22%	GPNMB/CHI3L1/GNS/GM2A/CTBS/ASAH1/HEXB/FAH/CTSB/CTSK/SLC36A1/PTGDS/LAMP1/APOE/SCARB2/CTSL/VAT1/GGH/CTSD/STOM/LAMP2/CLIC2/NPC1/SOD2/CD63/LGALS3/MMP2/LTBP2/PLPP1/GLA/GSR/OSBPL1A/CYP27A1/SERPINE1/VWA5A/ANXA5/HSPB1/ATP6V1H/TCIRG1/ACAA2/ATP6V0A1/NIBAN1/PCK2/ACAT1/TMBIM6/ATP6V1C1/FTH1/RAB13/RUNX1/CRYZ/TCEAL9/CYP1B1/TMEM184C/TNFAIP8/ACO1/AKT3
KANG_FLUOROURACIL_RESISTANCE_UP	KANG_FLUOROURACIL_RESISTANCE_UP	13	0.754405	1.91688	0.000543725	0.0133046	0.0105241	453	tags=31%, list=7%, signal=29%	GPNMB/DDB2/H3-3B/IGFBP2
BOQUEST_STEM_CELL_UP	BOQUEST_STEM_CELL_UP	122	0.470997	1.91259	8.29068e-06	0.000795242	0.000629044	464	tags=25%, list=7%, signal=24%	GPNMB/FAP/APOD/CRABP2/CTSK/DCLK1/PTGDS/APOE/HTRA1/COL1A1/FBLN1/GSN/COL1A2/MMP2/HNMT/LTBP2/COL6A2/ANPEP/LUM/SGCD/GPC4/PCOLCE/COL6A1/COL6A3/CRYAB/PDGFD/SERPINE2/MME/NIBAN1/PDGFRA/PDLIM3
VERHAAK_AML_WITH_NPM1_MUTATED_UP	VERHAAK_AML_WITH_NPM1_MUTATED_UP	70	0.51373	1.9072	6.28501e-05	0.00335574	0.00265442	755	tags=31%, list=12%, signal=28%	GNS/CPVL/LGALS3BP/CTSL/CTSD/SMPDL3A/SOD2/SCPEP1/MMP2/HNMT/LMNA/S100A6/PDGFD/PRKAR2B/TCIRG1/IFI30/RUNX1/CYP1B1/SERPINB2/PRKCD/ACSL1/QPRT
LIU_VAV3_PROSTATE_CARCINOGENESIS_UP	LIU_VAV3_PROSTATE_CARCINOGENESIS_UP	37	0.570463	1.88409	0.000746341	0.0165715	0.0131082	491	tags=32%, list=7%, signal=30%	GPNMB/APOD/PLAT/CTSK/FABP3/FBLN1/FN1/LGALS3/LTBP2/ITGB2/MME/WFDC2
DEMAGALHAES_AGING_UP	DEMAGALHAES_AGING_UP	35	0.566577	1.86007	0.000892865	0.0175856	0.0139104	347	tags=29%, list=5%, signal=27%	GPNMB/APOD/GNS/DCLK1/VAT1/LGALS3/NPC2/IL33/S100A6/ANXA5
TONKS_TARGETS_OF_RUNX1_RUNX1T1_FUSION_ERYTHROCYTE_UP	TONKS_TARGETS_OF_RUNX1_RUNX1T1_FUSION_ERYTHROCYTE_UP	67	0.504944	1.85968	0.000313267	0.00939017	0.00742772	755	tags=30%, list=12%, signal=27%	GPNMB/NUPR1/PLAT/P2RX4/CTSL/FABP3/ECM1/VAT1/COL1A2/TPK1/DNASE2/KLF2/IFI16/HSPB1/DENND5A/ARMCX2/UCHL1/CPM/ACSL1/QPRT
HOSHIDA_LIVER_CANCER_SUBCLASS_S3	HOSHIDA_LIVER_CANCER_SUBCLASS_S3	143	0.44945	1.85099	1.10057e-05	0.000952437	0.000753388	1129	tags=41%, list=17%, signal=34%	CTSO/ARSA/FAH/COL18A1/GGH/SOD2/ASS1/PNPLA4/CSTB/CYP3A7/PCCB/SELENBP1/MAOB/ACADM/SOD1/ATOX1/PCCA/CYP27A1/MME/BDH1/BLVRB/ACAA2/ACY1/PCK2/ALDH6A1/TMBIM6/DECR1/BTD/GSTO1/ACADVL/PLCG2/LONP1/ACADS/ACO1/ALDH2/BPHL/GSTZ1/UQCRB/MYO1E/QDPR/SMARCA2/HADH/CBR1/ACSL1/DCAF8/PCK1/ADK/ATP5PF/ALDH4A1/BLOC1S1/CPS1/ATP5F1D/PGM1/PIK3R1/FOXO1/ACOX2/ALDH7A1/MAPRE3
PASINI_SUZ12_TARGETS_UP	PASINI_SUZ12_TARGETS_UP	35	0.562668	1.84724	0.000957724	0.0182272	0.0144179	604	tags=34%, list=9%, signal=31%	GM2A/HTRA1/MANBA/FABP3/ASS1/KLF2/ACAA2/PCK2/ALDH6A1/RPP25/SLC25A20/PURA
FLECHNER_BIOPSY_KIDNEY_TRANSPLANT_REJECTED_VS_OK_DN	FLECHNER_BIOPSY_KIDNEY_TRANSPLANT_REJECTED_VS_OK_DN	354	0.401629	1.84516	1.74045e-08	3.79418e-06	3.00124e-06	944	tags=29%, list=14%, signal=26%	ALB/DPP4/FAH/FUCA1/HTRA1/CTSL/VAT1/GGH/SMPDL3A/METTL7A/DAP/ASS1/AUH/HNMT/GLOD4/AKR1A1/LAMTOR5/PEBP1/PC/ATP6V1A/ANPEP/PEPD/SELENBP1/SERPINI1/MAOB/ACADM/ACOT13/ACP3/SOD1/PCCA/NNT/HADHB/AIFM1/CRYAB/HMGCL/MME/VDAC1/HSPB1/ENPEP/ACAA2/ANK3/RRAGA/ACY1/PCK2/ACAT1/ALDH6A1/CBR4/TMBIM6/ADH5/IGFBP2/PRDX3/UQCRC2/ESD/ALDH9A1/ECH1/HIBCH/CRYZ/ASPA/ACOT2/AKR1C3/UQCRFS1/NDUFB5/ENOSF1/AKR7A2/ATP5PO/ACO1/ALDH2/BPHL/…
JAATINEN_HEMATOPOIETIC_STEM_CELL_DN	JAATINEN_HEMATOPOIETIC_STEM_CELL_DN	54	0.518526	1.8341	0.000674587	0.0158441	0.0125328	564	tags=33%, list=9%, signal=31%	CHI3L1/HBD/CTSH/KCTD12/SGSH/CTSB/CPVL/PSAP/LGALS3/KLF2/SELENBP1/ITGB2/SNCA/BLVRB/CSTA/IFI30/BPGM/CYP1B1
VALK_AML_CLUSTER_5	VALK_AML_CLUSTER_5	11	0.746692	1.83331	0.00342595	0.0403874	0.0319468	172	tags=36%, list=3%, signal=35%	GNS/SMPDL3A/PSAP/HNMT
POMEROY_MEDULLOBLASTOMA_PROGNOSIS_UP	POMEROY_MEDULLOBLASTOMA_PROGNOSIS_UP	27	0.588248	1.83268	0.00414463	0.0453827	0.0358982	750	tags=33%, list=11%, signal=30%	APOD/IDUA/GAP43/COL6A2/TMSB4X/ECH1/ACADVL/DVL3/ACSL1
TAKEDA_TARGETS_OF_NUP98_HOXA9_FUSION_8D_DN	TAKEDA_TARGETS_OF_NUP98_HOXA9_FUSION_8D_DN	58	0.509674	1.82812	0.000774155	0.0168005	0.0132894	626	tags=26%, list=10%, signal=24%	GPNMB/CHI3L1/NDRG2/CTSB/HTRA1/LGMN/KLF2/MMP14/PYROXD2/CORO2A/NIBAN1/SLC26A11/SNX21/ALDH2/ARHGAP18
SHETH_LIVER_CANCER_VS_TXNIP_LOSS_PAM4	SHETH_LIVER_CANCER_VS_TXNIP_LOSS_PAM4	115	0.455388	1.826	0.000108206	0.0047178	0.00373183	792	tags=33%, list=12%, signal=30%	EPDR1/NDRG2/GALM/LAMP2/GALC/TMEM63A/TGFB3/MTCH2/CUTC/HIBADH/PCCA/RBBP9/DCXR/CRYAB/SERPINE2/ENPEP/ABCB10/BLMH/TPRKB/ACAD8/ACAT1/ALDH6A1/GSTO1/ALDH9A1/PBLD/PARK7/SRR/DPYD/SARDH/SUCLG2/GLO1/QDPR/SIRT3/GPX1/ACSL1/COQ8A/NDUFB9/EPHX2
MCCABE_HOXC6_TARGETS_CANCER_UP	MCCABE_HOXC6_TARGETS_CANCER_UP	13	0.717049	1.82196	0.00207981	0.0296868	0.0234826	517	tags=31%, list=8%, signal=28%	SLC36A1/MSRA/PDGFRA/RUNX1
WIELAND_UP_BY_HBV_INFECTION	WIELAND_UP_BY_HBV_INFECTION	50	0.523999	1.82062	0.00106498	0.0197971	0.0156597	324	tags=22%, list=5%, signal=21%	GPNMB/GM2A/TPP1/CTSB/CTSC/RNASET2/SOD2/LGALS3/IFI16/PRC1/PPT1
LEIN_CHOROID_PLEXUS_MARKERS	LEIN_CHOROID_PLEXUS_MARKERS	36	0.553777	1.81507	0.00431444	0.0466037	0.036864	526	tags=36%, list=8%, signal=33%	CPQ/CTSC/LGALS3BP/RNASET2/GGH/RBP1/LUM/PCOLCE/ACAA2/ACAD8/ITGB5/WFDC2/SLC26A11
LEE_AGING_NEOCORTEX_UP	LEE_AGING_NEOCORTEX_UP	42	0.529185	1.80564	0.00220158	0.0305483	0.024164	409	tags=21%, list=6%, signal=20%	DNAH8/APOD/LGALS3BP/CTSD/STOM/PSAT1/CTSZ/CRYAB/RRAGA
KOBAYASHI_EGFR_SIGNALING_24HR_UP	KOBAYASHI_EGFR_SIGNALING_24HR_UP	53	0.513299	1.79977	0.00151857	0.0242769	0.0192033	750	tags=40%, list=11%, signal=35%	GPNMB/NUPR1/CTSH/TPP1/METTL7A/ASS1/GSN/VPS13C/ANXA4/SELENBP1/DEPTOR/BDH2/NIBAN1/ALDH6A1/ABHD4/FTH1/DPYD/CYP1B1/NEBL/CBLB/ACSL1
PARK_APL_PATHOGENESIS_DN	PARK_APL_PATHOGENESIS_DN	25	0.585815	1.79938	0.00396534	0.0445775	0.0352612	776	tags=32%, list=12%, signal=28%	GPNMB/ASAH1/VAT1/CTSD/IFI30/NEU1/SERPINB2/PRKCA
SESTO_RESPONSE_TO_UV_C7	SESTO_RESPONSE_TO_UV_C7	48	0.514598	1.77164	0.00158357	0.0249829	0.0197617	827	tags=42%, list=13%, signal=37%	CRABP2/TPP1/PRCP/CTSC/ASS1/GSN/AKR1A1/PLCD1/AARS1/PCK2/BLVRA/ESD/HMGB1/YARS1/CBR1/RSU1/ACSL1/ADK/EPHX2/CIRBP
BERENJENO_TRANSFORMED_BY_RHOA_DN	BERENJENO_TRANSFORMED_BY_RHOA_DN	254	0.397815	1.76853	3.10733e-06	0.000354827	0.000280672	906	tags=27%, list=14%, signal=24%	GNS/GAA/CPQ/TPP1/DPP7/ARSA/PLAT/NAGA/P2RX4/CTSA/COL1A1/LAMP2/GLMP/GNPDA1/DAP/GSN/FN1/PSAP/LIPA/COL1A2/S100A13/NPC2/GLOD4/ANXA4/COL6A2/MMP14/ATP6V1A/WLS/ACADM/RRAGC/NME3/LUM/OSBPL1A/PLCD1/MCEE/GPC4/PCOLCE/FKBP7/COL6A3/LAMTOR2/NAGK/SERPINE2/ATP6V0D1/ANK3/ATP6V0A1/PCK2/PDGFRA/DECR1/ECH1/CYP1B1/IL17RA/MROH1/SARDH/CCDC90B/BPHL/GSTZ1/SMARCA2/MGST3/GSTM3/DCAF8/CPT1A/PDGFRB/PDCD4/COQ9/GAMT/FKBP9/SDHC/RAB…
ALONSO_METASTASIS_EMT_UP	ALONSO_METASTASIS_EMT_UP	23	0.592018	1.7611	0.00464863	0.0482572	0.0381719	855	tags=39%, list=13%, signal=34%	CTSB/CD63/MMP2/LUM/RRAGA/ITGAV/PRKCA/SDCBP/PFN1
LEE_AGING_CEREBELLUM_UP	LEE_AGING_CEREBELLUM_UP	39	0.527597	1.75717	0.00235034	0.0313118	0.0247679	590	tags=28%, list=9%, signal=26%	CTSH/HEXB/LGALS3BP/APOE/CTSD/LGALS3/CTSZ/CDK4/ITGB5/ACADVL/CAPN2
TAKEDA_TARGETS_OF_NUP98_HOXA9_FUSION_10D_DN	TAKEDA_TARGETS_OF_NUP98_HOXA9_FUSION_10D_DN	42	0.507653	1.73217	0.00457364	0.0481035	0.0380503	376	tags=24%, list=6%, signal=23%	GPNMB/CHI3L1/CTSB/FUCA1/APOE/FABP3/LGMN/KLF2/PYROXD2/CORO2A
RUIZ_TNC_TARGETS_UP	RUIZ_TNC_TARGETS_UP	81	0.453476	1.72756	0.00111956	0.0203387	0.0160881	502	tags=23%, list=8%, signal=22%	KCTD12/TPP1/CTSC/APOE/CTSA/COL18A1/METTL7A/GSN/PSAP/COL1A2/AUH/HNMT/PLPP1/ANXA4/SELENBP1/BDH2/SIDT2/PDGFRA/ARRB1
GRAESSMANN_RESPONSE_TO_MC_AND_DOXORUBICIN_UP	GRAESSMANN_RESPONSE_TO_MC_AND_DOXORUBICIN_UP	295	0.380166	1.70851	5.07065e-06	0.000528671	0.000418184	926	tags=27%, list=14%, signal=24%	GNS/KCTD12/TPP1/DPP7/HEXB/FAH/CTSB/GUSB/PRCP/LGALS3BP/GALM/FUCA1/IDUA/COL18A1/MAN2B1/STK17B/ASS1/GSN/S100A13/NPC2/CSTB/TGFB3/PHGDH/SH3BGRL3/AK1/ATP6V1D/ATOX1/MCEE/ENDOD1/DCXR/SNCG/CORO2A/SIDT2/ATP6V0D1/ABCB10/CAPG/THYN1/SESN2/LACTB/ACAD8/ENDOG/FDXR/PKP1/C11orf68/PCYOX1/IFI30/ABHD4/SRR/ETFDH/DOP1B/PCTP/ATP13A2/NAT9/CCS/ALDH2/GSTZ1/DCAF1/TOR3A/SEPHS2/STX3/PRKCD/CRAT/GLUD1/IMPACT/ARVCF/MTFR1L/TKFC/N…
ROSS_AML_WITH_MLL_FUSIONS	ROSS_AML_WITH_MLL_FUSIONS	39	0.51198	1.70516	0.00411925	0.0453118	0.0358421	568	tags=26%, list=9%, signal=24%	TPP1/HEXB/GUSB/CTSL/SCPEP1/SPG21/ANXA5/CAPG/AK2/AKR7A2
SMIRNOV_CIRCULATING_ENDOTHELIOCYTES_IN_CANCER_UP	SMIRNOV_CIRCULATING_ENDOTHELIOCYTES_IN_CANCER_UP	71	0.460606	1.70416	0.00186807	0.0279977	0.0221464	750	tags=28%, list=11%, signal=25%	CHI3L1/GM2A/RGS3/SGSH/CTSB/CTSL/CKB/HNMT/ANPEP/CYP27A1/MAPK7/MECP2/HPSE/BLVRA/RAB13/CYP1B1/YARS1/SERPINB2/PLIN2/ACSL1
MIKKELSEN_ES_ICP_WITH_H3K4ME3	MIKKELSEN_ES_ICP_WITH_H3K4ME3	223	0.390884	1.69976	1.55865e-05	0.00116801	0.000923908	895	tags=25%, list=14%, signal=22%	CTSO/FRRS1/CPQ/TPP1/DPP7/PLAT/HSPB6/PRCP/GALM/COL1A1/GNG2/TMEM256/TIMM21/GAP43/TLR3/LIPA/GPR143/S100A13/SFXN3/SH3BGRL/ABHD14B/AK1/SERPINI1/ACP3/RBBP9/SERPINE1/DGLUCY/GALE/FKBP7/VWA5A/MLPH/PYROXD2/ANK3/RIN1/ACY1/SMUG1/APOBEC3F/WFDC2/RAB13/ECH1/PBLD/BPGM/ARHGAP18/PLIN2/FIS1/APOOL/DYNLT3/QPRT/TKFC/SYNJ2/CLIC1/KLHL5/TOMM40L/MPI/LRP1
BROWN_MYELOID_CELL_DEVELOPMENT_UP	BROWN_MYELOID_CELL_DEVELOPMENT_UP	72	0.458141	1.69333	0.00388097	0.044074	0.034863	558	tags=28%, list=9%, signal=26%	GNS/HEXB/SCARB2/STOM/NPC1/GSN/IL4I1/ANXA4/ANTXR2/ANPEP/ATP6V1B2/ATP6V1E1/ITGB2/S100A6/S100A11/ANXA5/CAPG/CNDP2/CSTA/DOP1B
ZHONG_SECRETOME_OF_LUNG_CANCER_AND_MACROPHAGE	ZHONG_SECRETOME_OF_LUNG_CANCER_AND_MACROPHAGE	55	0.47681	1.68811	0.00453571	0.0481035	0.0380503	194	tags=20%, list=3%, signal=20%	CTSH/CTSB/LGALS3BP/CTSA/COL18A1/CTSD/PSAT1/FN1/NPC2/AKR1A1/PEBP1
YAO_TEMPORAL_RESPONSE_TO_PROGESTERONE_CLUSTER_13	YAO_TEMPORAL_RESPONSE_TO_PROGESTERONE_CLUSTER_13	138	0.399419	1.64148	0.000955375	0.0182272	0.0144179	1723	tags=49%, list=26%, signal=37%	PSAT1/DAP/LAMTOR5/GPX4/PC/PCCB/GSR/S100A6/UQCR11/UQCRC2/ESD/CUTA/ECH1/ATP5MJ/PAFAH1B3/PARK7/NDUFB5/POLD3/ATP5PO/MICOS13/ACYP2/ATP5MK/UQCRB/ARMCX2/GSTM3/TXNDC17/ATP5F1E/ATP5PF/MRPL27/NDUFA3/TKT/LSM8/LSM3/COX6A1/NDUFA9/NDUFA13/MRPL23/ETFB/NDUFA2/DBI/NDUFB8/HNRNPH2/PPP1R7/H2AZ1/MRPL28/CHMP2A/MRPL18/MRPL45/PSMG4/VPS29/SNRPE/COX5B/MIEN1/EIF4EBP1/DAP3/PSME2/HDDC2/NDUFB11/ILVBL/MRPL11/FKBP3/GUK1/PPIH/MR…
ZHONG_SECRETOME_OF_LUNG_CANCER_AND_FIBROBLAST	ZHONG_SECRETOME_OF_LUNG_CANCER_AND_FIBROBLAST	106	0.41025	1.62884	0.00221049	0.0305483	0.024164	597	tags=20%, list=9%, signal=18%	CTSB/LGALS3BP/FUCA1/ECM1/COL18A1/CTSD/COL1A1/FN1/NPC2/GLOD4/PEBP1/ANXA4/GSR/LMNA/CTSZ/CAPG/GSTO1/PARK7/HMGB1/NUCB1/DNPEP
STEIN_ESRRA_TARGETS_UP	STEIN_ESRRA_TARGETS_UP	260	0.363897	1.62473	7.71229e-05	0.00382662	0.00302689	1277	tags=37%, list=19%, signal=31%	GM2A/NDRG2/CTSC/CTSL/RNASET2/UAP1L1/COA1/GMCL1/METTL7A/SOD2/CKB/AK1/ISOC2/ACADM/OSBPL1A/NNT/AIFM1/BDH2/INPP1/TCIRG1/ACAA2/ACY1/ENDOG/ACAT1/FDXR/DECR1/UQCRC2/FAHD2A/ATP5MJ/ATP5F1C/ETFDH/UQCRFS1/NDUFB5/TMEM184C/ATP5PO/PCTP/SLC25A20/NUCB1/MPC1/UQCRC1/SLC25A12/SULT1A2/VDAC3/SEC14L2/UQCRB/ATP5MG/COQ3/MGST3/RGP1/CPT1A/SUCLG1/VDAC2/FDX1/SAMM50/IMMT/ATP5PF/SLC31A1/COQ9/SIRT5/NDUFS4/ACO2/IFT27/NDUFS1/ECI2…
TARTE_PLASMA_CELL_VS_PLASMABLAST_UP	TARTE_PLASMA_CELL_VS_PLASMABLAST_UP	155	0.390277	1.62254	0.000451767	0.0122677	0.00970389	411	tags=18%, list=6%, signal=17%	GPNMB/HBD/CRABP2/GAA/HEXA/SGSH/PTGDS/FUCA1/IDUA/APOE/CTSL/FABP3/COL1A1/PSAP/TGFB3/LTBP2/LGMN/SMPDL3B/AK1/SNCA/GMPR/PCOLCE/CRYAB/FTL/PRKAR2B/MME/HSPB1/MAPKAPK2
YAGI_AML_WITH_11Q23_REARRANGED	YAGI_AML_WITH_11Q23_REARRANGED	178	0.380642	1.62238	0.000329449	0.00963438	0.00762089	1311	tags=29%, list=20%, signal=24%	ALB/DPP4/HMGA2/SLC36A1/DDAH2/IDS/PRKCB/CLN5/SMPDL3B/LAMTOR5/COL6A2/ANPEP/ATP6V1E1/LUM/GMPR/AP1S2/ADA/ANXA5/CAPG/AK2/ADH5/NDUFS6/CSTA/LDAF1/PLCG2/NDUFA1/ITGAV/DOP1B/GCLC/NPRL3/ATP5PD/CPM/EIF4EBP2/OSTF1/LCP1/ATM/DDT/BLOC1S1/SLC25A13/UBE2N/AKR1B1/KXD1/SNX17/GLUL/PPP1R7/QKI/NDUFS3/PREP/IDH3A/EXOG/NFIX/NDUFB3
MARKEY_RB1_ACUTE_LOF_DN	MARKEY_RB1_ACUTE_LOF_DN	108	0.404745	1.61173	0.00278171	0.0351383	0.0277948	357	tags=19%, list=5%, signal=19%	NUPR1/CTSH/APOD/CRABP2/NDRG2/CTSB/LGALS3BP/ACP2/STOM/SMPDL3A/SOD2/LGMN/ANXA4/ATP6V1B2/CTSZ/ITGB2/RBBP9/GPC4/IFI16/FKBP7/PRDX5
DANG_REGULATED_BY_MYC_DN	DANG_REGULATED_BY_MYC_DN	167	0.383036	1.61152	0.000713009	0.016151	0.0127756	787	tags=25%, list=12%, signal=23%	ALB/GM2A/GAA/CTBS/CTSB/LAMP1/COL1A1/LAMP2/MAN2B1/CDKN2B/SCPEP1/FN1/COL1A2/SFXN3/NPC2/CSTB/RSAD2/ANXA4/SNCA/TMSB4X/DDB2/SERPINE1/COL6A3/CRYAB/FTL/HSPB1/H3-3B/NIBAN1/PDGFRA/ALDH9A1/FTH1/NUCB1/ILK/NPRL3/RRM2B/IMPACT/GLYR1/PLS3/ACSL1/ARVCF/SDCBP/LIMS1
SWEET_LUNG_CANCER_KRAS_UP	SWEET_LUNG_CANCER_KRAS_UP	269	0.35574	1.58581	0.000222713	0.00748207	0.0059184	562	tags=18%, list=9%, signal=17%	CHI3L1/CTSH/GNS/HEXA/CTSB/CTSK/CTSC/FUCA1/CTSA/RNASET2/COL18A1/CTSD/PSAT1/DAP/CD63/PSAP/LGALS3/PHLDA1/NPC2/CSTB/PGLS/ANXA4/WLS/ARL8B/AK1/HIBADH/CTSZ/ATOX1/ITGB2/OSBPL1A/NNT/SERPINE1/SPG21/PRDX5/NAGK/SERPINE2/ATP6V0D1/ANK3/ATP6V0A1/RPL37/PCYOX1/APEX1/CNDP2/ATP6V1C1/IFI30/PAFAH1B3/ATP5F1C/TCEAL9/CYB5R1
MIKKELSEN_NPC_ICP_WITH_H3K4ME3	MIKKELSEN_NPC_ICP_WITH_H3K4ME3	172	0.370653	1.5707	0.00145815	0.0238846	0.018893	895	tags=24%, list=14%, signal=22%	CTSO/FRRS1/KCTD12/TPP1/DPP7/PLAT/HSPB6/PRCP/COL1A1/GNG2/TMEM256/TIMM21/GAP43/LIPA/SFXN3/TGFB3/SH3BGRL/AK1/SERPINI1/RBBP9/DGLUCY/GALE/FKBP7/ACY1/SMUG1/APOBEC3F/RAB13/ECH1/BPGM/ARHGAP18/PLIN2/FIS1/APOOL/DYNLT3/GSTM2/TKFC/SYNJ2/CLIC1/KLHL5/TOMM40L/MPI/LRP1
MULLIGHAN_MLL_SIGNATURE_2_UP	MULLIGHAN_MLL_SIGNATURE_2_UP	229	0.357516	1.56341	0.000492096	0.0125834	0.00995357	929	tags=23%, list=14%, signal=21%	GNS/GAA/CTBS/TPP1/HEXB/NAGA/SLC36A1/LAMP1/SLC17A5/CTSL/CTSA/LAMP2/SLC27A3/SCPEP1/CLN3/ISOC2/ATP6V1D/ITGB2/OSBPL1A/S100A6/PPT1/SPG21/AP1S2/THTPA/ARHGEF40/CAPG/MAPKAPK2/AK2/PITPNA/TK2/CSTA/AKR7A2/IL17RA/TMEM126B/ARHGAP1/UQCRC1/SMPD1/TOLLIP/EML2/SEPHS2/PRKCD/GLYR1/EIF4EBP2/FADD/DNPH1/PTMS/NKIRAS2/RBKS/SLC31A1/LCP1/DDT/DMAC2/BLOC1S1
SMID_BREAST_CANCER_BASAL_DN	SMID_BREAST_CANCER_BASAL_DN	223	0.357111	1.5529	0.000371734	0.0106121	0.0083943	943	tags=25%, list=14%, signal=22%	ALB/APOD/ASAH1/PLAT/FAH/SGSH/DCLK1/ECM1/ISYNA1/FBLN1/REPS2/RAB27B/PNPLA4/HNMT/SH3BGRL/IL33/AMDHD2/SELENBP1/SERPINI1/NME3/CRY2/DGLUCY/DEPTOR/DCXR/AGR2/PDGFD/MLPH/SNCG/HSPB1/BLVRB/BLVRA/FDXR/TK2/PBLD/ASPA/GSTZ1/SEC14L2/IRS1/CRAT/NEBL/QDPR/GSTM3/COL14A1/PCK1/EPHX2/TKFC/SPHK2/PDCD4/OLFML3/GAMT/IFT140/DLG3/CAMK2B/ALDH4A1/BMPR1B
PICCALUGA_ANGIOIMMUNOBLASTIC_LYMPHOMA_UP	PICCALUGA_ANGIOIMMUNOBLASTIC_LYMPHOMA_UP	117	0.383356	1.54015	0.00473462	0.048728	0.0385444	361	tags=19%, list=6%, signal=18%	GPNMB/CHI3L1/KCTD12/DCLK1/CTSC/PTGDS/FUCA1/APOE/CTSL/COL1A1/CD63/FN1/COL1A2/HNMT/IL33/WLS/ATOX1/LUM/CYP27A1/PCOLCE/COL6A1/NAGK
MOOTHA_PGC	MOOTHA_PGC	307	0.341142	1.53644	0.000150629	0.00573348	0.00453524	1726	tags=45%, list=26%, signal=34%	HBD/NDRG2/FABP3/SOD2/PHLDA1/S100A13/PGLS/GPX4/CTSF/MTCH2/AK1/ATP6V1D/ACADM/ACOT13/OSBPL1A/PCOLCE/HADHB/IFI16/AIFM1/LMBRD1/TRIAP1/TCIRG1/MAPKAPK2/SLC25A11/GSTO1/PRDX3/TIMM10B/ATP5MJ/NIPSNAP2/COX7A2/ATP5F1C/MTHFD2/LONP1/NDUFB5/UNG/ATP5PO/ACADS/SLC25A20/ITPK1/UQCRC1/COX7C/SMPD1/VDAC3/ACYP2/PDXK/UQCRB/CRAT/ATP5MG/ZFAND5/MRPS17/ATP5F1A/PCK1/ARVCF/CPT1A/SUCLG1/FDX1/PDGFRB/SLC31A1/CYC1/ACO2/DDT/NDUFB6/T…
YAO_TEMPORAL_RESPONSE_TO_PROGESTERONE_CLUSTER_17	YAO_TEMPORAL_RESPONSE_TO_PROGESTERONE_CLUSTER_17	153	0.364068	1.51146	0.0028471	0.0351926	0.0278377	1552	tags=37%, list=24%, signal=29%	TPP1/FUCA1/ABRACL/CKB/PLPP1/PC/LMNA/C11orf54/SLC39A9/CMBL/CDK4/LAMTOR1/C8orf82/FKBP1A/MAPKAPK2/NDUFS6/ALDH9A1/BPGM/CYB5R1/CAPN2/BAG1/VDAC3/UQCRQ/NDUFB9/SAMM50/TCEA1/DDT/NDUFB6/NDUFA11/TIMM13/NDUFB7/DPP3/MRPS22/ARL3/MRPS11/MRPL2/MRPL34/PHB2/NDUFS3/LSM7/MRPL18/COQ7/MTIF2/LSM4/MRPS34/MRPL16/YJU2/SDHB/MRPS15/NDUFV2/ADSL/MRPS14/CMPK1/DOHH/MRPL58/UBL4A
HOSHIDA_LIVER_CANCER_SUBCLASS_S1	HOSHIDA_LIVER_CANCER_SUBCLASS_S1	149	0.363882	1.50769	0.00397814	0.0445775	0.0352612	614	tags=19%, list=9%, signal=18%	GPNMB/CRABP2/GNS/ASAH1/HEXA/CTSC/LGALS3BP/COL1A2/S100A13/NPC2/LTBP2/LGMN/ANXA4/COL6A2/ATP6V1B2/LUM/ITGB2/TMSB4X/IFI16/COL6A1/S100A11/ANXA5/ATP6V1F/BLVRA/IFI30/MTHFD2/CYP1B1/POLD3/AKT3
IVANOVA_HEMATOPOIESIS_MATURE_CELL	IVANOVA_HEMATOPOIESIS_MATURE_CELL	136	0.3677	1.50648	0.00376692	0.0434282	0.0343521	872	tags=23%, list=13%, signal=20%	CTSH/CTSB/LAMP1/COL1A1/LAMP2/STK17B/INTS6L/LGMN/GPX4/IL33/PC/ATP6V1E1/ITGB2/SNCA/ENDOD1/ABCB6/PRC1/ATP6V0A1/BPGM/MTHFD2/ETFRF1/NAT9/UBLCP1/PITHD1/PPOX/MGST3/ACSL1/SDCBP/LIMS1/TCEA1/NAAA
LI_INDUCED_T_TO_NATURAL_KILLER_UP	LI_INDUCED_T_TO_NATURAL_KILLER_UP	133	0.365293	1.48885	0.00445994	0.0479593	0.0379363	858	tags=23%, list=13%, signal=21%	ASAH1/LGALS3BP/ARSB/CTSL/CDKN2A/GNG2/UAP1L1/CDKN2B/CD63/LGALS3/SNX18/S100A13/CSTB/SH3BGRL3/LMNA/ENDOD1/S100A6/DCXR/FTL/S100A11/SERPINE2/CAPG/IFI30/PLCG2/CAPN2/MYO1E/SIRT3/PTMS/OSTF1/KCTD10/GBP2
FULCHER_INFLAMMATORY_RESPONSE_LECTIN_VS_LPS_DN	FULCHER_INFLAMMATORY_RESPONSE_LECTIN_VS_LPS_DN	221	0.340824	1.48213	0.00146016	0.0238846	0.018893	435	tags=16%, list=7%, signal=15%	GPNMB/NUPR1/GNS/KCTD12/CTSK/PRCP/CTSC/LGALS3BP/FUCA1/SCARB2/PLA2G15/RNASET2/CTSD/STOM/DDAH2/METTL7A/SNX18/DNASE2/HNMT/LGMN/RSAD2/KLF2/LACC1/WLS/DOCK11/C9orf64/IFI16/ADA/ARMCX1/BLVRB/CEMIP/AK2/SLC35F6/MACROH2A1/BLVRA
DELYS_THYROID_CANCER_UP	DELYS_THYROID_CANCER_UP	219	0.334779	1.45358	0.00333892	0.0398345	0.0315095	564	tags=17%, list=9%, signal=16%	CHI3L1/FAP/CTSH/CRABP2/DPP4/HMGA2/RGS3/CTSB/KLHL2/CTSC/APOE/ECM1/CTSA/CTSD/COL1A1/FN1/LGALS3/S100A13/NPC2/MAP3K6/PC/MFGE8/ATP6V1B2/PLCD1/DDB2/GALE/ENDOD1/S100A11/AGR2/ACAA2/CAPG/ACY1/ITGB5/IFI30/RUNX1/DPYD/CYP1B1
ACEVEDO_LIVER_CANCER_DN	ACEVEDO_LIVER_CANCER_DN	259	0.317637	1.41479	0.00381148	0.0435235	0.0344275	815	tags=23%, list=12%, signal=21%	NDRG2/CTSB/LAMP1/FUCA1/ACP2/CYGB/MAN2B2/TMEM256/PHLDA1/PHGDH/KLF2/CTSF/ANPEP/PEPD/ATP6V1B2/SOD1/HADHA/PCOLCE/SERPINE1/COL6A1/CMBL/LHPP/HMGCL/MLPH/MSRA/SIDT2/H3-3B/ENDOG/ACAT1/TMBIM6/DECR1/SLC25A11/PCYOX1/MAPRE2/ALDH9A1/ACADVL/HEBP2/LONP1/SFXN5/ACADS/NUCB1/HDHD2/ALDH2/MPC1/RND3/TOLLIP/PDXK/TOR3A/PLIN2/GLUD1/HADH/ATP5F1A/DCAF8/MTFR1L/PTMS/EPHX2/SHFL/TKFC/PGM2
PATIL_LIVER_CANCER	PATIL_LIVER_CANCER	366	-0.290697	-1.36419	0.00279253	0.0351383	0.0277948	1221	tags=26%, list=19%, signal=23%	CLPTM1/KIF23/PRIM2/TMPO/ENAH/LRRC42/NDRG3/UCK2/FKBP11/WNK1/CANX/LOXL2/NDRG1/PLP2/LBR/POLD1/BCAP31/CCT5/RB1CC1/NF2/AACS/RAB3GAP2/TYSND1/CD47/TXNRD1/TRMT61A/MAP1B/DCK/POFUT1/FADS1/RER1/HMGA1/CCT4/GCLM/RAB11A/SLC39A10/TIMP1/SPATS2/RTN3/HMGN2/CEP97/RCN2/PTPN14/PCNA/UCHL5/ANXA2/KIAA1522/NLRP2/MAVS/KDELR3/MTDH/LAMA4/TMEM98/FEN1/FAM83H/PYGO2/PTPRF/BTN2A1/FABP5/MCM3/MBOAT7/BSG/COL4A1/CDKN2AIPNL/PODXL/SHA…
FORTSCHEGGER_PHF8_TARGETS_DN	FORTSCHEGGER_PHF8_TARGETS_DN	419	-0.287154	-1.37265	0.00245277	0.031966	0.0252854	897	tags=20%, list=14%, signal=18%	ZC3HAV1/EHD1/FBN1/LSS/ABI2/CTSS/VAPA/INF2/EGLN1/MMGT1/ANKRD13A/YRDC/CCDC9B/KIF3C/CEMIP2/RAP1GDS1/IFIH1/PPP1R12A/HMGN2/SLC30A1/CUL4B/NRBP2/GLRX/FLNB/CTNNAL1/OASL/PPP2R1B/CDV3/PPP1R18/PTGES/VAMP8/ERGIC1/FRMD6/NUFIP2/MTDH/ITGB8/MAP7D1/LAMB3/RTL8C/PHLDB2/DIAPH3/GATAD2A/TGM1/SAMD9/CXADR/MUC1/AQP1/MICALL2/CPEB4/IFIT1/DPAGT1/AXL/CAV1/PIAS3/CD59/LPCAT1/AMMECR1/TMEM263/MYLK/SLC9A6/PRSS23/PROCR/LAMB2/RFTN1…
NUYTTEN_NIPP1_TARGETS_DN	NUYTTEN_NIPP1_TARGETS_DN	461	-0.286251	-1.38621	0.00104691	0.0196133	0.0155143	1789	tags=36%, list=27%, signal=28%	SMS/ATP11B/ANTXR1/RAB4A/FAF2/ANKRD17/NCOA6/DIPK2A/TFPI2/CCDC47/TAB3/KTN1/PDCL/FAM120A/PSMD12/PDZD8/LAMC1/ATPAF1/IL6ST/CAST/RCN1/DIMT1/GPR107/ERC1/LRP10/POLR2L/PHLDA2/MAFF/TLE5/DCP1A/OSBPL2/CUX1/SEC61A1/MYL6/ZMPSTE24/SLC35B2/AHNAK/EXPH5/BORCS7/DNAJA1/SHB/TUBB6/SURF4/LIMCH1/FUBP1/MAP2K4/RPS6KA4/PPP1CB/DCTPP1/AP2B1/ARL1/SEC62/SPINT1/PABPC1/TMPO/IPO5/RGS10/NSF/KIAA2013/HPRT1/TGOLN2/MCFD2/GIPC1/EMC9/G…
GRAESSMANN_APOPTOSIS_BY_SERUM_DEPRIVATION_UP	GRAESSMANN_APOPTOSIS_BY_SERUM_DEPRIVATION_UP	260	-0.311362	-1.41119	0.0032002	0.0389547	0.0308135	1610	tags=40%, list=25%, signal=32%	SENP1/HSPA8/RRP12/TRIP4/PRDX4/DIMT1/AATF/TMEM168/PHLDA2/TRIM5/RPL35/FNDC3A/MAX/IRF9/HEATR1/ARAP2/PLEC/USP13/DNAJC3/IFIT2/SURF4/EFNB2/RABL3/PARP14/HNRNPA1/SFXN2/TRIM21/AP2B1/GPAA1/PES1/WDR75/POLR3D/TMPO/PPP1R10/EXOSC1/TAP2/CMPK2/YIPF4/PLSCR1/HNRNPAB/PLP2/CEBPB/IFIT3/EBNA1BP2/SP100/ADAR/ALG13/SYNJ2BP/TRAFD1/TBC1D1/ZFP36L1/FBN1/CCT4/SLC2A3/VAPA/HLA-E/OAS1/UTP11/IFIH1/NIFK/OSMR/CCN2/PTPN14/TMEM167A/D…
CAIRO_HEPATOBLASTOMA_CLASSES_UP	CAIRO_HEPATOBLASTOMA_CLASSES_UP	467	-0.292552	-1.41759	0.000498993	0.0125956	0.00996327	2038	tags=38%, list=31%, signal=28%	SNTB1/TBRG4/CKAP5/CRELD1/AP1G2/DNMT3A/DNAJC9/HSPD1/RPL14/POLR3E/RPS16/RPL24/RPL4/PNO1/RFC1/EIF3F/HNRNPC/RANBP1/HSP90AB1/ESF1/DAZAP1/RPL6/MAN1B1/TSR1/RAB4A/UTP18/PUS7/SULT1C2/WDR3/SMARCB1/EIF3L/CCDC47/GCN1/NOL7/CDKAL1/NAT10/EIF3H/DDX56/RABGGTB/RFC2/RFC4/EIF3M/EIF3B/CSNK2B/MRTO4/NCLN/RPLP0/EIF4B/PRDX4/EIF5B/DDX27/AATF/DNAJC7/DARS1/UTP6/RPL19/AK4/EIF3E/SUPT4H1/OSBPL2/EEF1B2/HEATR1/DDX18/KARS1/QARS1/…
BERENJENO_TRANSFORMED_BY_RHOA_UP	BERENJENO_TRANSFORMED_BY_RHOA_UP	361	-0.303885	-1.42981	0.000791379	0.0168005	0.0132894	1887	tags=39%, list=29%, signal=29%	ETF1/AIMP2/PSMD13/RANBP1/PSMD11/PNPT1/ESF1/FTSJ3/TNC/ACSL5/ERRFI1/PSMC2/EIF2S1/ORC1/TSR1/UTP18/DIPK2A/NASP/RABGGTB/RFC4/EIF3B/MRTO4/USP14/BCAT1/RRP12/POLR1E/EIF3J/ATP1B3/AK4/SNRPA1/STMN1/WDR43/PUM3/DDX18/RFC5/SMC4/TYRO3/IFIT2/SLC2A1/TUBB6/UTP4/FHL1/CHD1/EFNB2/CACYBP/DCTPP1/HAT1/MCM5/CDKN1A/LIN7C/EI24/TOM1L1/DIAPH1/KIF23/PRIM2/IPO7/TMPO/IPO5/HPRT1/PHF5A/UCK2/RFC3/ABCF2/VRK1/PPA1/PLSCR1/PON2/BOP1/P…
LINDGREN_BLADDER_CANCER_CLUSTER_1_DN	LINDGREN_BLADDER_CANCER_CLUSTER_1_DN	182	-0.32756	-1.43039	0.00389645	0.044074	0.034863	1294	tags=32%, list=20%, signal=26%	AP1B1/MCM5/PDXDC1/CCNE1/KIF23/TMPO/ENAH/RGS10/ITSN2/C2CD2L/UCK2/RFC3/ABCF2/LOXL2/POP7/HMGCS1/RACGAP1/AMOTL2/CA2/TOMM34/CCNB1/RAI14/TIMP2/CERS2/MGAT1/FBLN2/CTPS1/TAGLN2/ACOT7/HIP1/WDHD1/LAMA4/P4HB/EBP/TRIM11/DAG1/ERBB2/SLC44A2/SLFN11/RELL1/CCN1/COL4A2/KPNA2/MYLK/NECTIN2/MINK1/KIF11/MCM6/FILIP1L/DAB2/CCNB2/TFRC/SUSD6/NRP2/JPT1/SYNGR2/CDK1/GRK5
MARTINEZ_RESPONSE_TO_TRABECTEDIN_DN	MARTINEZ_RESPONSE_TO_TRABECTEDIN_DN	188	-0.327861	-1.43324	0.00405076	0.0447767	0.0354188	1943	tags=39%, list=30%, signal=28%	SRPK2/FYN/MED17/PHF6/THRAP3/EPS8/SON/SEC16A/ZNF281/DNAJA2/PSMC2/RSPRY1/NCOA6/PEX1/RABGGTB/ATF1/HSPA8/EIF4B/EPB41/TRIP4/ARPC5L/GAPVD1/FNDC3A/CDC27/SLC2A1/RAB2A/FRYL/RCOR1/PRIM2/IPO7/TMPO/LRRC42/UCK2/GOPC/CDC23/SUPV3L1/PANX1/RAB6A/ARFGAP1/LBR/GCC2/SRSF9/RAD23B/TXNRD1/DCK/RBM14/SNIP1/CCT4/RBM17/PSME3/ZDHHC5/SQSTM1/SERBP1/CCN2/PCNA/LUZP1/GLRX/SRRM2/DDX20/PPP2R1B/SLC4A1AP/DDX21/CDH11/BAG2/ANLN/CORO1C/…
WONG_ADULT_TISSUE_STEM_MODULE	WONG_ADULT_TISSUE_STEM_MODULE	291	-0.315508	-1.45372	0.0012058	0.0210756	0.016671	765	tags=24%, list=12%, signal=22%	ALDOC/IFIH1/MYADM/ABCC1/LPIN1/CCN2/MAGED1/RAI14/FLNB/CRIP1/TAGLN3/PLXDC2/LRRFIP1/PPP1R18/FBLN2/FRMD6/IFITM3/KDELR3/CACNA2D1/ITSN1/TMEM98/PHLDB2/ADARB1/PPP1R9A/BASP1/COL4A1/MEDAG/HSPB8/BAG3/RAB11FIP5/PBXIP1/MARCKS/ENG/CAV1/MAP7/GPRC5B/MPZL1/CADM1/SPON1/CCN1/CD59/POSTN/COL4A2/TPD52L1/LTBP1/NAV1/MYLK/PRSS23/VLDLR/ELOVL5/ARHGEF5/PROCR/FSTL1/ISG15/MPRIP/SYNPO/CNN2/ROBO1/DAB2/VCAM1/CAVIN2/ICAM1/SCD/IL1…
MATSUDA_NATURAL_KILLER_DIFFERENTIATION	MATSUDA_NATURAL_KILLER_DIFFERENTIATION	225	-0.327674	-1.46054	0.00161395	0.0251316	0.0198793	817	tags=22%, list=12%, signal=20%	CCT7/UPF1/FKBP4/VCP/GGT5/MYADM/NOP2/GPAT4/DAGLB/PDLIM4/TUBB2B/UFD1/HIP1/MAGI1/MCM2/ITSN1/FEN1/GRAMD2B/PTPRF/CXADR/MCM3/CDH1/ENG/RELL1/PVR/DSG2/TSC22D3/CADM1/DSP/SPON1/POSTN/DDX49/ACLY/PRSS23/TF/NCAPD2/FSTL1/IFITM2/KIF11/PTPRJ/RECK/TIMELESS/CSRP1/SCD/JCHAIN/PKP2/TFRC/DHRS3/IGFBP4/EFEMP1
CHARAFE_BREAST_CANCER_LUMINAL_VS_MESENCHYMAL_DN	CHARAFE_BREAST_CANCER_LUMINAL_VS_MESENCHYMAL_DN	281	-0.319999	-1.46824	0.00093481	0.018078	0.0142999	1200	tags=31%, list=18%, signal=26%	IPO5/CHST3/MCFD2/SLC16A7/TAP2/TGFBI/IKBIP/ARHGAP21/LOXL2/PLP2/TFPI/ACTG1/CEP170/AHNAK2/DNAJB4/ITPRIP/CCDC50/MAP1B/TWSG1/TBC1D1/FBN1/DMD/POGLUT3/TMEM245/KIF3C/TIMP1/OSMR/CUL4B/FOSL2/FAS/LUZP1/MALT1/SPDL1/RAI14/VIM/CTNNAL1/PROS1/TIMP2/ANXA2/SPATS2L/PPP1R18/SPTBN1/GLS/CAVIN1/CDH11/BAG2/GFPT2/MAP7D1/ITSN1/PHLDB2/ANLN/CORO1C/BASP1/SGTB/COL4A1/CAV2/EGFR/AXL/ENG/CAV1/CD99/GPRC5B/PYGL/TGFBR2/RBMS3/EPHA2/…
LU_EZH2_TARGETS_DN	LU_EZH2_TARGETS_DN	206	-0.333231	-1.4686	0.00452311	0.0481035	0.0380503	1265	tags=27%, list=19%, signal=23%	P3H2/ASCC3/PICALM/EXT2/CCNE1/CREB1/ENAH/HPRT1/DDX52/TAP2/SLC39A11/TMX3/DCP2/SACM1L/KPNA3/ATP11C/CTNNA1/VKORC1/SLC35E1/SFT2D2/ADGRG6/ASPH/RTN3/CCN2/MAGED1/GLRX/PALLD/RRP1B/MGAT2/WDHD1/GRAMD2B/ANLN/IRS2/CXADR/RAPH1/COL4A1/CDKN2AIPNL/EGFR/AXL/TGFBR2/DSG2/KPNA2/PAPSS2/MCL1/MYLK/RFTN1/TMEM154/RAB11FIP1/FSTL1/RECK/CACHD1/RAB5IF/HEG1/RAB11FIP2/ASRGL1/ALPP
BAELDE_DIABETIC_NEPHROPATHY_DN	BAELDE_DIABETIC_NEPHROPATHY_DN	298	-0.318245	-1.47405	0.000687149	0.0158441	0.0125328	1104	tags=27%, list=17%, signal=23%	KLHL9/PLSCR1/CANX/NDRG1/HSPA2/ACTG1/SACM1L/TAP1/SP100/FAM98A/MYH9/RAD23B/AKAP11/UGP2/CD47/HSP90B1/GNE/PLXNB2/CTNNA1/ZC3HAV1/SLC2A3/HMCES/F3/YBX3/OAS1/TIMP1/TOMM34/OSMR/NEK7/CCN2/PTPN14/FOSL2/PALLD/RAI14/FNBP1/VIM/PEX14/CDV3/STAT1/DUSP14/HIRA/MTDH/ATXN10/MGAT5/TSPAN3/CXADR/DAG1/IFIT1/OAS2/PODXL/PPFIA4/AXL/AGRN/TSC22D3/BCAM/CCN1/POSTN/NFASC/MCL1/MYLK/NECTIN2/ACSL3/MXRA7/SDC4/ISG15/MCM6/KANK1/SYNPO/…
SHEDDEN_LUNG_CANCER_POOR_SURVIVAL_A6	SHEDDEN_LUNG_CANCER_POOR_SURVIVAL_A6	250	-0.328752	-1.48648	0.000980274	0.0185094	0.0146411	1602	tags=30%, list=24%, signal=24%	NRAS/EIF5B/DARS1/SZRD1/AK4/SNRPA1/STMN1/WDR43/BPNT2/CDC27/STRN4/PPFIA1/AP2S1/DNAJA1/SLC2A1/PPAT/GLMN/ADRM1/HAT1/AP2B1/MCM5/CCNE1/KIF23/PRIM2/IPO5/RFC3/RIPK2/RASAL2/GOLT1B/CCT5/RACGAP1/DCK/TWSG1/NOLC1/HMGA1/PSME3/TCP1/FKBP4/STC2/CCNB1/SAR1A/PCNA/SMC2/TTF2/ANKLE2/SHCBP1/ACOT7/ERO1A/WDHD1/PAICS/KCTD5/PVR/PYGL/DSP/CEP43/KPNA2/MCM4/PFKP/NCAPD2/SLC7A5/SLC16A1/KIF11/MCM6/MOB1A/SLC16A3/PAWR/ZWILCH/IL1RAP…
JINESH_BLEBBISHIELD_VS_LIVE_CONTROL_DN	JINESH_BLEBBISHIELD_VS_LIVE_CONTROL_DN	164	-0.346057	-1.49799	0.00455415	0.0481035	0.0380503	1080	tags=30%, list=16%, signal=26%	PON2/PLP2/DCP2/IFIT3/MX2/PDPN/SHTN1/NLRP7/DTX3L/OAS1/NSA2/TIMP1/CCNB1/PSTPIP2/KYNU/OASL/ANXA2/PTGES/TAGLN2/IFITM3/CTNNB1/CFH/NUS1/C3/TSPAN3/IFI44L/SAMD9/IFIT1/OAS2/PODXL/CA12/PYGL/TGFBR2/CFB/TXNIP/ATP1B1/LGALS8/CD74/LCN2/IFITM2/F11R/MX1/ANXA8/IFI27/SSR2/IFI44/TAGLN/S100A8/RARRES1
MUELLER_PLURINET	MUELLER_PLURINET	198	-0.342667	-1.50528	0.00210978	0.0299365	0.02368	1971	tags=39%, list=30%, signal=28%	SYNCRIP/HSPD1/STIP1/TOE1/AIMP2/FBP1/PSMD11/ZNF281/HSP90AB1/DAZAP1/VASP/ORC1/WDR33/RFC2/RFC4/SNRPA/HSPA8/AATF/MBD2/PNN/RFC5/POLR1C/EXOSC8/EXOSC3/NOC2L/EWSR1/FUBP1/ELAC2/DCTPP1/NUP153/MCM5/DIAPH1/CCNE1/MYBBP1A/TMPO/NLE1/HPRT1/RFC3/PLSCR1/HNRNPAB/POLD1/SNRPC/HSPA2/POP7/BRIX1/PPAN/COIL/ERCC5/RBM14/ZNF593/NOLC1/POLR1D/HMGA1/POP1/PSME3/SP1/CCNB1/NUP50/EPPK1/PCNA/STRBP/ANXA2/VAMP8/EXOSC7/GEMIN7/MCM2/FEN…
ZWANG_CLASS_1_TRANSIENTLY_INDUCED_BY_EGF	ZWANG_CLASS_1_TRANSIENTLY_INDUCED_BY_EGF	210	-0.343162	-1.5109	0.00121286	0.0210756	0.016671	1775	tags=40%, list=27%, signal=30%	PARP12/LAMA3/DIPK2A/MAP2K3/ACTBL2/ACOX3/SULF1/IL6ST/ATF1/ZFP36L2/PTX3/MBLAC2/AFDN/KLHL21/PHLDA2/CNN3/OSBPL2/ARAP2/MARS2/ITGB1/CDK17/MEF2D/SHB/CCNT1/PPAT/CHD1/AKAP13/EFNB2/PARP14/SEPTIN10/TPM4/EHD4/WDR75/WTAP/RAB6A/ARHGAP21/LRRC8A/CCT6A/ARL13B/JUND/AMOTL2/EHD1/ANKRD13A/TRIM16/TOMM34/TBC1D2/PIP5K1A/NEK7/KCTD9/TPBG/PALLD/SLC38A2/FAM83G/ATL1/CDV3/LRRFIP1/SDE2/MAGI1/URGCP/ITGB8/LAMB3/GRAMD2B/IRS2/KIAA…
CHARAFE_BREAST_CANCER_LUMINAL_VS_BASAL_DN	CHARAFE_BREAST_CANCER_LUMINAL_VS_BASAL_DN	286	-0.332082	-1.52746	0.000269146	0.00848443	0.00671127	1213	tags=30%, list=19%, signal=26%	MYL12A/NXN/TMEM30A/CHST3/MYO1B/ARHGEF28/SLC16A7/TAP2/TGFBI/KPNA1/PLSCR1/LOXL2/PLA2G4A/NUDT15/IFIT3/SP100/OGFRL1/DNAJB4/BMP1/TWSG1/TBC1D1/DMD/ATP1A1/F3/YBX3/TMEM245/HLA-E/TRMT6/CCDC9B/OSMR/NUP50/FAS/LUZP1/ABCD3/RETSAT/ANXA2/SPATS2L/SPTBN1/YBX1/FGF2/CAVIN1/FRMD6/ITGB8/LAMB3/PHLDB2/C3/CORO1C/IRS2/SAMD9/COL4A1/YAP1/CAV2/EGFR/MBP/FDFT1/AXL/CAV1/ANXA3/TGFBR2/RBMS3/DSG2/MPZL1/CFB/CD59/EPHA2/COL4A2/SEL1L…
IBRAHIM_NRF1_UP	IBRAHIM_NRF1_UP	351	-0.326246	-1.52987	0.000107101	0.0047178	0.00373183	1852	tags=40%, list=28%, signal=31%	LMAN1/MPHOSPH10/ESF1/SSR1/CLIP1/PRKCI/SMS/STAM/TSR1/GRB2/FAF2/WDR3/HYOU1/TMED5/HSPA5/CCDC47/KTN1/EIF3H/TMTC3/AHCYL2/HSPA8/MACO1/USP14/FKBP14/RCN1/DNAJC7/RAB14/TMEM168/PDAP1/GAPVD1/EIF3J/TUBB3/RAB35/SEC24C/HNRNPH1/BPNT2/SEC61A1/KARS1/WDR36/GTPBP4/EXOSC3/PPFIA1/TYRO3/CCDC43/FXR2/DNAJA1/SLC2A1/EIF4E/KCMF1/FXR1/SURF4/IMPDH1/FUBP1/ELAC2/CACYBP/LYAR/HNRNPA1/EIF2S2/CALU/CTTN/PES1/CRELD2/KANSL3/CLNS1A/IT…
BENPORATH_ES_1	BENPORATH_ES_1	184	-0.349821	-1.53009	0.00144507	0.0238846	0.018893	1215	tags=28%, list=19%, signal=24%	PRIM2/GLDC/TMPO/RFC3/G3BP1/BOP1/HNRNPAB/EXOSC5/NUDT15/BRIX1/MCM7/UGP2/DDIAS/NOLC1/NOP16/HMGA1/MGST1/SLC39A10/TMX1/SERBP1/CCNB1/ZNF398/RRP15/PPP2R1B/FGF2/DDX21/TUBB2B/WDHD1/PAICS/MCM2/FEN1/CXADR/FABP5/MCM3/MYO19/ERBB2/PODXL/MAP7/GPRC5B/DSG2/KPNA2/MCM4/LGALS8/ACTN3/RAB3B/SLC16A1/MCM6/RRAS2/CACHD1/ROBO1/CDK1/EPCAM
BHAT_ESR1_TARGETS_VIA_AKT1_UP	BHAT_ESR1_TARGETS_VIA_AKT1_UP	114	-0.37585	-1.54644	0.00461972	0.0481656	0.0380995	1372	tags=35%, list=21%, signal=28%	SLC2A1/SHB/PTRH2/SLX9/AP1B1/MYBBP1A/NIP7/WDR46/NOL6/GNL2/MCM7/TRMT61A/NOLC1/ZFP36L1/POP1/FKBP4/STC2/TPBG/SCARB1/FLNB/POLR1B/PTGES/B4GALT1/TUBB2B/NCOR2/ADARB1/SNX24/GATAD2A/HSPB8/PODXL/CA12/FHL2/TPD52L1/WFS1/CDC42EP1/HPDL/SLC7A5/ZNF185/DHRS3/IGFBP4
SENESE_HDAC1_TARGETS_UP	SENESE_HDAC1_TARGETS_UP	253	-0.343367	-1.55574	0.000336501	0.00972205	0.00769024	1598	tags=37%, list=24%, signal=29%	DLG1/PTX3/DIMT1/NSMAF/SZRD1/KLHL21/MTMR1/DESI2/WDR6/MAFF/MAX/RAB35/SEC61A1/CD55/CDC27/NFYA/PLEC/SNX19/GPCPD1/DPY19L1/SNAP23/G3BP2/GTF2I/ZFR/CAPRIN1/PRIM2/TMPO/SCYL2/LSM12/HACD2/KPNA4/RAB6A/POLDIP3/PSME4/DNAJB14/TFPI/DCP2/MEAK7/CEP170/TNFRSF10B/OGFRL1/SLC39A8/ITPRIP/MLKL/CTNNA1/RBM14/HMGA1/MGST1/USP10/YRDC/CA2/TMX1/SQSTM1/ASPH/OSMR/PIP5K1A/FAS/GLRX/KYNU/TMOD3/CDV3/PIK3C2A/PDLIM4/EIF4G1/SLC7A1/LAMB…
BIDUS_METASTASIS_UP	BIDUS_METASTASIS_UP	127	-0.375342	-1.56181	0.00277581	0.0351383	0.0277948	1858	tags=36%, list=28%, signal=26%	TLK2/CDYL/ADNP/SMS/TSR1/CCDC47/RABGGTB/RFC4/C5orf22/NRAS/UBQLN2/WAC/RFC5/SMC4/USP13/EIF4E/SFPQ/SEC24B/RCOR1/NUP153/NDRG3/G3BP1/CDC23/SRSF9/RACGAP1/KHDRBS1/YTHDF1/GET1/CCNB1/TTF2/HUWE1/YBX1/DDX21/TMEM33/WDHD1/MTDH/FEN1/LARP4/MARCKS/RRM1/DSP/KIF11/CCNB2/TFRC/CDK1/PLOD2
CHICAS_RB1_TARGETS_CONFLUENT	CHICAS_RB1_TARGETS_CONFLUENT	299	-0.337375	-1.56191	0.000246479	0.00798725	0.006318	918	tags=29%, list=14%, signal=26%	MAP1B/GPC1/GAS6/ANO1/EHD1/FBN1/PDLIM7/DTX3L/HMGA1/NOTCH2/ANKRD13A/POGLUT3/CCN4/ZYX/RAP1GDS1/ADGRG6/CDH6/EPHB2/DDX60/PALLD/VIM/PARP9/TIMP2/ANXA2/SPATS2L/SPTBN1/AS3MT/CAVIN1/IFITM3/ACOT7/TUBB2B/SHROOM2/SLC7A1/LAMA4/SH3BP4/MGARP/RTL8C/DIAPH3/CORO1C/CAV2/AXL/CAV1/TPM2/CD99/ACTN4/GPRC5B/TENM4/TGFBR2/CADM1/FHL2/POSTN/S100A10/MCM4/MYLK/STEAP3/ITGA5/PRSS23/RAB3B/SDC4/GALNT10/SLC7A5/IFITM2/MPRIP/KIF11/MCM…
WALLACE_PROSTATE_CANCER_RACE_UP	WALLACE_PROSTATE_CANCER_RACE_UP	95	-0.395172	-1.57865	0.00469852	0.0485649	0.0384153	1032	tags=37%, list=16%, signal=31%	IFIT3/CELF2/TAP1/AHNAK2/MX2/SERPINB9/FBN1/CTSS/CCN4/HLA-E/DDX60/GLRX/PEX14/STAT1/IFITM3/CTNNB1/IFI44L/IRS2/IFIT1/OAS2/HSPB8/GPRC5B/NFASC/HERC6/MXRA7/ISG15/SLC7A5/IFITM2/MX1/IFI27/SEPTIN6/JCHAIN/IFI44/ISG20/CEBPD
ZHOU_INFLAMMATORY_RESPONSE_FIMA_UP	ZHOU_INFLAMMATORY_RESPONSE_FIMA_UP	128	-0.378672	-1.58017	0.00171537	0.0262003	0.0207247	992	tags=27%, list=15%, signal=23%	RAB3GAP2/WNT5A/RAPGEF2/EHD1/LSS/CTNNA2/YRDC/CLINT1/AKAP1/REL/UBE2G2/DYNC1I1/ATP2B2/B4GALT1/SORBS2/GEMIN7/ITGB8/RAPH1/EGFR/MARCKS/PTPN1/TNFAIP2/SPON1/POSTN/DDX49/LDLR/SDC4/KANK1/ANGPTL4/TPD52/ICAM1/WNK4/IL18/EFEMP1
RICKMAN_TUMOR_DIFFERENTIATED_WELL_VS_POORLY_DN	RICKMAN_TUMOR_DIFFERENTIATED_WELL_VS_POORLY_DN	195	-0.361205	-1.58207	0.000713931	0.016151	0.0127756	1693	tags=42%, list=26%, signal=32%	PSMD12/TWF1/GOLGA5/VAMP3/SAR1B/FKBP14/UBE2A/NT5E/MICALL1/PNPLA6/CASP4/PTGS1/AHNAK/MTRF1L/ZDHHC3/SLC27A4/SLC2A1/SFN/TUBB6/FBLIM1/RAB8A/IMPDH1/CDKN1A/TPM4/REEP5/USP15/GIPC1/GSKIP/GOLT1B/MEAK7/AHNAK2/OSBPL10/BMP1/ITPRIP/TEX2/PDPN/LRRC59/MAP4/ZC3HAV1/NUMB/EHD1/ANKRD13A/ZDHHC5/CDC37/STON2/NUP50/EPPK1/SAR1A/LUZP1/WDR83OS/LRRFIP1/LDHA/CAVIN1/FRMD6/DUSP14/ATL3/ERO1A/KDELR3/MAP7D1/CORO1C/FABP5/LRRC8E/CPEB…
CONCANNON_APOPTOSIS_BY_EPOXOMICIN_UP	CONCANNON_APOPTOSIS_BY_EPOXOMICIN_UP	134	-0.375762	-1.58237	0.0022166	0.0305483	0.024164	1062	tags=28%, list=16%, signal=24%	CEBPB/TNFRSF10B/DNAJB4/STX6/MAP1B/DNAJB2/CEP170B/JMJD6/ALDH1A2/GCLM/TMF1/ZYX/SQSTM1/DYNC1I1/FAS/PALLD/CYP4F3/ANXA2/DTNA/GLS/UFD1/SLC7A1/MBOAT7/CLTB/TGFBR2/FLNC/SEL1L3/LGALS8/SLC7A5/MAP2/FILIP1L/SLC16A3/ZNF185/HEG1/MEST/DHRS3/EPCAM/DOK1
KIM_WT1_TARGETS_12HR_DN	KIM_WT1_TARGETS_12HR_DN	128	-0.382899	-1.59781	0.00121143	0.0210756	0.016671	1219	tags=33%, list=19%, signal=27%	APBB2/MYBBP1A/TMPO/AIMP1/PLSCR1/HNRNPAB/YTHDF2/NF2/CTNNA1/RBM14/NOLC1/NOP16/ZFP36L1/VMP1/MAGOH/ASPH/CCN2/ZC3H15/CDV3/GLS/MANF/FEN1/FAM3C/CORO1C/CLCC1/EGFR/ARFRP1/RAP2C/TGFBR2/HERPUD1/CCN1/MCL1/NSDHL/RFTN1/SFSWAP/MOB1A/EZR/IL18/JPT1/SYNGR2/GPRC5A/PLOD2
ZHOU_INFLAMMATORY_RESPONSE_LIVE_UP	ZHOU_INFLAMMATORY_RESPONSE_LIVE_UP	143	-0.380426	-1.60455	0.000473414	0.0124752	0.00986804	992	tags=31%, list=15%, signal=27%	RAB3GAP2/WNT5A/RAPGEF2/ITPRIP/MAP1B/GPC1/EHD1/LSS/VAPB/F3/YRDC/SQSTM1/AKAP1/REL/STON2/DYNC1I1/PALLD/ATP2B2/ANKLE2/B4GALT1/NCOR2/GEMIN7/ITGB8/BASP1/CPEB4/RAPH1/COL4A1/ST3GAL1/MARCKS/RAP2C/PTPN1/TNFAIP2/SPON1/ATP1B1/LDLR/SDC4/ACSL4/KANK1/TPD52/ICAM1/GRAMD1A/WNK4/IL18/RARRES1
SMID_BREAST_CANCER_LUMINAL_B_DN	SMID_BREAST_CANCER_LUMINAL_B_DN	172	-0.373189	-1.60762	0.000449624	0.0122677	0.00970389	1101	tags=35%, list=17%, signal=30%	CD7/NDRG1/PLA2G4A/TFPI/LBR/MEAK7/TAP1/DNAJB4/PDPN/MAP1B/PLCH1/DMD/SLC2A3/YBX3/ADGRG6/CCN2/FAS/KYNU/PROS1/YBX1/FBLN2/BAG2/LAMB3/C3/GRAMD2B/FABP5/AQP1/CAV2/EGFR/CAV1/ANXA3/CCN1/COL4A2/PAPSS2/LTBP1/MYLK/SEL1L3/PFKP/ACAP1/SLPI/LCN2/PGRMC1/SLC16A1/CYBA/LAD1/RRAS2/ANXA8/ANGPTL4/ITGA6/HBB/VCAM1/ICAM1/JCHAIN/TAGLN/EFEMP1/S100A8/ALDH1A3/ISG20/RARRES1/CLIC3/SLC34A2
PASINI_SUZ12_TARGETS_DN	PASINI_SUZ12_TARGETS_DN	197	-0.366293	-1.60762	0.000224649	0.00748207	0.0059184	968	tags=31%, list=15%, signal=27%	BMP1/LIMD1/STX6/CD151/AMOTL2/SERPINB9/PDLIM7/MYO1C/F3/CCN4/MLLT11/ZYX/MYADM/RTN3/RCN2/FOSL2/PALLD/VIM/TIMP2/ANXA2/LRRFIP1/PPP1R18/CAVIN1/DUSP14/ELOVL1/PHLDB2/CORO1C/IRS2/CXADR/CAV2/AXL/MARCKS/BAZ1A/CAV1/TPM2/ANXA3/DSP/CCN1/S100A10/FLNC/PRSS23/SAMD4A/DBN1/DCBLD2/ACSL4/FILIP1L/RRAS2/UBE2J1/CNN2/PAWR/CSRP1/FLRT3/SCD/PKP2/RDH10/TAGLN/IGFBP4/EFEMP1/TPM1/GPRC5A/PLOD2
KIM_WT1_TARGETS_UP	KIM_WT1_TARGETS_UP	103	-0.397887	-1.6094	0.00225044	0.0306565	0.0242496	1584	tags=42%, list=24%, signal=32%	PTX3/MTMR1/PHLDA2/MAFF/ARAP2/CDK17/SFN/SHB/RCOR1/SYDE1/CHST3/SRSF6/ACTG1/HMGCS1/ZFP36L1/HMGA1/F3/CA2/ZYX/FOSL2/TPBG/RAI14/GLS/PDLIM4/SLC7A1/GFPT2/LAMB3/KCTD5/ST3GAL1/MBP/BAZ1A/DAPK3/CCN1/FHL2/EPHA2/FLNC/ATP1B1/SLPI/SDC4/BAIAP2/PLEKHG3/RRAS2/IL1RAP
HAN_SATB1_TARGETS_UP	HAN_SATB1_TARGETS_UP	228	-0.361484	-1.61214	0.000129289	0.00516724	0.00408734	1032	tags=32%, list=16%, signal=28%	IFIT3/TAP1/WNT5A/DNAJB4/MX2/RANGAP1/HMGCS1/TRMT61A/SHTN1/ALG13/PLXNB2/LSS/SLC2A3/F3/YIPF6/MLLT11/OAS1/CEMIP2/ALDOC/SGPL1/ADGRG6/AUP1/ASPH/CDH6/OSMR/SLC30A1/NUP50/GLRX/DNAJB12/WDR83OS/DDX10/RRP15/SPTBN1/RABAC1/CTNNB1/TTC38/ADARB1/ATXN10/PDE4D/GRAMD2B/PTPRF/BASP1/CXADR/CDH1/MBP/CA12/ENG/OAS3/APOL2/PAPSS2/LTBP1/SLPI/LGALS8/VLDLR/LAMB2/RAB11FIP1/BCHE/FSTL1/BNIP3/TMEM132A/SLC16A1/SLC33A1/MX1/SEPTIN6/B…
VERHAAK_AML_WITH_NPM1_MUTATED_DN	VERHAAK_AML_WITH_NPM1_MUTATED_DN	93	-0.403903	-1.61235	0.0042673	0.0463031	0.0366262	624	tags=27%, list=10%, signal=25%	HSPG2/FLNB/SPTBN1/CAVIN1/ARHGEF17/SH3BP4/IFI44L/CAV1/JUP/SPON1/VLDLR/MXRA7/LCN2/MX1/ACSL4/ANXA8/MSLN/EZR/ITGA6/ROBO1/MEST/IFI44/DHRS3/CD200/ISG20
ZWANG_CLASS_3_TRANSIENTLY_INDUCED_BY_EGF	ZWANG_CLASS_3_TRANSIENTLY_INDUCED_BY_EGF	84	-0.411543	-1.61912	0.0028422	0.0351926	0.0278377	1161	tags=33%, list=18%, signal=28%	TJP2/PANX1/NDRG1/RAPGEF2/ITPRIP/TXNRD1/ZFP36L1/VMP1/TACSTD2/CEMIP2/MYADM/FOSL2/PROS1/FRMD6/DUSP14/SH3BP4/PHLDB2/MBP/NUMBL/EPHA2/MCL1/MPRIP/EZR/IL1RAP/CAVIN2/TFRC/NCEH1/CEBPD
THUM_SYSTOLIC_HEART_FAILURE_DN	THUM_SYSTOLIC_HEART_FAILURE_DN	95	-0.406258	-1.62293	0.00225914	0.0306565	0.0242496	1202	tags=29%, list=18%, signal=24%	PLEKHA5/PPP1R10/USP15/ZNF579/UBE3C/CDC42EP2/RBM6/FAM98A/RAPGEF2/PAAF1/HSP90B1/EGLN1/ZC3H11A/SQSTM1/ASPH/STRBP/EPN1/SPTBN1/SORBS2/RAB18/PPP1R9A/TMEM165/CPEB4/COX15/NBEAL1/CEP43/KANK1/EPCAM
BLANCO_MELO_COVID19_SARS_COV_2_INFECTION_CALU3_CELLS_UP	BLANCO_MELO_COVID19_SARS_COV_2_INFECTION_CALU3_CELLS_UP	105	-0.401522	-1.62438	0.00282747	0.0351926	0.0278377	1032	tags=39%, list=16%, signal=33%	IFIT3/TAP1/SP100/MX2/AMOTL2/ZC3HAV1/SERPINB9/DTX3L/STC2/OAS1/IFIH1/CCN2/DDX60/EIF2AK2/OASL/PARP9/STAT1/PHLDB2/C1QTNF1/IFI44L/IRS2/SAMD9/HELZ2/IFIT1/COL4A1/OAS2/MB21D2/TNFAIP2/OAS3/TXNIP/TDRD7/ISG15/IFITM2/MX1/BST2/VCAM1/CAVIN2/ICAM1/IFI44/RTP4/ISG20
GROSS_HYPOXIA_VIA_ELK3_UP	GROSS_HYPOXIA_VIA_ELK3_UP	121	-0.393589	-1.62887	0.0011363	0.0204875	0.0162058	1284	tags=35%, list=20%, signal=28%	TRIM21/PATJ/EI24/EHD4/STXBP5/CDC23/GNA11/AACS/RACGAP1/AMOTL2/GET1/ULK1/MYO1C/EGLN1/CCNB1/FAS/FNBP1/TIMP2/CTPS1/MGAT2/ARL6IP1/PHLDB2/SPAST/CORO1C/CAV2/AXL/MARCKS/ENG/PIAS3/LPCAT1/TXNIP/COL4A2/KPNA2/NECTIN3/AOX1/NCAPD2/RRAS2/FASN/CCNB2/SCD/TFRC/JPT1
LANDIS_ERBB2_BREAST_TUMORS_324_UP	LANDIS_ERBB2_BREAST_TUMORS_324_UP	81	-0.418303	-1.63113	0.00307747	0.0376519	0.029783	1323	tags=42%, list=20%, signal=34%	SRP19/PPP1CB/CD82/SPINT1/TOM1L1/CTNND1/ENAH/MYDGF/DCK/F3/ALDOC/RCN2/STRBP/FLNB/ZC3H15/LRRFIP1/SPTAN1/BAG2/RAB18/EBP/NDST1/ACTN4/DSG2/TPD52L1/ARHGEF5/LCN2/F11R/ACSL4/EZR/TPD52/CSRP1/CDK1/EPCAM/DOK1
FOSTER_TOLERANT_MACROPHAGE_DN	FOSTER_TOLERANT_MACROPHAGE_DN	193	-0.373138	-1.63179	0.00024231	0.00795972	0.00629622	1349	tags=35%, list=21%, signal=29%	TUBB6/SFPQ/CHD1/MAP2K4/SEC24B/FOXP1/PARP14/TRIM21/CDKN1A/ADGRL2/TPM4/TMEM30A/TJP2/RIPK2/PPA1/PLA2G4A/DCP2/OGFRL1/TOR1AIP2/TRA2A/KPNA3/STX6/FMR1/KHDRBS1/TBC1D1/LNPK/CA2/ZYX/CEMIP2/ADGRG6/IFIH1/MYADM/REL/SLC30A1/FAS/LUZP1/MALT1/TPBG/RAI14/FLNB/CTNNAL1/LRRFIP1/DUSP14/ITGB8/VEZT/ETV6/ZDHHC21/ENG/CAV1/AGRN/RAP2C/SLC4A7/S100A10/TRAF3IP2/NECTIN2/SDC4/SLC16A1/F11R/MX1/PTPRJ/FILIP1L/NFXL1/EZR/VCAM1/GRAMD1…
NAGASHIMA_NRG1_SIGNALING_UP	NAGASHIMA_NRG1_SIGNALING_UP	64	-0.439926	-1.63368	0.00343579	0.0403874	0.0319468	1087	tags=47%, list=17%, signal=39%	LAMA3/MAP2K3/NDEL1/ARPC5L/PHLDA2/MAFF/GTPBP4/SFN/TUBB6/PSME4/CEBPB/TNFRSF10B/PWP2/JMJD6/YRDC/ZYX/REL/CCN2/EPPK1/PALLD/IRS2/CCN1/FHL2/EPHA2/MCL1/LDLR/EZR/FLRT3/CDC42EP3/ISG20
DEBIASI_APOPTOSIS_BY_REOVIRUS_INFECTION_UP	DEBIASI_APOPTOSIS_BY_REOVIRUS_INFECTION_UP	168	-0.378971	-1.63641	0.000514706	0.0128569	0.01017	1671	tags=36%, list=26%, signal=27%	ZNF330/NECAP1/GNAQ/ATF1/NRAS/DNAJB6/IRF9/CD55/CDC27/CDK17/EIF4E/FXR1/PPAT/MAP2K4/TRIM21/WTAP/NLE1/BNIP1/PLSCR1/CEBPB/BET1/IFIT3/TAP1/SP100/MX2/RAB3GAP1/ZC3HAV1/ABI2/SLC2A3/OAS1/SP1/NEK7/CCN2/SECISBP2L/OASL/DTNA/PEX13/FGF2/STAT1/IFITM3/PDE4D/IFI44L/TIMM17A/PANK3/OAS2/YAP1/POLR1F/CCN1/CEP43/FHL2/MCL1/TDRD7/ISG15/RRAS2/IFI27/PAWR/BST2/IFI44/RAB11FIP2/ISG20
KRIEG_HYPOXIA_NOT_VIA_KDM3A	KRIEG_HYPOXIA_NOT_VIA_KDM3A	369	-0.34849	-1.64066	2.08033e-06	0.000249431	0.000197303	1600	tags=35%, list=24%, signal=28%	CAST/STARD4/GRSF1/PRKAR1B/DPCD/MTMR1/MBD2/AK4/MAFF/DNAJB6/TUBB3/MICAL3/WDR43/RIT1/BNIP3L/BPNT2/WAC/DDX41/TAB2/ENO1/IFIT2/SLC2A1/MEF2D/AMPD2/TUBB6/KCMF1/IMPDH1/FHL1/SLX9/MCM5/CDS2/CARS2/UBE2O/WTAP/TREX1/MKRN1/IKBIP/LOXL2/NDRG1/PLP2/ACTG1/JUND/SLC39A8/MYH9/OSBPL10/RACGAP1/ERCC5/DAPK1/LNPK/JMJD6/RHOF/PDLIM2/ANKZF1/EGLN1/POGLUT3/ZYX/STC2/VKORC1/CCDC9B/TMX1/ALDOC/SLC35E1/MYADM/OSMR/CCN2/PTPN14/RNF126/…
CAIRO_HEPATOBLASTOMA_UP	CAIRO_HEPATOBLASTOMA_UP	130	-0.391774	-1.64077	0.00186225	0.0279977	0.0221464	1076	tags=28%, list=16%, signal=24%	MFF/DCP2/CCT3/MTR/HSPA2/UTRN/HMGCS1/RACGAP1/POLR1D/CKAP4/MAGED1/RBM34/PALLD/AVL9/RRP1B/MAVS/HIP1/MCM3/UBAP2/PODXL/FDFT1/MARCKS/CD46/ACACA/MPZL1/FDPS/BCAM/ACLY/WFS1/NSDHL/ITGA6/LRRC1/ROBO1/FASN/SCD/EPCAM
MILI_PSEUDOPODIA_HAPTOTAXIS_DN	MILI_PSEUDOPODIA_HAPTOTAXIS_DN	421	-0.343622	-1.64273	1.60754e-06	0.00021599	0.000170851	1269	tags=33%, list=19%, signal=29%	NAGPA/ANO10/ADGRL2/CDS2/CALU/PDCD11/EXT2/SCAMP2/KANSL3/KIAA2013/MYDGF/NEO1/C2CD2L/TGOLN2/COL4A5/TXNDC15/FKBP11/HACD2/POLDIP3/LMAN2/ARID1A/XXYLT1/TAPT1/BCAP31/POR/LMF2/BMP1/ITPRIP/PCDHGC3/TEX2/MOGS/CD47/CD151/GPC1/PLXNB2/AMOTL2/RER1/CERS5/ATP1A1/POFUT2/MMGT1/ZDHHC5/VCP/TMEM245/HLA-E/STC2/SLC39A10/SGPL1/AKAP1/MYADM/PTDSS2/CKAP4/ABCC1/RTN3/SLC30A1/CTIF/EPPK1/HSPG2/EPHB2/CDAN1/TPBG/MED15/SLC38A2/SCAR…
KIM_WT1_TARGETS_8HR_UP	KIM_WT1_TARGETS_8HR_UP	92	-0.414292	-1.64641	0.00207981	0.0296868	0.0234826	1850	tags=43%, list=28%, signal=32%	SON/RIPOR1/SPEN/MAP2K3/IL6ST/DARS1/RAB14/MTMR1/MICALL1/ABAT/PHLDA2/MAFF/STRN4/PLEC/SRP72/SFN/SNAP23/AHCYL1/CHST3/KPNA6/SRSF6/DNAJB4/ZC3HAV1/HMGA1/RHOF/ZYX/TBC1D2/GLRX/TPBG/PDLIM4/SLC7A1/GFPT2/LAMB3/RSL1D1/ST3GAL1/PODXL/CA12/BAIAP2/IL1RAP/DAB2
SMID_BREAST_CANCER_BASAL_UP	SMID_BREAST_CANCER_BASAL_UP	247	-0.365347	-1.64744	2.1013e-05	0.0013997	0.00110718	1103	tags=30%, list=17%, signal=26%	MDC1/PLSCR1/NDRG1/BOP1/PLA2G4A/LBR/MEAK7/CEP170/TAP1/OGFRL1/MCM7/DNAJB4/PDPN/PLCH1/HMGA1/SLC2A3/YBX3/TSPYL5/MLLT11/MAGOH/ADGRG6/IFIH1/CCN2/PTPN14/DYNC1I1/SHCBP1/GLS/YBX1/TAGLN2/TUBB2B/BAG2/ITGB8/MCM2/LAMB3/CXADR/FABP5/EGFR/PVR/TPM2/ANXA3/GPRC5B/DSG2/CD59/S100A10/COL4A2/SERPINB3/MCM4/LTBP1/MYLK/PFKP/SLPI/CDC42EP1/VLDLR/LCN2/DBN1/SLC7A5/MAP2/SLC16A1/LAD1/RRAS2/ANXA8/MSLN/ANGPTL4/ITGA6/LOX/CCNB2/ICA…
DIAZ_CHRONIC_MYELOGENOUS_LEUKEMIA_DN	DIAZ_CHRONIC_MYELOGENOUS_LEUKEMIA_DN	48	-0.469288	-1.65186	0.0045655	0.0481035	0.0380503	624	tags=23%, list=10%, signal=21%	FLNB/SH3BP4/OAS2/VAMP5/NOP53/MCL1/MYLK/ACSL4/S100A8/ISG20/CEBPD
KOINUMA_TARGETS_OF_SMAD2_OR_SMAD3	KOINUMA_TARGETS_OF_SMAD2_OR_SMAD3	462	-0.341088	-1.65191	5.0303e-07	8.04178e-05	6.36112e-05	1165	tags=28%, list=18%, signal=25%	MCFD2/TJP2/ZW10/ABCF2/TGFBI/KPNA1/KPNA4/PPA1/MDC1/RASAL2/ARHGAP21/NDRG1/ARID1A/PLP2/MEAK7/RDH11/BRIX1/MYH9/RANGAP1/EIF4H/ITPRIP/UBQLN1/STX6/TXNRD1/DNAJB2/GPC1/ANO1/AMOTL2/ZFP36L1/POLR1D/FADS1/MELTF/DNAJC25/NOTCH2/F3/NSUN5/SYNE2/CEMIP2/AP4B1/SGPL1/POLR1G/STON2/SLC35D1/TBC1D2/SPECC1/PIP5K1A/DHX32/CCN2/FOSL2/TNFRSF1A/SMC2/MALT1/HELZ/SLC38A2/BCL9L/VIM/CTNNAL1/TMOD3/ANXA2/CDV3/SPATS2L/PEX13/SPTBN1/GLS…
ZHANG_RESPONSE_TO_IKK_INHIBITOR_AND_TNF_UP	ZHANG_RESPONSE_TO_IKK_INHIBITOR_AND_TNF_UP	82	-0.42069	-1.65356	0.00405194	0.0447767	0.0354188	1143	tags=52%, list=17%, signal=44%	KDM2A/SMAD3/IFNGR1/RAB24/MAP2K3/TANK/PTX3/MAFF/DNAJB6/IRF9/DNAJC3/CDKN1A/DDX52/RIPK2/CMPK2/CEBPB/IFIT3/TAP1/TNFRSF10B/AMOTL2/SERPINB9/EHD1/RHOF/INF2/SQSTM1/IFIH1/KYNU/OASL/GLS/ITGB8/LAMB3/GRAMD2B/BTN2A1/HELZ2/IFIT1/BAZ1A/HERPUD1/TNFAIP2/SAMD4A/RAB11FIP1/SDC4/ICAM1/ISG20
LINDGREN_BLADDER_CANCER_CLUSTER_2B	LINDGREN_BLADDER_CANCER_CLUSTER_2B	168	-0.385148	-1.66309	0.000298377	0.00917318	0.00725608	783	tags=25%, list=12%, signal=23%	HLA-E/CRISPLD2/MYADM/RTN3/CCN2/MALT1/PALLD/CRIP1/PROS1/TIMP2/PPP1R18/FBLN2/CAVIN1/IFITM3/LAMA4/AQP1/SLFN11/PODXL/RELL1/CAV1/TPM2/TSC22D3/CCN1/POSTN/MYLK/LAMB2/IFITM2/FILIP1L/UBE2J1/SYNPO/CSRP1/DAB2/VCAM1/ICAM1/CCDC80/NRP2/EFEMP1/TPM1/CDC42EP3/ISG20/GRK5/MOXD1
ANDERSEN_CHOLANGIOCARCINOMA_CLASS2	ANDERSEN_CHOLANGIOCARCINOMA_CLASS2	48	-0.473028	-1.66503	0.00368895	0.0429422	0.0339677	457	tags=27%, list=7%, signal=25%	LAMB3/ANLN/ANXA3/PKP3/KIF11/MSLN/SLC16A3/CCNB2/WNK4/NRP2/AP1S3/GPRC5A/CLIC3
DUTERTRE_ESTRADIOL_RESPONSE_24HR_DN	DUTERTRE_ESTRADIOL_RESPONSE_24HR_DN	244	-0.371637	-1.67185	1.97179e-05	0.00139069	0.00110005	998	tags=31%, list=15%, signal=27%	AHNAK2/MYH9/RAPGEF2/YPEL5/UGP2/TRA2A/SNTB2/CD47/DNAJB2/ZFP36L1/FBN1/DTX3L/TACSTD2/ZYX/TRIM16/CRISPLD2/SLC39A10/ADGRG6/SQSTM1/MYADM/CCN2/DDX60/KYNU/PALLD/CALCOCO1/PARP9/ANXA2/FRMD6/EPB41L5/ITGB8/SH3BP4/PHLDB2/GRAMD2B/BASP1/KIAA1217/CPEB4/IFIT1/ERBB2/NBEAL1/ST3GAL1/MARCKS/CD46/ANXA3/TGFBR2/DAPK3/TSC22D3/B4GALT4/FHL2/SLC4A7/S100A10/ATP1B1/MCL1/LGALS8/SAMD4A/RFTN1/ACSL3/DBN1/ADAM9/GALNT10/MAP2/CCNDBP…
PEDERSEN_METASTASIS_BY_ERBB2_ISOFORM_7	PEDERSEN_METASTASIS_BY_ERBB2_ISOFORM_7	174	-0.387824	-1.67777	9.13106e-05	0.00421082	0.0033308	880	tags=28%, list=13%, signal=25%	EHD1/PDLIM7/RHOF/YIPF6/SYNE2/STC2/KIF3C/TOMM34/LRCH4/TNFRSF10A/CTNNAL1/ANXA2/PPP1R18/PTGES/STAT1/CAVIN1/MTARC2/ERO1A/PHLDB2/TSPAN3/PXMP2/KCTD5/HSPB8/CLTB/CAV2/CA12/RAP2C/DSG2/B4GALT4/CD59/SLC4A7/TPD52L1/MCM4/LDLR/ITGA5/PROCR/RAB3B/ADAM9/GALNT10/KIF11/ANGPTL4/EZR/ZNF185/ALDH1A3/ISG20/AP1S3/CLIC3/PLOD2/SAP30
MIYAGAWA_TARGETS_OF_EWSR1_ETS_FUSIONS_UP	MIYAGAWA_TARGETS_OF_EWSR1_ETS_FUSIONS_UP	101	-0.418582	-1.69161	0.00129737	0.022222	0.0175778	836	tags=34%, list=13%, signal=30%	ATP1A1/SYNE2/HLA-E/AP4B1/CUL4B/EPHB2/FAS/FNBP1/TAGLN3/SPTBN1/CDH11/MGARP/ADARB1/MGAT5/ETV6/PLCD3/KIAA1217/RAPH1/MEDAG/ZDHHC21/PODXL/PHKA1/CD99/TSC22D3/EPHA2/LGALS8/STEAP3/KSR1/RAB11FIP1/IL1RAP/ICAM1/CDK1/GRK5/SAP30
KOBAYASHI_EGFR_SIGNALING_24HR_DN	KOBAYASHI_EGFR_SIGNALING_24HR_DN	113	-0.412129	-1.69512	0.000661846	0.0157139	0.0124299	1555	tags=44%, list=24%, signal=34%	NT5E/PHLDA2/MAFF/SNRPA1/PNN/RFC5/EXOSC8/SMC4/TUBB6/HAT1/MCM5/KIF23/TMPO/UCK2/RFC3/VRK1/NUDT15/MCM7/RANGAP1/RACGAP1/ZC3HAV1/NOLC1/CCNB1/CDK2/PCNA/SMC2/SPDL1/OASL/RRP15/SHCBP1/CTPS1/PAICS/MCM2/FEN1/FABP5/MCM3/DPAGT1/AXL/RRM1/KPNA2/MCM4/CDC42EP1/GALNT10/KIF11/MCM6/DCBLD2/TIMELESS/ZWILCH/ITGA6/CDK1
BROWNE_INTERFERON_RESPONSIVE_GENES	BROWNE_INTERFERON_RESPONSIVE_GENES	46	-0.489329	-1.70194	0.0023995	0.03179	0.0251462	1284	tags=48%, list=20%, signal=39%	IFIT2/TRIM21/TREX1/PLSCR1/IFIT3/TAP1/SP100/MX2/OAS1/EIF2AK2/OASL/STAT1/IFI44L/OAS2/BAZ1A/TDRD7/ISG15/MX1/IFI27/BST2/IFI44/ISG20
MULLIGHAN_NPM1_SIGNATURE_3_DN	MULLIGHAN_NPM1_SIGNATURE_3_DN	81	-0.437114	-1.70448	0.00147411	0.0238846	0.018893	880	tags=28%, list=13%, signal=25%	EHD1/RAB11A/EEF1D/UTP11/HSPG2/EPHB2/CERS2/SPTAN1/LDHA/MPHOSPH6/PDE4D/VAMP5/TGFBR2/SIPA1L1/ACLY/LDLR/ITGA5/PLEKHG3/ACSL4/MOB1A/CNN2/HEG1/CD200
MEISSNER_BRAIN_HCP_WITH_H3K4ME3_AND_H3K27ME3	MEISSNER_BRAIN_HCP_WITH_H3K4ME3_AND_H3K27ME3	259	-0.376319	-1.70751	6.42214e-06	0.000641678	0.000507574	811	tags=29%, list=12%, signal=26%	F3/TACSTD2/CRISPLD2/ADGRG6/NIFK/CBLN4/OSMR/CCN2/PTPN14/PSTPIP2/TPBG/TNFRSF10A/VIM/PROS1/ANXA2/FBLN2/CAVIN1/TAGLN2/ARHGEF17/ATP7B/TUBB2B/KDELR3/MGARP/TMEM98/PHLDB2/ANLN/LDLRAP1/CXADR/KIAA1217/ERBB2/PODXL/CDH1/EGFR/BAG3/VAMP5/TENM4/TGFBR2/DSG2/SPON1/CCN1/EPHA2/TXNIP/ATP1B1/CDC42EP1/ITGA5/PRSS23/NECTIN2/BAIAP2L1/RAB11FIP1/RAB3B/SDC4/PLEKHG3/F11R/STRIP2/KANK1/LAD1/RRAS2/SLC16A3/CNN2/EZR/PAWR/LOX/DAB2…
FLOTHO_PEDIATRIC_ALL_THERAPY_RESPONSE_UP	FLOTHO_PEDIATRIC_ALL_THERAPY_RESPONSE_UP	39	-0.503807	-1.70956	0.00372525	0.0431553	0.0341363	2864	tags=90%, list=44%, signal=51%	TPT1/RPL5/RPS9/RAB1A/RPS20/RPL17/RPL22/EEF2/FAU/RPL13A/RPS6/RPS5/RPS19/TMEM87A/RPS28/EIF3D/RPS16/RPL6/STAM/RPL27/EIF3L/VAMP3/MACO1/RPLP0/EIF4B/RAB14/RPL7/AKAP13/RPL37A/EEF1G/NDRG1/SLC38A2/MXRA7/ITGA6/CDC42EP3
WAMUNYOKOLI_OVARIAN_CANCER_GRADES_1_2_UP	WAMUNYOKOLI_OVARIAN_CANCER_GRADES_1_2_UP	76	-0.440835	-1.71068	0.0020288	0.0294853	0.0233231	1691	tags=38%, list=26%, signal=29%	PDZD8/PIK3R2/SAR1B/ARPC5L/PHLDA2/NME7/PDIA4/PDIA5/SFN/SELENOI/STXBP5/SLC39A11/NUDT15/MESD/CA2/ABCD3/SEC22B/MUC1/FDFT1/MAP7/ATP1B1/CCNDBP1/F11R/ITGA6/TPD52/SH2D4A/S100A14/JPT1/EPCAM
ELVIDGE_HIF1A_AND_HIF2A_TARGETS_DN	ELVIDGE_HIF1A_AND_HIF2A_TARGETS_DN	62	-0.460751	-1.71391	0.00227558	0.0306565	0.0242496	1078	tags=31%, list=16%, signal=26%	LOXL2/NDRG1/AHNAK2/ANKZF1/EGLN1/ALDOC/GLRX/CAVIN1/ERO1A/EGFR/PPFIA4/CAV1/VLDLR/SAMD4A/BNIP3/GYS1/ANGPTL4/LOX/GPRC5A
FOROUTAN_PRODRANK_TGFB_EMT_DN	FOROUTAN_PRODRANK_TGFB_EMT_DN	42	-0.500608	-1.71403	0.0027969	0.0351383	0.0277948	436	tags=29%, list=7%, signal=27%	PPP1R9A/CXADR/MUC1/CDH1/MBP/MAP7/TNFAIP2/TPD52L1/CAVIN2/PKP2/EPCAM/CEBPD
MENSE_HYPOXIA_UP	MENSE_HYPOXIA_UP	54	-0.475645	-1.71773	0.00242648	0.0317962	0.0251511	1254	tags=41%, list=19%, signal=33%	GOSR2/CTTN/KIAA2013/NDRG1/CEBPB/JMJD6/SLC2A3/EGLN1/STC2/ALDOC/ASPH/OSMR/PEX13/STK4/ERO1A/PPFIA4/BNIP3/ANGPTL4/LOX/SCD/PLOD2/CEBPD
SENESE_HDAC2_TARGETS_UP	SENESE_HDAC2_TARGETS_UP	70	-0.452762	-1.722	0.000902014	0.0175856	0.0139104	1452	tags=41%, list=22%, signal=33%	CDC27/PLEC/DPY19L1/SNAP23/SCYL2/HACD2/PSME4/DNAJB14/TNFRSF10B/RBM14/HMGA1/CA2/ASPH/OSMR/KYNU/PPP2R1B/CDV3/PDLIM4/GFPT2/TIMM17A/LARP4/TGFBR2/MCM4/MCL1/CDC42SE2/SLC16A1/ITGA6/TFRC/NCEH1
NEMETH_INFLAMMATORY_RESPONSE_LPS_UP	NEMETH_INFLAMMATORY_RESPONSE_LPS_UP	46	-0.495131	-1.72212	0.00174065	0.0264182	0.020897	1020	tags=35%, list=16%, signal=30%	TAP1/JUND/ADAR/KPNA3/TXNRD1/MLLT11/SQSTM1/MYADM/GLRX/STAT1/DEGS1/SLPI/ACSL4/DAB2/CEBPD/SAP30
BURTON_ADIPOGENESIS_3	BURTON_ADIPOGENESIS_3	47	-0.493263	-1.72477	0.00242648	0.0317962	0.0251511	993	tags=40%, list=15%, signal=35%	MCM7/RACGAP1/GAS6/DCK/OSMR/CCNB1/PCNA/SMC2/MCM2/FEN1/ATF6B/MCM3/AQP1/RRM1/KPNA2/MCM4/KIF11/CCNB2/CDK1
ELVIDGE_HIF1A_TARGETS_DN	ELVIDGE_HIF1A_TARGETS_DN	54	-0.478161	-1.72682	0.00195214	0.0288965	0.0228574	1078	tags=33%, list=16%, signal=28%	LOXL2/NDRG1/AHNAK2/ANKZF1/EGLN1/ALDOC/GLRX/CAVIN1/ERO1A/EGFR/PPFIA4/CAV1/VLDLR/BNIP3/GYS1/ANGPTL4/LOX/ISG20
ZAMORA_NOS2_TARGETS_UP	ZAMORA_NOS2_TARGETS_UP	45	-0.498007	-1.72903	0.0020454	0.0295474	0.0233723	1789	tags=49%, list=27%, signal=36%	SMS/STAM/HSPA8/SUPT4H1/EEF1B2/RAC1/MCM5/CCNE1/PPA1/ACTG1/LIG1/POLR1D/CDK2/PTPN14/PCNA/MCM2/FEN1/RRM1/MCM4/ACLY/MCM6/CSRP1
CHIANG_LIVER_CANCER_SUBCLASS_PROLIFERATION_UP	CHIANG_LIVER_CANCER_SUBCLASS_PROLIFERATION_UP	80	-0.443635	-1.72992	0.00128428	0.0221561	0.0175257	836	tags=29%, list=13%, signal=25%	ATP1A1/YBX3/SLC39A10/CKAP4/ABCC1/CCNB1/TTF2/SHCBP1/MCM2/FEN1/ANLN/MARCKS/SEL1L3/DBN1/KIF11/CYBA/SLC16A3/LRRC1/CCNB2/JPT1/NCEH1/CDK1/ASRGL1
BHAT_ESR1_TARGETS_NOT_VIA_AKT1_UP	BHAT_ESR1_TARGETS_NOT_VIA_AKT1_UP	70	-0.455264	-1.73152	0.000789847	0.0168005	0.0132894	1432	tags=47%, list=22%, signal=37%	NUDCD1/SLC2A1/SHB/AP1B1/MYBBP1A/NIP7/WDR46/NOL6/GNL2/TRMT61A/NOLC1/POP1/FKBP4/STC2/FLNB/POLR1B/SPATS2L/PTGES/B4GALT1/TUBB2B/NCOR2/SNX24/CA12/COLGALT1/FHL2/TPD52L1/WFS1/PRSS23/HPDL/SLC7A5/ZNF185/DHRS3/IGFBP4
SCHAEFFER_PROSTATE_DEVELOPMENT_6HR_DN	SCHAEFFER_PROSTATE_DEVELOPMENT_6HR_DN	278	-0.378584	-1.73436	1.91365e-06	0.000241523	0.000191047	2009	tags=46%, list=31%, signal=33%	PKP4/DNMT3A/HNRNPU/TM9SF1/CSNK1A1/PRRC2C/ELAVL1/PHF6/THRAP3/CD2AP/TNRC6B/GSPT1/HNRNPC/APP/CLIC4/ABLIM1/DAZAP1/BCLAF1/SNRNP70/IER3IP1/BSDC1/NCOA6/FURIN/GTF2H3/NASP/PSMD12/PDZD8/RAB12/GIGYF2/ARHGAP10/HSPA8/MACO1/EIF4B/TBC1D10A/HSD17B7/UXS1/SF3B2/EIF3J/EMC1/TNKS1BP1/WAC/CDC27/CALR/ITGB1/UBAP2L/PDIA4/NFYA/AHNAK/DHX36/SND1/NOC2L/SFPQ/CHD1/H1-5/FRYL/RCOR1/PSMD2/PPP1CA/SEPTIN10/ALDH1A1/CLPTM1/PUM1/MYBBP…
AMIT_EGF_RESPONSE_120_HELA	AMIT_EGF_RESPONSE_120_HELA	37	-0.521879	-1.73612	0.00461126	0.0481656	0.0380995	1735	tags=57%, list=26%, signal=42%	MAP2K3/NDEL1/ZFP36L2/MAFF/HNRNPH1/CDC27/CDKN1A/CHST3/CDC42EP2/TNFRSF10B/JUND/AMOTL2/F3/MVD/MTARC2/IRS2/DAG1/JUP/EPHA2/MCL1/TAGLN
MOSERLE_IFNA_RESPONSE	MOSERLE_IFNA_RESPONSE	25	-0.57636	-1.73831	0.00401632	0.0447767	0.0354188	1121	tags=60%, list=17%, signal=50%	CMPK2/IFIT3/ZC3HAV1/OAS1/IFIH1/DDX60/OASL/STAT1/IFI44L/SAMD9/IFIT1/OAS2/MX1/IFI44/RTP4
QI_HYPOXIA_TARGETS_OF_HIF1A_AND_FOXA2	QI_HYPOXIA_TARGETS_OF_HIF1A_AND_FOXA2	23	-0.58693	-1.73955	0.00416648	0.0454147	0.0359234	1236	tags=52%, list=19%, signal=42%	CTNND1/MYBBP1A/ABCF2/MARK2/JUND/RNF126/MED15/ACTN4/ITGA5/SLC16A3/GPRC5A/PLOD2
LIANG_SILENCED_BY_METHYLATION_2	LIANG_SILENCED_BY_METHYLATION_2	25	-0.577213	-1.74089	0.00380307	0.0435235	0.0344275	1032	tags=60%, list=16%, signal=51%	IFIT3/SP100/MX2/OAS1/STAT1/C3/IFI44L/IFIT1/OAS2/CXCL6/SLPI/LCN2/MX1/ICAM1/IFI44
DUTERTRE_ESTRADIOL_RESPONSE_24HR_UP	DUTERTRE_ESTRADIOL_RESPONSE_24HR_UP	108	-0.426311	-1.74113	0.000473211	0.0124752	0.00986804	1288	tags=42%, list=20%, signal=34%	SFXN2/MCM5/KIF23/TMPO/HPRT1/RFC3/VRK1/EXOSC5/POLD1/SLC39A8/MCM7/RACGAP1/LIG1/DDIAS/FKBP4/STC2/CDK2/PCNA/SMC2/TTF2/SPDL1/DDX10/SHCBP1/WDHD1/MCM2/FEN1/ANLN/EBP/MCM3/MYO19/CA12/RRM1/COLGALT1/TPD52L1/MCM4/NCAPD2/SLC7A5/KIF11/MCM6/TIMELESS/ZWILCH/IL1RAP/CCNB2/IGFBP4/CDK1
PANGAS_TUMOR_SUPPRESSION_BY_SMAD1_AND_SMAD5_DN	PANGAS_TUMOR_SUPPRESSION_BY_SMAD1_AND_SMAD5_DN	62	-0.470011	-1.74835	0.00153721	0.0244121	0.0193102	1258	tags=32%, list=19%, signal=26%	ANAPC7/TOM1L1/TMEM30A/YIPF4/LBR/ATP1A1/SDF2L1/TMX1/FOSL2/YBX1/ARL6IP1/FDFT1/LPCAT1/HM13/WFS1/LDLR/ACSL3/KSR1/SLC16A1/SCD
BERENJENO_TRANSFORMED_BY_RHOA_FOREVER_DN	BERENJENO_TRANSFORMED_BY_RHOA_FOREVER_DN	19	-0.618715	-1.75251	0.00483222	0.0495199	0.0391708	624	tags=42%, list=10%, signal=38%	FLNB/LRRFIP1/ANXA3/POSTN/EPHA2/MTMR10/CAVIN2/CCDC80
YAO_TEMPORAL_RESPONSE_TO_PROGESTERONE_CLUSTER_1	YAO_TEMPORAL_RESPONSE_TO_PROGESTERONE_CLUSTER_1	25	-0.58257	-1.75704	0.00323614	0.0390248	0.030869	1281	tags=52%, list=20%, signal=42%	ENTPD5/MCM5/ALDH1A1/TGFBI/WNK1/NDRG1/CEBPB/HSPA2/CFH/HP/IRS2/TXNIP/LTBP1
PHONG_TNF_RESPONSE_VIA_P38_COMPLETE	PHONG_TNF_RESPONSE_VIA_P38_COMPLETE	115	-0.427763	-1.75819	0.00030818	0.00935464	0.00739961	1341	tags=34%, list=20%, signal=27%	LIMCH1/U2SURP/CSGALNACT1/CD82/ENAH/NEO1/ITSN2/MYO1B/WNT5A/TMEM135/GET1/MYO1C/TCP1/PPP1R12A/CDK2/FOSL2/PCNA/B4GALT1/SLC7A1/MGAT2/MAP7D1/DERL2/MBP/BAZ1A/CAV1/AGRN/RAP2C/YIPF5/ACACA/CCN1/CD59/MCL1/SLC9A6/CDC42EP1/LGALS8/ITGA5/ACSL3/MCM6/UBE2J1
BHATTACHARYA_EMBRYONIC_STEM_CELL	BHATTACHARYA_EMBRYONIC_STEM_CELL	50	-0.496182	-1.76459	0.00198078	0.0290362	0.0229679	1931	tags=46%, list=29%, signal=33%	RPL24/RPL4/RPL6/SMS/NASP/RPLP0/RPL7/TUBB6/CALU/HNRNPAB/BRIX1/CCT8/HMGA1/MGST1/CCNB1/DDX21/FABP5/PODXL/DSG2/KPNA2/SLC16A1/CACHD1/CDK1
VANDESLUIS_COMMD1_TARGETS_GROUP_3_UP	VANDESLUIS_COMMD1_TARGETS_GROUP_3_UP	33	-0.549453	-1.76711	0.00333868	0.0398345	0.0315095	631	tags=36%, list=10%, signal=33%	SCARB1/LDHA/TAGLN2/ERO1A/PODXL/CDH1/DSG2/TF/CYBA/SLC16A3/EZR/PKP2
BLANCO_MELO_COVID19_BRONCHIAL_EPITHELIAL_CELLS_SARS_COV_2_INFECTION_UP	BLANCO_MELO_COVID19_BRONCHIAL_EPITHELIAL_CELLS_SARS_COV_2_INFECTION_UP	48	-0.502698	-1.76946	0.0011121	0.0203387	0.0160881	880	tags=44%, list=13%, signal=38%	PLSCR1/CDC42EP2/EHD1/RHOF/OAS1/IFIH1/PARP9/IFITM3/C3/C1QTNF1/TGM1/HELZ2/OAS2/CFB/TNFAIP2/OAS3/CXCL6/BST2/ICAM1/IFI44/S100A8
HECKER_IFNB1_TARGETS	HECKER_IFNB1_TARGETS	43	-0.513358	-1.77159	0.00213721	0.0301472	0.0238468	1121	tags=58%, list=17%, signal=49%	CMPK2/PLSCR1/IFIT3/MX2/DTX3L/OAS1/DDX60/EIF2AK2/OASL/PROS1/CYP4F3/PARP9/STAT1/IFI44L/SAMD9/IFIT1/OAS2/JUP/OAS3/HERC6/ISG15/MX1/IFI27/IFI44/RTP4
ZWANG_CLASS_2_TRANSIENTLY_INDUCED_BY_EGF	ZWANG_CLASS_2_TRANSIENTLY_INDUCED_BY_EGF	13	-0.695431	-1.78113	0.00305365	0.037552	0.029704	1081	tags=62%, list=17%, signal=51%	CDC42EP2/F3/CCN2/GLS/GFPT2/FSTL1/TAGLN/CLIC3
TAKEDA_TARGETS_OF_NUP98_HOXA9_FUSION_10D_UP	TAKEDA_TARGETS_OF_NUP98_HOXA9_FUSION_10D_UP	66	-0.477806	-1.78622	0.000455307	0.0122677	0.00970389	776	tags=50%, list=12%, signal=45%	IFIT3/MX2/HMGCS1/DMD/OAS1/IFIH1/DDX60/EIF2AK2/PALLD/FLNB/OASL/METTL7B/STAT1/IFI44L/SAMD9/IFIT1/OAS2/CDH1/CAV1/CADM1/OAS3/MCM4/DBN1/ISG15/MX1/IFI27/HBB/JCHAIN/IFI44/DHRS3/CDC42EP3/RTP4/EPCAM
STEIN_ESRRA_TARGETS_RESPONSIVE_TO_ESTROGEN_UP	STEIN_ESRRA_TARGETS_RESPONSIVE_TO_ESTROGEN_UP	17	-0.645556	-1.78664	0.00366861	0.0429138	0.0339452	1018	tags=59%, list=16%, signal=50%	TNFRSF10B/SLC39A8/CA2/SNX24/MYO19/HSPB8/CA12/STK26/MCM4/SLC16A1
CHARAFE_BREAST_CANCER_BASAL_VS_MESENCHYMAL_UP	CHARAFE_BREAST_CANCER_BASAL_VS_MESENCHYMAL_UP	34	-0.55122	-1.78787	0.00215824	0.0302659	0.0239406	528	tags=44%, list=8%, signal=41%	ATP1A1/TACSTD2/KIAA1522/MUC1/PTPN6/CDH1/PKP3/TSC22D3/SLPI/LCN2/F11R/LAD1/S100A14/SUSD6/S100A8
EGUCHI_CELL_CYCLE_RB1_TARGETS	EGUCHI_CELL_CYCLE_RB1_TARGETS	13	-0.699022	-1.79033	0.00273956	0.0351383	0.0277948	1438	tags=77%, list=22%, signal=60%	SMC4/MCM5/MCM7/SMC2/MCM2/FEN1/MCM3/MCM4/KIF11/MCM6
WEINMANN_ADAPTATION_TO_HYPOXIA_UP	WEINMANN_ADAPTATION_TO_HYPOXIA_UP	16	-0.65801	-1.79432	0.0032385	0.0390248	0.030869	859	tags=44%, list=13%, signal=38%	DMD/TPBG/MARCKS/CADM1/SLC16A3/MEST/TPM1
SENESE_HDAC1_AND_HDAC2_TARGETS_UP	SENESE_HDAC1_AND_HDAC2_TARGETS_UP	117	-0.435272	-1.79673	0.000134599	0.00529127	0.00418545	1584	tags=44%, list=24%, signal=34%	PTX3/KLHL21/WDR6/MAFF/RAB35/SEC61A1/CD55/PLEC/DPY19L1/SNAP23/CCNE1/PRIM2/SCYL2/PSME4/DNAJB14/ITPKA/CEP170/TNFRSF10B/CTNNA1/HMGA1/MELTF/USP10/CA2/OSMR/PSTPIP2/KYNU/CDV3/PDLIM4/SORBS2/EIF4G1/HIP1/GFPT2/NUS1/PDE4D/C3/CPEB4/ST3GAL1/EGFR/LARP4/SIPA1L3/TGFBR2/MCM4/MCL1/CDC42SE2/RAB3B/SLC16A1/SLC16A3/ITGA6/PRR9/TEX261/TFRC
PELLICCIOTTA_HDAC_IN_ANTIGEN_PRESENTATION_UP	PELLICCIOTTA_HDAC_IN_ANTIGEN_PRESENTATION_UP	57	-0.488874	-1.79916	0.000795814	0.0168005	0.0132894	2784	tags=70%, list=43%, signal=41%	COPB2/TMED10/PSMD4/COPA/KDELR2/TMED7/PSMC4/PSMD6/PSMB7/SELENOS/PDIA3/COPG1/ERGIC3/GOLM1/COPZ1/TMED9/COPB1/TXNDC12/PSMD3/PSMD13/PSMD1/HSPA5/SAR1B/CALR/BCAP29/PDIA4/PSMD2/GOSR2/GOPC/BCAP31/HSP90B1/SIL1/SEC22A/SAR1A/SEC22B/ERGIC1/YIPF1/YIPF5/HERPUD1/WFS1
WAMUNYOKOLI_OVARIAN_CANCER_GRADES_1_2_DN	WAMUNYOKOLI_OVARIAN_CANCER_GRADES_1_2_DN	42	-0.526049	-1.80113	0.00111872	0.0203387	0.0160881	439	tags=31%, list=7%, signal=29%	C3/BASP1/PODXL/CAV1/LGALS8/ELOVL5/PROCR/BNIP3/IFITM2/ANXA8/HBB/DAB2/RARRES1
KAMIKUBO_MYELOID_CEBPA_NETWORK	KAMIKUBO_MYELOID_CEBPA_NETWORK	12	-0.71269	-1.80171	0.00227342	0.0306565	0.0242496	658	tags=42%, list=10%, signal=38%	GLRX/HP/LCN2/IL18/S100A8
SANA_RESPONSE_TO_IFNG_UP	SANA_RESPONSE_TO_IFNG_UP	41	-0.529167	-1.80303	0.00191187	0.0284761	0.0225249	921	tags=41%, list=14%, signal=36%	MLKL/DTX3L/HLA-E/OAS1/IFIH1/HLA-DRB3/DDX60/PARP9/STAT1/CFH/IFI44L/OAS2/VAMP5/APOL2/CD74/MX1/BST2
PHONG_TNF_RESPONSE_NOT_VIA_P38	PHONG_TNF_RESPONSE_NOT_VIA_P38	182	-0.413501	-1.80567	4.26775e-06	0.000465185	0.000367966	1356	tags=38%, list=21%, signal=31%	OPTN/SHB/PPME1/TRIM21/SYDE1/CRELD2/NXN/PLEKHA5/WTAP/TGOLN2/PANX1/RIPK2/LOXL2/CEBPB/TNFRSF10B/SP100/JUND/MYH9/RAPGEF2/RBM47/CD47/HSP90B1/AMOTL2/SRPK1/EHD1/RHOF/INF2/MYO1C/FKBP4/TRIM16/SLC30A1/CUL4B/ABCD3/RAI14/FNBP1/MVD/ANKLE2/PTGES/PDLIM4/MANF/GFPT2/SH3BP4/ADARB1/C1QTNF1/IRS2/CXADR/JPT2/HSPB8/EGFR/CA12/GPRC5B/CADM1/TNFAIP2/EPHA2/ATP1B1/LDLR/PRSS23/SAMD4A/SDC4/TMEM132A/ROBO1/VCAM1/ICAM1/NRP2/SYNGR…
SENESE_HDAC1_AND_HDAC2_TARGETS_DN	SENESE_HDAC1_AND_HDAC2_TARGETS_DN	93	-0.452852	-1.80776	0.000220825	0.00748207	0.0059184	587	tags=29%, list=9%, signal=27%	ATL1/DTNA/SPTBN1/HIRA/AQP1/FDFT1/CAV1/RBMS3/MYLK/DHCR7/LAMB2/FSTL1/ANXA8/FADS2/SYNPO/MSLN/ANXA10/LRRC1/LOX/CAVIN2/CCDC80/CADM3/SCD/PKP2/TAGLN/TPM1/CDC42EP3
VALK_AML_CLUSTER_10	VALK_AML_CLUSTER_10	11	-0.735759	-1.80955	0.00278501	0.0351383	0.0277948	624	tags=55%, list=10%, signal=49%	FLNB/SPTBN1/ARHGEF17/TPM2/SPON1/PAWR
DAUER_STAT3_TARGETS_DN	DAUER_STAT3_TARGETS_DN	34	-0.558559	-1.81167	0.00147085	0.0238846	0.018893	1032	tags=50%, list=16%, signal=42%	IFIT3/DNAJB4/OAS1/IFIH1/DDX60/OASL/STAT1/SAMD9/IFIT1/OAS2/OAS3/TDRD7/HERC6/ISG15/MX1/IFI27/IFI44
NATSUME_RESPONSE_TO_INTERFERON_BETA_UP	NATSUME_RESPONSE_TO_INTERFERON_BETA_UP	27	-0.591529	-1.81209	0.00198579	0.0290362	0.0229679	1377	tags=44%, list=21%, signal=35%	DNAJA1/AMPD2/SFPQ/ENO3/HSP90B1/FOSL2/EIF2AK2/FAS/STAT1/IFITM3/VCAM1/IL18
FRASOR_RESPONSE_TO_SERM_OR_FULVESTRANT_DN	FRASOR_RESPONSE_TO_SERM_OR_FULVESTRANT_DN	24	-0.604525	-1.81319	0.00336773	0.0399793	0.0316241	669	tags=42%, list=10%, signal=38%	RNF126/MYRF/MCM2/MCM3/POLRMT/RRM1/KIF11/MCM6/TIMELESS/CDK1
SESTO_RESPONSE_TO_UV_C4	SESTO_RESPONSE_TO_UV_C4	17	-0.656111	-1.81585	0.00279876	0.0351383	0.0277948	997	tags=47%, list=15%, signal=40%	SRSF9/RAD23B/TNFRSF1A/ABCD3/IVL/ISG15/MPRIP/ALDH1A3
HUANG_GATA2_TARGETS_DN	HUANG_GATA2_TARGETS_DN	44	-0.523624	-1.81753	0.000817707	0.0168005	0.0132894	1372	tags=45%, list=21%, signal=36%	SLC2A1/FHL1/RCOR1/NSF/GOLT1B/TRMT61A/JMJD6/SLC2A3/GPAT4/RRP1B/CTPS1/ZNRD2/MTHFD1L/DIAPH3/FAM3C/PODXL/TXNDC5/FDPS/TMEM132A/TFRC
ZWANG_EGF_INTERVAL_UP	ZWANG_EGF_INTERVAL_UP	25	-0.603237	-1.81938	0.00161012	0.0251316	0.0198793	999	tags=40%, list=15%, signal=34%	SLC39A8/RBM14/EEF1D/OSMR/MCM6/SLC33A1/ACSL4/KIFC3/SH2D4A/UAP1
TAKEDA_TARGETS_OF_NUP98_HOXA9_FUSION_8D_UP	TAKEDA_TARGETS_OF_NUP98_HOXA9_FUSION_8D_UP	61	-0.492861	-1.82633	0.000686528	0.0158441	0.0125328	776	tags=44%, list=12%, signal=39%	OAS1/IFIH1/DDX60/EIF2AK2/PALLD/METTL7B/STAT1/ATP7B/IFI44L/IFIT1/OAS2/CDH1/MAP7/OAS3/FHL2/AMMECR1/PRSS23/HERC6/ISG15/MX1/IFI27/HBB/CAVIN2/JCHAIN/IFI44/DHRS3/IGFBP4
SENGUPTA_NASOPHARYNGEAL_CARCINOMA_WITH_LMP1_DN	SENGUPTA_NASOPHARYNGEAL_CARCINOMA_WITH_LMP1_DN	37	-0.550784	-1.83227	0.00164485	0.0253724	0.0200698	278	tags=54%, list=4%, signal=52%	AHNAK2/PDPN/MAP1B/NLRP7/CCDC9B/PROS1/CFB/UPK1B/CXCL6/SERPINB3/TPD52L1/TF/SULT1E1/LCN2/MAP2/ANXA8/MSLN/RDH10/S100A8/RARRES1
HORTON_SREBF_TARGETS	HORTON_SREBF_TARGETS	20	-0.644946	-1.83692	0.00234814	0.0313118	0.0247679	1012	tags=55%, list=15%, signal=47%	RDH11/AACS/HMGCS1/LSS/ALDOC/FDFT1/ACACA/FDPS/ACLY/LDLR/FASN
LOPEZ_MESOTHELIOMA_SURVIVAL_WORST_VS_BEST_UP	LOPEZ_MESOTHELIOMA_SURVIVAL_WORST_VS_BEST_UP	10	-0.770402	-1.83701	0.00165058	0.0253724	0.0200698	624	tags=60%, list=10%, signal=54%	PLXNA3/FLNB/ACOT7/LOX/JPT1/CDC42EP3
YU_MYC_TARGETS_UP	YU_MYC_TARGETS_UP	26	-0.608421	-1.84588	0.000848136	0.017091	0.0135192	943	tags=46%, list=14%, signal=40%	RACGAP1/YBX3/HMGN2/CCNB1/PCNA/UCHL5/ANLN/RRM1/FDPS/KPNA2/CCNB2/CDK1
KIM_PTEN_TARGETS_UP	KIM_PTEN_TARGETS_UP	11	-0.756323	-1.86012	0.00149024	0.0239838	0.0189715	143	tags=45%, list=2%, signal=45%	CDKN1A/APBB2/GALNT10/IFI44/CPA4
VALK_AML_CLUSTER_13	VALK_AML_CLUSTER_13	13	-0.726416	-1.86049	0.00115469	0.0206638	0.0163452	692	tags=46%, list=11%, signal=41%	HSPG2/MYRF/CAV1/VLDLR/ROBO1/GRK5
WOTTON_RUNX_TARGETS_DN	WOTTON_RUNX_TARGETS_DN	11	-0.757772	-1.86369	0.00136823	0.0231058	0.0182769	293	tags=36%, list=4%, signal=35%	TENM4/MSLN/PLOD2/CEBPD
ALTEMEIER_RESPONSE_TO_LPS_WITH_MECHANICAL_VENTILATION	ALTEMEIER_RESPONSE_TO_LPS_WITH_MECHANICAL_VENTILATION	42	-0.54499	-1.86598	0.00049326	0.0125834	0.00995357	811	tags=38%, list=12%, signal=34%	F3/TIMP1/IFIH1/OSMR/STAT1/CTPS1/TGM1/OAS2/ST3GAL1/TNFAIP2/OAS3/CXCL6/ISG15/MX1/CEBPD/SAP30
BLANCO_MELO_COVID19_SARS_COV_2_POS_PATIENT_LUNG_TISSUE_UP	BLANCO_MELO_COVID19_SARS_COV_2_POS_PATIENT_LUNG_TISSUE_UP	39	-0.550435	-1.86778	0.000743914	0.0165715	0.0131082	1032	tags=56%, list=16%, signal=48%	IFIT3/MX2/SERPINB9/OAS1/PSTPIP2/EIF2AK2/CYP4F3/METTL7B/IFITM3/ATP7B/IFI44L/BASP1/SAMD9/IFIT1/OAS2/MARCKS/OAS3/ISG15/IFITM2/MX1/RTP4/S100A8
BOYLAN_MULTIPLE_MYELOMA_C_D_DN	BOYLAN_MULTIPLE_MYELOMA_C_D_DN	90	-0.469356	-1.86828	7.81919e-05	0.00382662	0.00302689	584	tags=29%, list=9%, signal=27%	ANXA2/IFITM3/KDELR3/HP/C3/BASP1/KIAA1217/RAPH1/RAB3D/PYGL/DSG2/DSP/SPON1/APOL2/SLPI/TMEM154/LCN2/RECK/RRAS2/PAWR/VCAM1/DHRS3/RTP4/S100A8/ISG20/EPCAM
SCHMIDT_POR_TARGETS_IN_LIMB_BUD_UP	SCHMIDT_POR_TARGETS_IN_LIMB_BUD_UP	16	-0.685385	-1.86897	0.0014045	0.0235524	0.0186302	958	tags=56%, list=15%, signal=48%	HMGCS1/LSS/MVD/FDFT1/FDPS/ACLY/DHCR7/LDLR/NSDHL
SHAFFER_IRF4_MULTIPLE_MYELOMA_PROGRAM	SHAFFER_IRF4_MULTIPLE_MYELOMA_PROGRAM	14	-0.715772	-1.87262	0.00133306	0.0226715	0.0179334	310	tags=29%, list=5%, signal=27%	PHKA1/SCD/UAP1/ISG20
ISHIDA_E2F_TARGETS	ISHIDA_E2F_TARGETS	30	-0.597329	-1.87974	0.000819295	0.0168005	0.0132894	1309	tags=60%, list=20%, signal=48%	DCTPP1/CCNE1/RFC3/LBR/MCM7/LIG1/CCNB1/CDK2/PCNA/SMC2/FEN1/ANLN/MCM3/RRM1/KPNA2/CCNB2/ANXA8L1/CDK1
ELVIDGE_HYPOXIA_UP	ELVIDGE_HYPOXIA_UP	88	-0.476688	-1.8879	8.78211e-05	0.00412931	0.00326633	831	tags=31%, list=13%, signal=27%	ANKZF1/EGLN1/STC2/ALDOC/ASPH/GLRX/SCARB1/FLNB/DTNA/CAVIN1/ERO1A/EGFR/PPFIA4/CAV1/CADM1/CCN1/CD59/TXNIP/PFKP/VLDLR/SAMD4A/BNIP3/GYS1/ANGPTL4/LOX/ISG20/GPRC5A
RICKMAN_TUMOR_DIFFERENTIATED_WELL_VS_MODERATELY_DN	RICKMAN_TUMOR_DIFFERENTIATED_WELL_VS_MODERATELY_DN	34	-0.582655	-1.88983	0.000426654	0.0118967	0.00941041	1569	tags=65%, list=24%, signal=49%	ARPC5L/PTGS1/SFN/TUBB6/CDKN1A/ASCC3/EHD4/APBB2/USP15/CDC42EP2/PDPN/MAP4/NUMB/PSME3/LUZP1/DUSP14/KCTD5/CAV1/TRAF3IP2/RRAS2/LIMA1/PRR9
XIE_ST_HSC_S1PR3_OE_UP	XIE_ST_HSC_S1PR3_OE_UP	84	-0.480608	-1.89084	6.68839e-05	0.0034125	0.00269933	776	tags=40%, list=12%, signal=36%	OAS1/IFIH1/DDX60/EIF2AK2/OASL/PROS1/PARP9/SPATS2L/PDLIM4/STAT1/IFITM3/IFI44L/SAMD9/HELZ2/IFIT1/OAS2/CAV2/OAS3/EPHA2/TDRD7/HERC6/ISG15/MAP2/MX1/IFI27/AFAP1/BST2/DAB2/PDE3A/IFI44/RDH10/RTP4/ISG20/MOXD1
ZHOU_INFLAMMATORY_RESPONSE_LPS_UP	ZHOU_INFLAMMATORY_RESPONSE_LPS_UP	120	-0.457248	-1.8913	1.17025e-05	0.000967678	0.000765443	1032	tags=36%, list=16%, signal=31%	IFIT3/AHNAK2/WNT5A/RAPGEF2/MX2/SIK3/ATP11C/ZC3HAV1/CTNNA2/STC2/OAS1/MXRA5/IFIH1/AKAP1/REL/SPATS2/RBM34/ATP2B2/OASL/B4GALT1/EPB41L5/GEMIN7/ITGB8/TGM1/RAPH1/HELZ2/IFIT1/OAS2/MARCKS/PTPN1/TNFAIP2/SPON1/OAS3/SULT1E1/RAB3B/SDC4/ISG15/TPD52/ICAM1/WNK4/IL18/IFI44/RTP4
BLANCO_MELO_RESPIRATORY_SYNCYTIAL_VIRUS_INFECTION_A594_CELLS_UP	BLANCO_MELO_RESPIRATORY_SYNCYTIAL_VIRUS_INFECTION_A594_CELLS_UP	120	-0.458221	-1.89532	1.1121e-05	0.000952437	0.000753388	1032	tags=40%, list=16%, signal=34%	IFIT3/TAP1/SP100/MX2/ZC3HAV1/DTX3L/CTSS/F3/STC2/CRISPLD2/OAS1/IFIH1/OSMR/DDX60/TNFRSF10A/OASL/PARP9/STAT1/GFPT2/LAMA4/C3/IFI44L/SAMD9/KIAA1217/HELZ2/IFIT1/HSPB8/ST3GAL1/TCAF2/CFB/OAS3/APOL2/LDLR/ITGA5/SAMD4A/TMEM154/HERC6/AOX1/SDC4/FSTL1/MAP2/STRIP2/MX1/BST2/IL1RAP/ICAM1/IFI44/PLOD2
ODONNELL_TARGETS_OF_MYC_AND_TFRC_DN	ODONNELL_TARGETS_OF_MYC_AND_TFRC_DN	14	-0.725006	-1.89678	0.000834417	0.016957	0.0134132	1168	tags=57%, list=18%, signal=47%	G3BP1/CD151/CCNB1/TOX4/ACACA/SCD/TFRC/CDK1
JEON_SMAD6_TARGETS_DN	JEON_SMAD6_TARGETS_DN	11	-0.771252	-1.89684	0.000810833	0.0168005	0.0132894	404	tags=55%, list=6%, signal=51%	IRS2/CDH1/EGFR/DHCR7/KIF11/CCNB2
NOJIMA_SFRP2_TARGETS_DN	NOJIMA_SFRP2_TARGETS_DN	14	-0.726119	-1.89969	0.000808743	0.0168005	0.0132894	810	tags=57%, list=12%, signal=50%	TACSTD2/SGPL1/STAT1/EGFR/MX1/BST2/IFI44/IGFBP4
WANG_RESPONSE_TO_GSK3_INHIBITOR_SB216763_DN	WANG_RESPONSE_TO_GSK3_INHIBITOR_SB216763_DN	182	-0.435231	-1.90056	5.69814e-07	8.54009e-05	6.7553e-05	1377	tags=38%, list=21%, signal=31%	DNAJA1/SLC2A1/UTP15/DCTPP1/H1-5/LYAR/MCM5/CCNE1/KIF23/RFC3/NIP7/ARHGAP21/NDRG1/HNRNPAB/EXOSC5/GPT2/LBR/NOL6/RB1CC1/EBNA1BP2/MCM7/HMGCS1/CD151/DDIAS/NOP16/EHD1/SLC2A3/GEMIN4/FKBP4/GGT5/SDF2L1/CDK2/SMC2/SLC38A2/SHCBP1/CTPS1/ATAD3B/ERO1A/MCM2/RAB18/FEN1/DIAPH3/EBP/FABP5/MCM3/JPT2/HERPUD1/LPCAT1/MCM4/SEL1L3/PFKP/DHCR7/LDLR/ITGA5/RFTN1/ACSL3/DBN1/SLC7A5/SLC16A1/MCM6/FADS2/EZR/FASN/IL1RAP/SCD/TFRC/IGFB…
STEIN_ESRRA_TARGETS_RESPONSIVE_TO_ESTROGEN_DN	STEIN_ESRRA_TARGETS_RESPONSIVE_TO_ESTROGEN_DN	21	-0.662659	-1.90231	0.00120398	0.0210756	0.016671	1438	tags=71%, list=22%, signal=56%	SMC4/MCM5/TMPO/ULK1/ASPH/PCNA/RAI14/WDHD1/MCM2/FEN1/RRM1/PAPSS2/PRSS23/MCM6/ZWILCH
SASAKI_ADULT_T_CELL_LEUKEMIA	SASAKI_ADULT_T_CELL_LEUKEMIA	100	-0.473392	-1.90439	2.72558e-05	0.00163399	0.0012925	718	tags=25%, list=11%, signal=23%	SP1/CCNB1/PCNA/FAS/ANXA2/STAT1/MYCBP/ICMT/MCM3/OAS2/CAV1/VAMP5/CD99/CADM1/FHL2/ATP1B1/ISG15/KIF11/PTPRJ/CNN2/PAWR/CCNB2/TFRC/ISG20/SAP30
HUTTMANN_B_CLL_POOR_SURVIVAL_DN	HUTTMANN_B_CLL_POOR_SURVIVAL_DN	23	-0.642953	-1.90559	0.000486855	0.0125834	0.00995357	453	tags=35%, list=7%, signal=32%	ADARB1/MGAT5/SLC4A7/ATP1B1/RECK/RRAS2/TPD52/COBLL1
ELVIDGE_HYPOXIA_BY_DMOG_UP	ELVIDGE_HYPOXIA_BY_DMOG_UP	75	-0.491441	-1.907	0.00011405	0.00479808	0.00379533	1130	tags=44%, list=17%, signal=37%	AK4/MAFF/BNIP3L/SLC2A1/LIMCH1/CSGALNACT1/TGFBI/LOXL2/NDRG1/AHNAK2/EGLN1/STC2/ALDOC/ASPH/GLRX/DTNA/ERO1A/MGAT5/EGFR/PPFIA4/CAV1/CADM1/CD59/TXNIP/PFKP/VLDLR/SAMD4A/BNIP3/GYS1/ANGPTL4/LOX/ISG20/GPRC5A
EINAV_INTERFERON_SIGNATURE_IN_CANCER	EINAV_INTERFERON_SIGNATURE_IN_CANCER	20	-0.669855	-1.90787	0.000900759	0.0175856	0.0139104	1032	tags=65%, list=16%, signal=55%	IFIT3/SP100/ADAR/OAS1/EIF2AK2/STAT1/IFI44L/IFIT1/OAS2/ISG15/MX1/BST2/IFI44
BOYLAN_MULTIPLE_MYELOMA_PCA1_UP	BOYLAN_MULTIPLE_MYELOMA_PCA1_UP	38	-0.570808	-1.91588	0.00054112	0.0133046	0.0105241	783	tags=39%, list=12%, signal=35%	HLA-E/MAGED1/IFITM3/HP/C3/BASP1/SPON1/APOL2/LCN2/RECK/PAWR/JCHAIN/S100A8/ISG20/EPCAM
LEONARD_HYPOXIA	LEONARD_HYPOXIA	21	-0.667956	-1.91752	0.000874135	0.0174681	0.0138175	871	tags=52%, list=13%, signal=46%	JMJD6/SLC2A3/F3/STC2/FOSL2/MUC1/PFKP/BNIP3/SLC7A5/SLC16A3/SAP30
DUTERTRE_ESTRADIOL_RESPONSE_6HR_UP	DUTERTRE_ESTRADIOL_RESPONSE_6HR_UP	110	-0.471152	-1.91922	2.03132e-05	0.00139175	0.00110088	1304	tags=45%, list=20%, signal=37%	LYAR/AP1B1/SFXN2/MCM5/CD82/PDCD11/MYBBP1A/RFC3/NIP7/WDR46/EXOSC5/NOL6/MCM7/PPAN/NOLC1/LRRFIP2/FKBP4/STC2/AKAP1/PCNA/TPBG/NOP2/SCARB1/FLNB/DDX10/POLR1B/PTGES/DDX21/CTPS1/MTHFD1L/SLC7A1/WDHD1/PAICS/MCM2/FEN1/SNX24/MCM3/HSPB8/CA12/TPD52L1/MCM4/PRSS23/SLC7A5/SLC16A1/MCM6/ZNF185/IGFBP4/TPM1/ISG20/PLOD2
BASAKI_YBX1_TARGETS_UP	BASAKI_YBX1_TARGETS_UP	153	-0.449022	-1.91934	1.62128e-06	0.00021599	0.000170851	715	tags=29%, list=11%, signal=26%	OSMR/CCNB1/CDK2/NUP50/CCN2/SMC2/SPDL1/FLNB/TIMP2/SHCBP1/PEX13/GLS/FGF2/CAVIN1/CTPS1/FRMD6/ATL3/WDHD1/SH3BP4/MCM2/PHLDB2/FEN1/DIAPH3/ANLN/MCM3/MYO19/AXL/CAV1/ANXA3/CCN1/EPHA2/TXNIP/KPNA2/MCM4/PRSS23/NCAPD2/SLC7A5/ANXA8/ZWILCH/ZNF185/CCNB2/JPT1/CDK1/CDC42EP3
FUJII_YBX1_TARGETS_DN	FUJII_YBX1_TARGETS_DN	100	-0.479563	-1.92922	1.72376e-05	0.0012526	0.000990817	1274	tags=40%, list=19%, signal=33%	MCM5/EI24/CALU/KIF23/ENAH/IPO5/PPP1R10/RFC3/CDC23/SLC16A7/VRK1/TFPI/NUDT15/CCT5/MCM7/RAD23B/LIG1/TWSG1/VAPB/MLLT11/POLR1G/CDK2/TTF2/DTNA/SHCBP1/PTGES/BAG2/MCM2/FEN1/FABP5/MCM3/RRM1/MCM4/DBN1/KIF11/MCM6/RECK/TIMELESS/IL1RAP/RDH10
ONDER_CDH1_TARGETS_1_DN	ONDER_CDH1_TARGETS_1_DN	90	-0.486368	-1.936	2.65252e-05	0.00163096	0.00129011	2158	tags=59%, list=33%, signal=40%	RRS1/IMP3/POGLUT1/SMARCC1/EXOSC2/HNRNPU/MYO5C/SYNCRIP/PRRC2C/PNO1/TOE1/EPN3/BCLAF1/IL6ST/HSPA8/MAX/DDX18/CDC27/ZMPSTE24/DNAJA1/G3BP2/SFPQ/UTP14A/TMPO/WTAP/SCYL2/G3BP1/DDX52/CANX/RIOX1/SP100/HMGCS1/ALG13/ANO1/MAP4/POP1/TMX1/CEMIP2/OSMR/NUP50/PPP2R1B/EIF4G1/FEN1/LARP4/SPAG1/MCM4/LGALS8/LCN2/IVL/SLC16A1/DCBLD2/MEST/GPRC5A
IZADPANAH_STEM_CELL_ADIPOSE_VS_BONE_DN	IZADPANAH_STEM_CELL_ADIPOSE_VS_BONE_DN	57	-0.526061	-1.93602	0.000141975	0.00549122	0.00434361	1097	tags=44%, list=17%, signal=37%	RASAL2/LOXL2/HSPA2/CELF2/DHX40/FBN1/TMEM245/PIP5K1A/SORBS2/CDH11/LAMA4/CA12/ANXA3/GPRC5B/CFB/POSTN/TXNIP/TPD52L1/SLPI/LOX/DAB2/CCDC80/MEST/DHRS3/PLOD2
STAMBOLSKY_TARGETS_OF_MUTATED_TP53_DN	STAMBOLSKY_TARGETS_OF_MUTATED_TP53_DN	25	-0.642176	-1.93682	0.00038116	0.0107532	0.00850588	1015	tags=52%, list=15%, signal=44%	SP100/DTX3L/OAS1/DDX60/STAT1/SAMD9/IFIT1/OAS3/HERC6/ISG15/MX1/BST2/TAGLN
WHITFIELD_CELL_CYCLE_LITERATURE	WHITFIELD_CELL_CYCLE_LITERATURE	15	-0.723516	-1.94028	0.000819707	0.0168005	0.0132894	1271	tags=67%, list=19%, signal=54%	CDKN1A/CCNE1/RACGAP1/CCNB1/PCNA/MCM2/RRM1/MCM6/CCNB2/CDK1
BENNETT_SYSTEMIC_LUPUS_ERYTHEMATOSUS	BENNETT_SYSTEMIC_LUPUS_ERYTHEMATOSUS	19	-0.686495	-1.9445	0.000257216	0.00822404	0.0065053	1096	tags=84%, list=17%, signal=70%	PLSCR1/IFIT3/TAP1/MX2/OAS1/CKAP4/OASL/STAT1/IFITM3/IFI44L/OAS2/AGRN/TDRD7/ISG15/MX1/S100A8
JAEGER_METASTASIS_DN	JAEGER_METASTASIS_DN	72	-0.506319	-1.94606	9.47583e-05	0.00428737	0.00339135	488	tags=31%, list=7%, signal=29%	CFH/LAMB3/CXADR/CLTB/CDH1/EGFR/CA12/MAP7/PKP3/DSP/JUP/TXNIP/SERPINB3/TPD52L1/SLPI/IVL/LAD1/ANXA8/ZNF185/S100A14/S100A8/CLIC3
SHAFFER_IRF4_TARGETS_IN_ACTIVATED_DENDRITIC_CELL	SHAFFER_IRF4_TARGETS_IN_ACTIVATED_DENDRITIC_CELL	35	-0.596433	-1.9473	0.000327723	0.00963438	0.00762089	1422	tags=54%, list=22%, signal=43%	PDIA4/FHL1/GLDC/UCK2/FKBP11/CANX/HSP90B1/FADS1/ANKZF1/SLC38A2/GLS/PAICS/MNAT1/CAV1/TXNDC5/TRAM1/UBE2J1/UAP1/ISG20
BOSCO_INTERFERON_INDUCED_ANTIVIRAL_MODULE	BOSCO_INTERFERON_INDUCED_ANTIVIRAL_MODULE	40	-0.573435	-1.95234	0.000272436	0.00848443	0.00671127	1032	tags=42%, list=16%, signal=36%	IFIT3/SLC39A8/TRAFD1/IFIH1/DDX60/EIF2AK2/MOV10/OASL/IFITM3/IFI44L/IFIT1/OAS2/OAS3/TDRD7/MX1/IFI44/CDK1
FOROUTAN_INTEGRATED_TGFB_EMT_DN	FOROUTAN_INTEGRATED_TGFB_EMT_DN	32	-0.612822	-1.95462	0.00020259	0.00722069	0.00571164	488	tags=41%, list=7%, signal=38%	CFH/PPP1R9A/CXADR/CDH1/MBP/CFB/SLPI/LCN2/CAVIN2/PKP2/ALDH1A3/EPCAM/CEBPD
FARMER_BREAST_CANCER_CLUSTER_1	FARMER_BREAST_CANCER_CLUSTER_1	15	-0.729744	-1.95699	0.000556384	0.0134769	0.0106603	1138	tags=87%, list=17%, signal=72%	FKBP11/IFIT3/OAS1/OASL/IFI44L/IFIT1/OAS2/OAS3/HERC6/ISG15/MX1/JCHAIN/IFI44
TAKEDA_TARGETS_OF_NUP98_HOXA9_FUSION_3D_UP	TAKEDA_TARGETS_OF_NUP98_HOXA9_FUSION_3D_UP	82	-0.499469	-1.9632	4.60168e-05	0.00262734	0.00207825	863	tags=43%, list=13%, signal=38%	CMPK2/PLA2G4A/IFIT3/MX2/DTX3L/VMP1/OAS1/IFIH1/DDX60/EIF2AK2/OASL/PARP9/STAT1/ITGB8/IFI44L/SAMD9/HELZ2/IFIT1/OAS2/CAV1/MAP7/OAS3/S100A10/ATP1B1/PRSS23/HERC6/ISG15/MX1/IFI27/LOX/BST2/PDE3A/JCHAIN/IFI44/IGFBP4
FOROUTAN_TGFB_EMT_DN	FOROUTAN_TGFB_EMT_DN	49	-0.557917	-1.97835	0.00015388	0.00576571	0.00456073	488	tags=35%, list=7%, signal=32%	CFH/PPP1R9A/CXADR/MUC1/CDH1/MBP/MAP7/CFB/TNFAIP2/TPD52L1/SLPI/LCN2/CAVIN2/PKP2/ALDH1A3/EPCAM/CEBPD
AIGNER_ZEB1_TARGETS	AIGNER_ZEB1_TARGETS	14	-0.757714	-1.98235	0.000198085	0.00719709	0.00569297	810	tags=86%, list=12%, signal=75%	SFN/PATJ/TACSTD2/EPPK1/CDH11/CXADR/MUC1/CDH1/PKP3/DSP/F11R/EPCAM
BOQUEST_STEM_CELL_DN	BOQUEST_STEM_CELL_DN	62	-0.537955	-2.00109	3.50818e-05	0.00205186	0.00162304	867	tags=40%, list=13%, signal=35%	ALDH1A2/TACSTD2/TRIM16/CDC37/IFIH1/SCARB1/IFI44L/FABP5/AQP1/PODXL/ENG/MGST2/ANXA3/DSG2/TPD52L1/CD74/F11R/IFI27/ITGA6/TPD52/BST2/CAVIN2/CDK1/CDC42EP3/ISG20
ZHANG_INTERFERON_RESPONSE	ZHANG_INTERFERON_RESPONSE	19	-0.706626	-2.00152	0.000117222	0.00484651	0.00383364	776	tags=68%, list=12%, signal=60%	MX2/OAS1/OASL/STAT1/IFITM3/OAS2/OAS3/ISG15/MX1/IFI27/IFI44/RTP4/ISG20
STEIN_ESR1_TARGETS	STEIN_ESR1_TARGETS	42	-0.585142	-2.00346	6.63265e-05	0.0034125	0.00269933	675	tags=48%, list=10%, signal=43%	PCNA/TPBG/RAI14/VAMP2/MCM2/FEN1/SNX24/HSPB8/CA12/RRM1/TSC22D3/PXMP4/FHL2/PAPSS2/MCM4/PRSS23/SLC16A1/MCM6/ZWILCH/IGFBP4
PHONG_TNF_TARGETS_UP	PHONG_TNF_TARGETS_UP	16	-0.749009	-2.04247	8.18444e-05	0.00392526	0.00310492	272	tags=56%, list=4%, signal=54%	TNFRSF10B/REL/TNFAIP2/EPHA2/MCL1/LDLR/SDC4/ICAM1/CEBPD
CHANG_IMMORTALIZED_BY_HPV31_DN	CHANG_IMMORTALIZED_BY_HPV31_DN	29	-0.657449	-2.05031	0.00011336	0.00479808	0.00379533	594	tags=48%, list=9%, signal=44%	MVD/STAT1/DEGS1/SAMD9/IFIT1/OAS2/DSP/SLPI/LCN2/MX1/IFI27/HBB/IFI44/TAGLN
JINESH_BLEBBISHIELD_TO_IMMUNE_CELL_FUSION_PBSHMS_UP	JINESH_BLEBBISHIELD_TO_IMMUNE_CELL_FUSION_PBSHMS_UP	206	-0.467717	-2.06131	4.4434e-09	1.06553e-06	8.42843e-07	1349	tags=40%, list=21%, signal=33%	TUBB6/LIMCH1/KIF1C/RAC1/PATJ/SPINT1/GTF2I/CTTN/DIAPH1/SLC16A7/IKBIP/PLXNA3/SELENOT/DCP2/TNFRSF10B/LMF2/MYH9/CD151/PLXNB2/VMP1/VAPA/ATP1A1/CA2/ZYX/SDF2L1/VKORC1/ADGRG6/MYADM/ASPH/DGCR8/EPPK1/NRBP2/MED15/PALLD/FLNB/LARP4B/TIMP2/ANXA2/SPTBN1/CAVIN1/CTNNB1/ELOVL1/PLCD3/CORO1C/BASP1/MBOAT7/BSG/HSPB8/CLTB/PODXL/CAV2/EGFR/CAV1/ANXA3/ACTN4/DSG2/JUP/CCN1/CD59/UPK1B/FHL2/EPHA2/S100A10/CLPTM1L/MYLK/PRSS23/P…
WINTER_HYPOXIA_UP	WINTER_HYPOXIA_UP	61	-0.557144	-2.06454	1.50318e-05	0.00116279	0.000919775	1415	tags=44%, list=22%, signal=35%	S100A3/PPP4R1/SLC2A1/PSMD2/COL4A5/NDRG1/NUDT15/TPD52L2/VAPB/TPBG/LDHA/VEZT/SNX24/ANLN/CORO1C/MNAT1/CA12/PVR/PYGL/S100A10/LDLR/BNIP3/PLEKHG3/SLC16A1/ANGPTL4/PAWR/PEDS1
ZHANG_TARGETS_OF_EWSR1_FLI1_FUSION	ZHANG_TARGETS_OF_EWSR1_FLI1_FUSION	45	-0.595613	-2.06791	9.7203e-06	0.00089651	0.000709149	1062	tags=44%, list=16%, signal=37%	CEBPB/WNT5A/DAPK1/WDR47/FADS1/ATP1A1/HLA-E/FNBP1/CDH11/GYG2/CAV2/CAV1/CD99/SEL1L3/PFKP/IL1RAP/CSRP1/UAP1/IGFBP4/GRK5
HOLLERN_EMT_BREAST_TUMOR_DN	HOLLERN_EMT_BREAST_TUMOR_DN	33	-0.643958	-2.07105	5.23081e-05	0.00291709	0.00230745	695	tags=42%, list=11%, signal=38%	EPPK1/EPB41L5/FAM83H/PTPRF/CXADR/CDH1/MAP7/PKP3/DSG2/DSP/JUP/ZNF185/EPCAM/CLIC3
LIN_SILENCED_BY_TUMOR_MICROENVIRONMENT	LIN_SILENCED_BY_TUMOR_MICROENVIRONMENT	29	-0.667315	-2.08108	6.29726e-05	0.00335574	0.00265442	700	tags=41%, list=11%, signal=37%	CCN2/TMOD3/SAMD9/ANXA3/B4GALT4/RAB11FIP1/LCN2/IVL/ALDH1A3/RARRES1/GPRC5A/CLIC3
AMIT_SERUM_RESPONSE_240_MCF10A	AMIT_SERUM_RESPONSE_240_MCF10A	33	-0.659458	-2.1209	2.54747e-05	0.00160759	0.00127162	425	tags=39%, list=6%, signal=37%	GRAMD2B/TGM1/CLTB/CDH1/HERPUD1/B4GALT4/CDC42EP1/ITGA5/NECTIN2/ANGPTL4/EZR/PKP2/ALDH1A3
PEDERSEN_TARGETS_OF_611CTF_ISOFORM_OF_ERBB2	PEDERSEN_TARGETS_OF_611CTF_ISOFORM_OF_ERBB2	38	-0.63197	-2.12117	2.30434e-05	0.00149346	0.00118134	619	tags=47%, list=9%, signal=43%	CTNNAL1/PTGES/CAVIN1/ERO1A/PHLDB2/TSPAN3/HSPB8/EGFR/CD59/SLC4A7/ITGA5/RAB3B/ADAM9/ANGPTL4/ZNF185/ISG20/AP1S3/PLOD2
SEITZ_NEOPLASTIC_TRANSFORMATION_BY_8P_DELETION_UP	SEITZ_NEOPLASTIC_TRANSFORMATION_BY_8P_DELETION_UP	37	-0.641134	-2.13284	1.30932e-05	0.00104659	0.00082786	1032	tags=57%, list=16%, signal=48%	IFIT3/MX2/ZC3HAV1/CRISPLD2/OAS1/IFIH1/DDX60/OASL/IFI44L/SAMD9/IFIT1/OAS2/HERC6/BCHE/ISG15/MX1/IFI27/IFI44/ALDH1A3/ISG20/GPRC5A
ONDER_CDH1_TARGETS_2_DN	ONDER_CDH1_TARGETS_2_DN	161	-0.5309	-2.2851	1e-10	3.42571e-08	2.70977e-08	859	tags=41%, list=13%, signal=37%	DMD/SLC2A3/F3/TACSTD2/CA2/MCTP2/IFIH1/AKAP1/PSTPIP2/DDX60/FLNB/TAGLN3/PTGES/LAMB3/C3/PTPRF/CXADR/ZDHHC13/CDH1/MBP/CA12/AGRN/MGST2/ANXA3/MAP7/PKP3/DSG2/CADM1/DSP/JUP/B4GALT4/OAS3/SPAG1/SERPINB3/TPD52L1/SEL1L3/SLPI/ARHGEF5/HERC6/LCN2/SDC4/IVL/SLC7A5/TMEM132A/F11R/KANK1/LAD1/ANXA8/LIMA1/ITGA6/LRRC1/ZNF185/ROBO1/IL1RAP/COBLL1/FLRT3/ICAM1/IL18/S100A14/TFRC/SUSD6/S100A8/ALDH1A3/ISG20/GPRC5A/EPCAM
RUIZ_TNC_TARGETS_DN	RUIZ_TNC_TARGETS_DN	76	-0.615448	-2.38827	1.3365e-09	3.56104e-07	2.81682e-07	1349	tags=51%, list=21%, signal=41%	TUBB6/DCTPP1/MCM5/P3H2/CCNE1/NXN/TMPO/POP7/OGFRL1/MCM7/DMD/STC2/CCDC86/SPDL1/SHCBP1/CTPS1/SLC7A1/SH3BP4/MCM2/FEN1/PTPRF/MCM3/CAV2/EGFR/CAV1/FHL2/MCM4/PFKP/RFTN1/SLC7A5/MCM6/RRAS2/ZWILCH/MEST/EFEMP1/TPM1/CDK1/CDC42EP3/GPRC5A
