# Supplementary material for: Quantitative Proteomics and Phosphoproteomics Analysis of Patient-Derived Ovarian Cancer Stem Cells
Source: Mol Cell Proteomics. 2025 Apr 7;24(5):100965. doi: 10.1016/j.mcpro.2025.100965 (PMC12142526; doi:10.1016/j.mcpro.2025.100965)
Supplement: Supplementary table 6 — RoKAI. [file mmc6.xlsx]

## Sheet: kinase_table
UniprotID	Name	Gene	Type	NumSubs	Activity	StdErr	ZScore	PValue	FDR
P17252	PKCA	PRKCA	Kinase	53	0.176	0.039	4.518	6.23e-06	0.00152
P05771	PKCB iso2	PRKCB	Kinase	9	0.247	0.059	4.192	2.77e-05	0.00338
Q13418	ILK	ILK	Kinase	3	0.262	0.065	4.052	5.07e-05	0.00413
O94804	LOK	STK10	Kinase	1	0.186	0.049	3.814	0.000137	0.00591
O95819	HGK	MAP4K4	Kinase	1	0.186	0.049	3.814	0.000137	0.00591
P41743	PKCI	PRKCI	Kinase	14	0.206	0.054	3.799	0.000145	0.00591
P31749	Akt1	AKT1	Kinase	70	0.093	0.029	3.268	0.00108	0.0363
Q16644	MAPKAPK3	MAPKAPK3	Kinase	2	0.18	0.055	3.242	0.00119	0.0363
Q15139	PRKD1	PRKD1	Kinase	23	0.16	0.059	2.731	0.00632	0.149
Q9Y6E0	MST3	STK24	Kinase	2	0.375	0.138	2.714	0.00665	0.149
Q14164	IKKE	IKBKE	Kinase	2	-0.402	0.148	-2.711	0.0067	0.149
Q05655	PKCD	PRKCD	Kinase	25	0.102	0.039	2.625	0.00865	0.163
Q9NYY3	PLK2	PLK2	Kinase	2	0.323	0.123	2.624	0.00868	0.163
P24941	CDK2	CDK2	Kinase	77	-0.087	0.033	-2.592	0.00955	0.166
O75116	ROCK2	ROCK2	Kinase	5	0.204	0.079	2.569	0.0102	0.166
Q8IWQ3	BRSK2	BRSK2	Kinase	1	0.481	0.192	2.511	0.012	0.183
Q13557	CAMK2D	CAMK2D	Kinase	3	0.599	0.241	2.482	0.0131	0.188
Q9H4B4	PLK3	PLK3	Kinase	4	0.161	0.067	2.407	0.0161	0.195
P43250	GRK6	GRK6	Kinase	2	-0.466	0.195	-2.39	0.0168	0.195
O00418	EEF2K	EEF2K	Kinase	3	0.327	0.139	2.361	0.0182	0.195
P49137	MAPKAPK2	MAPKAPK2	Kinase	18	0.127	0.054	2.348	0.0189	0.195
Q15746	smMLCK	MYLK	Kinase	1	0.199	0.085	2.344	0.0191	0.195
Q32MK0	caMLCK	MYLK3	Kinase	1	0.199	0.085	2.344	0.0191	0.195
P49840	GSK3A	GSK3A	Kinase	6	0.167	0.071	2.342	0.0192	0.195
Q9BZL6	PRKD2	PRKD2	Kinase	7	0.148	0.07	2.11	0.0348	0.333
Q8N5S9	CAMKK1	CAMKK1	Kinase	1	1.18	0.561	2.102	0.0355	0.333
P51812	RSK2	RPS6KA3	Kinase	16	0.078	0.038	2.085	0.0371	0.335
O14965	AurA	AURKA	Kinase	6	0.168	0.081	2.06	0.0394	0.343
P78527	DNAPK	PRKDC	Kinase	10	0.127	0.063	2.028	0.0426	0.359
P54646	AMPKA2	PRKAA2	Kinase	7	0.147	0.074	1.99	0.0466	0.367
P00533	EGFR	EGFR	Kinase	5	0.09	0.046	1.967	0.0492	0.367
P53667	LIMK1	LIMK1	Kinase	3	0.178	0.091	1.963	0.0497	0.367
Q15569	TESK1	TESK1	Kinase	3	0.178	0.091	1.963	0.0497	0.367
Q00535	CDK5	CDK5	Kinase	25	0.082	0.042	1.942	0.0522	0.374
P00519	Abl	ABL1	Kinase	1	-0.365	0.191	-1.909	0.0563	0.382
P42684	Arg	ABL2	Kinase	1	-0.365	0.191	-1.909	0.0563	0.382
Q96GD4	AurB	AURKB	Kinase	19	0.116	0.062	1.863	0.0625	0.412
Q13535	ATR	ATR	Kinase	11	0.118	0.064	1.849	0.0645	0.414
O75676	MSK2	RPS6KA4	Kinase	2	0.137	0.074	1.836	0.0663	0.415
P04049	RAF1	RAF1	Kinase	5	0.087	0.048	1.822	0.0684	0.417
P09619	PDGFRB	PDGFRB	Kinase	1	0.487	0.284	1.717	0.086	0.484
Q5S007	LRRK2	LRRK2	Kinase	2	0.173	0.101	1.712	0.0869	0.484
Q16566	CAMK4	CAMK4	Kinase	3	0.119	0.071	1.687	0.0916	0.484
Q9UQM7	CAMK2A	CAMK2A	Kinase	11	0.1	0.059	1.685	0.0919	0.484
Q9Y3S1	WNK2	WNK2	Kinase	1	0.511	0.304	1.683	0.0924	0.484
P36507	MEK2	MAP2K2	Kinase	4	0.079	0.047	1.679	0.0932	0.484
Q02750	MEK1	MAP2K1	Kinase	4	0.079	0.047	1.679	0.0932	0.484
Q9BXM7	PINK1	PINK1	Kinase	1	-0.474	0.287	-1.656	0.0978	0.491
Q86Z02	HIPK1	HIPK1	Kinase	2	0.212	0.128	1.651	0.0987	0.491
Q7L7X3	TAO1	TAOK1	Kinase	2	0.175	0.108	1.623	0.105	0.495
Q9UL54	TAO2	TAOK2	Kinase	2	0.175	0.108	1.623	0.105	0.495
Q99640	Myt1	PKMYT1	Kinase	2	-0.252	0.156	-1.619	0.106	0.495
P07949	Ret	RET	Kinase	3	0.081	0.051	1.602	0.109	0.503
Q05513	PKCZ	PRKCZ	Kinase	15	0.064	0.041	1.587	0.113	0.508
Q9H0K1	QIK	SIK2	Kinase	2	-0.153	0.103	-1.484	0.138	0.611
P68400	CK2A1	CSNK2A1	Kinase	93	-0.053	0.037	-1.445	0.148	0.647
Q02156	PKCE	PRKCE	Kinase	8	0.068	0.048	1.435	0.151	0.647
O14920	IKKB	IKBKB	Kinase	4	0.186	0.131	1.421	0.155	0.647
Q13131	AMPKA1	PRKAA1	Kinase	27	0.07	0.05	1.417	0.157	0.647
O60285	NuaK1	NUAK1	Kinase	2	0.257	0.184	1.396	0.163	0.661
Q13188	MST2	STK3	Kinase	4	0.149	0.108	1.384	0.166	0.665
Q13464	ROCK1	ROCK1	Kinase	10	0.104	0.076	1.368	0.171	0.672
P06493	CDK1	CDK1	Kinase	109	-0.042	0.031	-1.355	0.175	0.672
O60674	JAK2	JAK2	Kinase	3	0.055	0.041	1.352	0.176	0.672
O94806	PRKD3	PRKD3	Kinase	4	0.092	0.069	1.337	0.181	0.677
Q15418	p90RSK	RPS6KA1	Kinase	26	0.051	0.038	1.33	0.183	0.677
P06241	Fyn	FYN	Kinase	2	0.19	0.144	1.323	0.186	0.677
Q13164	ERK5	MAPK7	Kinase	3	0.189	0.144	1.305	0.192	0.689
O94921	CDK14	CDK14	Kinase	4	0.127	0.098	1.296	0.195	0.689
P23443	p70S6K	RPS6KB1	Kinase	16	0.056	0.044	1.285	0.199	0.693
O15530	PDK1	PDPK1	Kinase	7	0.081	0.064	1.27	0.204	0.695
Q15208	NDR1	STK38	Kinase	7	0.112	0.089	1.262	0.207	0.695
Q13315	ATM	ATM	Kinase	16	0.073	0.058	1.257	0.209	0.695
Q8TDX7	NEK7	NEK7	Kinase	1	0.365	0.292	1.249	0.212	0.695
O00311	CDC7	CDC7	Kinase	7	-0.088	0.071	-1.235	0.217	0.695
Q86V86	Pim3	PIM3	Kinase	6	0.041	0.033	1.234	0.217	0.695
Q9Y243	Akt3	AKT3	Kinase	6	0.047	0.038	1.228	0.219	0.695
P04626	HER2	ERBB2	Kinase	1	-0.139	0.116	-1.206	0.228	0.696
P30291	Wee1	WEE1	Kinase	1	-0.139	0.116	-1.206	0.228	0.696
Q9UIK4	DAPK2	DAPK2	Kinase	1	0.23	0.191	1.202	0.23	0.696
P11309	Pim1	PIM1	Kinase	11	0.062	0.052	1.198	0.231	0.696
P50750	CDK9	CDK9	Kinase	6	-0.1	0.085	-1.174	0.24	0.712
O43318	TAK1	MAP3K7	Kinase	5	0.115	0.098	1.168	0.243	0.712
O75385	ULK1	ULK1	Kinase	4	0.08	0.069	1.161	0.246	0.712
Q96RR4	CAMKK2	CAMKK2	Kinase	1	0.166	0.144	1.149	0.251	0.712
Q9P289	MST4	STK26	Kinase	3	0.088	0.077	1.148	0.251	0.712
P49841	GSK3B	GSK3B	Kinase	40	0.043	0.039	1.113	0.266	0.722
Q9UBE8	NLK	NLK	Kinase	2	0.041	0.037	1.097	0.273	0.722
Q16539	P38A	MAPK14	Kinase	25	0.043	0.04	1.09	0.276	0.722
P48730	CK1D	CSNK1D	Kinase	5	0.066	0.061	1.085	0.278	0.722
O00444	PLK4	PLK4	Kinase	1	0.179	0.166	1.079	0.28	0.722
P17612	PKACA	PRKACA	Kinase	100	0.033	0.031	1.078	0.281	0.722
P19525	PKR	EIF2AK2	Kinase	1	0.07	0.067	1.055	0.292	0.722
Q9Y572	RIPK3	RIPK3	Kinase	1	0.07	0.067	1.055	0.292	0.722
Q13555	CAMK2G	CAMK2G	Kinase	4	0.139	0.134	1.039	0.299	0.722
P16591	Fer	FER	Kinase	2	0.041	0.039	1.033	0.301	0.722
Q13153	PAK1	PAK1	Kinase	20	-0.039	0.039	-1.009	0.313	0.722
P06239	Lck	LCK	Kinase	1	0.084	0.084	1.006	0.315	0.722
Q16659	ERK3	MAPK6	Kinase	2	0.174	0.173	1.004	0.315	0.722
P31751	Akt2	AKT2	Kinase	24	0.039	0.039	0.981	0.327	0.722
P46020	PHKA1	PHKA1	Kinase	1	-0.204	0.208	-0.978	0.328	0.722
P11802	CDK4	CDK4	Kinase	9	-0.063	0.065	-0.976	0.329	0.722
P12931	Src	SRC	Kinase	6	0.08	0.083	0.972	0.331	0.722
Q96SB4	SRPK1	SRPK1	Kinase	1	-0.204	0.213	-0.959	0.338	0.722
Q9H2G2	SLK	SLK	Kinase	3	0.11	0.117	0.947	0.344	0.722
O43353	RIPK2	RIPK2	Kinase	1	0.267	0.284	0.94	0.347	0.722
Q9P1W9	Pim2	PIM2	Kinase	4	0.032	0.034	0.938	0.348	0.722
P04629	TrkA	NTRK1	Kinase	1	0.037	0.039	0.937	0.349	0.722
P08631	Hck	HCK	Kinase	1	0.037	0.039	0.937	0.349	0.722
P11362	FGFR1	FGFR1	Kinase	1	0.037	0.039	0.937	0.349	0.722
P22455	FGFR4	FGFR4	Kinase	1	0.037	0.039	0.937	0.349	0.722
P22607	FGFR3	FGFR3	Kinase	1	0.037	0.039	0.937	0.349	0.722
P23458	JAK1	JAK1	Kinase	1	0.037	0.039	0.937	0.349	0.722
P30530	AXL	AXL	Kinase	1	0.037	0.039	0.937	0.349	0.722
Q12866	Mer	MERTK	Kinase	1	0.037	0.039	0.937	0.349	0.722
Q15300	Ret iso3	RET	Kinase	1	0.037	0.039	0.937	0.349	0.722
Q9UM73	ALK	ALK	Kinase	1	0.037	0.039	0.937	0.349	0.722
P53778	P38G	MAPK12	Kinase	9	0.048	0.052	0.934	0.35	0.722
P53671	LIMK2	LIMK2	Kinase	3	0.082	0.089	0.92	0.358	0.722
P34947	GRK5	GRK5	Kinase	1	0.271	0.299	0.908	0.364	0.722
P15531	NME1	NME1	Kinase	2	0.126	0.139	0.905	0.365	0.722
P27448	MARK3 iso3	MARK3	Kinase	3	0.109	0.12	0.905	0.365	0.722
Q96QT4	ChaK1	TRPM7	Kinase	2	0.191	0.211	0.902	0.367	0.722
Q9HC98	NEK6	NEK6	Kinase	3	0.031	0.035	0.899	0.369	0.722
P57059	SIK	SIK1	Kinase	3	-0.156	0.173	-0.897	0.37	0.722
Q7KZI7	MARK2	MARK2	Kinase	11	0.058	0.067	0.871	0.384	0.725
Q00536	CDK16	CDK16	Kinase	1	0.125	0.145	0.865	0.387	0.725
O43683	BUB1	BUB1	Kinase	1	0.031	0.036	0.862	0.389	0.725
P51617	IRAK1	IRAK1	Kinase	1	0.031	0.036	0.862	0.389	0.725
Q13233	MEKK1	MAP3K1	Kinase	1	0.031	0.036	0.862	0.389	0.725
Q9H2X6	HIPK2	HIPK2	Kinase	7	0.075	0.087	0.861	0.389	0.725
Q13976	PKG1 iso2	PRKG1	Kinase	10	0.055	0.066	0.844	0.399	0.737
Q2M2I8	AAK1	AAK1	Kinase	1	0.16	0.194	0.825	0.409	0.74
Q9NSY1	BIKE	BMP2K	Kinase	1	0.16	0.194	0.825	0.409	0.74
Q38SD2	LRRK1	LRRK1	Kinase	1	0.157	0.192	0.819	0.413	0.74
P48729	CK1A	CSNK1A1	Kinase	10	0.068	0.084	0.81	0.418	0.74
P00558	PGK1	PGK1	Kinase	3	-0.059	0.073	-0.809	0.419	0.74
P14618	PKM iso2	PKM	Kinase	2	0.028	0.034	0.809	0.419	0.74
Q9P0L2	MARK1	MARK1	Kinase	5	0.096	0.119	0.803	0.422	0.741
Q9Y2U5	MEKK2	MAP3K2	Kinase	1	-0.06	0.075	-0.798	0.425	0.741
O15264	P38D	MAPK13	Kinase	10	0.035	0.044	0.784	0.433	0.749
P49674	CK1E	CSNK1E	Kinase	2	0.113	0.147	0.77	0.442	0.754
O15111	IKKA	CHUK	Kinase	1	-0.218	0.283	-0.769	0.442	0.754
Q8IWU2	Lmr2	LMTK2	Kinase	2	-0.09	0.119	-0.757	0.449	0.761
Q99759	MEKK3	MAP3K3	Kinase	3	0.059	0.081	0.726	0.468	0.787
O75582	MSK1	RPS6KA5	Kinase	9	0.04	0.056	0.713	0.476	0.795
P45983	JNK1 iso2	MAPK8	Kinase	12	0.03	0.043	0.704	0.481	0.799
Q00534	CDK6	CDK6	Kinase	6	0.035	0.051	0.692	0.489	0.806
Q13237	PKG2	PRKG2	Kinase	5	0.042	0.062	0.68	0.497	0.813
Q15759	P38B	MAPK11	Kinase	4	0.035	0.052	0.675	0.5	0.813
P78368	CK1G2	CSNK1G2	Kinase	1	-0.127	0.195	-0.65	0.515	0.824
Q9HCP0	CK1G1	CSNK1G1	Kinase	1	-0.127	0.195	-0.65	0.515	0.824
P10398	ARAF	ARAF	Kinase	2	0.02	0.032	0.641	0.521	0.824
P22694	PKACB	PRKACB	Kinase	2	0.02	0.032	0.641	0.521	0.824
P28482	ERK2	MAPK1	Kinase	90	0.018	0.029	0.638	0.523	0.824
P19784	CK2A2	CSNK2A2	Kinase	19	-0.032	0.05	-0.633	0.527	0.824
Q15349	RSK3	RPS6KA2	Kinase	2	0.037	0.06	0.619	0.536	0.829
Q02779	MLK2	MAP3K10	Kinase	1	0.178	0.288	0.618	0.537	0.829
Q15118	PDHK1	PDK1	Kinase	3	0.041	0.07	0.59	0.555	0.837
Q15119	PDHK2	PDK2	Kinase	3	0.041	0.07	0.59	0.555	0.837
Q15120	PDHK3	PDK3	Kinase	3	0.041	0.07	0.59	0.555	0.837
Q16654	PDHK4	PDK4	Kinase	3	0.041	0.07	0.59	0.555	0.837
O43781	DYRK3	DYRK3	Kinase	1	-0.068	0.117	-0.579	0.562	0.841
Q9UBS0	P70S6KB	RPS6KB2	Kinase	4	0.061	0.105	0.575	0.565	0.841
O76039	CDKL5	CDKL5	Kinase	2	-0.049	0.089	-0.556	0.578	0.853
Q6P5Z2	PKN3	PKN3	Kinase	1	-0.159	0.289	-0.552	0.581	0.853
P37173	TGFBR2	TGFBR2	Kinase	1	-0.156	0.284	-0.548	0.584	0.853
O00506	YSK1	STK25	Kinase	2	0.087	0.164	0.527	0.598	0.869
P49336	CDK8	CDK8	Kinase	3	-0.049	0.096	-0.515	0.606	0.87
Q8IW41	MAPKAPK5	MAPKAPK5	Kinase	1	0.075	0.146	0.511	0.61	0.87
Q9BUB5	Mnk1 iso2	MKNK1	Kinase	1	0.075	0.146	0.511	0.61	0.87
Q86Y07	VRK2	VRK2	Kinase	1	-0.144	0.288	-0.499	0.618	0.877
Q16512	PKN1	PKN1	Kinase	4	0.036	0.075	0.483	0.629	0.887
P53355	DAPK1	DAPK1	Kinase	3	-0.038	0.081	-0.467	0.641	0.888
O00329	PIK3CD	PIK3CD	Kinase	1	-0.129	0.283	-0.456	0.649	0.888
P46734	MKK3	MAP2K3	Kinase	1	0.033	0.075	0.443	0.657	0.888
Q16584	MLK3	MAP3K11	Kinase	1	0.033	0.075	0.443	0.657	0.888
Q99683	ASK1	MAP3K5	Kinase	1	0.033	0.075	0.443	0.657	0.888
P07947	Yes	YES1	Kinase	1	0.063	0.144	0.442	0.658	0.888
P08069	IGF1R	IGF1R	Kinase	1	0.063	0.144	0.442	0.658	0.888
P33981	TTK	TTK	Kinase	3	0.062	0.139	0.442	0.659	0.888
P50613	CDK7	CDK7	Kinase	8	-0.03	0.069	-0.434	0.664	0.89
P53779	JNK3	MAPK10	Kinase	5	-0.017	0.039	-0.427	0.669	0.892
P05129	PKCG	PRKCG	Kinase	1	0.116	0.287	0.405	0.685	0.905
Q96L34	MARK4	MARK4	Kinase	1	-0.043	0.106	-0.404	0.686	0.905
P49759	CLK1	CLK1	Kinase	2	0.046	0.117	0.393	0.694	0.906
Q9UGJ0	AMPKG2	PRKAG2	Kinase	1	-0.056	0.145	-0.388	0.698	0.906
Q9Y478	AMPKB1	PRKAB1	Kinase	1	-0.056	0.145	-0.388	0.698	0.906
O96013	PAK4	PAK4	Kinase	3	-0.042	0.112	-0.375	0.708	0.908
Q9Y6M4	CK1G3	CSNK1G3	Kinase	2	-0.039	0.104	-0.374	0.708	0.908
Q13627	DYRK1A	DYRK1A	Kinase	8	0.045	0.125	0.359	0.719	0.908
O00141	SGK1	SGK1	Kinase	16	-0.018	0.051	-0.35	0.726	0.908
Q9HBY8	SGK2	SGK2	Kinase	5	0.031	0.088	0.348	0.728	0.908
Q12851	GCK	MAP4K2	Kinase	1	0.026	0.075	0.347	0.729	0.908
Q92918	HPK1	MAP4K1	Kinase	1	0.026	0.075	0.347	0.729	0.908
Q14012	CAMK1A	CAMK1	Kinase	2	0.025	0.072	0.346	0.73	0.908
Q13043	MST1	STK4	Kinase	2	0.037	0.116	0.323	0.747	0.917
Q8IYT8	ULK2	ULK2	Kinase	1	0.029	0.09	0.318	0.75	0.917
Q96Q15	SMG1	SMG1	Kinase	1	0.088	0.285	0.309	0.757	0.917
Q9BYP7	WNK3	WNK3	Kinase	1	0.046	0.153	0.3	0.764	0.917
Q9H4A3	WNK1	WNK1	Kinase	1	0.046	0.153	0.3	0.764	0.917
Q9UEW8	STLK3	STK39	Kinase	1	0.046	0.153	0.3	0.764	0.917
Q8TAS1	KIS	UHMK1	Kinase	4	0.041	0.138	0.296	0.767	0.917
Q92519	TRB2	TRIB2	Kinase	1	0.022	0.074	0.294	0.769	0.917
Q9NYV4	CDK12	CDK12	Kinase	3	-0.041	0.142	-0.291	0.771	0.917
P11274	Bcr	BCR	Kinase	1	0.04	0.144	0.274	0.784	0.926
Q13554	CAMK2B	CAMK2B	Kinase	4	-0.022	0.082	-0.266	0.791	0.926
O43293	DAPK3	DAPK3	Kinase	2	-0.022	0.085	-0.263	0.792	0.926
Q96GX5	MASTL	MASTL	Kinase	1	0.075	0.291	0.259	0.796	0.926
Q9BWU1	CDK19	CDK19	Kinase	1	0.046	0.195	0.237	0.813	0.926
Q9UQ88	CDK11A	CDK11A	Kinase	1	0.046	0.195	0.237	0.813	0.926
Q96KB5	PBK	PBK	Kinase	3	-0.023	0.1	-0.234	0.815	0.926
P45984	JNK2 iso2	MAPK9	Kinase	9	0.009	0.039	0.226	0.821	0.926
Q96BR1	SGK3	SGK3	Kinase	4	-0.013	0.059	-0.225	0.822	0.926
P25098	GRK2	GRK2	Kinase	3	-0.032	0.142	-0.224	0.823	0.926
O14757	Chk1	CHEK1	Kinase	30	0.017	0.079	0.22	0.826	0.926
P27361	ERK1	MAPK3	Kinase	78	0.006	0.028	0.216	0.829	0.926
P67870	CK2B	CSNK2B	Kinase	5	-0.025	0.116	-0.216	0.829	0.926
Q5TCY1	TTBK1	TTBK1	Kinase	2	0.018	0.085	0.21	0.834	0.926
P53350	PLK1	PLK1	Kinase	26	0.011	0.052	0.208	0.835	0.926
Q9UKI8	TLK1	TLK1	Kinase	1	-0.023	0.146	-0.154	0.877	0.966
Q9HBH9	Mnk2	MKNK2	Kinase	1	-0.029	0.191	-0.152	0.879	0.966
P41279	Cot	MAP3K8	Kinase	4	-0.009	0.082	-0.105	0.916	0.996
Q15831	LKB1	STK11	Kinase	2	0.011	0.115	0.095	0.924	0.996
Q14680	MELK	MELK	Kinase	2	0.008	0.09	0.093	0.926	0.996
P35269	GTF2F1	GTF2F1	Kinase	1	0.025	0.295	0.085	0.932	0.996
O96017	Chk2	CHEK2	Kinase	6	-0.008	0.099	-0.082	0.934	0.996
P21675	TAF1	TAF1	Kinase	1	-0.024	0.288	-0.082	0.934	0.996
P00540	MOS	MOS	Kinase	1	0.012	0.145	0.082	0.935	0.996
Q9UHD2	TBK1	TBK1	Kinase	4	0.006	0.089	0.068	0.946	0.996
Q9UIG0	WSTF	BAZ1B	Kinase	1	-0.017	0.296	-0.056	0.955	0.996
Q00526	CDK3	CDK3	Kinase	2	-0.002	0.041	-0.056	0.956	0.996
Q8TD08	ERK7	MAPK15	Kinase	2	-0.002	0.041	-0.056	0.956	0.996
Q99986	VRK1	VRK1	Kinase	2	-0.002	0.041	-0.056	0.956	0.996
Q92630	DYRK2	DYRK2	Kinase	8	0.004	0.07	0.051	0.96	0.996
Q13177	PAK2	PAK2	Kinase	10	0.002	0.044	0.041	0.967	0.996
Q04759	PKCT	PRKCQ	Kinase	6	-0.002	0.08	-0.027	0.978	0.996
P49760	CLK2	CLK2	Kinase	1	-0.003	0.119	-0.027	0.979	0.996
O95835	LATS1	LATS1	Kinase	3	0.002	0.079	0.022	0.982	0.996
Q9NRM7	LATS2	LATS2	Kinase	3	0.002	0.079	0.022	0.982	0.996
P42345	mTOR	MTOR	Kinase	38	-0.001	0.044	-0.018	0.986	0.996
P15056	BRAF	BRAF	Kinase	4	-0.001	0.067	-0.015	0.988	0.996
Q14004	CDK13	CDK13	Kinase	4	0	0.063	0.003	0.997	0.998
P51955	NEK2	NEK2	Kinase	2	0	0.161	-0.003	0.998	0.998

## Sheet: kinase_targets
UniprotID	Name	Gene	Type	SubsProtein	SubsGene	Position	DataSource	Flanking	Quantification	ZScore	PValue	FDR
Q15139	PRKD1	PRKD1	Kinase	A6ND36	FAM83G	S356	PhosphoSitePlus	YALVKAKsVDEIAKI	-0.292	-0.52	0.603	1
P17252	PKCA	PRKCA	Kinase	O00161	SNAP23	S161	PhosphoSitePlus	ENLtQVGsILGNLKD	0.242	0.432	0.666	1
P68400	CK2A1	CSNK2A1	Kinase	O00264	PGRMC1	S181	PhosphoSitePlus	GEEPtVysDEEEPkD	-0.578	-1.03	0.303	1
P06493	CDK1	CDK1	Kinase	O00267	SUPT5H	S666	PhosphoSitePlus	VGGFAPMsPrISsPM	0.255	0.454	0.65	1
P24941	CDK2	CDK2	Kinase	O00267	SUPT5H	S666	PhosphoSitePlus	VGGFAPMsPrISsPM	0.255	0.454	0.65	1
P50750	CDK9	CDK9	Kinase	O00267	SUPT5H	S666	PhosphoSitePlus	VGGFAPMsPrISsPM	0.255	0.454	0.65	1
O00329	PIK3CD	PIK3CD	Kinase	O00329	PIK3CD	S1039	PhosphoSitePlus	NWLAHNVsKDNRQ__	-0.3	-0.535	0.593	1
P00519	Abl	ABL1	Kinase	O00401	WASL	Y256	Signor	RETSkVIyDFIEkTG	-1.16	-2.067	0.0388	0.714
P42684	Arg	ABL2	Kinase	O00401	WASL	Y256	PhosphoSitePlus	RETSkVIyDFIEkTG	-1.16	-2.067	0.0388	0.714
O00418	EEF2K	EEF2K	Kinase	O00418	EEF2K	T348	PhosphoSitePlus	kLLQsAktILRGtEE	1.452	2.586	0.0097	0.357
P06493	CDK1	CDK1	Kinase	O00429	DNM1L	S616	PhosphoSitePlus	PIPIMPAsPQKGHAV	0.625	1.113	0.266	1
P24941	CDK2	CDK2	Kinase	O00429	DNM1L	S616	PhosphoSitePlus	PIPIMPAsPQKGHAV	0.625	1.113	0.266	1
P27361	ERK1	MAPK3	Kinase	O00429	DNM1L	S616	PhosphoSitePlus	PIPIMPAsPQKGHAV	0.625	1.113	0.266	1
P28482	ERK2	MAPK1	Kinase	O00429	DNM1L	S616	PhosphoSitePlus	PIPIMPAsPQKGHAV	0.625	1.113	0.266	1
P31749	Akt1	AKT1	Kinase	O00429	DNM1L	S616	PhosphoSitePlus	PIPIMPAsPQKGHAV	0.625	1.113	0.266	1
P42345	mTOR	MTOR	Kinase	O00429	DNM1L	S616	Signor	PIPIMPAsPQKGHAV	0.625	1.113	0.266	1
P49841	GSK3B	GSK3B	Kinase	O00429	DNM1L	S616	PhosphoSitePlus	PIPIMPAsPQKGHAV	0.625	1.113	0.266	1
Q00535	CDK5	CDK5	Kinase	O00429	DNM1L	S616	PhosphoSitePlus	PIPIMPAsPQKGHAV	0.625	1.113	0.266	1
Q05655	PKCD	PRKCD	Kinase	O00429	DNM1L	S616	PhosphoSitePlus	PIPIMPAsPQKGHAV	0.625	1.113	0.266	1
P06493	CDK1	CDK1	Kinase	O00443	PIK3C2A	S259	PhosphoSitePlus	kVSNLQVsPkSEDIS	-0.358	-0.638	0.523	1
P24941	CDK2	CDK2	Kinase	O14497	ARID1A	S363	PhosphoSitePlus	RSHHAPMsPGssGGG	-0.012	-0.021	0.983	1
P17612	PKACA	PRKACA	Kinase	O14558	HSPB6	S16	PhosphoSitePlus	PSWLRRAsAPLPGLS	1.617	2.88	0.00398	0.224
Q15139	PRKD1	PRKD1	Kinase	O14558	HSPB6	S16	PhosphoSitePlus	PSWLRRAsAPLPGLS	1.617	2.88	0.00398	0.224
P68400	CK2A1	CSNK2A1	Kinase	O14737	PDCD5	S119	PhosphoSitePlus	NRRKVMDsDEDDDy_	-0.2	-0.357	0.721	1
P06493	CDK1	CDK1	Kinase	O14745	NHERF1	S280	PhosphoSitePlus	LAEAALEsPRPALVR	-0.222	-0.396	0.692	1
P43250	GRK6	GRK6	Kinase	O14745	NHERF1	S290	PhosphoSitePlus	PALVRsAssDtsEEL	-0.997	-1.777	0.0756	0.948
O14920	IKKB	IKBKB	Kinase	O14920	IKBKB	S672	Signor	VRGPVsGsPDsMNAs	0.867	1.545	0.122	1
O60285	NuaK1	NUAK1	Kinase	O14974	PPP1R12A	S445	PhosphoSitePlus	LGLRktGsyGALAEI	0.685	1.221	0.222	1
O60285	NuaK1	NUAK1	Kinase	O14974	PPP1R12A	S472	PhosphoSitePlus	AGVTRsAssPRLsss	0.697	1.242	0.214	1
O75116	ROCK2	ROCK2	Kinase	O14974	PPP1R12A	T696	PhosphoSitePlus	ARQsRRstQGVtLtD	0.863	1.537	0.124	1
P04049	RAF1	RAF1	Kinase	O14974	PPP1R12A	T696	PhosphoSitePlus	ARQsRRstQGVtLtD	0.863	1.537	0.124	1
Q13418	ILK	ILK	Kinase	O14974	PPP1R12A	T696	Signor	ARQsRRstQGVtLtD	0.863	1.537	0.124	1
Q13464	ROCK1	ROCK1	Kinase	O14974	PPP1R12A	T696	PhosphoSitePlus	ARQsRRstQGVtLtD	0.863	1.537	0.124	1
Q15208	NDR1	STK38	Kinase	O14980	XPO1	S1055	PhosphoSitePlus	EKHKRQMsVPGIFNP	0.492	0.877	0.38	1
P06493	CDK1	CDK1	Kinase	O15446	POLR1G	S285	PhosphoSitePlus	PLEDtVLsPtKKRKR	-1.28	-2.28	0.0226	0.55
P49137	MAPKAPK2	MAPKAPK2	Kinase	O15511	ARPC5	S77	PhosphoSitePlus	AVKDrAGsIVLKVLI	-0.724	-1.291	0.197	1
O15530	PDK1	PDPK1	Kinase	O15530	PDPK1	S241	PhosphoSitePlus	skQARANsFVGtAQy	-0.135	-0.241	0.809	1
Q04759	PKCT	PRKCQ	Kinase	O15530	PDPK1	S241	PhosphoSitePlus	skQARANsFVGtAQy	-0.135	-0.241	0.809	1
O43353	RIPK2	RIPK2	Kinase	O43353	RIPK2	S178	PhosphoSitePlus	RMMsLsQsRsskSAP	0.488	0.869	0.385	1
O00141	SGK1	SGK1	Kinase	O43524	FOXO3	S253	Signor	APRRRAVsMDNSNkY	0.982	1.75	0.0802	0.96
P11309	Pim1	PIM1	Kinase	O43524	FOXO3	S253	PhosphoSitePlus	APRRRAVsMDNSNkY	0.982	1.75	0.0802	0.96
P31749	Akt1	AKT1	Kinase	O43524	FOXO3	S253	PhosphoSitePlus	APRRRAVsMDNSNkY	0.982	1.75	0.0802	0.96
P31751	Akt2	AKT2	Kinase	O43524	FOXO3	S253	Signor	APRRRAVsMDNSNkY	0.982	1.75	0.0802	0.96
Q96BR1	SGK3	SGK3	Kinase	O43524	FOXO3	S253	Signor	APRRRAVsMDNSNkY	0.982	1.75	0.0802	0.96
Q9HBY8	SGK2	SGK2	Kinase	O43524	FOXO3	S253	Signor	APRRRAVsMDNSNkY	0.982	1.75	0.0802	0.96
Q9Y243	Akt3	AKT3	Kinase	O43524	FOXO3	S253	Signor	APRRRAVsMDNSNkY	0.982	1.75	0.0802	0.96
P27361	ERK1	MAPK3	Kinase	O43524	FOXO3	S294	PhosphoSitePlus	QLskWPGsPtsRsSD	-0.333	-0.593	0.553	1
P28482	ERK2	MAPK1	Kinase	O43524	FOXO3	S294	PhosphoSitePlus	QLskWPGsPtsRsSD	-0.333	-0.593	0.553	1
Q16539	P38A	MAPK14	Kinase	O43524	FOXO3	S294	PhosphoSitePlus	QLskWPGsPtsRsSD	-0.333	-0.593	0.553	1
P06493	CDK1	CDK1	Kinase	O43583	DENR	S73	PhosphoSitePlus	AKLtVENsPKQEAGI	0.137	0.243	0.808	1
P24941	CDK2	CDK2	Kinase	O43583	DENR	S73	PhosphoSitePlus	AKLtVENsPKQEAGI	0.137	0.243	0.808	1
P31751	Akt2	AKT2	Kinase	O43765	SGTA	S305	PhosphoSitePlus	QIRsRtPsAsNDDQQ	-0.489	-0.871	0.384	1
P17612	PKACA	PRKACA	Kinase	O43768	ENSA	S109	PhosphoSitePlus	DLPQRkssLVtskLA	-0.015	-0.026	0.979	1
Q13976	PKG1 iso2	PRKG1	Kinase	O43768	ENSA	S109	PhosphoSitePlus	DLPQRkssLVtskLA	-0.015	-0.026	0.979	1
Q96GX5	MASTL	MASTL	Kinase	O43768	ENSA	S67	PhosphoSitePlus	kGQkyFDsGDyNMAk	0.11	0.196	0.845	1
Q9H4B4	PLK3	PLK3	Kinase	O43852	CALU	S44	PhosphoSitePlus	kVHNDAQsFDyDHDA	1.628	2.901	0.00372	0.222
Q9NYY3	PLK2	PLK2	Kinase	O43852	CALU	S44	PhosphoSitePlus	kVHNDAQsFDyDHDA	1.628	2.901	0.00372	0.222
P19784	CK2A2	CSNK2A2	Kinase	O43896	KIF1C	S1092	Signor	PRMRRQRsAPDLKES	-0.153	-0.273	0.785	1
P68400	CK2A1	CSNK2A1	Kinase	O43896	KIF1C	S1092	Signor	PRMRRQRsAPDLKES	-0.153	-0.273	0.785	1
P68400	CK2A1	CSNK2A1	Kinase	O60341	KDM1A	S131	PhosphoSitePlus	DEsLANLsEDEyysE	-0.293	-0.522	0.601	1
P68400	CK2A1	CSNK2A1	Kinase	O60341	KDM1A	S137	PhosphoSitePlus	LsEDEyysEEERNAK	-0.221	-0.393	0.694	1
O00141	SGK1	SGK1	Kinase	O60343	TBC1D4	S341	PhosphoSitePlus	QPRRRHAsAPsHVQP	0.07	0.125	0.9	1
P31749	Akt1	AKT1	Kinase	O60343	TBC1D4	S341	PhosphoSitePlus	QPRRRHAsAPsHVQP	0.07	0.125	0.9	1
Q15418	p90RSK	RPS6KA1	Kinase	O60343	TBC1D4	S341	PhosphoSitePlus	QPRRRHAsAPsHVQP	0.07	0.125	0.9	1
O00141	SGK1	SGK1	Kinase	O60343	TBC1D4	S588	PhosphoSitePlus	RMRGRLGsVDsFERs	0.091	0.162	0.872	1
O14757	Chk1	CHEK1	Kinase	O60343	TBC1D4	S588	PhosphoSitePlus	RMRGRLGsVDsFERs	0.091	0.162	0.872	1
P31749	Akt1	AKT1	Kinase	O60343	TBC1D4	S588	PhosphoSitePlus	RMRGRLGsVDsFERs	0.091	0.162	0.872	1
Q15418	p90RSK	RPS6KA1	Kinase	O60343	TBC1D4	S588	PhosphoSitePlus	RMRGRLGsVDsFERs	0.091	0.162	0.872	1
O00141	SGK1	SGK1	Kinase	O60343	TBC1D4	S666	PhosphoSitePlus	GRAQGVRsPLLRQSS	0.135	0.24	0.81	1
P31749	Akt1	AKT1	Kinase	O60343	TBC1D4	S666	PhosphoSitePlus	GRAQGVRsPLLRQSS	0.135	0.24	0.81	1
Q15418	p90RSK	RPS6KA1	Kinase	O60343	TBC1D4	S666	PhosphoSitePlus	GRAQGVRsPLLRQSS	0.135	0.24	0.81	1
P11309	Pim1	PIM1	Kinase	O60381	HBP1	S380	PhosphoSitePlus	MARQRrAsLsCGGPG	0.712	1.268	0.205	1
P28482	ERK2	MAPK1	Kinase	O60504	SORBS3	S530	Signor	DGPQLPtsPRLTAAA	-0.356	-0.634	0.526	1
P49841	GSK3B	GSK3B	Kinase	O60716	CTNND1	S252	Signor	MEGyrAPsRQDVyGP	0.202	0.361	0.718	1
P48729	CK1A	CSNK1A1	Kinase	O60716	CTNND1	S269	PhosphoSitePlus	QVRVGGssVDLHRFH	0.279	0.497	0.62	1
P27361	ERK1	MAPK3	Kinase	O60716	CTNND1	T310	PhosphoSitePlus	GtARRtGtPsDPRRR	-0.411	-0.731	0.465	1
P28482	ERK2	MAPK1	Kinase	O60716	CTNND1	T310	PhosphoSitePlus	GtARRtGtPsDPRRR	-0.411	-0.731	0.465	1
P49841	GSK3B	GSK3B	Kinase	O60716	CTNND1	T310	Signor	GtARRtGtPsDPRRR	-0.411	-0.731	0.465	1
P67870	CK2B	CSNK2B	Kinase	O60763	USO1	S942	Signor	EEEDELEsGDQEDED	-0.385	-0.685	0.493	1
P17612	PKACA	PRKACA	Kinase	O60825	PFKFB2	S466	PhosphoSitePlus	PVRMRRNsFtPLssS	0.687	1.223	0.221	1
P23443	p70S6K	RPS6KB1	Kinase	O60825	PFKFB2	S466	Signor	PVRMRRNsFtPLssS	0.687	1.223	0.221	1
P31749	Akt1	AKT1	Kinase	O60825	PFKFB2	S466	PhosphoSitePlus	PVRMRRNsFtPLssS	0.687	1.223	0.221	1
P51812	RSK2	RPS6KA3	Kinase	O60825	PFKFB2	S466	Signor	PVRMRRNsFtPLssS	0.687	1.223	0.221	1
P54646	AMPKA2	PRKAA2	Kinase	O60825	PFKFB2	S466	Signor	PVRMRRNsFtPLssS	0.687	1.223	0.221	1
Q13131	AMPKA1	PRKAA1	Kinase	O60825	PFKFB2	S466	PhosphoSitePlus	PVRMRRNsFtPLssS	0.687	1.223	0.221	1
P31749	Akt1	AKT1	Kinase	O60825	PFKFB2	S483	PhosphoSitePlus	IRRPRNysVGsRPLK	0.849	1.513	0.13	1
O15111	IKKA	CHUK	Kinase	O60885	BRD4	S1117	PhosphoSitePlus	VkEEkIHsPIIRSEP	-0.475	-0.847	0.397	1
P24941	CDK2	CDK2	Kinase	O60934	NBN	S432	PhosphoSitePlus	RIPNyQLsPtKLPsI	-0.774	-1.378	0.168	1
O75116	ROCK2	ROCK2	Kinase	O75116	ROCK2	S1374	PhosphoSitePlus	MkIQQNQsIRRPsRQ	0.28	0.499	0.618	1
P06493	CDK1	CDK1	Kinase	O75122	CLASP2	S507	PhosphoSitePlus	QGCsREAsPsRLsVA	-0.221	-0.394	0.694	1
P49841	GSK3B	GSK3B	Kinase	O75122	CLASP2	S507	PhosphoSitePlus	QGCsREAsPsRLsVA	-0.221	-0.394	0.694	1
P11309	Pim1	PIM1	Kinase	O75140	DEPDC5	S1530	PhosphoSitePlus	QQRRRRNstSSTNQN	0.611	1.089	0.276	1
P31749	Akt1	AKT1	Kinase	O75140	DEPDC5	S1530	PhosphoSitePlus	QQRRRRNstSSTNQN	0.611	1.089	0.276	1
P17612	PKACA	PRKACA	Kinase	O75151	PHF2	S899	PhosphoSitePlus	RSKKRKGsDDAPYsP	0.428	0.762	0.446	1
P24941	CDK2	CDK2	Kinase	O75179	ANKRD17	S2401	PhosphoSitePlus	SSGVRAPsPAPSSVP	-0.096	-0.17	0.865	1
P68400	CK2A1	CSNK2A1	Kinase	O75379	VAMP4	S30	Signor	RNLLEDDsDEEEDFF	-0.034	-0.06	0.952	1
Q96KB5	PBK	PBK	Kinase	O75385	ULK1	S469	PhosphoSitePlus	IRRsGstsPLGFARA	-0.165	-0.294	0.768	1
O96017	Chk2	CHEK2	Kinase	O75385	ULK1	S556	PhosphoSitePlus	GLGCRLHsAPNLsDL	0.366	0.653	0.514	1
P54646	AMPKA2	PRKAA2	Kinase	O75385	ULK1	S556	Signor	GLGCRLHsAPNLsDL	0.366	0.653	0.514	1
Q13131	AMPKA1	PRKAA1	Kinase	O75385	ULK1	S556	PhosphoSitePlus	GLGCRLHsAPNLsDL	0.366	0.653	0.514	1
P42345	mTOR	MTOR	Kinase	O75385	ULK1	S758	PhosphoSitePlus	PVVFtVGsPPsGStP	0.226	0.402	0.688	1
P24941	CDK2	CDK2	Kinase	O75533	SF3B1	T142	PhosphoSitePlus	PFADGGktPDPkMNA	0.157	0.281	0.779	1
P24941	CDK2	CDK2	Kinase	O75533	SF3B1	T211	PhosphoSitePlus	ADQtPGAtPkkLssW	-0.216	-0.385	0.7	1
P24941	CDK2	CDK2	Kinase	O75533	SF3B1	T244	PhosphoSitePlus	GRAkGsEtPGAtPGs	0.175	0.312	0.755	1
P24941	CDK2	CDK2	Kinase	O75533	SF3B1	T426	PhosphoSitePlus	AGyVPIRtPARkLtA	0.319	0.568	0.57	1
O94921	CDK14	CDK14	Kinase	O75581	LRP6	S1490	PhosphoSitePlus	AILNPPPsPAtERsH	0.104	0.185	0.853	1
P27361	ERK1	MAPK3	Kinase	O75581	LRP6	S1490	PhosphoSitePlus	AILNPPPsPAtERsH	0.104	0.185	0.853	1
P48729	CK1A	CSNK1A1	Kinase	O75581	LRP6	S1490	PhosphoSitePlus	AILNPPPsPAtERsH	0.104	0.185	0.853	1
P48730	CK1D	CSNK1D	Kinase	O75581	LRP6	S1490	PhosphoSitePlus	AILNPPPsPAtERsH	0.104	0.185	0.853	1
P49674	CK1E	CSNK1E	Kinase	O75581	LRP6	S1490	PhosphoSitePlus	AILNPPPsPAtERsH	0.104	0.185	0.853	1
P49840	GSK3A	GSK3A	Kinase	O75581	LRP6	S1490	PhosphoSitePlus	AILNPPPsPAtERsH	0.104	0.185	0.853	1
P49841	GSK3B	GSK3B	Kinase	O75581	LRP6	S1490	PhosphoSitePlus	AILNPPPsPAtERsH	0.104	0.185	0.853	1
Q9H0K1	QIK	SIK2	Kinase	O75581	LRP6	S1490	PhosphoSitePlus	AILNPPPsPAtERsH	0.104	0.185	0.853	1
Q9Y6M4	CK1G3	CSNK1G3	Kinase	O75581	LRP6	S1490	PhosphoSitePlus	AILNPPPsPAtERsH	0.104	0.185	0.853	1
O14757	Chk1	CHEK1	Kinase	O75592	MYCBP2	S3478	PhosphoSitePlus	TVFQRsYsVVASEYD	1.172	2.087	0.0368	0.698
P17612	PKACA	PRKACA	Kinase	O75665	OFD1	S735	PhosphoSitePlus	GTSSRRLsstPLPkA	0.592	1.055	0.292	1
P17612	PKACA	PRKACA	Kinase	O75665	OFD1	S899	PhosphoSitePlus	QREERRQsNLQEVLE	0.25	0.446	0.656	1
P28482	ERK2	MAPK1	Kinase	O94811	TPPP	S18	PhosphoSitePlus	ANRtPPKsPGDPskD	0.944	1.682	0.0926	0.995
Q00535	CDK5	CDK5	Kinase	O94811	TPPP	S18	PhosphoSitePlus	ANRtPPKsPGDPskD	0.944	1.682	0.0926	0.995
P17612	PKACA	PRKACA	Kinase	O94811	TPPP	S32	PhosphoSitePlus	DRAAKRLsLEsEGAG	0.002	0.004	0.996	1
Q13464	ROCK1	ROCK1	Kinase	O94811	TPPP	S32	PhosphoSitePlus	DRAAKRLsLEsEGAG	0.002	0.004	0.996	1
Q00535	CDK5	CDK5	Kinase	O94811	TPPP	T14	PhosphoSitePlus	PAKAANRtPPKsPGD	0.944	1.682	0.0926	0.995
Q13315	ATM	ATM	Kinase	O94874	UFL1	S462	PhosphoSitePlus	DDDsDDEsQssHtGK	-0.087	-0.155	0.877	1
P06493	CDK1	CDK1	Kinase	O94901	SUN1	S48	PhosphoSitePlus	KLDPVFDsPRMSRRS	0.126	0.225	0.822	1
P53350	PLK1	PLK1	Kinase	O95251	KAT7	S57	PhosphoSitePlus	sQssQDssPVRNLQs	-0.17	-0.302	0.762	1
P24941	CDK2	CDK2	Kinase	O95295	SNAPIN	S133	PhosphoSitePlus	sGIyPPGsPGk____	0.358	0.637	0.524	1
P12931	Src	SRC	Kinase	O95297	MPZL1	Y263	PhosphoSitePlus	NksEsVVyADIRKN_	0.012	0.021	0.983	1
Q16659	ERK3	MAPK6	Kinase	O95425	SVIL	S245	PhosphoSitePlus	sFtEVPRsPKHAHSS	0.48	0.854	0.393	1
P42345	mTOR	MTOR	Kinase	O95747	OXSR1	S339	PhosphoSitePlus	EDGGWEWsDDEFDEE	0.173	0.308	0.758	1
P49137	MAPKAPK2	MAPKAPK2	Kinase	O95816	BAG2	S20	PhosphoSitePlus	GRFCRSSsMADRSSR	-0.506	-0.902	0.367	1
P06493	CDK1	CDK1	Kinase	O95817	BAG3	S289	PhosphoSitePlus	RsstPLHsPsPIRVH	0.268	0.478	0.632	1
P27361	ERK1	MAPK3	Kinase	O95817	BAG3	S289	PhosphoSitePlus	RsstPLHsPsPIRVH	0.268	0.478	0.632	1
P42345	mTOR	MTOR	Kinase	O95817	BAG3	S289	PhosphoSitePlus	RsstPLHsPsPIRVH	0.268	0.478	0.632	1
P27361	ERK1	MAPK3	Kinase	O95817	BAG3	S377	PhosphoSitePlus	PVPCPPPsPGPsAVP	-0.54	-0.962	0.336	1
P06493	CDK1	CDK1	Kinase	O95835	LATS1	S613	PhosphoSitePlus	EKKQITtsPItVRKN	-0.052	-0.093	0.926	1
O14965	AurA	AURKA	Kinase	O95983	MBD3	S85	PhosphoSitePlus	RQRVRyDssNQVKGk	0.274	0.488	0.626	1
O14920	IKKB	IKBKB	Kinase	O95999	BCL10	S138	PhosphoSitePlus	NNLsRsNsDEsNFsE	0.133	0.237	0.813	1
Q15139	PRKD1	PRKD1	Kinase	O96013	PAK4	S181	PhosphoSitePlus	SRDKRPLsGPDVGtP	-0.147	-0.262	0.793	1
O94806	PRKD3	PRKD3	Kinase	O96013	PAK4	S474	Signor	kEVPRRksLVGtPyW	-0.21	-0.374	0.708	1
O96013	PAK4	PAK4	Kinase	O96013	PAK4	S474	PhosphoSitePlus	kEVPRRksLVGtPyW	-0.21	-0.374	0.708	1
Q15139	PRKD1	PRKD1	Kinase	O96013	PAK4	S474	PhosphoSitePlus	kEVPRRksLVGtPyW	-0.21	-0.374	0.708	1
Q05513	PKCZ	PRKCZ	Kinase	O96013	PAK4	S99	PhosphoSitePlus	MsVTRsNsLRRDsPP	0.643	1.145	0.252	1
Q15139	PRKD1	PRKD1	Kinase	O96013	PAK4	S99	PhosphoSitePlus	MsVTRsNsLRRDsPP	0.643	1.145	0.252	1
Q9BZL6	PRKD2	PRKD2	Kinase	O96013	PAK4	S99	PhosphoSitePlus	MsVTRsNsLRRDsPP	0.643	1.145	0.252	1
P50750	CDK9	CDK9	Kinase	O96019	ACTL6A	S233	PhosphoSitePlus	kEAVREGsPANWkRk	0.23	0.409	0.682	1
Q9UQM7	CAMK2A	CAMK2A	Kinase	P00533	EGFR	S1166	PhosphoSitePlus	QkGsHQIsLDNPDyQ	0.148	0.263	0.793	1
P27361	ERK1	MAPK3	Kinase	P00533	EGFR	T693	PhosphoSitePlus	RELVEPLtPsGEAPN	-0.663	-1.181	0.237	1
P28482	ERK2	MAPK1	Kinase	P00533	EGFR	T693	PhosphoSitePlus	RELVEPLtPsGEAPN	-0.663	-1.181	0.237	1
Q13237	PKG2	PRKG2	Kinase	P00533	EGFR	T693	PhosphoSitePlus	RELVEPLtPsGEAPN	-0.663	-1.181	0.237	1
Q16539	P38A	MAPK14	Kinase	P00533	EGFR	T693	PhosphoSitePlus	RELVEPLtPsGEAPN	-0.663	-1.181	0.237	1
P28482	ERK2	MAPK1	Kinase	P00558	PGK1	S203	PhosphoSitePlus	yFAkALEsPERPFLA	-1.073	-1.911	0.056	0.825
Q16539	P38A	MAPK14	Kinase	P02511	CRYAB	S59	PhosphoSitePlus	PsFLRAPsWFDTGLS	0.345	0.614	0.539	1
P06493	CDK1	CDK1	Kinase	P02545	LMNA	S22	PhosphoSitePlus	QAsstPLsPtRItRL	0.754	1.342	0.179	1
Q05655	PKCD	PRKCD	Kinase	P02545	LMNA	S22	PhosphoSitePlus	QAsstPLsPtRItRL	0.754	1.342	0.179	1
P31749	Akt1	AKT1	Kinase	P02545	LMNA	S301	PhosphoSitePlus	QsRIRIDsLsAQLsQ	0.957	1.705	0.0882	0.985
P06493	CDK1	CDK1	Kinase	P02545	LMNA	S390	PhosphoSitePlus	EEErLRLsPsPtsQR	0.741	1.319	0.187	1
P31751	Akt2	AKT2	Kinase	P02545	LMNA	S390	PhosphoSitePlus	EEErLRLsPsPtsQR	0.741	1.319	0.187	1
P06493	CDK1	CDK1	Kinase	P02545	LMNA	S392	PhosphoSitePlus	ErLRLsPsPtsQRsR	0.871	1.552	0.121	1
Q00535	CDK5	CDK5	Kinase	P02545	LMNA	S392	PhosphoSitePlus	ErLRLsPsPtsQRsR	0.871	1.552	0.121	1
P17252	PKCA	PRKCA	Kinase	P02545	LMNA	S404	Signor	RsRGRAssHssQtQG	1.037	1.847	0.0648	0.892
P31749	Akt1	AKT1	Kinase	P02545	LMNA	S404	PhosphoSitePlus	RsRGRAssHssQtQG	1.037	1.847	0.0648	0.892
P31751	Akt2	AKT2	Kinase	P02545	LMNA	S404	PhosphoSitePlus	RsRGRAssHssQtQG	1.037	1.847	0.0648	0.892
P06493	CDK1	CDK1	Kinase	P02545	LMNA	T19	PhosphoSitePlus	sGAQAsstPLsPtRI	0.133	0.237	0.813	1
P17252	PKCA	PRKCA	Kinase	P02786	TFRC	S24	PhosphoSitePlus	PLsytRFsLARQVDG	-0.312	-0.555	0.579	1
P17612	PKACA	PRKACA	Kinase	P04035	HMGCR	S872	Signor	SHMIHNRskINLQDL	0.36	0.642	0.521	1
P28482	ERK2	MAPK1	Kinase	P04049	RAF1	S29	Signor	FDGSSCIsPtIVQQF	-0.134	-0.239	0.811	1
P04049	RAF1	RAF1	Kinase	P04049	RAF1	S621	PhosphoSitePlus	PKINRsAsEPsLHRA	-0.033	-0.059	0.953	1
P17612	PKACA	PRKACA	Kinase	P04049	RAF1	S621	PhosphoSitePlus	PKINRsAsEPsLHRA	-0.033	-0.059	0.953	1
Q13131	AMPKA1	PRKAA1	Kinase	P04049	RAF1	S621	PhosphoSitePlus	PKINRsAsEPsLHRA	-0.033	-0.059	0.953	1
P06493	CDK1	CDK1	Kinase	P04183	TK1	S13	PhosphoSitePlus	LPtVLPGsPskTRGQ	-1.862	-3.317	0.000909	0.0964
P24941	CDK2	CDK2	Kinase	P04183	TK1	S13	PhosphoSitePlus	LPtVLPGsPskTRGQ	-1.862	-3.317	0.000909	0.0964
P17252	PKCA	PRKCA	Kinase	P04439	HLA-A	S359	Signor	sAQGsDVsLtACkV_	0.258	0.459	0.646	1
P27361	ERK1	MAPK3	Kinase	P04626	ERBB2	T701	PhosphoSitePlus	TELVEPLtPsGAMPN	-0.264	-0.471	0.638	1
P28482	ERK2	MAPK1	Kinase	P04626	ERBB2	T701	PhosphoSitePlus	TELVEPLtPsGAMPN	-0.264	-0.471	0.638	1
P17252	PKCA	PRKCA	Kinase	P04792	HSPB1	S15	PhosphoSitePlus	FsLLrGPsWDPFrDW	1.094	1.949	0.0513	0.791
P23443	p70S6K	RPS6KB1	Kinase	P04792	HSPB1	S15	Signor	FsLLrGPsWDPFrDW	1.094	1.949	0.0513	0.791
P49137	MAPKAPK2	MAPKAPK2	Kinase	P04792	HSPB1	S15	PhosphoSitePlus	FsLLrGPsWDPFrDW	1.094	1.949	0.0513	0.791
Q13976	PKG1 iso2	PRKG1	Kinase	P04792	HSPB1	S15	PhosphoSitePlus	FsLLrGPsWDPFrDW	1.094	1.949	0.0513	0.791
Q16644	MAPKAPK3	MAPKAPK3	Kinase	P04792	HSPB1	S15	Signor	FsLLrGPsWDPFrDW	1.094	1.949	0.0513	0.791
P17612	PKACA	PRKACA	Kinase	P04792	HSPB1	S82	PhosphoSitePlus	RALsRQLssGVsEIr	0.923	1.645	0.1	1
P23443	p70S6K	RPS6KB1	Kinase	P04792	HSPB1	S82	Signor	RALsRQLssGVsEIr	0.923	1.645	0.1	1
P31749	Akt1	AKT1	Kinase	P04792	HSPB1	S82	PhosphoSitePlus	RALsRQLssGVsEIr	0.923	1.645	0.1	1
P31751	Akt2	AKT2	Kinase	P04792	HSPB1	S82	Signor	RALsRQLssGVsEIr	0.923	1.645	0.1	1
P49137	MAPKAPK2	MAPKAPK2	Kinase	P04792	HSPB1	S82	PhosphoSitePlus	RALsRQLssGVsEIr	0.923	1.645	0.1	1
Q13237	PKG2	PRKG2	Kinase	P04792	HSPB1	S82	Signor	RALsRQLssGVsEIr	0.923	1.645	0.1	1
Q13976	PKG1 iso2	PRKG1	Kinase	P04792	HSPB1	S82	PhosphoSitePlus	RALsRQLssGVsEIr	0.923	1.645	0.1	1
Q15139	PRKD1	PRKD1	Kinase	P04792	HSPB1	S82	PhosphoSitePlus	RALsRQLssGVsEIr	0.923	1.645	0.1	1
Q16644	MAPKAPK3	MAPKAPK3	Kinase	P04792	HSPB1	S82	PhosphoSitePlus	RALsRQLssGVsEIr	0.923	1.645	0.1	1
Q9UBS0	P70S6KB	RPS6KB2	Kinase	P04792	HSPB1	S82	PhosphoSitePlus	RALsRQLssGVsEIr	0.923	1.645	0.1	1
Q9Y243	Akt3	AKT3	Kinase	P04792	HSPB1	S82	Signor	RALsRQLssGVsEIr	0.923	1.645	0.1	1
P17252	PKCA	PRKCA	Kinase	P05023	ATP1A1	S16	Signor	kyEPAAVsEQGDkKG	-0.193	-0.343	0.732	1
P28482	ERK2	MAPK1	Kinase	P05023	ATP1A1	S16	Signor	kyEPAAVsEQGDkKG	-0.193	-0.343	0.732	1
Q05513	PKCZ	PRKCZ	Kinase	P05023	ATP1A1	S16	Signor	kyEPAAVsEQGDkKG	-0.193	-0.343	0.732	1
O75582	MSK1	RPS6KA5	Kinase	P05114	HMGN1	S7	Signor	_MPkRkVssAEGAAk	1.008	1.796	0.0725	0.934
O75676	MSK2	RPS6KA4	Kinase	P05114	HMGN1	S7	Signor	_MPkRkVssAEGAAk	1.008	1.796	0.0725	0.934
P17612	PKACA	PRKACA	Kinase	P05114	HMGN1	S7	Signor	_MPkRkVssAEGAAk	1.008	1.796	0.0725	0.934
P51812	RSK2	RPS6KA3	Kinase	P05114	HMGN1	S7	Signor	_MPkRkVssAEGAAk	1.008	1.796	0.0725	0.934
P68400	CK2A1	CSNK2A1	Kinase	P05114	HMGN1	S7	PhosphoSitePlus	_MPkRkVssAEGAAk	1.008	1.796	0.0725	0.934
P68400	CK2A1	CSNK2A1	Kinase	P05114	HMGN1	S86	PhosphoSitePlus	GEtktEEsPAsDEAG	0.066	0.117	0.907	1
P68400	CK2A1	CSNK2A1	Kinase	P05114	HMGN1	S89	PhosphoSitePlus	ktEEsPAsDEAGEkE	0.366	0.651	0.515	1
P17252	PKCA	PRKCA	Kinase	P05204	HMGN2	S25	Signor	kDEPQRRsARLsAkP	0.443	0.789	0.43	1
P51812	RSK2	RPS6KA3	Kinase	P05204	HMGN2	S25	Signor	kDEPQRRsARLsAkP	0.443	0.789	0.43	1
Q96GD4	AurB	AURKB	Kinase	P05204	HMGN2	S25	PhosphoSitePlus	kDEPQRRsARLsAkP	0.443	0.789	0.43	1
P25098	GRK2	GRK2	Kinase	P05387	RPLP2	S102	Signor	kDEkKEEsEEsDDDM	-0.199	-0.355	0.722	1
P25098	GRK2	GRK2	Kinase	P05387	RPLP2	S105	Signor	kKEEsEEsDDDMGFG	-0.426	-0.758	0.448	1
P49840	GSK3A	GSK3A	Kinase	P05412	JUN	S243	Signor	PGEtPPLsPIDMEsQ	0.042	0.075	0.94	1
P49841	GSK3B	GSK3B	Kinase	P05412	JUN	S243	PhosphoSitePlus	PGEtPPLsPIDMEsQ	0.042	0.075	0.94	1
P68400	CK2A1	CSNK2A1	Kinase	P05412	JUN	S243	PhosphoSitePlus	PGEtPPLsPIDMEsQ	0.042	0.075	0.94	1
Q92630	DYRK2	DYRK2	Kinase	P05412	JUN	S243	Signor	PGEtPPLsPIDMEsQ	0.042	0.075	0.94	1
P27361	ERK1	MAPK3	Kinase	P05412	JUN	S63	PhosphoSitePlus	kNsDLLtsPDVGLLk	-0.549	-0.979	0.328	1
P28482	ERK2	MAPK1	Kinase	P05412	JUN	S63	PhosphoSitePlus	kNsDLLtsPDVGLLk	-0.549	-0.979	0.328	1
P45983	JNK1 iso2	MAPK8	Kinase	P05412	JUN	S63	PhosphoSitePlus	kNsDLLtsPDVGLLk	-0.549	-0.979	0.328	1
P45984	JNK2 iso2	MAPK9	Kinase	P05412	JUN	S63	PhosphoSitePlus	kNsDLLtsPDVGLLk	-0.549	-0.979	0.328	1
P53779	JNK3	MAPK10	Kinase	P05412	JUN	S63	Signor	kNsDLLtsPDVGLLk	-0.549	-0.979	0.328	1
Q00526	CDK3	CDK3	Kinase	P05412	JUN	S63	PhosphoSitePlus	kNsDLLtsPDVGLLk	-0.549	-0.979	0.328	1
Q15139	PRKD1	PRKD1	Kinase	P05412	JUN	S63	PhosphoSitePlus	kNsDLLtsPDVGLLk	-0.549	-0.979	0.328	1
Q8TD08	ERK7	MAPK15	Kinase	P05412	JUN	S63	PhosphoSitePlus	kNsDLLtsPDVGLLk	-0.549	-0.979	0.328	1
Q96KB5	PBK	PBK	Kinase	P05412	JUN	S63	PhosphoSitePlus	kNsDLLtsPDVGLLk	-0.549	-0.979	0.328	1
Q99986	VRK1	VRK1	Kinase	P05412	JUN	S63	PhosphoSitePlus	kNsDLLtsPDVGLLk	-0.549	-0.979	0.328	1
Q9H4B4	PLK3	PLK3	Kinase	P05412	JUN	S63	PhosphoSitePlus	kNsDLLtsPDVGLLk	-0.549	-0.979	0.328	1
P27361	ERK1	MAPK3	Kinase	P05412	JUN	S73	PhosphoSitePlus	VGLLkLAsPELERLI	-0.365	-0.651	0.515	1
P28482	ERK2	MAPK1	Kinase	P05412	JUN	S73	PhosphoSitePlus	VGLLkLAsPELERLI	-0.365	-0.651	0.515	1
P45983	JNK1 iso2	MAPK8	Kinase	P05412	JUN	S73	PhosphoSitePlus	VGLLkLAsPELERLI	-0.365	-0.651	0.515	1
P45984	JNK2 iso2	MAPK9	Kinase	P05412	JUN	S73	PhosphoSitePlus	VGLLkLAsPELERLI	-0.365	-0.651	0.515	1
P53779	JNK3	MAPK10	Kinase	P05412	JUN	S73	Signor	VGLLkLAsPELERLI	-0.365	-0.651	0.515	1
Q00526	CDK3	CDK3	Kinase	P05412	JUN	S73	PhosphoSitePlus	VGLLkLAsPELERLI	-0.365	-0.651	0.515	1
Q8TD08	ERK7	MAPK15	Kinase	P05412	JUN	S73	PhosphoSitePlus	VGLLkLAsPELERLI	-0.365	-0.651	0.515	1
Q96KB5	PBK	PBK	Kinase	P05412	JUN	S73	PhosphoSitePlus	VGLLkLAsPELERLI	-0.365	-0.651	0.515	1
Q99986	VRK1	VRK1	Kinase	P05412	JUN	S73	PhosphoSitePlus	VGLLkLAsPELERLI	-0.365	-0.651	0.515	1
Q9H4B4	PLK3	PLK3	Kinase	P05412	JUN	S73	PhosphoSitePlus	VGLLkLAsPELERLI	-0.365	-0.651	0.515	1
P68400	CK2A1	CSNK2A1	Kinase	P05455	SSB	S366	PhosphoSitePlus	GkktKFAsDDEHDEH	-0.363	-0.647	0.517	1
P17252	PKCA	PRKCA	Kinase	P05556	ITGB1	S785	PhosphoSitePlus	GENPIyksAVttVVN	1.35	2.405	0.0162	0.459
P06493	CDK1	CDK1	Kinase	P05783	KRT18	S34	Signor	rPVssAAsVyAGAGG	-1.543	-2.749	0.00598	0.291
P17252	PKCA	PRKCA	Kinase	P05783	KRT18	S53	Signor	IsVsrstsFrGGMGs	-1.029	-1.834	0.0667	0.901
P49137	MAPKAPK2	MAPKAPK2	Kinase	P05783	KRT18	S53	PhosphoSitePlus	IsVsrstsFrGGMGs	-1.029	-1.834	0.0667	0.901
P51812	RSK2	RPS6KA3	Kinase	P05783	KRT18	S53	Signor	IsVsrstsFrGGMGs	-1.029	-1.834	0.0667	0.901
Q02156	PKCE	PRKCE	Kinase	P05783	KRT18	S53	PhosphoSitePlus	IsVsrstsFrGGMGs	-1.029	-1.834	0.0667	0.901
Q14012	CAMK1A	CAMK1	Kinase	P05783	KRT18	S53	PhosphoSitePlus	IsVsrstsFrGGMGs	-1.029	-1.834	0.0667	0.901
Q9UBS0	P70S6KB	RPS6KB2	Kinase	P05783	KRT18	S53	PhosphoSitePlus	IsVsrstsFrGGMGs	-1.029	-1.834	0.0667	0.901
Q9UQM7	CAMK2A	CAMK2A	Kinase	P05783	KRT18	S53	Signor	IsVsrstsFrGGMGs	-1.029	-1.834	0.0667	0.901
P17612	PKACA	PRKACA	Kinase	P06241	FYN	S21	PhosphoSitePlus	LTEERDGsLNQssGy	-0.183	-0.326	0.745	1
P06493	CDK1	CDK1	Kinase	P06400	RB1	S249	PhosphoSitePlus	AVIPINGsPRtPRRG	-0.021	-0.038	0.97	1
P11802	CDK4	CDK4	Kinase	P06400	RB1	S249	PhosphoSitePlus	AVIPINGsPRtPRRG	-0.021	-0.038	0.97	1
P24941	CDK2	CDK2	Kinase	P06400	RB1	S249	PhosphoSitePlus	AVIPINGsPRtPRRG	-0.021	-0.038	0.97	1
Q00534	CDK6	CDK6	Kinase	P06400	RB1	S249	PhosphoSitePlus	AVIPINGsPRtPRRG	-0.021	-0.038	0.97	1
Q16539	P38A	MAPK14	Kinase	P06400	RB1	S249	PhosphoSitePlus	AVIPINGsPRtPRRG	-0.021	-0.038	0.97	1
P11802	CDK4	CDK4	Kinase	P06400	RB1	T356	PhosphoSitePlus	DsFEtQRtPRksNLD	-1.483	-2.642	0.00824	0.339
P24941	CDK2	CDK2	Kinase	P06400	RB1	T356	PhosphoSitePlus	DsFEtQRtPRksNLD	-1.483	-2.642	0.00824	0.339
Q99640	Myt1	PKMYT1	Kinase	P06493	CDK1	T14	PhosphoSitePlus	IEkIGEGtyGVVykG	-0.75	-1.337	0.181	1
P04626	HER2	ERBB2	Kinase	P06493	CDK1	Y15	PhosphoSitePlus	EkIGEGtyGVVykGR	-0.84	-1.496	0.135	1
P12931	Src	SRC	Kinase	P06493	CDK1	Y15	PhosphoSitePlus	EkIGEGtyGVVykGR	-0.84	-1.496	0.135	1
P30291	Wee1	WEE1	Kinase	P06493	CDK1	Y15	PhosphoSitePlus	EkIGEGtyGVVykGR	-0.84	-1.496	0.135	1
Q99640	Myt1	PKMYT1	Kinase	P06493	CDK1	Y15	PhosphoSitePlus	EkIGEGtyGVVykGR	-0.84	-1.496	0.135	1
O14965	AurA	AURKA	Kinase	P06748	NPM1	S125	PhosphoSitePlus	AVEEDAEsEDEEEED	-0.459	-0.818	0.413	1
P68400	CK2A1	CSNK2A1	Kinase	P06748	NPM1	S125	PhosphoSitePlus	AVEEDAEsEDEEEED	-0.459	-0.818	0.413	1
Q13535	ATR	ATR	Kinase	P06748	NPM1	S125	PhosphoSitePlus	AVEEDAEsEDEEEED	-0.459	-0.818	0.413	1
Q96GD4	AurB	AURKB	Kinase	P06748	NPM1	S125	PhosphoSitePlus	AVEEDAEsEDEEEED	-0.459	-0.818	0.413	1
P53350	PLK1	PLK1	Kinase	P06748	NPM1	S4	PhosphoSitePlus	____MEDsMDMDMsP	0.124	0.221	0.825	1
Q9H4B4	PLK3	PLK3	Kinase	P06748	NPM1	S4	PhosphoSitePlus	____MEDsMDMDMsP	0.124	0.221	0.825	1
Q9NYY3	PLK2	PLK2	Kinase	P06748	NPM1	S4	PhosphoSitePlus	____MEDsMDMDMsP	0.124	0.221	0.825	1
P06493	CDK1	CDK1	Kinase	P06748	NPM1	S70	PhosphoSitePlus	EAMNyEGsPIkVtLA	-0.665	-1.185	0.236	1
P24941	CDK2	CDK2	Kinase	P06748	NPM1	S70	PhosphoSitePlus	EAMNyEGsPIkVtLA	-0.665	-1.185	0.236	1
P51955	NEK2	NEK2	Kinase	P06748	NPM1	S70	PhosphoSitePlus	EAMNyEGsPIkVtLA	-0.665	-1.185	0.236	1
P51955	NEK2	NEK2	Kinase	P06748	NPM1	S88	PhosphoSitePlus	MsVQPtVsLGGFEIt	0.285	0.509	0.611	1
P17252	PKCA	PRKCA	Kinase	P07355	ANXA2	S12	PhosphoSitePlus	HEILCkLsLEGDHst	0.473	0.842	0.4	1
P07947	Yes	YES1	Kinase	P07355	ANXA2	Y24	PhosphoSitePlus	HstPPsAyGsVkAyt	0.122	0.217	0.828	1
P08069	IGF1R	IGF1R	Kinase	P07355	ANXA2	Y24	PhosphoSitePlus	HstPPsAyGsVkAyt	0.122	0.217	0.828	1
P12931	Src	SRC	Kinase	P07355	ANXA2	Y24	PhosphoSitePlus	HstPPsAyGsVkAyt	0.122	0.217	0.828	1
P68400	CK2A1	CSNK2A1	Kinase	P07900	HSP90AA1	S231	Signor	kERDkEVsDDEAEEk	-0.168	-0.299	0.765	1
P68400	CK2A1	CSNK2A1	Kinase	P07900	HSP90AA1	S263	PhosphoSitePlus	PEIEDVGsDEEEEKK	-0.263	-0.469	0.639	1
P48729	CK1A	CSNK1A1	Kinase	P07910	HNRNPC	S253	PhosphoSitePlus	EtNVkMEsEGGADDs	-0.034	-0.06	0.952	1
P19784	CK2A2	CSNK2A2	Kinase	P07910	HNRNPC	S260	Signor	sEGGADDsAEEGDLL	-0.088	-0.156	0.876	1
P48729	CK1A	CSNK1A1	Kinase	P07910	HNRNPC	S260	PhosphoSitePlus	sEGGADDsAEEGDLL	-0.088	-0.156	0.876	1
P68400	CK2A1	CSNK2A1	Kinase	P07910	HNRNPC	S260	PhosphoSitePlus	sEGGADDsAEEGDLL	-0.088	-0.156	0.876	1
P48729	CK1A	CSNK1A1	Kinase	P07910	HNRNPC	S299	PhosphoSitePlus	EGEDDRDsANGEDDs	-0.199	-0.355	0.723	1
P78368	CK1G2	CSNK1G2	Kinase	P07948	LYN	S13	PhosphoSitePlus	SKGkDsLsDDGVDLk	-0.441	-0.785	0.432	1
Q9HCP0	CK1G1	CSNK1G1	Kinase	P07948	LYN	S13	PhosphoSitePlus	SKGkDsLsDDGVDLk	-0.441	-0.785	0.432	1
Q9Y6M4	CK1G3	CSNK1G3	Kinase	P07948	LYN	S13	PhosphoSitePlus	SKGkDsLsDDGVDLk	-0.441	-0.785	0.432	1
P24941	CDK2	CDK2	Kinase	P08047	SP1	S59	Signor	GGQEsQPsPLALLAA	-0.121	-0.216	0.829	1
P27361	ERK1	MAPK3	Kinase	P08047	SP1	S59	PhosphoSitePlus	GGQEsQPsPLALLAA	-0.121	-0.216	0.829	1
P28482	ERK2	MAPK1	Kinase	P08047	SP1	S59	PhosphoSitePlus	GGQEsQPsPLALLAA	-0.121	-0.216	0.829	1
P41743	PKCI	PRKCI	Kinase	P08047	SP1	S59	PhosphoSitePlus	GGQEsQPsPLALLAA	-0.121	-0.216	0.829	1
P68400	CK2A1	CSNK2A1	Kinase	P08238	HSP90AB1	S226	PhosphoSitePlus	kEREKEIsDDEAEEE	-0.389	-0.694	0.488	1
P68400	CK2A1	CSNK2A1	Kinase	P08238	HSP90AB1	S255	PhosphoSitePlus	PKIEDVGsDEEDDsG	-0.362	-0.644	0.519	1
Q96GD4	AurB	AURKB	Kinase	P08238	HSP90AB1	S255	PhosphoSitePlus	PKIEDVGsDEEDDsG	-0.362	-0.644	0.519	1
P67870	CK2B	CSNK2B	Kinase	P08473	MME	S6	Signor	__MGKsEsQMDItDI	0.348	0.62	0.535	1
P68400	CK2A1	CSNK2A1	Kinase	P08473	MME	S6	PhosphoSitePlus	__MGKsEsQMDItDI	0.348	0.62	0.535	1
Q15118	PDHK1	PDK1	Kinase	P08559	PDHA1	S232	PhosphoSitePlus	NRyGMGtsVERAAAs	-0.232	-0.413	0.68	1
Q15119	PDHK2	PDK2	Kinase	P08559	PDHA1	S232	PhosphoSitePlus	NRyGMGtsVERAAAs	-0.232	-0.413	0.68	1
Q15120	PDHK3	PDK3	Kinase	P08559	PDHA1	S232	Signor	NRyGMGtsVERAAAs	-0.232	-0.413	0.68	1
Q16654	PDHK4	PDK4	Kinase	P08559	PDHA1	S232	PhosphoSitePlus	NRyGMGtsVERAAAs	-0.232	-0.413	0.68	1
O15530	PDK1	PDPK1	Kinase	P08559	PDHA1	S293	PhosphoSitePlus	TYRyHGHsMsDPGVs	0.203	0.362	0.718	1
Q15118	PDHK1	PDK1	Kinase	P08559	PDHA1	S293	PhosphoSitePlus	TYRyHGHsMsDPGVs	0.203	0.362	0.718	1
Q15119	PDHK2	PDK2	Kinase	P08559	PDHA1	S293	PhosphoSitePlus	TYRyHGHsMsDPGVs	0.203	0.362	0.718	1
Q15120	PDHK3	PDK3	Kinase	P08559	PDHA1	S293	PhosphoSitePlus	TYRyHGHsMsDPGVs	0.203	0.362	0.718	1
Q16654	PDHK4	PDK4	Kinase	P08559	PDHA1	S293	PhosphoSitePlus	TYRyHGHsMsDPGVs	0.203	0.362	0.718	1
Q15118	PDHK1	PDK1	Kinase	P08559	PDHA1	S300	PhosphoSitePlus	sMsDPGVsyRtREEI	0.171	0.305	0.761	1
Q15119	PDHK2	PDK2	Kinase	P08559	PDHA1	S300	PhosphoSitePlus	sMsDPGVsyRtREEI	0.171	0.305	0.761	1
Q15120	PDHK3	PDK3	Kinase	P08559	PDHA1	S300	PhosphoSitePlus	sMsDPGVsyRtREEI	0.171	0.305	0.761	1
Q16654	PDHK4	PDK4	Kinase	P08559	PDHA1	S300	PhosphoSitePlus	sMsDPGVsyRtREEI	0.171	0.305	0.761	1
P24941	CDK2	CDK2	Kinase	P08621	SNRNP70	S226	PhosphoSitePlus	yDERPGPsPLPHRDR	0.267	0.476	0.634	1
P49759	CLK1	CLK1	Kinase	P08621	SNRNP70	S226	PhosphoSitePlus	yDERPGPsPLPHRDR	0.267	0.476	0.634	1
P17252	PKCA	PRKCA	Kinase	P08670	VIM	S10	PhosphoSitePlus	trsVssssyrrMFGG	1.101	1.962	0.0498	0.782
P17252	PKCA	PRKCA	Kinase	P08670	VIM	S22	Signor	FGGPGtAsrPsssrs	0.376	0.67	0.503	1
P53350	PLK1	PLK1	Kinase	P08670	VIM	S339	PhosphoSitePlus	ALkGtNEsLERQMRE	-0.731	-1.303	0.193	1
P17252	PKCA	PRKCA	Kinase	P08670	VIM	S39	Signor	ttstrtysLGsALrP	0.65	1.158	0.247	1
P17612	PKACA	PRKACA	Kinase	P08670	VIM	S39	PhosphoSitePlus	ttstrtysLGsALrP	0.65	1.158	0.247	1
P31749	Akt1	AKT1	Kinase	P08670	VIM	S39	PhosphoSitePlus	ttstrtysLGsALrP	0.65	1.158	0.247	1
P41743	PKCI	PRKCI	Kinase	P08670	VIM	S39	PhosphoSitePlus	ttstrtysLGsALrP	0.65	1.158	0.247	1
Q05513	PKCZ	PRKCZ	Kinase	P08670	VIM	S39	PhosphoSitePlus	ttstrtysLGsALrP	0.65	1.158	0.247	1
Q13153	PAK1	PAK1	Kinase	P08670	VIM	S39	PhosphoSitePlus	ttstrtysLGsALrP	0.65	1.158	0.247	1
Q13177	PAK2	PAK2	Kinase	P08670	VIM	S39	Signor	ttstrtysLGsALrP	0.65	1.158	0.247	1
P17252	PKCA	PRKCA	Kinase	P08670	VIM	S42	Signor	trtysLGsALrPsts	-0.16	-0.284	0.776	1
P78527	DNAPK	PRKDC	Kinase	P08670	VIM	S430	PhosphoSitePlus	LREtNLDsLPLVDtH	1.223	2.179	0.0293	0.633
P00540	MOS	MOS	Kinase	P08670	VIM	S459	PhosphoSitePlus	GQVINEtsQHHDDLE	-0.076	-0.135	0.893	1
P53350	PLK1	PLK1	Kinase	P08670	VIM	S459	PhosphoSitePlus	GQVINEtsQHHDDLE	-0.076	-0.135	0.893	1
P78527	DNAPK	PRKDC	Kinase	P08670	VIM	S459	PhosphoSitePlus	GQVINEtsQHHDDLE	-0.076	-0.135	0.893	1
P17612	PKACA	PRKACA	Kinase	P08670	VIM	S47	Signor	LGsALrPstsrsLyA	-0.25	-0.445	0.656	1
P06493	CDK1	CDK1	Kinase	P08670	VIM	S55	PhosphoSitePlus	tsrsLyAssPGGVyA	-0.116	-0.206	0.837	1
P06493	CDK1	CDK1	Kinase	P08670	VIM	S56	PhosphoSitePlus	srsLyAssPGGVyAt	0.064	0.114	0.909	1
P41743	PKCI	PRKCI	Kinase	P08670	VIM	S56	PhosphoSitePlus	srsLyAssPGGVyAt	0.064	0.114	0.909	1
P53350	PLK1	PLK1	Kinase	P08670	VIM	S56	PhosphoSitePlus	srsLyAssPGGVyAt	0.064	0.114	0.909	1
P78527	DNAPK	PRKDC	Kinase	P08670	VIM	S56	PhosphoSitePlus	srsLyAssPGGVyAt	0.064	0.114	0.909	1
Q00535	CDK5	CDK5	Kinase	P08670	VIM	S56	PhosphoSitePlus	srsLyAssPGGVyAt	0.064	0.114	0.909	1
Q05513	PKCZ	PRKCZ	Kinase	P08670	VIM	S56	PhosphoSitePlus	srsLyAssPGGVyAt	0.064	0.114	0.909	1
Q13153	PAK1	PAK1	Kinase	P08670	VIM	S56	PhosphoSitePlus	srsLyAssPGGVyAt	0.064	0.114	0.909	1
P17612	PKACA	PRKACA	Kinase	P08670	VIM	S73	PhosphoSitePlus	sAVrLrssVPGVRLL	-1.147	-2.043	0.0411	0.728
Q13153	PAK1	PAK1	Kinase	P08670	VIM	S73	PhosphoSitePlus	sAVrLrssVPGVRLL	-1.147	-2.043	0.0411	0.728
Q13177	PAK2	PAK2	Kinase	P08670	VIM	S73	Signor	sAVrLrssVPGVRLL	-1.147	-2.043	0.0411	0.728
Q96GD4	AurB	AURKB	Kinase	P08670	VIM	S73	PhosphoSitePlus	sAVrLrssVPGVRLL	-1.147	-2.043	0.0411	0.728
P53350	PLK1	PLK1	Kinase	P08670	VIM	S83	PhosphoSitePlus	GVRLLQDsVdFsLAd	0.768	1.369	0.171	1
Q13557	CAMK2D	CAMK2D	Kinase	P08670	VIM	S83	Signor	GVRLLQDsVdFsLAd	0.768	1.369	0.171	1
Q9UQM7	CAMK2A	CAMK2A	Kinase	P08670	VIM	S83	PhosphoSitePlus	GVRLLQDsVdFsLAd	0.768	1.369	0.171	1
P17252	PKCA	PRKCA	Kinase	P08670	VIM	S9	PhosphoSitePlus	StrsVssssyrrMFG	0.814	1.45	0.147	1
P53350	PLK1	PLK1	Kinase	P08670	VIM	T327	PhosphoSitePlus	RRQVQsLtCEVdALk	-0.611	-1.089	0.276	1
P09619	PDGFRB	PDGFRB	Kinase	P09619	PDGFRB	Y751	PhosphoSitePlus	SKDESVDyVPMLDMK	0.923	1.645	0.1	1
Q9UBS0	P70S6KB	RPS6KB2	Kinase	P09651	HNRNPA1	S4	PhosphoSitePlus	____MsksEsPkEPE	0.123	0.219	0.827	1
Q9UBS0	P70S6KB	RPS6KB2	Kinase	P09651	HNRNPA1	S6	PhosphoSitePlus	__MsksEsPkEPEQL	0.148	0.263	0.792	1
P17252	PKCA	PRKCA	Kinase	P09651	HNRNPA1	S95	Signor	RAVsREDsQRPGAHL	0.939	1.673	0.0944	0.996
Q9BXM7	PINK1	PINK1	Kinase	P0CG48	UBC	S65	Signor	DyNIQkEstLHLVLr	-0.972	-1.732	0.0833	0.969
P31749	Akt1	AKT1	Kinase	P0DMV8	HSPA1B	S631	PhosphoSitePlus	AQGPkGGsGsGPtIE	0.263	0.469	0.639	1
P53350	PLK1	PLK1	Kinase	P0DMV8	HSPA1B	S631	PhosphoSitePlus	AQGPkGGsGsGPtIE	0.263	0.469	0.639	1
P53350	PLK1	PLK1	Kinase	P0DMV8	HSPA1B	S633	PhosphoSitePlus	GPkGGsGsGPtIEEV	-0.268	-0.477	0.633	1
P50750	CDK9	CDK9	Kinase	P10412	H1-4	S187	PhosphoSitePlus	KPKKAPKsPAKAkAV	-2.002	-3.567	0.000361	0.0562
P17612	PKACA	PRKACA	Kinase	P10412	H1-4	S36	PhosphoSitePlus	GAAkRkAsGPPVsEL	0.556	0.991	0.322	1
P24941	CDK2	CDK2	Kinase	P10412	H1-4	T146	PhosphoSitePlus	KkATGAAtPkKSAKK	-0.472	-0.841	0.4	1
P06493	CDK1	CDK1	Kinase	P10412	H1-4	T18	PhosphoSitePlus	APAPAEktPVkKKAR	-0.949	-1.691	0.0908	0.992
P24941	CDK2	CDK2	Kinase	P10412	H1-4	T18	PhosphoSitePlus	APAPAEktPVkKKAR	-0.949	-1.691	0.0908	0.992
P49841	GSK3B	GSK3B	Kinase	P10636	MAPT	S516	Signor	GDRsGyssPGsPGtP	-0.271	-0.483	0.629	1
Q00535	CDK5	CDK5	Kinase	P10636	MAPT	S516	Signor	GDRsGyssPGsPGtP	-0.271	-0.483	0.629	1
Q5TCY1	TTBK1	TTBK1	Kinase	P10636	MAPT	S516	Signor	GDRsGyssPGsPGtP	-0.271	-0.483	0.629	1
P28482	ERK2	MAPK1	Kinase	P10636	MAPT	S519	Signor	sGyssPGsPGtPGsR	0.223	0.397	0.691	1
P48730	CK1D	CSNK1D	Kinase	P10636	MAPT	S519	Signor	sGyssPGsPGtPGsR	0.223	0.397	0.691	1
P49841	GSK3B	GSK3B	Kinase	P10636	MAPT	S519	Signor	sGyssPGsPGtPGsR	0.223	0.397	0.691	1
P53778	P38G	MAPK12	Kinase	P10636	MAPT	S519	Signor	sGyssPGsPGtPGsR	0.223	0.397	0.691	1
Q00535	CDK5	CDK5	Kinase	P10636	MAPT	S519	Signor	sGyssPGsPGtPGsR	0.223	0.397	0.691	1
Q13627	DYRK1A	DYRK1A	Kinase	P10636	MAPT	S519	Signor	sGyssPGsPGtPGsR	0.223	0.397	0.691	1
Q5TCY1	TTBK1	TTBK1	Kinase	P10636	MAPT	S519	Signor	sGyssPGsPGtPGsR	0.223	0.397	0.691	1
P17612	PKACA	PRKACA	Kinase	P10636	MAPT	S531	PhosphoSitePlus	GsRsRtPsLPtPPtR	0.699	1.245	0.213	1
P49841	GSK3B	GSK3B	Kinase	P10636	MAPT	S531	Signor	GsRsRtPsLPtPPtR	0.699	1.245	0.213	1
Q00535	CDK5	CDK5	Kinase	P10636	MAPT	S531	Signor	GsRsRtPsLPtPPtR	0.699	1.245	0.213	1
P28482	ERK2	MAPK1	Kinase	P10636	MAPT	S721	Signor	PVVsGDtsPRHLsNV	-0.196	-0.349	0.727	1
P48730	CK1D	CSNK1D	Kinase	P10636	MAPT	S721	Signor	PVVsGDtsPRHLsNV	-0.196	-0.349	0.727	1
P49841	GSK3B	GSK3B	Kinase	P10636	MAPT	S721	Signor	PVVsGDtsPRHLsNV	-0.196	-0.349	0.727	1
Q00535	CDK5	CDK5	Kinase	P10636	MAPT	S721	Signor	PVVsGDtsPRHLsNV	-0.196	-0.349	0.727	1
Q13627	DYRK1A	DYRK1A	Kinase	P10636	MAPT	S721	Signor	PVVsGDtsPRHLsNV	-0.196	-0.349	0.727	1
P17612	PKACA	PRKACA	Kinase	P10636	MAPT	T548	Signor	KKVAVVRtPPKsPss	0.29	0.516	0.606	1
P49841	GSK3B	GSK3B	Kinase	P10636	MAPT	T548	Signor	KKVAVVRtPPKsPss	0.29	0.516	0.606	1
P53778	P38G	MAPK12	Kinase	P10636	MAPT	T548	Signor	KKVAVVRtPPKsPss	0.29	0.516	0.606	1
Q00535	CDK5	CDK5	Kinase	P10636	MAPT	T548	Signor	KKVAVVRtPPKsPss	0.29	0.516	0.606	1
Q9UQM7	CAMK2A	CAMK2A	Kinase	P10636	MAPT	T548	Signor	KKVAVVRtPPKsPss	0.29	0.516	0.606	1
O00506	YSK1	STK25	Kinase	P10644	PRKAR1A	S83	PhosphoSitePlus	DsREDEIsPPPPNPV	0.43	0.766	0.444	1
P24941	CDK2	CDK2	Kinase	P10644	PRKAR1A	S83	PhosphoSitePlus	DsREDEIsPPPPNPV	0.43	0.766	0.444	1
Q00536	CDK16	CDK16	Kinase	P10644	PRKAR1A	S83	PhosphoSitePlus	DsREDEIsPPPPNPV	0.43	0.766	0.444	1
P17612	PKACA	PRKACA	Kinase	P11137	MAP2	S1782	PhosphoSitePlus	GAEIItQsPGRssVA	-0.899	-1.601	0.109	1
Q13315	ATM	ATM	Kinase	P11166	SLC2A1	S490	PhosphoSitePlus	FHPLGADsQV_____	0.09	0.161	0.872	1
P46020	PHKA1	PHKA1	Kinase	P11216	PYGB	S15	PhosphoSitePlus	sEkRKQIsVRGLAGL	-0.621	-1.107	0.268	1
Q8IWU2	Lmr2	LMTK2	Kinase	P11216	PYGB	S15	PhosphoSitePlus	sEkRKQIsVRGLAGL	-0.621	-1.107	0.268	1
P68400	CK2A1	CSNK2A1	Kinase	P11387	TOP1	S10	PhosphoSitePlus	GDHLHNDsQIEADFR	-0.067	-0.12	0.905	1
P78527	DNAPK	PRKDC	Kinase	P11387	TOP1	S10	PhosphoSitePlus	GDHLHNDsQIEADFR	-0.067	-0.12	0.905	1
P06493	CDK1	CDK1	Kinase	P11387	TOP1	S112	PhosphoSitePlus	EKENGFssPPQIkDE	-0.427	-0.761	0.447	1
P06493	CDK1	CDK1	Kinase	P11388	TOP2A	S1247	PhosphoSitePlus	kNENtEGsPQEDGVE	-1.964	-3.499	0.000468	0.0681
P27361	ERK1	MAPK3	Kinase	P11388	TOP2A	S1247	PhosphoSitePlus	kNENtEGsPQEDGVE	-1.964	-3.499	0.000468	0.0681
P28482	ERK2	MAPK1	Kinase	P11388	TOP2A	S1247	PhosphoSitePlus	kNENtEGsPQEDGVE	-1.964	-3.499	0.000468	0.0681
P68400	CK2A1	CSNK2A1	Kinase	P11388	TOP2A	S1377	PhosphoSitePlus	KPQKsVVsDLEADDV	-1.771	-3.155	0.0016	0.138
O00311	CDC7	CDC7	Kinase	P11388	TOP2A	S1525	PhosphoSitePlus	PIKyLEEsDEDDLF_	-1.004	-1.789	0.0736	0.944
P53350	PLK1	PLK1	Kinase	P11388	TOP2A	S1525	PhosphoSitePlus	PIKyLEEsDEDDLF_	-1.004	-1.789	0.0736	0.944
P68400	CK2A1	CSNK2A1	Kinase	P11388	TOP2A	S1525	PhosphoSitePlus	PIKyLEEsDEDDLF_	-1.004	-1.789	0.0736	0.944
P68400	CK2A1	CSNK2A1	Kinase	P11717	IGF2R	S2409	PhosphoSitePlus	LHGDDQDsEDEVLtI	-0.202	-0.36	0.719	1
P68400	CK2A1	CSNK2A1	Kinase	P11717	IGF2R	S2484	PhosphoSitePlus	LVsFHDDsDEDLLHI	-0.045	-0.081	0.935	1
P49841	GSK3B	GSK3B	Kinase	P11831	SRF	S224	PhosphoSitePlus	TCLNsPDsPPRsDPT	0.524	0.933	0.351	1
P06493	CDK1	CDK1	Kinase	P12270	TPR	S2073	PhosphoSitePlus	QAPRAPQsPRRPPHP	0.382	0.68	0.497	1
P28482	ERK2	MAPK1	Kinase	P12270	TPR	S2155	Signor	GFAEAIHsPQVAGVP	0.333	0.594	0.553	1
P17612	PKACA	PRKACA	Kinase	P12931	SRC	S17	PhosphoSitePlus	DAsQRRRsLEPAENV	-0.066	-0.117	0.907	1
O14757	Chk1	CHEK1	Kinase	P12956	XRCC6	S477	PhosphoSitePlus	RFTYrsDsFENPVLQ	0.599	1.066	0.286	1
P17252	PKCA	PRKCA	Kinase	P13498	CYBA	T147	PhosphoSitePlus	ERPQIGGtIkQPPsN	-0.085	-0.152	0.879	1
Q05655	PKCD	PRKCD	Kinase	P13498	CYBA	T147	PhosphoSitePlus	ERPQIGGtIkQPPsN	-0.085	-0.152	0.879	1
P17612	PKACA	PRKACA	Kinase	P13612	ITGA4	S1021	PhosphoSitePlus	QEENRRDsWsyINSk	1.318	2.347	0.0189	0.496
O00418	EEF2K	EEF2K	Kinase	P13639	EEF2	T57	PhosphoSitePlus	rAGEtRFtDtRkDEQ	0.29	0.516	0.606	1
P17252	PKCA	PRKCA	Kinase	P13796	LCP1	S5	PhosphoSitePlus	___MARGsVsDEEMM	0.019	0.035	0.972	1
P17612	PKACA	PRKACA	Kinase	P13796	LCP1	S5	PhosphoSitePlus	___MARGsVsDEEMM	0.019	0.035	0.972	1
P51812	RSK2	RPS6KA3	Kinase	P13796	LCP1	S5	PhosphoSitePlus	___MARGsVsDEEMM	0.019	0.035	0.972	1
Q05655	PKCD	PRKCD	Kinase	P13796	LCP1	S5	PhosphoSitePlus	___MARGsVsDEEMM	0.019	0.035	0.972	1
Q15418	p90RSK	RPS6KA1	Kinase	P13796	LCP1	S5	PhosphoSitePlus	___MARGsVsDEEMM	0.019	0.035	0.972	1
Q96BR1	SGK3	SGK3	Kinase	P13796	LCP1	S5	PhosphoSitePlus	___MARGsVsDEEMM	0.019	0.035	0.972	1
Q9HBY8	SGK2	SGK2	Kinase	P13796	LCP1	S5	PhosphoSitePlus	___MARGsVsDEEMM	0.019	0.035	0.972	1
P17612	PKACA	PRKACA	Kinase	P13807	GYS1	S698	Signor	PEWPRRAsCtSSTSG	-0.268	-0.477	0.634	1
P68400	CK2A1	CSNK2A1	Kinase	P13807	GYS1	S698	Signor	PEWPRRAsCtSSTSG	-0.268	-0.477	0.634	1
O15264	P38D	MAPK13	Kinase	P13807	GYS1	S727	PhosphoSitePlus	StPsEPLsPtssLGE	-0.014	-0.025	0.98	1
P53778	P38G	MAPK12	Kinase	P13807	GYS1	S727	PhosphoSitePlus	StPsEPLsPtssLGE	-0.014	-0.025	0.98	1
Q15759	P38B	MAPK11	Kinase	P13807	GYS1	S727	PhosphoSitePlus	StPsEPLsPtssLGE	-0.014	-0.025	0.98	1
O96017	Chk2	CHEK2	Kinase	P14618	PKM	S100	PhosphoSitePlus	tAtEsFAsDPILyRP	0.074	0.132	0.895	1
P31749	Akt1	AKT1	Kinase	P14618	PKM	S202	PhosphoSitePlus	tEVENGGsLGskkGV	-0.191	-0.34	0.734	1
P06493	CDK1	CDK1	Kinase	P14618	PKM	S37	PhosphoSitePlus	MCRLDIDsPPItARN	-0.08	-0.143	0.886	1
P27361	ERK1	MAPK3	Kinase	P14618	PKM	S37	PhosphoSitePlus	MCRLDIDsPPItARN	-0.08	-0.143	0.886	1
P28482	ERK2	MAPK1	Kinase	P14618	PKM	S37	PhosphoSitePlus	MCRLDIDsPPItARN	-0.08	-0.143	0.886	1
P31749	Akt1	AKT1	Kinase	P14618	PKM	S37	PhosphoSitePlus	MCRLDIDsPPItARN	-0.08	-0.143	0.886	1
Q00534	CDK6	CDK6	Kinase	P14618	PKM	S37	PhosphoSitePlus	MCRLDIDsPPItARN	-0.08	-0.143	0.886	1
Q00535	CDK5	CDK5	Kinase	P14618	PKM	S37	PhosphoSitePlus	MCRLDIDsPPItARN	-0.08	-0.143	0.886	1
Q92519	TRB2	TRIB2	Kinase	P14618	PKM	S37	PhosphoSitePlus	MCRLDIDsPPItARN	-0.08	-0.143	0.886	1
P27361	ERK1	MAPK3	Kinase	P15056	BRAF	S151	PhosphoSitePlus	VARsNPKsPQKPIVR	0.695	1.239	0.215	1
P28482	ERK2	MAPK1	Kinase	P15056	BRAF	S151	Signor	VARsNPKsPQKPIVR	0.695	1.239	0.215	1
O94804	LOK	STK10	Kinase	P15311	EZR	T567	PhosphoSitePlus	QGRDkyKtLRQIRQG	1.747	3.112	0.00186	0.152
O95819	HGK	MAP4K4	Kinase	P15311	EZR	T567	PhosphoSitePlus	QGRDkyKtLRQIRQG	1.747	3.112	0.00186	0.152
P17252	PKCA	PRKCA	Kinase	P15311	EZR	T567	PhosphoSitePlus	QGRDkyKtLRQIRQG	1.747	3.112	0.00186	0.152
P25098	GRK2	GRK2	Kinase	P15311	EZR	T567	PhosphoSitePlus	QGRDkyKtLRQIRQG	1.747	3.112	0.00186	0.152
P31751	Akt2	AKT2	Kinase	P15311	EZR	T567	PhosphoSitePlus	QGRDkyKtLRQIRQG	1.747	3.112	0.00186	0.152
P41279	Cot	MAP3K8	Kinase	P15311	EZR	T567	PhosphoSitePlus	QGRDkyKtLRQIRQG	1.747	3.112	0.00186	0.152
P41743	PKCI	PRKCI	Kinase	P15311	EZR	T567	PhosphoSitePlus	QGRDkyKtLRQIRQG	1.747	3.112	0.00186	0.152
Q04759	PKCT	PRKCQ	Kinase	P15311	EZR	T567	PhosphoSitePlus	QGRDkyKtLRQIRQG	1.747	3.112	0.00186	0.152
Q13464	ROCK1	ROCK1	Kinase	P15311	EZR	T567	PhosphoSitePlus	QGRDkyKtLRQIRQG	1.747	3.112	0.00186	0.152
Q5S007	LRRK2	LRRK2	Kinase	P15311	EZR	T567	PhosphoSitePlus	QGRDkyKtLRQIRQG	1.747	3.112	0.00186	0.152
Q9H2G2	SLK	SLK	Kinase	P15311	EZR	T567	PhosphoSitePlus	QGRDkyKtLRQIRQG	1.747	3.112	0.00186	0.152
Q9P289	MST4	STK26	Kinase	P15311	EZR	T567	PhosphoSitePlus	QGRDkyKtLRQIRQG	1.747	3.112	0.00186	0.152
P27361	ERK1	MAPK3	Kinase	P15408	FOSL2	S320	PhosphoSitePlus	QSSDsLNsPtLLAL_	-0.796	-1.418	0.156	1
P28482	ERK2	MAPK1	Kinase	P15408	FOSL2	S320	PhosphoSitePlus	QSSDsLNsPtLLAL_	-0.796	-1.418	0.156	1
P06493	CDK1	CDK1	Kinase	P15531	NME1	S120	PhosphoSitePlus	GRNIIhGsDsVEsAE	0.492	0.876	0.381	1
P15531	NME1	NME1	Kinase	P15531	NME1	S120	PhosphoSitePlus	GRNIIhGsDsVEsAE	0.492	0.876	0.381	1
Q02779	MLK2	MAP3K10	Kinase	P15923	TCF3	S379	PhosphoSitePlus	AGAPGALsPsyDGGL	0.306	0.546	0.585	1
P17612	PKACA	PRKACA	Kinase	P16070	CD44	S697	PhosphoSitePlus	AVEDRkPsGLNGEAs	-0.259	-0.462	0.644	1
Q9UQM7	CAMK2A	CAMK2A	Kinase	P16070	CD44	S706	PhosphoSitePlus	LNGEAsksQEMVHLV	-0.065	-0.115	0.908	1
P17252	PKCA	PRKCA	Kinase	P16150	SPN	S351	PhosphoSitePlus	tFFGRRKsRQGsLAM	1.262	2.249	0.0245	0.571
P06493	CDK1	CDK1	Kinase	P16220	CREB1	S257	PhosphoSitePlus	PGVVMAssPALPTQP	0.37	0.66	0.509	1
Q86Z02	HIPK1	HIPK1	Kinase	P16220	CREB1	S257	PhosphoSitePlus	PGVVMAssPALPTQP	0.37	0.66	0.509	1
Q9H2X6	HIPK2	HIPK2	Kinase	P16220	CREB1	S257	PhosphoSitePlus	PGVVMAssPALPTQP	0.37	0.66	0.509	1
P49841	GSK3B	GSK3B	Kinase	P16401	H1-5	T11	PhosphoSitePlus	tAPAEtAtPAPVEks	-0.922	-1.642	0.101	1
O96017	Chk2	CHEK2	Kinase	P16403	H1-2	S36	PhosphoSitePlus	GGtPRkAsGPPVsEL	-0.154	-0.275	0.783	1
P78527	DNAPK	PRKDC	Kinase	P16403	H1-2	T146	PhosphoSitePlus	KkAAGGAtPkKSAKK	-0.7	-1.247	0.212	1
P49841	GSK3B	GSK3B	Kinase	P16615	ATP2A2	S663	PhosphoSitePlus	EFDELNPsAQRDACL	-0.116	-0.206	0.837	1
P17612	PKACA	PRKACA	Kinase	P16949	STMN1	S16	PhosphoSitePlus	kELEKrAsGQAFELI	-0.499	-0.889	0.374	1
P51812	RSK2	RPS6KA3	Kinase	P16949	STMN1	S16	PhosphoSitePlus	kELEKrAsGQAFELI	-0.499	-0.889	0.374	1
Q13153	PAK1	PAK1	Kinase	P16949	STMN1	S16	PhosphoSitePlus	kELEKrAsGQAFELI	-0.499	-0.889	0.374	1
Q13554	CAMK2B	CAMK2B	Kinase	P16949	STMN1	S16	PhosphoSitePlus	kELEKrAsGQAFELI	-0.499	-0.889	0.374	1
Q16566	CAMK4	CAMK4	Kinase	P16949	STMN1	S16	PhosphoSitePlus	kELEKrAsGQAFELI	-0.499	-0.889	0.374	1
Q9UQM7	CAMK2A	CAMK2A	Kinase	P16949	STMN1	S16	PhosphoSitePlus	kELEKrAsGQAFELI	-0.499	-0.889	0.374	1
O15264	P38D	MAPK13	Kinase	P16949	STMN1	S25	PhosphoSitePlus	QAFELILsPrskEsV	-0.112	-0.199	0.843	1
P05771	PKCB iso2	PRKCB	Kinase	P16949	STMN1	S25	PhosphoSitePlus	QAFELILsPrskEsV	-0.112	-0.199	0.843	1
P06493	CDK1	CDK1	Kinase	P16949	STMN1	S25	PhosphoSitePlus	QAFELILsPrskEsV	-0.112	-0.199	0.843	1
P24941	CDK2	CDK2	Kinase	P16949	STMN1	S25	PhosphoSitePlus	QAFELILsPrskEsV	-0.112	-0.199	0.843	1
P27361	ERK1	MAPK3	Kinase	P16949	STMN1	S25	PhosphoSitePlus	QAFELILsPrskEsV	-0.112	-0.199	0.843	1
O15264	P38D	MAPK13	Kinase	P16949	STMN1	S38	PhosphoSitePlus	sVPEFPLsPPkKkDL	-0.769	-1.371	0.17	1
P05771	PKCB iso2	PRKCB	Kinase	P16949	STMN1	S38	PhosphoSitePlus	sVPEFPLsPPkKkDL	-0.769	-1.371	0.17	1
P06493	CDK1	CDK1	Kinase	P16949	STMN1	S38	PhosphoSitePlus	sVPEFPLsPPkKkDL	-0.769	-1.371	0.17	1
P24941	CDK2	CDK2	Kinase	P16949	STMN1	S38	PhosphoSitePlus	sVPEFPLsPPkKkDL	-0.769	-1.371	0.17	1
P27361	ERK1	MAPK3	Kinase	P16949	STMN1	S38	PhosphoSitePlus	sVPEFPLsPPkKkDL	-0.769	-1.371	0.17	1
P28482	ERK2	MAPK1	Kinase	P16949	STMN1	S38	Signor	sVPEFPLsPPkKkDL	-0.769	-1.371	0.17	1
P45983	JNK1 iso2	MAPK8	Kinase	P16949	STMN1	S38	Signor	sVPEFPLsPPkKkDL	-0.769	-1.371	0.17	1
P45984	JNK2 iso2	MAPK9	Kinase	P16949	STMN1	S38	Signor	sVPEFPLsPPkKkDL	-0.769	-1.371	0.17	1
P53779	JNK3	MAPK10	Kinase	P16949	STMN1	S38	Signor	sVPEFPLsPPkKkDL	-0.769	-1.371	0.17	1
Q00535	CDK5	CDK5	Kinase	P16949	STMN1	S38	Signor	sVPEFPLsPPkKkDL	-0.769	-1.371	0.17	1
Q13153	PAK1	PAK1	Kinase	P16949	STMN1	S38	PhosphoSitePlus	sVPEFPLsPPkKkDL	-0.769	-1.371	0.17	1
Q8TAS1	KIS	UHMK1	Kinase	P16949	STMN1	S38	PhosphoSitePlus	sVPEFPLsPPkKkDL	-0.769	-1.371	0.17	1
P17612	PKACA	PRKACA	Kinase	P16949	STMN1	S63	PhosphoSitePlus	AAEERRksHEAEVLk	-0.932	-1.661	0.0967	0.999
Q13976	PKG1 iso2	PRKG1	Kinase	P16949	STMN1	S63	PhosphoSitePlus	AAEERRksHEAEVLk	-0.932	-1.661	0.0967	0.999
P19784	CK2A2	CSNK2A2	Kinase	P17096	HMGA1	S102	Signor	EEGIsQEssEEEQ__	0.576	1.027	0.305	1
P68400	CK2A1	CSNK2A1	Kinase	P17096	HMGA1	S102	PhosphoSitePlus	EEGIsQEssEEEQ__	0.576	1.027	0.305	1
P19784	CK2A2	CSNK2A2	Kinase	P17096	HMGA1	S103	Signor	EGIsQEssEEEQ___	0.299	0.532	0.594	1
P68400	CK2A1	CSNK2A1	Kinase	P17096	HMGA1	S103	PhosphoSitePlus	EGIsQEssEEEQ___	0.299	0.532	0.594	1
P06493	CDK1	CDK1	Kinase	P17096	HMGA1	S36	PhosphoSitePlus	PRkQPPVsPGtALVG	0.029	0.052	0.958	1
P24941	CDK2	CDK2	Kinase	P17096	HMGA1	S36	PhosphoSitePlus	PRkQPPVsPGtALVG	0.029	0.052	0.958	1
Q9H2X6	HIPK2	HIPK2	Kinase	P17096	HMGA1	S36	PhosphoSitePlus	PRkQPPVsPGtALVG	0.029	0.052	0.958	1
Q05655	PKCD	PRKCD	Kinase	P17096	HMGA1	S44	Signor	PGtALVGsQkEPsEV	0.83	1.479	0.139	1
P19784	CK2A2	CSNK2A2	Kinase	P17096	HMGA1	S99	Signor	KEEEEGIsQEssEEE	0.018	0.032	0.974	1
P68400	CK2A1	CSNK2A1	Kinase	P17096	HMGA1	S99	Signor	KEEEEGIsQEssEEE	0.018	0.032	0.974	1
P06493	CDK1	CDK1	Kinase	P17096	HMGA1	T53	PhosphoSitePlus	kEPsEVPtPkRPrGr	-0.068	-0.122	0.903	1
Q9H2X6	HIPK2	HIPK2	Kinase	P17096	HMGA1	T53	PhosphoSitePlus	kEPsEVPtPkRPrGr	-0.068	-0.122	0.903	1
Q13188	MST2	STK3	Kinase	P17252	PRKCA	S226	PhosphoSitePlus	LNPQWNEsFtFkLKP	0.405	0.721	0.471	1
P49841	GSK3B	GSK3B	Kinase	P17275	JUNB	S251	PhosphoSitePlus	QTVPEARsRDAtPPV	0.144	0.256	0.798	1
P49841	GSK3B	GSK3B	Kinase	P17275	JUNB	T255	PhosphoSitePlus	EARsRDAtPPVsPIN	-0.147	-0.262	0.793	1
P27361	ERK1	MAPK3	Kinase	P17302	GJA1	S279	Signor	sSPtAPLsPMsPPGy	-0.036	-0.064	0.949	1
P28482	ERK2	MAPK1	Kinase	P17302	GJA1	S279	Signor	sSPtAPLsPMsPPGy	-0.036	-0.064	0.949	1
P49137	MAPKAPK2	MAPKAPK2	Kinase	P17302	GJA1	S279	PhosphoSitePlus	sSPtAPLsPMsPPGy	-0.036	-0.064	0.949	1
Q16539	P38A	MAPK14	Kinase	P17302	GJA1	S279	PhosphoSitePlus	sSPtAPLsPMsPPGy	-0.036	-0.064	0.949	1
P48729	CK1A	CSNK1A1	Kinase	P17302	GJA1	S330	PhosphoSitePlus	AGstIsNsHAQPFDF	0.442	0.787	0.431	1
P48730	CK1D	CSNK1D	Kinase	P17302	GJA1	S330	Signor	AGstIsNsHAQPFDF	0.442	0.787	0.431	1
P17612	PKACA	PRKACA	Kinase	P17302	GJA1	S365	PhosphoSitePlus	IVDQRPssRAssRAs	0.428	0.763	0.445	1
Q02156	PKCE	PRKCE	Kinase	P17302	GJA1	S365	Signor	IVDQRPssRAssRAs	0.428	0.763	0.445	1
P17612	PKACA	PRKACA	Kinase	P17302	GJA1	S373	PhosphoSitePlus	RAssRAssRPRPDDL	0.223	0.398	0.691	1
P31749	Akt1	AKT1	Kinase	P17302	GJA1	S373	PhosphoSitePlus	RAssRAssRPRPDDL	0.223	0.398	0.691	1
Q02156	PKCE	PRKCE	Kinase	P17302	GJA1	S373	Signor	RAssRAssRPRPDDL	0.223	0.398	0.691	1
P67870	CK2B	CSNK2B	Kinase	P17509	HOXB6	S214	Signor	LLsAsQLsAEEEEEK	-0.432	-0.769	0.442	1
P17612	PKACA	PRKACA	Kinase	P17612	PRKACA	S339	PhosphoSitePlus	EEEEIRVsINEkCGk	0.023	0.041	0.968	1
O15530	PDK1	PDPK1	Kinase	P17612	PRKACA	T198	PhosphoSitePlus	RVKGRtWtLCGtPEy	0.451	0.803	0.422	1
P17612	PKACA	PRKACA	Kinase	P17612	PRKACA	T198	PhosphoSitePlus	RVKGRtWtLCGtPEy	0.451	0.803	0.422	1
P49840	GSK3A	GSK3A	Kinase	P17661	DES	S28	PhosphoSitePlus	APGFPLGsPLssPVF	1.835	3.269	0.00108	0.106
P49841	GSK3B	GSK3B	Kinase	P17661	DES	S28	PhosphoSitePlus	APGFPLGsPLssPVF	1.835	3.269	0.00108	0.106
P05771	PKCB iso2	PRKCB	Kinase	P17677	GAP43	S41	Signor	AAtkIQAsFRGHITR	1.732	3.085	0.00203	0.159
P06493	CDK1	CDK1	Kinase	P17706	PTPN2	S304	PhosphoSitePlus	LSPAFDHsPNKIMTE	-1.07	-1.906	0.0566	0.83
P24941	CDK2	CDK2	Kinase	P17706	PTPN2	S304	PhosphoSitePlus	LSPAFDHsPNKIMTE	-1.07	-1.906	0.0566	0.83
P49841	GSK3B	GSK3B	Kinase	P17812	CTPS1	S575	Signor	sDrsGsssPDsEItE	-0.889	-1.584	0.113	1
P17252	PKCA	PRKCA	Kinase	P18031	PTPN1	S378	PhosphoSitePlus	RSRVVGGsLrGAQAA	0.438	0.781	0.435	1
P31749	Akt1	AKT1	Kinase	P18031	PTPN1	S50	PhosphoSitePlus	RNRyRDVsPFDHsRI	-0.193	-0.343	0.731	1
P31751	Akt2	AKT2	Kinase	P18031	PTPN1	S50	Signor	RNRyRDVsPFDHsRI	-0.193	-0.343	0.731	1
P49759	CLK1	CLK1	Kinase	P18031	PTPN1	S50	PhosphoSitePlus	RNRyRDVsPFDHsRI	-0.193	-0.343	0.731	1
P49760	CLK2	CLK2	Kinase	P18031	PTPN1	S50	PhosphoSitePlus	RNRyRDVsPFDHsRI	-0.193	-0.343	0.731	1
P12931	Src	SRC	Kinase	P18433	PTPRA	Y798	Signor	yIDAFsDyANFK___	0.923	1.644	0.1	1
P49137	MAPKAPK2	MAPKAPK2	Kinase	P18615	NELFE	S115	PhosphoSitePlus	QPFQRsIsADDDLQE	0.657	1.171	0.242	1
P49137	MAPKAPK2	MAPKAPK2	Kinase	P18615	NELFE	S251	PhosphoSitePlus	GPFRRsDsFPERRAP	1.327	2.364	0.0181	0.482
Q13153	PAK1	PAK1	Kinase	P18669	PGAM1	S118	PhosphoSitePlus	QVkIWRRsyDVPPPP	-0.737	-1.313	0.189	1
Q16512	PKN1	PKN1	Kinase	P18669	PGAM1	S118	Signor	QVkIWRRsyDVPPPP	-0.737	-1.313	0.189	1
P06493	CDK1	CDK1	Kinase	P18754	RCC1	S11	PhosphoSitePlus	KRIAKRRsPPADAIP	0.35	0.624	0.533	1
Q13188	MST2	STK3	Kinase	P18754	RCC1	S11	Signor	KRIAKRRsPPADAIP	0.35	0.624	0.533	1
P24941	CDK2	CDK2	Kinase	P18858	LIG1	S51	PhosphoSitePlus	GVVsEsDsPVKRPGR	-0.867	-1.545	0.122	1
P68400	CK2A1	CSNK2A1	Kinase	P18858	LIG1	S66	PhosphoSitePlus	KAARVLGsEGEEEDE	-0.088	-0.157	0.875	1
O14757	Chk1	CHEK1	Kinase	P18858	LIG1	S76	PhosphoSitePlus	EEEDEALsPAkGQKP	-0.311	-0.555	0.579	1
P06493	CDK1	CDK1	Kinase	P18858	LIG1	S76	PhosphoSitePlus	EEEDEALsPAkGQKP	-0.311	-0.555	0.579	1
P24941	CDK2	CDK2	Kinase	P18858	LIG1	S76	PhosphoSitePlus	EEEDEALsPAkGQKP	-0.311	-0.555	0.579	1
Q8TAS1	KIS	UHMK1	Kinase	P19021	PAM	S946	Signor	DRLstEGsDQEKEDD	-0.293	-0.523	0.601	1
P51812	RSK2	RPS6KA3	Kinase	P19105	MYL12A	S19	PhosphoSitePlus	KRPQRAtsNVFAMFD	1.124	2.003	0.0452	0.758
P53355	DAPK1	DAPK1	Kinase	P19105	MYL12A	S19	Signor	KRPQRAtsNVFAMFD	1.124	2.003	0.0452	0.758
Q13177	PAK2	PAK2	Kinase	P19105	MYL12A	S19	Signor	KRPQRAtsNVFAMFD	1.124	2.003	0.0452	0.758
Q13464	ROCK1	ROCK1	Kinase	P19105	MYL12A	S19	Signor	KRPQRAtsNVFAMFD	1.124	2.003	0.0452	0.758
Q15746	smMLCK	MYLK	Kinase	P19105	MYL12A	S19	PhosphoSitePlus	KRPQRAtsNVFAMFD	1.124	2.003	0.0452	0.758
Q32MK0	caMLCK	MYLK3	Kinase	P19105	MYL12A	S19	PhosphoSitePlus	KRPQRAtsNVFAMFD	1.124	2.003	0.0452	0.758
P17252	PKCA	PRKCA	Kinase	P19174	PLCG1	S1248	PhosphoSitePlus	HGrAREGsFEsRyQQ	0.071	0.126	0.9	1
P17612	PKACA	PRKACA	Kinase	P19174	PLCG1	S1248	PhosphoSitePlus	HGrAREGsFEsRyQQ	0.071	0.126	0.9	1
P31749	Akt1	AKT1	Kinase	P19174	PLCG1	S1248	PhosphoSitePlus	HGrAREGsFEsRyQQ	0.071	0.126	0.9	1
Q15139	PRKD1	PRKD1	Kinase	P19174	PLCG1	S1248	Signor	HGrAREGsFEsRyQQ	0.071	0.126	0.9	1
P28482	ERK2	MAPK1	Kinase	P19634	SLC9A1	S693	PhosphoSitePlus	VPAHKLDsPtMsRAR	0.33	0.588	0.557	1
P31749	Akt1	AKT1	Kinase	P19634	SLC9A1	S703	PhosphoSitePlus	MsRARIGsDPLAyEP	0.316	0.563	0.573	1
Q15418	p90RSK	RPS6KA1	Kinase	P19634	SLC9A1	S703	PhosphoSitePlus	MsRARIGsDPLAyEP	0.316	0.563	0.573	1
P28482	ERK2	MAPK1	Kinase	P19634	SLC9A1	S785	PhosphoSitePlus	FtPAPsDsPssQRIQ	0.332	0.591	0.554	1
P31749	Akt1	AKT1	Kinase	P19634	SLC9A1	S796	PhosphoSitePlus	QRIQRCLsDPGPHPE	0.613	1.092	0.275	1
P68400	CK2A1	CSNK2A1	Kinase	P20042	EIF2S2	S2	PhosphoSitePlus	______MsGDEMIFD	0.171	0.304	0.761	1
P68400	CK2A1	CSNK2A1	Kinase	P20042	EIF2S2	S67	PhosphoSitePlus	DTRKkDAsDDLDDLN	-0.351	-0.625	0.532	1
P06493	CDK1	CDK1	Kinase	P20700	LMNB1	S23	PhosphoSitePlus	GGPttPLsPtRLsRL	0.877	1.562	0.118	1
P31749	Akt1	AKT1	Kinase	P20749	BCL3	S41	PhosphoSitePlus	kRPLRAPsPEPAAPR	0.045	0.08	0.936	1
P31751	Akt2	AKT2	Kinase	P20749	BCL3	S41	Signor	kRPLRAPsPEPAAPR	0.045	0.08	0.936	1
O96017	Chk2	CHEK2	Kinase	P21127	CDK11B	S752	PhosphoSitePlus	QRVKRGtsPRPPEGG	0.181	0.322	0.747	1
P50613	CDK7	CDK7	Kinase	P21127	CDK11B	T595	PhosphoSitePlus	GsPLKAytPVVVtLW	-0.035	-0.062	0.951	1
P06493	CDK1	CDK1	Kinase	P21333	FLNA	S1084	PhosphoSitePlus	LQGGsAGsPArFtID	-0.798	-1.422	0.155	1
P06493	CDK1	CDK1	Kinase	P21333	FLNA	S1459	PhosphoSitePlus	kCsGPGLsPGMVRAN	0.119	0.212	0.832	1
P11802	CDK4	CDK4	Kinase	P21333	FLNA	S1459	PhosphoSitePlus	kCsGPGLsPGMVRAN	0.119	0.212	0.832	1
Q00534	CDK6	CDK6	Kinase	P21333	FLNA	S1459	PhosphoSitePlus	kCsGPGLsPGMVRAN	0.119	0.212	0.832	1
P06493	CDK1	CDK1	Kinase	P21333	FLNA	S1630	PhosphoSitePlus	GGDEIPFsPyRVRAV	-0.741	-1.32	0.187	1
P11802	CDK4	CDK4	Kinase	P21333	FLNA	S2152	PhosphoSitePlus	tRRRRAPsVANVGsH	-0.898	-1.6	0.11	1
P17612	PKACA	PRKACA	Kinase	P21333	FLNA	S2152	PhosphoSitePlus	tRRRRAPsVANVGsH	-0.898	-1.6	0.11	1
P31749	Akt1	AKT1	Kinase	P21333	FLNA	S2152	PhosphoSitePlus	tRRRRAPsVANVGsH	-0.898	-1.6	0.11	1
Q00534	CDK6	CDK6	Kinase	P21333	FLNA	S2152	PhosphoSitePlus	tRRRRAPsVANVGsH	-0.898	-1.6	0.11	1
Q13153	PAK1	PAK1	Kinase	P21333	FLNA	S2152	PhosphoSitePlus	tRRRRAPsVANVGsH	-0.898	-1.6	0.11	1
Q15418	p90RSK	RPS6KA1	Kinase	P21333	FLNA	S2152	PhosphoSitePlus	tRRRRAPsVANVGsH	-0.898	-1.6	0.11	1
P17252	PKCA	PRKCA	Kinase	P21731	TBXA2R	S329	PhosphoSitePlus	RLsTRPRsLsLQPQL	-0.28	-0.499	0.618	1
P17612	PKACA	PRKACA	Kinase	P21731	TBXA2R	S329	PhosphoSitePlus	RLsTRPRsLsLQPQL	-0.28	-0.499	0.618	1
P17252	PKCA	PRKCA	Kinase	P21731	TBXA2R	S331	PhosphoSitePlus	sTRPRsLsLQPQLtQ	0.191	0.341	0.733	1
P17612	PKACA	PRKACA	Kinase	P21731	TBXA2R	S331	PhosphoSitePlus	sTRPRsLsLQPQLtQ	0.191	0.341	0.733	1
Q13976	PKG1 iso2	PRKG1	Kinase	P21731	TBXA2R	S331	PhosphoSitePlus	sTRPRsLsLQPQLtQ	0.191	0.341	0.733	1
P17612	PKACA	PRKACA	Kinase	P21980	TGM2	S215	PhosphoSitePlus	GRDCsRRssPVyVGR	-0.629	-1.121	0.262	1
Q15139	PRKD1	PRKD1	Kinase	P22059	OSBP	S240	PhosphoSitePlus	tALQRsLsELESLkL	0.258	0.46	0.646	1
P06493	CDK1	CDK1	Kinase	P22234	PAICS	S27	PhosphoSitePlus	EVyELLDsPGkVLLQ	-0.865	-1.541	0.123	1
P24941	CDK2	CDK2	Kinase	P22234	PAICS	S27	PhosphoSitePlus	EVyELLDsPGkVLLQ	-0.865	-1.541	0.123	1
P06493	CDK1	CDK1	Kinase	P22392	NME2	T94	PhosphoSitePlus	GrVMLGEtNPADskP	0.066	0.117	0.907	1
P06493	CDK1	CDK1	Kinase	P23396	RPS3	T221	PhosphoSitePlus	kDEILPttPIsEQkG	0.126	0.224	0.822	1
Q05655	PKCD	PRKCD	Kinase	P23396	RPS3	T221	PhosphoSitePlus	kDEILPttPIsEQkG	0.126	0.224	0.822	1
P27361	ERK1	MAPK3	Kinase	P23443	RPS6KB1	S441	Signor	sPRRFIGsPRtPVsP	0.16	0.285	0.776	1
P24941	CDK2	CDK2	Kinase	P23511	NFYA	S326	Signor	FsPkEKDsPHMQDPN	-0.172	-0.306	0.759	1
P17252	PKCA	PRKCA	Kinase	P23528	CFL1	S23	PhosphoSitePlus	NDMkVRksstPEEVk	-0.388	-0.691	0.49	1
O75116	ROCK2	ROCK2	Kinase	P23528	CFL1	S3	PhosphoSitePlus	_____MAsGVAVsDG	0.516	0.92	0.358	1
P53667	LIMK1	LIMK1	Kinase	P23528	CFL1	S3	PhosphoSitePlus	_____MAsGVAVsDG	0.516	0.92	0.358	1
P53671	LIMK2	LIMK2	Kinase	P23528	CFL1	S3	PhosphoSitePlus	_____MAsGVAVsDG	0.516	0.92	0.358	1
Q13418	ILK	ILK	Kinase	P23528	CFL1	S3	Signor	_____MAsGVAVsDG	0.516	0.92	0.358	1
Q15139	PRKD1	PRKD1	Kinase	P23528	CFL1	S3	PhosphoSitePlus	_____MAsGVAVsDG	0.516	0.92	0.358	1
Q15569	TESK1	TESK1	Kinase	P23528	CFL1	S3	PhosphoSitePlus	_____MAsGVAVsDG	0.516	0.92	0.358	1
P11309	Pim1	PIM1	Kinase	P23588	EIF4B	S406	PhosphoSitePlus	RPRERHPsWRsEEtQ	-0.12	-0.214	0.831	1
Q14004	CDK13	CDK13	Kinase	P23588	EIF4B	S406	PhosphoSitePlus	RPRERHPsWRsEEtQ	-0.12	-0.214	0.831	1
Q14680	MELK	MELK	Kinase	P23588	EIF4B	S406	PhosphoSitePlus	RPRERHPsWRsEEtQ	-0.12	-0.214	0.831	1
P23443	p70S6K	RPS6KB1	Kinase	P23588	EIF4B	S422	PhosphoSitePlus	RERsRtGsEssQtGt	-0.112	-0.199	0.842	1
P31749	Akt1	AKT1	Kinase	P23588	EIF4B	S422	Signor	RERsRtGsEssQtGt	-0.112	-0.199	0.842	1
Q14004	CDK13	CDK13	Kinase	P23588	EIF4B	S422	PhosphoSitePlus	RERsRtGsEssQtGt	-0.112	-0.199	0.842	1
Q14680	MELK	MELK	Kinase	P23588	EIF4B	S422	PhosphoSitePlus	RERsRtGsEssQtGt	-0.112	-0.199	0.842	1
Q15418	p90RSK	RPS6KA1	Kinase	P23588	EIF4B	S422	PhosphoSitePlus	RERsRtGsEssQtGt	-0.112	-0.199	0.842	1
Q15418	p90RSK	RPS6KA1	Kinase	P23588	EIF4B	S425	PhosphoSitePlus	sRtGsEssQtGtstt	0.058	0.104	0.917	1
P19784	CK2A2	CSNK2A2	Kinase	P24534	EEF1B2	S106	Signor	DDIdLFGsDDEEEsE	-0.776	-1.382	0.167	1
P68400	CK2A1	CSNK2A1	Kinase	P24534	EEF1B2	S106	Signor	DDIdLFGsDDEEEsE	-0.776	-1.382	0.167	1
P27361	ERK1	MAPK3	Kinase	P24928	POLR2A	S1864	Signor	sPkysPtsPkysPts	0.093	0.165	0.869	1
P28482	ERK2	MAPK1	Kinase	P24928	POLR2A	S1864	Signor	sPkysPtsPkysPts	0.093	0.165	0.869	1
P50613	CDK7	CDK7	Kinase	P24928	POLR2A	S1864	Signor	sPkysPtsPkysPts	0.093	0.165	0.869	1
P27361	ERK1	MAPK3	Kinase	P24928	POLR2A	S1913	Signor	sPKysPtsPtysPts	-0.005	-0.008	0.993	1
P28482	ERK2	MAPK1	Kinase	P24928	POLR2A	S1913	Signor	sPKysPtsPtysPts	-0.005	-0.008	0.993	1
P50613	CDK7	CDK7	Kinase	P24928	POLR2A	S1913	Signor	sPKysPtsPtysPts	-0.005	-0.008	0.993	1
P50750	CDK9	CDK9	Kinase	P24928	POLR2A	S1917	Signor	sPtsPtysPtsPKys	0.056	0.1	0.92	1
Q14004	CDK13	CDK13	Kinase	P24928	POLR2A	S1917	Signor	sPtsPtysPtsPKys	0.056	0.1	0.92	1
Q9NYV4	CDK12	CDK12	Kinase	P24928	POLR2A	S1917	Signor	sPtsPtysPtsPKys	0.056	0.1	0.92	1
P06493	CDK1	CDK1	Kinase	P24928	POLR2A	S1920	PhosphoSitePlus	sPtysPtsPKysPts	-0.002	-0.003	0.998	1
P27361	ERK1	MAPK3	Kinase	P24928	POLR2A	S1920	Signor	sPtysPtsPKysPts	-0.002	-0.003	0.998	1
P28482	ERK2	MAPK1	Kinase	P24928	POLR2A	S1920	Signor	sPtysPtsPKysPts	-0.002	-0.003	0.998	1
P50613	CDK7	CDK7	Kinase	P24928	POLR2A	S1920	Signor	sPtysPtsPKysPts	-0.002	-0.003	0.998	1
P24941	CDK2	CDK2	Kinase	P25098	GRK2	S670	PhosphoSitePlus	KMKNKPRsPVVELsk	0.351	0.625	0.532	1
P27361	ERK1	MAPK3	Kinase	P25098	GRK2	S670	Signor	KMKNKPRsPVVELsk	0.351	0.625	0.532	1
P24941	CDK2	CDK2	Kinase	P25205	MCM3	T722	PhosphoSitePlus	EEMPQVHtPKtADsQ	-0.814	-1.45	0.147	1
P68400	CK2A1	CSNK2A1	Kinase	P25788	PSMA3	S250	Signor	sLkEEDEsDDDNM__	-0.014	-0.025	0.98	1
O43318	TAK1	MAP3K7	Kinase	P26045	PTPN3	S359	PhosphoSitePlus	PAMRRsLsVEHLETK	-0.543	-0.967	0.333	1
P11802	CDK4	CDK4	Kinase	P26358	DNMT1	S127	PhosphoSitePlus	VGMADANsPPKPLsk	-0.726	-1.294	0.196	1
P42345	mTOR	MTOR	Kinase	P26358	DNMT1	S714	PhosphoSitePlus	DNIPEMPsPkKMHQG	-1.34	-2.388	0.0169	0.472
P49841	GSK3B	GSK3B	Kinase	P26358	DNMT1	S714	PhosphoSitePlus	DNIPEMPsPkKMHQG	-1.34	-2.388	0.0169	0.472
Q13131	AMPKA1	PRKAA1	Kinase	P26358	DNMT1	S714	Signor	DNIPEMPsPkKMHQG	-1.34	-2.388	0.0169	0.472
P06493	CDK1	CDK1	Kinase	P26368	U2AF2	S79	PhosphoSitePlus	EHGGLIRsPRHEKKK	-0.169	-0.301	0.763	1
P11274	Bcr	BCR	Kinase	P27348	YWHAQ	S232	PhosphoSitePlus	LTLWtsDsAGEECDA	0.094	0.167	0.867	1
P48729	CK1A	CSNK1A1	Kinase	P27348	YWHAQ	S232	PhosphoSitePlus	LTLWtsDsAGEECDA	0.094	0.167	0.867	1
P68400	CK2A1	CSNK2A1	Kinase	P27348	YWHAQ	S232	PhosphoSitePlus	LTLWtsDsAGEECDA	0.094	0.167	0.867	1
P00533	EGFR	EGFR	Kinase	P27361	MAPK3	T202	PhosphoSitePlus	HDHtGFLtEyVAtRW	0.485	0.863	0.388	1
P07949	Ret	RET	Kinase	P27361	MAPK3	T202	PhosphoSitePlus	HDHtGFLtEyVAtRW	0.485	0.863	0.388	1
P27361	ERK1	MAPK3	Kinase	P27361	MAPK3	T202	Signor	HDHtGFLtEyVAtRW	0.485	0.863	0.388	1
P36507	MEK2	MAP2K2	Kinase	P27361	MAPK3	T202	PhosphoSitePlus	HDHtGFLtEyVAtRW	0.485	0.863	0.388	1
Q02750	MEK1	MAP2K1	Kinase	P27361	MAPK3	T202	PhosphoSitePlus	HDHtGFLtEyVAtRW	0.485	0.863	0.388	1
O60674	JAK2	JAK2	Kinase	P27361	MAPK3	Y204	PhosphoSitePlus	HtGFLtEyVAtRWyr	0.337	0.6	0.549	1
P00533	EGFR	EGFR	Kinase	P27361	MAPK3	Y204	PhosphoSitePlus	HtGFLtEyVAtRWyr	0.337	0.6	0.549	1
P06239	Lck	LCK	Kinase	P27361	MAPK3	Y204	PhosphoSitePlus	HtGFLtEyVAtRWyr	0.337	0.6	0.549	1
P07949	Ret	RET	Kinase	P27361	MAPK3	Y204	PhosphoSitePlus	HtGFLtEyVAtRWyr	0.337	0.6	0.549	1
P27361	ERK1	MAPK3	Kinase	P27361	MAPK3	Y204	PhosphoSitePlus	HtGFLtEyVAtRWyr	0.337	0.6	0.549	1
P36507	MEK2	MAP2K2	Kinase	P27361	MAPK3	Y204	PhosphoSitePlus	HtGFLtEyVAtRWyr	0.337	0.6	0.549	1
Q02750	MEK1	MAP2K1	Kinase	P27361	MAPK3	Y204	PhosphoSitePlus	HtGFLtEyVAtRWyr	0.337	0.6	0.549	1
P27448	MARK3 iso3	MARK3	Kinase	P27448	MARK3	S601	PhosphoSitePlus	SQTRsRGstNLFsKL	0.621	1.106	0.269	1
Q15831	LKB1	STK11	Kinase	P27448	MARK3	T211	PhosphoSitePlus	TVGGKLDtFCGsPPY	-0.382	-0.68	0.497	1
P17612	PKACA	PRKACA	Kinase	P27448	MARK3	T507	PhosphoSitePlus	GGMtRRNtyVCsERT	0.75	1.337	0.181	1
P68400	CK2A1	CSNK2A1	Kinase	P27540	ARNT	S77	PhosphoSitePlus	DKERFARsDDEQssA	-0.199	-0.355	0.723	1
P17612	PKACA	PRKACA	Kinase	P27708	CAD	S1406	PhosphoSitePlus	GAGGRRLssFVtkGY	-0.359	-0.639	0.523	1
P17612	PKACA	PRKACA	Kinase	P27708	CAD	S1859	PhosphoSitePlus	PPRIhRAsDPGLPAE	0.029	0.051	0.959	1
P23443	p70S6K	RPS6KB1	Kinase	P27708	CAD	S1859	PhosphoSitePlus	PPRIhRAsDPGLPAE	0.029	0.051	0.959	1
Q9P0L2	MARK1	MARK1	Kinase	P27816	MAP4	S1073	Signor	KAQAkVGsLDNVGHL	-0.147	-0.262	0.793	1
P06493	CDK1	CDK1	Kinase	P27816	MAP4	S696	PhosphoSitePlus	PNKELPPsPEKKTkP	-0.479	-0.854	0.393	1
Q16539	P38A	MAPK14	Kinase	P27816	MAP4	S696	PhosphoSitePlus	PNKELPPsPEKKTkP	-0.479	-0.854	0.393	1
P33981	TTK	TTK	Kinase	P27816	MAP4	S928	PhosphoSitePlus	SRLAtNtsAPDLkNV	0.289	0.515	0.606	1
Q9P0L2	MARK1	MARK1	Kinase	P27816	MAP4	S928	Signor	SRLAtNtsAPDLkNV	0.289	0.515	0.606	1
Q9P0L2	MARK1	MARK1	Kinase	P27816	MAP4	S941	Signor	NVRskVGstENIkHQ	0.18	0.32	0.749	1
O14757	Chk1	CHEK1	Kinase	P27816	MAP4	T521	PhosphoSitePlus	MALGKDVtPPPEtEV	-0.545	-0.971	0.332	1
P06493	CDK1	CDK1	Kinase	P27824	CANX	S583	PhosphoSitePlus	EDEILNRsPRNRKPR	-0.334	-0.596	0.551	1
P27361	ERK1	MAPK3	Kinase	P27824	CANX	S583	PhosphoSitePlus	EDEILNRsPRNRKPR	-0.334	-0.596	0.551	1
P00533	EGFR	EGFR	Kinase	P28482	MAPK1	T185	PhosphoSitePlus	HDHtGFLtEyVAtRW	0.263	0.469	0.639	1
P28482	ERK2	MAPK1	Kinase	P28482	MAPK1	T185	Signor	HDHtGFLtEyVAtRW	0.263	0.469	0.639	1
P36507	MEK2	MAP2K2	Kinase	P28482	MAPK1	T185	Signor	HDHtGFLtEyVAtRW	0.263	0.469	0.639	1
Q02750	MEK1	MAP2K1	Kinase	P28482	MAPK1	T185	PhosphoSitePlus	HDHtGFLtEyVAtRW	0.263	0.469	0.639	1
Q86V86	Pim3	PIM3	Kinase	P28482	MAPK1	T185	PhosphoSitePlus	HDHtGFLtEyVAtRW	0.263	0.469	0.639	1
O60674	JAK2	JAK2	Kinase	P28482	MAPK1	Y187	PhosphoSitePlus	HtGFLtEyVAtRWyr	0.037	0.067	0.947	1
P00533	EGFR	EGFR	Kinase	P28482	MAPK1	Y187	PhosphoSitePlus	HtGFLtEyVAtRWyr	0.037	0.067	0.947	1
P07949	Ret	RET	Kinase	P28482	MAPK1	Y187	PhosphoSitePlus	HtGFLtEyVAtRWyr	0.037	0.067	0.947	1
P16591	Fer	FER	Kinase	P28482	MAPK1	Y187	PhosphoSitePlus	HtGFLtEyVAtRWyr	0.037	0.067	0.947	1
P28482	ERK2	MAPK1	Kinase	P28482	MAPK1	Y187	Signor	HtGFLtEyVAtRWyr	0.037	0.067	0.947	1
P36507	MEK2	MAP2K2	Kinase	P28482	MAPK1	Y187	Signor	HtGFLtEyVAtRWyr	0.037	0.067	0.947	1
Q02750	MEK1	MAP2K1	Kinase	P28482	MAPK1	Y187	PhosphoSitePlus	HtGFLtEyVAtRWyr	0.037	0.067	0.947	1
Q86V86	Pim3	PIM3	Kinase	P28482	MAPK1	Y187	PhosphoSitePlus	HtGFLtEyVAtRWyr	0.037	0.067	0.947	1
O96013	PAK4	PAK4	Kinase	P28698	MZF1	S27	PhosphoSitePlus	VMVkLEDsEEEGEAA	-0.196	-0.35	0.726	1
P05771	PKCB iso2	PRKCB	Kinase	P29317	EPHA2	S892	PhosphoSitePlus	ADFDPRVsIRLPsts	-0.739	-1.317	0.188	1
P17252	PKCA	PRKCA	Kinase	P29317	EPHA2	S892	PhosphoSitePlus	ADFDPRVsIRLPsts	-0.739	-1.317	0.188	1
Q05513	PKCZ	PRKCZ	Kinase	P29317	EPHA2	S892	PhosphoSitePlus	ADFDPRVsIRLPsts	-0.739	-1.317	0.188	1
P31749	Akt1	AKT1	Kinase	P29317	EPHA2	S897	PhosphoSitePlus	RVsIRLPstsGsEGV	-0.15	-0.267	0.789	1
P51812	RSK2	RPS6KA3	Kinase	P29317	EPHA2	S897	PhosphoSitePlus	RVsIRLPstsGsEGV	-0.15	-0.267	0.789	1
Q15418	p90RSK	RPS6KA1	Kinase	P29317	EPHA2	S897	PhosphoSitePlus	RVsIRLPstsGsEGV	-0.15	-0.267	0.789	1
P05771	PKCB iso2	PRKCB	Kinase	P29353	SHC1	S139	PhosphoSitePlus	EEWTRHGsFVNkPtR	0.456	0.812	0.417	1
P17252	PKCA	PRKCA	Kinase	P29353	SHC1	S139	Signor	EEWTRHGsFVNkPtR	0.456	0.812	0.417	1
Q02156	PKCE	PRKCE	Kinase	P29353	SHC1	S139	Signor	EEWTRHGsFVNkPtR	0.456	0.812	0.417	1
Q05655	PKCD	PRKCD	Kinase	P29353	SHC1	S139	Signor	EEWTRHGsFVNkPtR	0.456	0.812	0.417	1
Q86Y07	VRK2	VRK2	Kinase	P29401	TKT	T287	PhosphoSitePlus	skkkILAtPPQEDAP	-0.319	-0.568	0.57	1
P27361	ERK1	MAPK3	Kinase	P29590	PML	S36	PhosphoSitePlus	PSEGRQPsPsPsPTE	0.005	0.009	0.993	1
P28482	ERK2	MAPK1	Kinase	P29590	PML	S36	PhosphoSitePlus	PSEGRQPsPsPsPTE	0.005	0.009	0.993	1
Q9H2X6	HIPK2	HIPK2	Kinase	P29590	PML	S36	PhosphoSitePlus	PSEGRQPsPsPsPTE	0.005	0.009	0.993	1
P27361	ERK1	MAPK3	Kinase	P29590	PML	S40	PhosphoSitePlus	RQPsPsPsPTERAPA	0.005	0.009	0.993	1
P28482	ERK2	MAPK1	Kinase	P29590	PML	S40	PhosphoSitePlus	RQPsPsPsPTERAPA	0.005	0.009	0.993	1
Q13164	ERK5	MAPK7	Kinase	P29590	PML	S403	PhosphoSitePlus	AAVskkAsPEAAstP	0.276	0.491	0.623	1
P06493	CDK1	CDK1	Kinase	P29590	PML	S518	PhosphoSitePlus	PsTSkAVsPPHLDGP	0.146	0.26	0.795	1
P24941	CDK2	CDK2	Kinase	P29590	PML	S518	PhosphoSitePlus	PsTSkAVsPPHLDGP	0.146	0.26	0.795	1
P68400	CK2A1	CSNK2A1	Kinase	P29590	PML	S518	Signor	PsTSkAVsPPHLDGP	0.146	0.26	0.795	1
P27361	ERK1	MAPK3	Kinase	P29590	PML	S527	PhosphoSitePlus	PHLDGPPsPRsPVIG	0.189	0.336	0.737	1
P28482	ERK2	MAPK1	Kinase	P29590	PML	S527	PhosphoSitePlus	PHLDGPPsPRsPVIG	0.189	0.336	0.737	1
P27361	ERK1	MAPK3	Kinase	P29590	PML	S530	PhosphoSitePlus	DGPPsPRsPVIGsEV	0.525	0.936	0.349	1
P28482	ERK2	MAPK1	Kinase	P29590	PML	S530	PhosphoSitePlus	DGPPsPRsPVIGsEV	0.525	0.936	0.349	1
P68400	CK2A1	CSNK2A1	Kinase	P29590	PML	S565	PhosphoSitePlus	VIsssEDsDAENSSS	0.069	0.123	0.902	1
Q13164	ERK5	MAPK7	Kinase	P29590	PML	T409	PhosphoSitePlus	AsPEAAstPRDPIDV	0.667	1.188	0.235	1
P06493	CDK1	CDK1	Kinase	P29692	EEF1D	S133	PhosphoSitePlus	APQtQHVsPMRQVEP	-0.262	-0.467	0.641	1
P68400	CK2A1	CSNK2A1	Kinase	P29692	EEF1D	S162	PhosphoSitePlus	DDIDLFGsDNEEEDk	-0.368	-0.656	0.512	1
P17252	PKCA	PRKCA	Kinase	P29966	MARCKS	S101	Signor	AAPEAGAsPVEkEAP	0.573	1.021	0.307	1
P17252	PKCA	PRKCA	Kinase	P29966	MARCKS	S118	Signor	GEAAEPGsPtAAEGE	0.12	0.214	0.831	1
P05771	PKCB iso2	PRKCB	Kinase	P29966	MARCKS	S170	Signor	sFkLsGFsFkKNKkE	0.046	0.081	0.935	1
P17252	PKCA	PRKCA	Kinase	P29966	MARCKS	S170	PhosphoSitePlus	sFkLsGFsFkKNKkE	0.046	0.081	0.935	1
Q05655	PKCD	PRKCD	Kinase	P29966	MARCKS	S170	Signor	sFkLsGFsFkKNKkE	0.046	0.081	0.935	1
Q16512	PKN1	PKN1	Kinase	P29966	MARCKS	S170	Signor	sFkLsGFsFkKNKkE	0.046	0.081	0.935	1
P17252	PKCA	PRKCA	Kinase	P29966	MARCKS	S46	Signor	VKVNGDAsPAAAEsG	-0.081	-0.145	0.885	1
P27361	ERK1	MAPK3	Kinase	P29966	MARCKS	S46	PhosphoSitePlus	VKVNGDAsPAAAEsG	-0.081	-0.145	0.885	1
P28482	ERK2	MAPK1	Kinase	P29966	MARCKS	S46	PhosphoSitePlus	VKVNGDAsPAAAEsG	-0.081	-0.145	0.885	1
P45983	JNK1 iso2	MAPK8	Kinase	P29966	MARCKS	S46	PhosphoSitePlus	VKVNGDAsPAAAEsG	-0.081	-0.145	0.885	1
P45984	JNK2 iso2	MAPK9	Kinase	P29966	MARCKS	S46	PhosphoSitePlus	VKVNGDAsPAAAEsG	-0.081	-0.145	0.885	1
P17252	PKCA	PRKCA	Kinase	P29966	MARCKS	S81	Signor	AAGsGAAsPsAAEkG	-0.078	-0.139	0.889	1
P49841	GSK3B	GSK3B	Kinase	P30279	CCND2	T280	PhosphoSitePlus	DELDQAstPtDVRDI	-0.168	-0.299	0.765	1
Q16539	P38A	MAPK14	Kinase	P30279	CCND2	T280	PhosphoSitePlus	DELDQAstPtDVRDI	-0.168	-0.299	0.765	1
P53350	PLK1	PLK1	Kinase	P30622	CLIP1	S1364	PhosphoSitePlus	DDLNNYDsDDQEKQS	-0.217	-0.387	0.699	1
P68400	CK2A1	CSNK2A1	Kinase	P30622	CLIP1	S1364	PhosphoSitePlus	DDLNNYDsDDQEKQS	-0.217	-0.387	0.699	1
P17612	PKACA	PRKACA	Kinase	P31323	PRKAR2B	S114	PhosphoSitePlus	NRFTRRAsVCAEAyN	0.467	0.832	0.405	1
P68400	CK2A1	CSNK2A1	Kinase	P31749	AKT1	S129	PhosphoSitePlus	sGsPsDNsGAEEMEV	-0.124	-0.22	0.826	1
P24941	CDK2	CDK2	Kinase	P31943	HNRNPH1	S104	PhosphoSitePlus	LkHtGPNsPDtANDG	0.414	0.737	0.461	1
P28482	ERK2	MAPK1	Kinase	P31943	HNRNPH1	S104	Signor	LkHtGPNsPDtANDG	0.414	0.737	0.461	1
P68400	CK2A1	CSNK2A1	Kinase	P35221	CTNNA1	S641	PhosphoSitePlus	tPEELDDsDFEtEDF	-0.417	-0.743	0.458	1
P17612	PKACA	PRKACA	Kinase	P35222	CTNNB1	S179	PhosphoSitePlus	AVMVHQLskKEAsRH	1.073	1.911	0.056	0.825
P45984	JNK2 iso2	MAPK9	Kinase	P35222	CTNNB1	S191	Signor	sRHAIMRsPQMVsAI	-0.288	-0.512	0.609	1
Q00535	CDK5	CDK5	Kinase	P35222	CTNNB1	S191	PhosphoSitePlus	sRHAIMRsPQMVsAI	-0.288	-0.512	0.609	1
P00558	PGK1	PGK1	Kinase	P35222	CTNNB1	S552	PhosphoSitePlus	QDtQRRtsMGGtQQQ	-0.459	-0.818	0.413	1
P17612	PKACA	PRKACA	Kinase	P35222	CTNNB1	S552	PhosphoSitePlus	QDtQRRtsMGGtQQQ	-0.459	-0.818	0.413	1
P31749	Akt1	AKT1	Kinase	P35222	CTNNB1	S552	PhosphoSitePlus	QDtQRRtsMGGtQQQ	-0.459	-0.818	0.413	1
P31751	Akt2	AKT2	Kinase	P35222	CTNNB1	S552	PhosphoSitePlus	QDtQRRtsMGGtQQQ	-0.459	-0.818	0.413	1
Q05513	PKCZ	PRKCZ	Kinase	P35222	CTNNB1	S552	Signor	QDtQRRtsMGGtQQQ	-0.459	-0.818	0.413	1
Q13153	PAK1	PAK1	Kinase	P35222	CTNNB1	S552	PhosphoSitePlus	QDtQRRtsMGGtQQQ	-0.459	-0.818	0.413	1
Q13177	PAK2	PAK2	Kinase	P35222	CTNNB1	S552	PhosphoSitePlus	QDtQRRtsMGGtQQQ	-0.459	-0.818	0.413	1
Q13554	CAMK2B	CAMK2B	Kinase	P35222	CTNNB1	S552	Signor	QDtQRRtsMGGtQQQ	-0.459	-0.818	0.413	1
Q9UHD2	TBK1	TBK1	Kinase	P35222	CTNNB1	S552	PhosphoSitePlus	QDtQRRtsMGGtQQQ	-0.459	-0.818	0.413	1
Q9UQM7	CAMK2A	CAMK2A	Kinase	P35222	CTNNB1	S552	PhosphoSitePlus	QDtQRRtsMGGtQQQ	-0.459	-0.818	0.413	1
O96013	PAK4	PAK4	Kinase	P35222	CTNNB1	S675	PhosphoSitePlus	QDykKRLsVELtsSL	-0.56	-0.997	0.319	1
P17612	PKACA	PRKACA	Kinase	P35222	CTNNB1	S675	PhosphoSitePlus	QDykKRLsVELtsSL	-0.56	-0.997	0.319	1
Q05513	PKCZ	PRKCZ	Kinase	P35222	CTNNB1	S675	Signor	QDykKRLsVELtsSL	-0.56	-0.997	0.319	1
Q13153	PAK1	PAK1	Kinase	P35222	CTNNB1	S675	PhosphoSitePlus	QDykKRLsVELtsSL	-0.56	-0.997	0.319	1
Q9Y2U5	MEKK2	MAP3K2	Kinase	P35222	CTNNB1	S675	PhosphoSitePlus	QDykKRLsVELtsSL	-0.56	-0.997	0.319	1
P00558	PGK1	PGK1	Kinase	P35222	CTNNB1	T551	PhosphoSitePlus	HQDtQRRtsMGGtQQ	-0.32	-0.571	0.568	1
P17612	PKACA	PRKACA	Kinase	P35240	NF2	S10	PhosphoSitePlus	GAIASRMsFSsLkRK	-0.143	-0.254	0.799	1
P31749	Akt1	AKT1	Kinase	P35240	NF2	S10	PhosphoSitePlus	GAIASRMsFSsLkRK	-0.143	-0.254	0.799	1
P31751	Akt2	AKT2	Kinase	P35240	NF2	S10	PhosphoSitePlus	GAIASRMsFSsLkRK	-0.143	-0.254	0.799	1
Q9Y243	Akt3	AKT3	Kinase	P35240	NF2	S10	PhosphoSitePlus	GAIASRMsFSsLkRK	-0.143	-0.254	0.799	1
P17612	PKACA	PRKACA	Kinase	P35240	NF2	S518	PhosphoSitePlus	DTDMKRLsMEIEKEK	-0.909	-1.619	0.105	1
P31749	Akt1	AKT1	Kinase	P35240	NF2	S518	PhosphoSitePlus	DTDMKRLsMEIEKEK	-0.909	-1.619	0.105	1
Q13153	PAK1	PAK1	Kinase	P35240	NF2	S518	PhosphoSitePlus	DTDMKRLsMEIEKEK	-0.909	-1.619	0.105	1
Q13177	PAK2	PAK2	Kinase	P35240	NF2	S518	PhosphoSitePlus	DTDMKRLsMEIEKEK	-0.909	-1.619	0.105	1
P06493	CDK1	CDK1	Kinase	P35251	RFC1	T506	PhosphoSitePlus	KESKLERtPQkNVQG	-1.253	-2.233	0.0256	0.583
P35269	GTF2F1	GTF2F1	Kinase	P35269	GTF2F1	T389	PhosphoSitePlus	RGNsRPGtPsAEGGs	0.019	0.034	0.973	1
P11309	Pim1	PIM1	Kinase	P35568	IRS1	S1101	PhosphoSitePlus	GCRRRHssEtFsStP	0.102	0.182	0.855	1
P17252	PKCA	PRKCA	Kinase	P35568	IRS1	S1101	PhosphoSitePlus	GCRRRHssEtFsStP	0.102	0.182	0.855	1
P23443	p70S6K	RPS6KB1	Kinase	P35568	IRS1	S1101	PhosphoSitePlus	GCRRRHssEtFsStP	0.102	0.182	0.855	1
Q04759	PKCT	PRKCQ	Kinase	P35568	IRS1	S1101	PhosphoSitePlus	GCRRRHssEtFsStP	0.102	0.182	0.855	1
Q05513	PKCZ	PRKCZ	Kinase	P35568	IRS1	S1101	Signor	GCRRRHssEtFsStP	0.102	0.182	0.855	1
Q05655	PKCD	PRKCD	Kinase	P35568	IRS1	S1101	Signor	GCRRRHssEtFsStP	0.102	0.182	0.855	1
Q86V86	Pim3	PIM3	Kinase	P35568	IRS1	S1101	PhosphoSitePlus	GCRRRHssEtFsStP	0.102	0.182	0.855	1
Q9P1W9	Pim2	PIM2	Kinase	P35568	IRS1	S1101	PhosphoSitePlus	GCRRRHssEtFsStP	0.102	0.182	0.855	1
O14920	IKKB	IKBKB	Kinase	P35568	IRS1	S270	Signor	EFRPRsKsQSssNCs	0.354	0.631	0.528	1
P23443	p70S6K	RPS6KB1	Kinase	P35568	IRS1	S270	PhosphoSitePlus	EFRPRsKsQSssNCs	0.354	0.631	0.528	1
Q13535	ATR	ATR	Kinase	P35568	IRS1	S270	PhosphoSitePlus	EFRPRsKsQSssNCs	0.354	0.631	0.528	1
O14920	IKKB	IKBKB	Kinase	P35568	IRS1	S531	Signor	RtHsAGtsPtITHQK	0.078	0.139	0.889	1
P68400	CK2A1	CSNK2A1	Kinase	P35579	MYH9	S1943	PhosphoSitePlus	RKGAGDGsDEEVDGK	-0.527	-0.939	0.348	1
P68400	CK2A1	CSNK2A1	Kinase	P35580	MYH10	S1952	PhosphoSitePlus	QLHLEGAsLELsDDD	0.361	0.644	0.52	1
P68400	CK2A1	CSNK2A1	Kinase	P35580	MYH10	S1956	PhosphoSitePlus	EGAsLELsDDDtEsK	0.097	0.173	0.862	1
Q05513	PKCZ	PRKCZ	Kinase	P35580	MYH10	S1956	PhosphoSitePlus	EGAsLELsDDDtEsK	0.097	0.173	0.862	1
P68400	CK2A1	CSNK2A1	Kinase	P35580	MYH10	S1975	PhosphoSitePlus	NEtQPPQsE______	0.067	0.119	0.905	1
P06493	CDK1	CDK1	Kinase	P35611	ADD1	S12	PhosphoSitePlus	SRAAVVtsPPPtTAP	0.359	0.639	0.523	1
P28482	ERK2	MAPK1	Kinase	P35611	ADD1	S358	PhosphoSitePlus	AKsRsPGsPVGEGtG	0.183	0.326	0.745	1
P17612	PKACA	PRKACA	Kinase	P35611	ADD1	S436	PhosphoSitePlus	tCsPLRHsFQkQQRE	0.146	0.26	0.795	1
O14757	Chk1	CHEK1	Kinase	P35611	ADD1	S726	PhosphoSitePlus	KKKFRtPsFLKKsKK	0.736	1.311	0.19	1
P17252	PKCA	PRKCA	Kinase	P35611	ADD1	S726	PhosphoSitePlus	KKKFRtPsFLKKsKK	0.736	1.311	0.19	1
P17612	PKACA	PRKACA	Kinase	P35611	ADD1	S726	PhosphoSitePlus	KKKFRtPsFLKKsKK	0.736	1.311	0.19	1
Q05513	PKCZ	PRKCZ	Kinase	P35611	ADD1	S726	PhosphoSitePlus	KKKFRtPsFLKKsKK	0.736	1.311	0.19	1
Q05655	PKCD	PRKCD	Kinase	P35611	ADD1	S726	PhosphoSitePlus	KKKFRtPsFLKKsKK	0.736	1.311	0.19	1
P28482	ERK2	MAPK1	Kinase	P35612	ADD2	S592	PhosphoSitePlus	tAPEEPGsPAksAPA	0.528	0.941	0.347	1
P68400	CK2A1	CSNK2A1	Kinase	P35659	DEK	S306	PhosphoSitePlus	KEsEsEDssDDEPLI	0	0	1	1
P68400	CK2A1	CSNK2A1	Kinase	P35659	DEK	S32	PhosphoSitePlus	MPGPREEsEEEEDED	0.158	0.282	0.778	1
O15530	PDK1	PDPK1	Kinase	P36507	MAP2K2	S226	PhosphoSitePlus	LIDsMANsFVGtRSY	0.34	0.605	0.545	1
P04049	RAF1	RAF1	Kinase	P36507	MAP2K2	S226	Signor	LIDsMANsFVGtRSY	0.34	0.605	0.545	1
P15056	BRAF	BRAF	Kinase	P36507	MAP2K2	S226	PhosphoSitePlus	LIDsMANsFVGtRSY	0.34	0.605	0.545	1
P41279	Cot	MAP3K8	Kinase	P36507	MAP2K2	S226	PhosphoSitePlus	LIDsMANsFVGtRSY	0.34	0.605	0.545	1
P53350	PLK1	PLK1	Kinase	P36507	MAP2K2	S226	PhosphoSitePlus	LIDsMANsFVGtRSY	0.34	0.605	0.545	1
P37173	TGFBR2	TGFBR2	Kinase	P37173	TGFBR2	S409	PhosphoSitePlus	LRLDPTLsVDDLANs	-0.349	-0.622	0.534	1
O94921	CDK14	CDK14	Kinase	P37802	TAGLN2	S163	PhosphoSitePlus	kENPRNFsDNQLQEG	0.033	0.059	0.953	1
P17612	PKACA	PRKACA	Kinase	P37802	TAGLN2	S163	PhosphoSitePlus	kENPRNFsDNQLQEG	0.033	0.059	0.953	1
P17252	PKCA	PRKCA	Kinase	P37802	TAGLN2	S185	PhosphoSitePlus	MGtNrGAsQAGMtGy	0.109	0.195	0.845	1
Q96GD4	AurB	AURKB	Kinase	P38159	RBMX	S326	PhosphoSitePlus	GyGGsRDsysssRsD	-0.038	-0.068	0.946	1
P06493	CDK1	CDK1	Kinase	P38936	CDKN1A	S130	PhosphoSitePlus	sGEQAEGsPGGPGDs	-0.519	-0.925	0.355	1
P11802	CDK4	CDK4	Kinase	P38936	CDKN1A	S130	PhosphoSitePlus	sGEQAEGsPGGPGDs	-0.519	-0.925	0.355	1
P24941	CDK2	CDK2	Kinase	P38936	CDKN1A	S130	PhosphoSitePlus	sGEQAEGsPGGPGDs	-0.519	-0.925	0.355	1
P27361	ERK1	MAPK3	Kinase	P38936	CDKN1A	S130	PhosphoSitePlus	sGEQAEGsPGGPGDs	-0.519	-0.925	0.355	1
P28482	ERK2	MAPK1	Kinase	P38936	CDKN1A	S130	PhosphoSitePlus	sGEQAEGsPGGPGDs	-0.519	-0.925	0.355	1
P45983	JNK1 iso2	MAPK8	Kinase	P38936	CDKN1A	S130	PhosphoSitePlus	sGEQAEGsPGGPGDs	-0.519	-0.925	0.355	1
P45984	JNK2 iso2	MAPK9	Kinase	P38936	CDKN1A	S130	PhosphoSitePlus	sGEQAEGsPGGPGDs	-0.519	-0.925	0.355	1
P53779	JNK3	MAPK10	Kinase	P38936	CDKN1A	S130	PhosphoSitePlus	sGEQAEGsPGGPGDs	-0.519	-0.925	0.355	1
Q00534	CDK6	CDK6	Kinase	P38936	CDKN1A	S130	PhosphoSitePlus	sGEQAEGsPGGPGDs	-0.519	-0.925	0.355	1
Q16539	P38A	MAPK14	Kinase	P38936	CDKN1A	S130	PhosphoSitePlus	sGEQAEGsPGGPGDs	-0.519	-0.925	0.355	1
O43683	BUB1	BUB1	Kinase	P40763	STAT3	S727	PhosphoSitePlus	NtIDLPMsPrTLDSL	-0.206	-0.368	0.713	1
O75582	MSK1	RPS6KA5	Kinase	P40763	STAT3	S727	Signor	NtIDLPMsPrTLDSL	-0.206	-0.368	0.713	1
P27361	ERK1	MAPK3	Kinase	P40763	STAT3	S727	PhosphoSitePlus	NtIDLPMsPrTLDSL	-0.206	-0.368	0.713	1
P28482	ERK2	MAPK1	Kinase	P40763	STAT3	S727	PhosphoSitePlus	NtIDLPMsPrTLDSL	-0.206	-0.368	0.713	1
P42345	mTOR	MTOR	Kinase	P40763	STAT3	S727	PhosphoSitePlus	NtIDLPMsPrTLDSL	-0.206	-0.368	0.713	1
P45983	JNK1 iso2	MAPK8	Kinase	P40763	STAT3	S727	PhosphoSitePlus	NtIDLPMsPrTLDSL	-0.206	-0.368	0.713	1
P45984	JNK2 iso2	MAPK9	Kinase	P40763	STAT3	S727	PhosphoSitePlus	NtIDLPMsPrTLDSL	-0.206	-0.368	0.713	1
P49840	GSK3A	GSK3A	Kinase	P40763	STAT3	S727	PhosphoSitePlus	NtIDLPMsPrTLDSL	-0.206	-0.368	0.713	1
P49841	GSK3B	GSK3B	Kinase	P40763	STAT3	S727	PhosphoSitePlus	NtIDLPMsPrTLDSL	-0.206	-0.368	0.713	1
P51617	IRAK1	IRAK1	Kinase	P40763	STAT3	S727	PhosphoSitePlus	NtIDLPMsPrTLDSL	-0.206	-0.368	0.713	1
P51812	RSK2	RPS6KA3	Kinase	P40763	STAT3	S727	PhosphoSitePlus	NtIDLPMsPrTLDSL	-0.206	-0.368	0.713	1
Q00535	CDK5	CDK5	Kinase	P40763	STAT3	S727	PhosphoSitePlus	NtIDLPMsPrTLDSL	-0.206	-0.368	0.713	1
Q02156	PKCE	PRKCE	Kinase	P40763	STAT3	S727	PhosphoSitePlus	NtIDLPMsPrTLDSL	-0.206	-0.368	0.713	1
Q05655	PKCD	PRKCD	Kinase	P40763	STAT3	S727	PhosphoSitePlus	NtIDLPMsPrTLDSL	-0.206	-0.368	0.713	1
Q13233	MEKK1	MAP3K1	Kinase	P40763	STAT3	S727	Signor	NtIDLPMsPrTLDSL	-0.206	-0.368	0.713	1
Q16539	P38A	MAPK14	Kinase	P40763	STAT3	S727	PhosphoSitePlus	NtIDLPMsPrTLDSL	-0.206	-0.368	0.713	1
Q9HC98	NEK6	NEK6	Kinase	P40763	STAT3	S727	PhosphoSitePlus	NtIDLPMsPrTLDSL	-0.206	-0.368	0.713	1
Q9UBE8	NLK	NLK	Kinase	P40763	STAT3	S727	Signor	NtIDLPMsPrTLDSL	-0.206	-0.368	0.713	1
O00418	EEF2K	EEF2K	Kinase	P40763	STAT3	Y705	PhosphoSitePlus	DPGsAAPyLktKFIC	-0.076	-0.135	0.892	1
O60674	JAK2	JAK2	Kinase	P40763	STAT3	Y705	PhosphoSitePlus	DPGsAAPyLktKFIC	-0.076	-0.135	0.892	1
P04629	TrkA	NTRK1	Kinase	P40763	STAT3	Y705	PhosphoSitePlus	DPGsAAPyLktKFIC	-0.076	-0.135	0.892	1
P06241	Fyn	FYN	Kinase	P40763	STAT3	Y705	PhosphoSitePlus	DPGsAAPyLktKFIC	-0.076	-0.135	0.892	1
P08631	Hck	HCK	Kinase	P40763	STAT3	Y705	Signor	DPGsAAPyLktKFIC	-0.076	-0.135	0.892	1
P11362	FGFR1	FGFR1	Kinase	P40763	STAT3	Y705	PhosphoSitePlus	DPGsAAPyLktKFIC	-0.076	-0.135	0.892	1
P12931	Src	SRC	Kinase	P40763	STAT3	Y705	PhosphoSitePlus	DPGsAAPyLktKFIC	-0.076	-0.135	0.892	1
P14618	PKM iso2	PKM	Kinase	P40763	STAT3	Y705	PhosphoSitePlus	DPGsAAPyLktKFIC	-0.076	-0.135	0.892	1
P16591	Fer	FER	Kinase	P40763	STAT3	Y705	PhosphoSitePlus	DPGsAAPyLktKFIC	-0.076	-0.135	0.892	1
P22455	FGFR4	FGFR4	Kinase	P40763	STAT3	Y705	Signor	DPGsAAPyLktKFIC	-0.076	-0.135	0.892	1
P22607	FGFR3	FGFR3	Kinase	P40763	STAT3	Y705	Signor	DPGsAAPyLktKFIC	-0.076	-0.135	0.892	1
P23458	JAK1	JAK1	Kinase	P40763	STAT3	Y705	PhosphoSitePlus	DPGsAAPyLktKFIC	-0.076	-0.135	0.892	1
P27361	ERK1	MAPK3	Kinase	P40763	STAT3	Y705	Signor	DPGsAAPyLktKFIC	-0.076	-0.135	0.892	1
P30530	AXL	AXL	Kinase	P40763	STAT3	Y705	PhosphoSitePlus	DPGsAAPyLktKFIC	-0.076	-0.135	0.892	1
Q12866	Mer	MERTK	Kinase	P40763	STAT3	Y705	PhosphoSitePlus	DPGsAAPyLktKFIC	-0.076	-0.135	0.892	1
Q15300	Ret iso3	RET	Kinase	P40763	STAT3	Y705	PhosphoSitePlus	DPGsAAPyLktKFIC	-0.076	-0.135	0.892	1
Q9HC98	NEK6	NEK6	Kinase	P40763	STAT3	Y705	PhosphoSitePlus	DPGsAAPyLktKFIC	-0.076	-0.135	0.892	1
Q9UM73	ALK	ALK	Kinase	P40763	STAT3	Y705	PhosphoSitePlus	DPGsAAPyLktKFIC	-0.076	-0.135	0.892	1
P28482	ERK2	MAPK1	Kinase	P41162	ETV3	S139	Signor	SsGVVPQsAPPVPTA	-0.253	-0.451	0.652	1
P27361	ERK1	MAPK3	Kinase	P41182	BCL6	S333	PhosphoSitePlus	KGLVsPQsPQKsDCQ	-0.159	-0.283	0.777	1
P28482	ERK2	MAPK1	Kinase	P41182	BCL6	S333	PhosphoSitePlus	KGLVsPQsPQKsDCQ	-0.159	-0.283	0.777	1
P27361	ERK1	MAPK3	Kinase	P41212	ETV6	S213	PhosphoSitePlus	DNMIRRLsPAERAQG	0.033	0.059	0.953	1
P28482	ERK2	MAPK1	Kinase	P41212	ETV6	S213	Signor	DNMIRRLsPAERAQG	0.033	0.059	0.953	1
P19784	CK2A2	CSNK2A2	Kinase	P41236	PPP1R2	S121	Signor	yRIQEQEssGEEDsD	0.025	0.044	0.965	1
P68400	CK2A1	CSNK2A1	Kinase	P41236	PPP1R2	S121	PhosphoSitePlus	yRIQEQEssGEEDsD	0.025	0.044	0.965	1
P19784	CK2A2	CSNK2A2	Kinase	P41236	PPP1R2	S122	Signor	RIQEQEssGEEDsDL	0.034	0.06	0.952	1
P68400	CK2A1	CSNK2A1	Kinase	P41236	PPP1R2	S122	PhosphoSitePlus	RIQEQEssGEEDsDL	0.034	0.06	0.952	1
O94921	CDK14	CDK14	Kinase	P41236	PPP1R2	S87	PhosphoSitePlus	GDDEDACsDtEAtEA	0.104	0.185	0.853	1
P19784	CK2A2	CSNK2A2	Kinase	P41236	PPP1R2	S87	Signor	GDDEDACsDtEAtEA	0.104	0.185	0.853	1
P68400	CK2A1	CSNK2A1	Kinase	P41236	PPP1R2	S87	PhosphoSitePlus	GDDEDACsDtEAtEA	0.104	0.185	0.853	1
P27361	ERK1	MAPK3	Kinase	P42224	STAT1	S727	PhosphoSitePlus	TDNLLPMsPEEFDEV	-0.312	-0.556	0.578	1
P49336	CDK8	CDK8	Kinase	P42224	STAT1	S727	PhosphoSitePlus	TDNLLPMsPEEFDEV	-0.312	-0.556	0.578	1
P68400	CK2A1	CSNK2A1	Kinase	P42224	STAT1	S727	PhosphoSitePlus	TDNLLPMsPEEFDEV	-0.312	-0.556	0.578	1
Q05655	PKCD	PRKCD	Kinase	P42224	STAT1	S727	PhosphoSitePlus	TDNLLPMsPEEFDEV	-0.312	-0.556	0.578	1
Q13554	CAMK2B	CAMK2B	Kinase	P42224	STAT1	S727	Signor	TDNLLPMsPEEFDEV	-0.312	-0.556	0.578	1
Q13555	CAMK2G	CAMK2G	Kinase	P42224	STAT1	S727	PhosphoSitePlus	TDNLLPMsPEEFDEV	-0.312	-0.556	0.578	1
Q14164	IKKE	IKBKE	Kinase	P42224	STAT1	S727	Signor	TDNLLPMsPEEFDEV	-0.312	-0.556	0.578	1
Q16539	P38A	MAPK14	Kinase	P42224	STAT1	S727	PhosphoSitePlus	TDNLLPMsPEEFDEV	-0.312	-0.556	0.578	1
P42345	mTOR	MTOR	Kinase	P42345	MTOR	S2481	PhosphoSitePlus	tVPEsIHsFIGDGLV	0.554	0.987	0.323	1
Q16539	P38A	MAPK14	Kinase	P42566	EPS15	S796	PhosphoSitePlus	RsINkLDsPDPFkLN	-0.595	-1.059	0.29	1
O00141	SGK1	SGK1	Kinase	P42858	HTT	S419	PhosphoSitePlus	GGRsRsGsIVELIAG	-0.124	-0.22	0.826	1
P31749	Akt1	AKT1	Kinase	P42858	HTT	S419	PhosphoSitePlus	GGRsRsGsIVELIAG	-0.124	-0.22	0.826	1
Q00535	CDK5	CDK5	Kinase	P42858	HTT	S432	PhosphoSitePlus	AGGGssCsPVLsRKQ	-0.401	-0.715	0.474	1
P43250	GRK6	GRK6	Kinase	P43250	GRK6	S484	PhosphoSitePlus	VLDIEQFstVkGVEL	-0.208	-0.37	0.712	1
P06493	CDK1	CDK1	Kinase	P43307	SSR1	S268	PhosphoSitePlus	LNQINkAsPRRLPRK	-0.007	-0.013	0.99	1
P68400	CK2A1	CSNK2A1	Kinase	P45973	CBX5	S14	Signor	RtADssssEDEEEyV	0.451	0.804	0.421	1
O00141	SGK1	SGK1	Kinase	P45985	MAP2K4	S80	PhosphoSitePlus	IERLRtHsIESSGkL	0.6	1.069	0.285	1
P31749	Akt1	AKT1	Kinase	P45985	MAP2K4	S80	PhosphoSitePlus	IERLRtHsIESSGkL	0.6	1.069	0.285	1
P24941	CDK2	CDK2	Kinase	P46013	MKI67	S357	PhosphoSitePlus	QYsQQQNsPQkHKNk	-1.369	-2.439	0.0147	0.44
P41279	Cot	MAP3K8	Kinase	P46734	MAP2K3	S218	PhosphoSitePlus	IsGyLVDsVAKtMDA	-0.063	-0.112	0.911	1
P46734	MKK3	MAP2K3	Kinase	P46734	MAP2K3	S218	PhosphoSitePlus	IsGyLVDsVAKtMDA	-0.063	-0.112	0.911	1
Q16584	MLK3	MAP3K11	Kinase	P46734	MAP2K3	S218	PhosphoSitePlus	IsGyLVDsVAKtMDA	-0.063	-0.112	0.911	1
Q7L7X3	TAO1	TAOK1	Kinase	P46734	MAP2K3	S218	Signor	IsGyLVDsVAKtMDA	-0.063	-0.112	0.911	1
Q99683	ASK1	MAP3K5	Kinase	P46734	MAP2K3	S218	PhosphoSitePlus	IsGyLVDsVAKtMDA	-0.063	-0.112	0.911	1
Q99759	MEKK3	MAP3K3	Kinase	P46734	MAP2K3	S218	PhosphoSitePlus	IsGyLVDsVAKtMDA	-0.063	-0.112	0.911	1
Q9UL54	TAO2	TAOK2	Kinase	P46734	MAP2K3	S218	Signor	IsGyLVDsVAKtMDA	-0.063	-0.112	0.911	1
O95835	LATS1	LATS1	Kinase	P46937	YAP1	S109	PhosphoSitePlus	KsHsRQAstDAGtAG	-0.009	-0.016	0.988	1
Q05513	PKCZ	PRKCZ	Kinase	P46937	YAP1	S109	PhosphoSitePlus	KsHsRQAstDAGtAG	-0.009	-0.016	0.988	1
Q15208	NDR1	STK38	Kinase	P46937	YAP1	S109	PhosphoSitePlus	KsHsRQAstDAGtAG	-0.009	-0.016	0.988	1
Q9NRM7	LATS2	LATS2	Kinase	P46937	YAP1	S109	PhosphoSitePlus	KsHsRQAstDAGtAG	-0.009	-0.016	0.988	1
P06493	CDK1	CDK1	Kinase	P46937	YAP1	S138	PhosphoSitePlus	sLQLGAVsPGtLtPt	0.103	0.184	0.854	1
P45984	JNK2 iso2	MAPK9	Kinase	P46937	YAP1	S138	PhosphoSitePlus	sLQLGAVsPGtLtPt	0.103	0.184	0.854	1
O95835	LATS1	LATS1	Kinase	P46937	YAP1	S164	PhosphoSitePlus	AQHLRQssFEIPDDV	-0.139	-0.247	0.805	1
Q15208	NDR1	STK38	Kinase	P46937	YAP1	S164	PhosphoSitePlus	AQHLRQssFEIPDDV	-0.139	-0.247	0.805	1
Q9NRM7	LATS2	LATS2	Kinase	P46937	YAP1	S164	PhosphoSitePlus	AQHLRQssFEIPDDV	-0.139	-0.247	0.805	1
P06493	CDK1	CDK1	Kinase	P46937	YAP1	S289	PhosphoSitePlus	PPPLAPQsPQGGVMG	-0.004	-0.006	0.995	1
P49336	CDK8	CDK8	Kinase	P46937	YAP1	S289	Signor	PPPLAPQsPQGGVMG	-0.004	-0.006	0.995	1
P06493	CDK1	CDK1	Kinase	P46937	YAP1	S367	PhosphoSitePlus	GtQNPVssPGMsQEL	-0.491	-0.875	0.381	1
P49336	CDK8	CDK8	Kinase	P46937	YAP1	S367	Signor	GtQNPVssPGMsQEL	-0.491	-0.875	0.381	1
O95835	LATS1	LATS1	Kinase	P46937	YAP1	S61	PhosphoSitePlus	IVHVRGDsEtDLEAL	-0.329	-0.586	0.558	1
Q13131	AMPKA1	PRKAA1	Kinase	P46937	YAP1	S61	PhosphoSitePlus	IVHVRGDsEtDLEAL	-0.329	-0.586	0.558	1
Q15208	NDR1	STK38	Kinase	P46937	YAP1	S61	PhosphoSitePlus	IVHVRGDsEtDLEAL	-0.329	-0.586	0.558	1
Q9NRM7	LATS2	LATS2	Kinase	P46937	YAP1	S61	PhosphoSitePlus	IVHVRGDsEtDLEAL	-0.329	-0.586	0.558	1
Q05513	PKCZ	PRKCZ	Kinase	P46937	YAP1	T110	PhosphoSitePlus	sHsRQAstDAGtAGA	-0.016	-0.029	0.977	1
Q9P289	MST4	STK26	Kinase	P46937	YAP1	T110	PhosphoSitePlus	sHsRQAstDAGtAGA	-0.016	-0.029	0.977	1
O75582	MSK1	RPS6KA5	Kinase	P47712	PLA2G4A	S727	Signor	RQNPsRCsVsLSNVE	0.168	0.3	0.764	1
Q8IW41	MAPKAPK5	MAPKAPK5	Kinase	P47712	PLA2G4A	S727	Signor	RQNPsRCsVsLSNVE	0.168	0.3	0.764	1
Q9BUB5	Mnk1 iso2	MKNK1	Kinase	P47712	PLA2G4A	S727	Signor	RQNPsRCsVsLSNVE	0.168	0.3	0.764	1
Q13153	PAK1	PAK1	Kinase	P49023	PXN	S258	PhosphoSitePlus	tQQQtRIsAssAtRE	-0.745	-1.327	0.184	1
Q00535	CDK5	CDK5	Kinase	P49023	PXN	S85	PhosphoSitePlus	HQQPQsssPVyGsSA	0.164	0.291	0.771	1
Q16539	P38A	MAPK14	Kinase	P49023	PXN	S85	PhosphoSitePlus	HQQPQsssPVyGsSA	0.164	0.291	0.771	1
P27361	ERK1	MAPK3	Kinase	P49407	ARRB1	S412	PhosphoSitePlus	EEEDGtGsPQLNNR_	0.68	1.212	0.225	1
P28482	ERK2	MAPK1	Kinase	P49407	ARRB1	S412	PhosphoSitePlus	EEEDGtGsPQLNNR_	0.68	1.212	0.225	1
P27361	ERK1	MAPK3	Kinase	P49585	PCYT1A	S315	Signor	GRMLQAIsPKQsPss	-0.263	-0.469	0.639	1
P28482	ERK2	MAPK1	Kinase	P49585	PCYT1A	S315	Signor	GRMLQAIsPKQsPss	-0.263	-0.469	0.639	1
P49674	CK1E	CSNK1E	Kinase	P49674	CSNK1E	S323	PhosphoSitePlus	RMGQLrGsAtRALPP	0.311	0.554	0.58	1
O00311	CDC7	CDC7	Kinase	P49736	MCM2	S139	PhosphoSitePlus	RRGLLyDsDEEDEER	-1.328	-2.365	0.018	0.481
P24941	CDK2	CDK2	Kinase	P49736	MCM2	S139	PhosphoSitePlus	RRGLLyDsDEEDEER	-1.328	-2.365	0.018	0.481
P50613	CDK7	CDK7	Kinase	P49736	MCM2	S139	PhosphoSitePlus	RRGLLyDsDEEDEER	-1.328	-2.365	0.018	0.481
P68400	CK2A1	CSNK2A1	Kinase	P49736	MCM2	S139	PhosphoSitePlus	RRGLLyDsDEEDEER	-1.328	-2.365	0.018	0.481
O00311	CDC7	CDC7	Kinase	P49736	MCM2	S27	PhosphoSitePlus	GNDPLtssPGRssRR	-0.272	-0.485	0.628	1
P24941	CDK2	CDK2	Kinase	P49736	MCM2	S27	PhosphoSitePlus	GNDPLtssPGRssRR	-0.272	-0.485	0.628	1
P50613	CDK7	CDK7	Kinase	P49736	MCM2	S27	PhosphoSitePlus	GNDPLtssPGRssRR	-0.272	-0.485	0.628	1
P68400	CK2A1	CSNK2A1	Kinase	P49736	MCM2	S27	PhosphoSitePlus	GNDPLtssPGRssRR	-0.272	-0.485	0.628	1
O00311	CDC7	CDC7	Kinase	P49736	MCM2	S41	PhosphoSitePlus	RtDALtssPGRDLPP	0.253	0.451	0.652	1
P24941	CDK2	CDK2	Kinase	P49736	MCM2	S41	PhosphoSitePlus	RtDALtssPGRDLPP	0.253	0.451	0.652	1
P50613	CDK7	CDK7	Kinase	P49736	MCM2	S41	PhosphoSitePlus	RtDALtssPGRDLPP	0.253	0.451	0.652	1
P68400	CK2A1	CSNK2A1	Kinase	P49736	MCM2	S41	PhosphoSitePlus	RtDALtssPGRDLPP	0.253	0.451	0.652	1
P41743	PKCI	PRKCI	Kinase	P49757	NUMB	S276	PhosphoSitePlus	EQLARQGsFrGFPAL	0.363	0.646	0.518	1
Q14012	CAMK1A	CAMK1	Kinase	P49757	NUMB	S276	PhosphoSitePlus	EQLARQGsFrGFPAL	0.363	0.646	0.518	1
Q16566	CAMK4	CAMK4	Kinase	P49757	NUMB	S276	PhosphoSitePlus	EQLARQGsFrGFPAL	0.363	0.646	0.518	1
Q9UQM7	CAMK2A	CAMK2A	Kinase	P49757	NUMB	S276	PhosphoSitePlus	EQLARQGsFrGFPAL	0.363	0.646	0.518	1
P41743	PKCI	PRKCI	Kinase	P49757	NUMB	S295	PhosphoSitePlus	sPFKRQLsLRINELP	0.504	0.898	0.369	1
P41743	PKCI	PRKCI	Kinase	P49757	NUMB	S7	PhosphoSitePlus	_MNKLRQsFRRKkDV	-0.359	-0.64	0.522	1
Q05513	PKCZ	PRKCZ	Kinase	P49757	NUMB	S7	PhosphoSitePlus	_MNKLRQsFRRKkDV	-0.359	-0.64	0.522	1
O14757	Chk1	CHEK1	Kinase	P49761	CLK3	S157	PhosphoSitePlus	HHCKRyRsPEPDPyL	-0.179	-0.32	0.749	1
P27361	ERK1	MAPK3	Kinase	P49790	NUP153	S334	PhosphoSitePlus	RIPsIVssPLNsPLD	-0.382	-0.681	0.496	1
P28482	ERK2	MAPK1	Kinase	P49790	NUP153	S334	PhosphoSitePlus	RIPsIVssPLNsPLD	-0.382	-0.681	0.496	1
P27361	ERK1	MAPK3	Kinase	P49790	NUP153	S338	PhosphoSitePlus	IVssPLNsPLDrsGI	0.125	0.223	0.823	1
P28482	ERK2	MAPK1	Kinase	P49790	NUP153	S338	PhosphoSitePlus	IVssPLNsPLDrsGI	0.125	0.223	0.823	1
O00141	SGK1	SGK1	Kinase	P49815	TSC2	S1132	PhosphoSitePlus	RDRVRsMsGGHGLRV	0.52	0.927	0.354	1
O00141	SGK1	SGK1	Kinase	P49815	TSC2	S939	PhosphoSitePlus	sFRARstsLNERPKs	0.686	1.222	0.222	1
P31749	Akt1	AKT1	Kinase	P49815	TSC2	S939	PhosphoSitePlus	sFRARstsLNERPKs	0.686	1.222	0.222	1
P31751	Akt2	AKT2	Kinase	P49815	TSC2	S939	Signor	sFRARstsLNERPKs	0.686	1.222	0.222	1
Q05655	PKCD	PRKCD	Kinase	P49815	TSC2	S939	PhosphoSitePlus	sFRARstsLNERPKs	0.686	1.222	0.222	1
O00141	SGK1	SGK1	Kinase	P49815	TSC2	T1462	PhosphoSitePlus	GLrPrGytISDsAPs	0.192	0.342	0.732	1
P31749	Akt1	AKT1	Kinase	P49815	TSC2	T1462	PhosphoSitePlus	GLrPrGytISDsAPs	0.192	0.342	0.732	1
P31751	Akt2	AKT2	Kinase	P49815	TSC2	T1462	Signor	GLrPrGytISDsAPs	0.192	0.342	0.732	1
P49840	GSK3A	GSK3A	Kinase	P49840	GSK3A	Y279	PhosphoSitePlus	RGEPNVsyICsRyyR	0.271	0.483	0.629	1
P06493	CDK1	CDK1	Kinase	P49916	LIG3	S210	PhosphoSitePlus	TttGQVtsPVkGAsF	-0.953	-1.697	0.0896	0.988
P24941	CDK2	CDK2	Kinase	P49916	LIG3	S210	PhosphoSitePlus	TttGQVtsPVkGAsF	-0.953	-1.697	0.0896	0.988
P53350	PLK1	PLK1	Kinase	P49959	MRE11	S649	PhosphoSitePlus	EVIEVDEsDVEEDIF	-0.122	-0.217	0.828	1
P68400	CK2A1	CSNK2A1	Kinase	P49959	MRE11	S649	PhosphoSitePlus	EVIEVDEsDVEEDIF	-0.122	-0.217	0.828	1
P53350	PLK1	PLK1	Kinase	P49959	MRE11	S688	PhosphoSitePlus	sKGVDFEssEDDDDD	0.078	0.138	0.89	1
P68400	CK2A1	CSNK2A1	Kinase	P49959	MRE11	S688	PhosphoSitePlus	sKGVDFEssEDDDDD	0.078	0.138	0.89	1
P68400	CK2A1	CSNK2A1	Kinase	P49959	MRE11	S689	PhosphoSitePlus	KGVDFEssEDDDDDP	-0.117	-0.209	0.835	1
P17612	PKACA	PRKACA	Kinase	P50402	EMD	S49	PhosphoSitePlus	EtQRRRLsPPsssAA	0.836	1.489	0.137	1
P06493	CDK1	CDK1	Kinase	P50613	CDK7	S164	PhosphoSitePlus	GLAksFGsPNRAytH	0.007	0.012	0.991	1
P24941	CDK2	CDK2	Kinase	P50613	CDK7	S164	PhosphoSitePlus	GLAksFGsPNRAytH	0.007	0.012	0.991	1
P06493	CDK1	CDK1	Kinase	P50613	CDK7	T170	PhosphoSitePlus	GsPNRAytHQVVtRW	0.162	0.289	0.773	1
P24941	CDK2	CDK2	Kinase	P50613	CDK7	T170	PhosphoSitePlus	GsPNRAytHQVVtRW	0.162	0.289	0.773	1
P41743	PKCI	PRKCI	Kinase	P50613	CDK7	T170	PhosphoSitePlus	GsPNRAytHQVVtRW	0.162	0.289	0.773	1
Q13153	PAK1	PAK1	Kinase	P51114	FXR1	S420	PhosphoSitePlus	sERkDELsDWsLAGE	-0.394	-0.701	0.483	1
Q16539	P38A	MAPK14	Kinase	P51149	RAB7A	S72	PhosphoSitePlus	AGQERFQsLGVAFYR	0.38	0.677	0.498	1
Q38SD2	LRRK1	LRRK1	Kinase	P51149	RAB7A	S72	PhosphoSitePlus	AGQERFQsLGVAFYR	0.38	0.677	0.498	1
P42345	mTOR	MTOR	Kinase	P51397	DAP	S51	PhosphoSitePlus	DQEWEsPsPPkPtVF	0.095	0.169	0.866	1
Q86Z02	HIPK1	HIPK1	Kinase	P51608	MECP2	S80	PhosphoSitePlus	AVPEAsAsPKQRRsI	0.781	1.391	0.164	1
Q9H2X6	HIPK2	HIPK2	Kinase	P51608	MECP2	S80	PhosphoSitePlus	AVPEAsAsPKQRRsI	0.781	1.391	0.164	1
P68400	CK2A1	CSNK2A1	Kinase	P51636	CAV2	S36	PhosphoSitePlus	DPEKFADsDQDRDPH	-0.502	-0.894	0.372	1
O15530	PDK1	PDPK1	Kinase	P51812	RPS6KA3	S227	Signor	DHEKKAysFCGtVEy	0.278	0.495	0.621	1
P27361	ERK1	MAPK3	Kinase	P51812	RPS6KA3	S227	Signor	DHEKKAysFCGtVEy	0.278	0.495	0.621	1
P17252	PKCA	PRKCA	Kinase	P52565	ARHGDIA	S34	PhosphoSitePlus	ykPPAQKsIQEIQEL	1.409	2.51	0.0121	0.398
P06493	CDK1	CDK1	Kinase	P52732	KIF11	T926	PhosphoSitePlus	LDIPtGttPQRksyL	-0.583	-1.039	0.299	1
P68400	CK2A1	CSNK2A1	Kinase	P52907	CAPZA1	S9	PhosphoSitePlus	ADFDDrVsDEEkVRI	-0.371	-0.661	0.509	1
P06493	CDK1	CDK1	Kinase	P52926	HMGA2	S44	Signor	QEPtGEPsPKRPRGR	1.159	2.065	0.0389	0.714
Q13976	PKG1 iso2	PRKG1	Kinase	P52943	CRIP2	S104	Signor	RAEERKAsGPPKGPs	0.646	1.151	0.25	1
P06493	CDK1	CDK1	Kinase	P52948	NUP98	S612	Signor	LNNsNLFsPVNRDsE	0.194	0.346	0.729	1
P24941	CDK2	CDK2	Kinase	P52948	NUP98	S612	PhosphoSitePlus	LNNsNLFsPVNRDsE	0.194	0.346	0.729	1
P06493	CDK1	CDK1	Kinase	P52948	NUP98	S623	Signor	RDsENLAsPsEyPEN	0.164	0.293	0.77	1
P27361	ERK1	MAPK3	Kinase	P53004	BLVRA	S230	PhosphoSitePlus	LKRNRyLsFHFksGs	0.885	1.576	0.115	1
P31749	Akt1	AKT1	Kinase	P53004	BLVRA	S230	Signor	LKRNRyLsFHFksGs	0.885	1.576	0.115	1
Q05513	PKCZ	PRKCZ	Kinase	P53004	BLVRA	S230	PhosphoSitePlus	LKRNRyLsFHFksGs	0.885	1.576	0.115	1
Q05655	PKCD	PRKCD	Kinase	P53004	BLVRA	S230	PhosphoSitePlus	LKRNRyLsFHFksGs	0.885	1.576	0.115	1
P51812	RSK2	RPS6KA3	Kinase	P53355	DAPK1	S289	PhosphoSitePlus	QALSRKAsAVNMEkF	-0.341	-0.607	0.544	1
P53355	DAPK1	DAPK1	Kinase	P53355	DAPK1	S289	PhosphoSitePlus	QALSRKAsAVNMEkF	-0.341	-0.607	0.544	1
Q15418	p90RSK	RPS6KA1	Kinase	P53355	DAPK1	S289	PhosphoSitePlus	QALSRKAsAVNMEkF	-0.341	-0.607	0.544	1
Q15139	PRKD1	PRKD1	Kinase	P53367	ARFIP1	S132	PhosphoSitePlus	LELVRKWsLNtyKCT	0.855	1.523	0.128	1
P17612	PKACA	PRKACA	Kinase	P53396	ACLY	S455	Signor	PAPsRtAsFsEsRAD	-0.636	-1.134	0.257	1
P31749	Akt1	AKT1	Kinase	P53396	ACLY	S455	PhosphoSitePlus	PAPsRtAsFsEsRAD	-0.636	-1.134	0.257	1
P31751	Akt2	AKT2	Kinase	P53396	ACLY	S455	Signor	PAPsRtAsFsEsRAD	-0.636	-1.134	0.257	1
Q16539	P38A	MAPK14	Kinase	P53667	LIMK1	S310	PhosphoSitePlus	PGAGsLGsPAsQRKD	1.155	2.058	0.0396	0.718
P49137	MAPKAPK2	MAPKAPK2	Kinase	P53667	LIMK1	S323	PhosphoSitePlus	KDLGrSEsLRVVCRP	0.889	1.584	0.113	1
P49841	GSK3B	GSK3B	Kinase	P53805	RCAN1	S163	PhosphoSitePlus	PDKQFLIsPPAsPPV	0.269	0.479	0.632	1
Q99759	MEKK3	MAP3K3	Kinase	P53805	RCAN1	S163	PhosphoSitePlus	PDKQFLIsPPAsPPV	0.269	0.479	0.632	1
P27361	ERK1	MAPK3	Kinase	P53805	RCAN1	S167	Signor	FLIsPPAsPPVGWKQ	-0.023	-0.041	0.967	1
P28482	ERK2	MAPK1	Kinase	P53805	RCAN1	S167	Signor	FLIsPPAsPPVGWKQ	-0.023	-0.041	0.967	1
Q13627	DYRK1A	DYRK1A	Kinase	P53805	RCAN1	S167	PhosphoSitePlus	FLIsPPAsPPVGWKQ	-0.023	-0.041	0.967	1
Q99759	MEKK3	MAP3K3	Kinase	P53805	RCAN1	S167	PhosphoSitePlus	FLIsPPAsPPVGWKQ	-0.023	-0.041	0.967	1
O75582	MSK1	RPS6KA5	Kinase	P54253	ATXN1	S775	PhosphoSitePlus	AtRKRRWsAPESRKL	0.244	0.435	0.664	1
O75676	MSK2	RPS6KA4	Kinase	P54253	ATXN1	S775	PhosphoSitePlus	AtRKRRWsAPESRKL	0.244	0.435	0.664	1
P17612	PKACA	PRKACA	Kinase	P54253	ATXN1	S775	PhosphoSitePlus	AtRKRRWsAPESRKL	0.244	0.435	0.664	1
P31749	Akt1	AKT1	Kinase	P54253	ATXN1	S775	PhosphoSitePlus	AtRKRRWsAPESRKL	0.244	0.435	0.664	1
Q15349	RSK3	RPS6KA2	Kinase	P54253	ATXN1	S775	PhosphoSitePlus	AtRKRRWsAPESRKL	0.244	0.435	0.664	1
P53350	PLK1	PLK1	Kinase	P54274	TERF1	S435	PhosphoSitePlus	KKLKLIssDsED___	-0.187	-0.333	0.739	1
O00311	CDC7	CDC7	Kinase	P55081	MFAP1	S116	PhosphoSitePlus	EPEVVGEsDsEVEGD	-0.08	-0.142	0.887	1
O43318	TAK1	MAP3K7	Kinase	P56524	HDAC4	S246	PhosphoSitePlus	FPLRkTAsEPNLKLR	1.044	1.86	0.0629	0.878
Q7KZI7	MARK2	MARK2	Kinase	P56524	HDAC4	S246	PhosphoSitePlus	FPLRkTAsEPNLKLR	1.044	1.86	0.0629	0.878
Q16566	CAMK4	CAMK4	Kinase	P56524	HDAC4	S467	Signor	RPLGRtQsAPLPQNA	0.529	0.942	0.346	1
Q7KZI7	MARK2	MARK2	Kinase	P56524	HDAC4	S467	PhosphoSitePlus	RPLGRtQsAPLPQNA	0.529	0.942	0.346	1
P49841	GSK3B	GSK3B	Kinase	P56537	EIF6	S243	PhosphoSitePlus	MRDsLIDsLt_____	0.905	1.612	0.107	1
Q6P5Z2	PKN3	PKN3	Kinase	P56945	BCAR1	S428	Signor	PAEGKRLsAsstGst	-0.352	-0.627	0.53	1
Q9H2X6	HIPK2	HIPK2	Kinase	P57682	KLF3	S250	PhosphoSitePlus	KRPLPVEsPDtQRKR	0.054	0.096	0.924	1
Q9H2X6	HIPK2	HIPK2	Kinase	P57682	KLF3	S92	PhosphoSitePlus	PSSHRRAsPGLsMPs	-0.019	-0.034	0.973	1
P57059	SIK	SIK1	Kinase	P60174	TPI1	S21	PhosphoSitePlus	kMNGRkQsLGELIGt	-1.957	-3.486	0.00049	0.0681
P53350	PLK1	PLK1	Kinase	P60709	ACTB	S239	PhosphoSitePlus	SsSsLEksyELPDGQ	1.009	1.798	0.0721	0.932
P53667	LIMK1	LIMK1	Kinase	P60981	DSTN	S3	PhosphoSitePlus	_____MAsGVQVADE	0.077	0.138	0.89	1
P53671	LIMK2	LIMK2	Kinase	P60981	DSTN	S3	PhosphoSitePlus	_____MAsGVQVADE	0.077	0.138	0.89	1
Q15569	TESK1	TESK1	Kinase	P60981	DSTN	S3	PhosphoSitePlus	_____MAsGVQVADE	0.077	0.138	0.89	1
P68400	CK2A1	CSNK2A1	Kinase	P61244	MAX	S11	PhosphoSitePlus	NDDIEVEsDEEQPRF	0.559	0.996	0.319	1
P68400	CK2A1	CSNK2A1	Kinase	P61244	MAX	S2	PhosphoSitePlus	______MsDNDDIEV	0.559	0.996	0.319	1
P24941	CDK2	CDK2	Kinase	P61978	HNRNPK	S284	PhosphoSitePlus	rrDyDDMsPrrGPPP	-0.111	-0.197	0.844	1
P27361	ERK1	MAPK3	Kinase	P61978	HNRNPK	S284	PhosphoSitePlus	rrDyDDMsPrrGPPP	-0.111	-0.197	0.844	1
P28482	ERK2	MAPK1	Kinase	P61978	HNRNPK	S284	PhosphoSitePlus	rrDyDDMsPrrGPPP	-0.111	-0.197	0.844	1
P53779	JNK3	MAPK10	Kinase	P61978	HNRNPK	S284	Signor	rrDyDDMsPrrGPPP	-0.111	-0.197	0.844	1
P27361	ERK1	MAPK3	Kinase	P62070	RRAS2	S186	PhosphoSitePlus	QEQECPPsPEPtRkE	-1.083	-1.929	0.0537	0.809
P28482	ERK2	MAPK1	Kinase	P62070	RRAS2	S186	PhosphoSitePlus	QEQECPPsPEPtRkE	-1.083	-1.929	0.0537	0.809
P06493	CDK1	CDK1	Kinase	P62136	PPP1CA	T320	PhosphoSitePlus	NPGGRPItPPRNsAK	0.042	0.075	0.94	1
P24941	CDK2	CDK2	Kinase	P62136	PPP1CA	T320	PhosphoSitePlus	NPGGRPItPPRNsAK	0.042	0.075	0.94	1
P31749	Akt1	AKT1	Kinase	P62136	PPP1CA	T320	PhosphoSitePlus	NPGGRPItPPRNsAK	0.042	0.075	0.94	1
Q00535	CDK5	CDK5	Kinase	P62136	PPP1CA	T320	PhosphoSitePlus	NPGGRPItPPRNsAK	0.042	0.075	0.94	1
Q8IWU2	Lmr2	LMTK2	Kinase	P62136	PPP1CA	T320	PhosphoSitePlus	NPGGRPItPPRNsAK	0.042	0.075	0.94	1
P23443	p70S6K	RPS6KB1	Kinase	P62753	RPS6	S235	PhosphoSitePlus	IAKRRRLssLRAsts	-1.138	-2.028	0.0426	0.743
P42345	mTOR	MTOR	Kinase	P62753	RPS6	S235	PhosphoSitePlus	IAKRRRLssLRAsts	-1.138	-2.028	0.0426	0.743
P51812	RSK2	RPS6KA3	Kinase	P62753	RPS6	S235	PhosphoSitePlus	IAKRRRLssLRAsts	-1.138	-2.028	0.0426	0.743
Q05655	PKCD	PRKCD	Kinase	P62753	RPS6	S235	PhosphoSitePlus	IAKRRRLssLRAsts	-1.138	-2.028	0.0426	0.743
Q13177	PAK2	PAK2	Kinase	P62753	RPS6	S235	Signor	IAKRRRLssLRAsts	-1.138	-2.028	0.0426	0.743
Q15418	p90RSK	RPS6KA1	Kinase	P62753	RPS6	S235	PhosphoSitePlus	IAKRRRLssLRAsts	-1.138	-2.028	0.0426	0.743
P23443	p70S6K	RPS6KB1	Kinase	P62753	RPS6	S236	PhosphoSitePlus	AKRRRLssLRAstsK	-0.097	-0.172	0.863	1
P31749	Akt1	AKT1	Kinase	P62753	RPS6	S236	PhosphoSitePlus	AKRRRLssLRAstsK	-0.097	-0.172	0.863	1
P42345	mTOR	MTOR	Kinase	P62753	RPS6	S236	PhosphoSitePlus	AKRRRLssLRAstsK	-0.097	-0.172	0.863	1
P51812	RSK2	RPS6KA3	Kinase	P62753	RPS6	S236	PhosphoSitePlus	AKRRRLssLRAstsK	-0.097	-0.172	0.863	1
Q05655	PKCD	PRKCD	Kinase	P62753	RPS6	S236	PhosphoSitePlus	AKRRRLssLRAstsK	-0.097	-0.172	0.863	1
Q13177	PAK2	PAK2	Kinase	P62753	RPS6	S236	Signor	AKRRRLssLRAstsK	-0.097	-0.172	0.863	1
Q15418	p90RSK	RPS6KA1	Kinase	P62753	RPS6	S236	PhosphoSitePlus	AKRRRLssLRAstsK	-0.097	-0.172	0.863	1
P23443	p70S6K	RPS6KB1	Kinase	P62753	RPS6	S240	PhosphoSitePlus	RLssLRAstsKsEss	0.072	0.127	0.899	1
Q13177	PAK2	PAK2	Kinase	P62753	RPS6	S240	Signor	RLssLRAstsKsEss	0.072	0.127	0.899	1
Q15418	p90RSK	RPS6KA1	Kinase	P62753	RPS6	S240	Signor	RLssLRAstsKsEss	0.072	0.127	0.899	1
P48729	CK1A	CSNK1A1	Kinase	P67809	YBX1	S176	PhosphoSitePlus	EkNEGsEsAPEGQAQ	-0.096	-0.17	0.865	1
P06493	CDK1	CDK1	Kinase	P67870	CSNK2B	S209	PhosphoSitePlus	QAAsNFksPVktIR_	-0.542	-0.965	0.334	1
O43318	TAK1	MAP3K7	Kinase	P68363	TUBA1B	T334	PhosphoSitePlus	DVNAAIAtIktkrsI	0.483	0.86	0.39	1
P17252	PKCA	PRKCA	Kinase	P78314	SH3BP2	S225	PhosphoSitePlus	sDMPRAHsFTsKGPG	0.894	1.592	0.111	1
P27361	ERK1	MAPK3	Kinase	P78347	GTF2I	S674	Signor	QsPKRPRsPGsNsKV	-0.565	-1.007	0.314	1
P28482	ERK2	MAPK1	Kinase	P78347	GTF2I	S674	Signor	QsPKRPRsPGsNsKV	-0.565	-1.007	0.314	1
P48729	CK1A	CSNK1A1	Kinase	P78362	SRPK2	S497	PhosphoSitePlus	SRtVsAsstGDLPkA	-0.005	-0.008	0.993	1
P23443	p70S6K	RPS6KB1	Kinase	P78371	CCT2	S260	PhosphoSitePlus	GsRVRVDstAkVAEI	-0.292	-0.521	0.603	1
P31749	Akt1	AKT1	Kinase	P78371	CCT2	S260	PhosphoSitePlus	GsRVRVDstAkVAEI	-0.292	-0.521	0.603	1
Q15418	p90RSK	RPS6KA1	Kinase	P78371	CCT2	S260	PhosphoSitePlus	GsRVRVDstAkVAEI	-0.292	-0.521	0.603	1
P78527	DNAPK	PRKDC	Kinase	P78527	PRKDC	S2612	PhosphoSitePlus	MFVEtQAsQGtLQtR	0.843	1.503	0.133	1
Q13315	ATM	ATM	Kinase	P78527	PRKDC	S2612	PhosphoSitePlus	MFVEtQAsQGtLQtR	0.843	1.503	0.133	1
Q13535	ATR	ATR	Kinase	P78527	PRKDC	S2612	PhosphoSitePlus	MFVEtQAsQGtLQtR	0.843	1.503	0.133	1
P78527	DNAPK	PRKDC	Kinase	P78527	PRKDC	S2624	Signor	QtRtQEGsLsARWPV	1.025	1.826	0.0678	0.907
P53350	PLK1	PLK1	Kinase	P78527	PRKDC	S3205	PhosphoSitePlus	tPLPEDNsMNVDQDG	0.211	0.376	0.707	1
P78527	DNAPK	PRKDC	Kinase	P78527	PRKDC	S3205	PhosphoSitePlus	tPLPEDNsMNVDQDG	0.211	0.376	0.707	1
Q13315	ATM	ATM	Kinase	P78527	PRKDC	S3205	PhosphoSitePlus	tPLPEDNsMNVDQDG	0.211	0.376	0.707	1
P00533	EGFR	EGFR	Kinase	P78527	PRKDC	T2609	PhosphoSitePlus	LtPMFVEtQAsQGtL	0.463	0.825	0.409	1
P78527	DNAPK	PRKDC	Kinase	P78527	PRKDC	T2609	PhosphoSitePlus	LtPMFVEtQAsQGtL	0.463	0.825	0.409	1
Q13315	ATM	ATM	Kinase	P78527	PRKDC	T2609	PhosphoSitePlus	LtPMFVEtQAsQGtL	0.463	0.825	0.409	1
Q13535	ATR	ATR	Kinase	P78527	PRKDC	T2609	PhosphoSitePlus	LtPMFVEtQAsQGtL	0.463	0.825	0.409	1
O14757	Chk1	CHEK1	Kinase	P84098	RPL19	S12	PhosphoSitePlus	rLQKrLAssVLRCGK	-1.378	-2.455	0.0141	0.432
P31749	Akt1	AKT1	Kinase	P84103	SRSF3	S140	PhosphoSitePlus	RRRERsLsRERNHKP	0.367	0.653	0.513	1
O75116	ROCK2	ROCK2	Kinase	P98082	DAB2	S723	PhosphoSitePlus	KPAPRQVsLPVTkst	-0.123	-0.22	0.826	1
Q13555	CAMK2G	CAMK2G	Kinase	P98082	DAB2	S723	PhosphoSitePlus	KPAPRQVsLPVTkst	-0.123	-0.22	0.826	1
P24941	CDK2	CDK2	Kinase	P98175	RBM10	S89	PhosphoSitePlus	RRRRHRHsPtGPPGF	-0.102	-0.181	0.856	1
P17612	PKACA	PRKACA	Kinase	Q00536	CDK16	S110	PhosphoSitePlus	NHPPRkIstEDINkR	0.032	0.058	0.954	1
P17612	PKACA	PRKACA	Kinase	Q00536	CDK16	S119	PhosphoSitePlus	EDINkRLsLPADIRL	0.66	1.177	0.239	1
P17612	PKACA	PRKACA	Kinase	Q00536	CDK16	S12	PhosphoSitePlus	KKIKRQLsMtLRGGr	1.344	2.394	0.0167	0.468
Q8IWQ3	BRSK2	BRSK2	Kinase	Q00536	CDK16	S12	PhosphoSitePlus	KKIKRQLsMtLRGGr	1.344	2.394	0.0167	0.468
P24941	CDK2	CDK2	Kinase	Q00536	CDK16	S138	PhosphoSitePlus	LEkLtLNsPIFDkPL	0.259	0.462	0.644	1
P17612	PKACA	PRKACA	Kinase	Q00536	CDK16	S153	PhosphoSitePlus	sRRLRRVsLsEIGFG	0.254	0.452	0.651	1
O15264	P38D	MAPK13	Kinase	Q00613	HSF1	S303	PhosphoSitePlus	RVkEEPPsPPQsPRV	-0.027	-0.047	0.962	1
P42345	mTOR	MTOR	Kinase	Q00613	HSF1	S303	PhosphoSitePlus	RVkEEPPsPPQsPRV	-0.027	-0.047	0.962	1
P49841	GSK3B	GSK3B	Kinase	Q00613	HSF1	S303	PhosphoSitePlus	RVkEEPPsPPQsPRV	-0.027	-0.047	0.962	1
P53778	P38G	MAPK12	Kinase	Q00613	HSF1	S303	PhosphoSitePlus	RVkEEPPsPPQsPRV	-0.027	-0.047	0.962	1
Q15759	P38B	MAPK11	Kinase	Q00613	HSF1	S303	PhosphoSitePlus	RVkEEPPsPPQsPRV	-0.027	-0.047	0.962	1
Q16539	P38A	MAPK14	Kinase	Q00613	HSF1	S303	PhosphoSitePlus	RVkEEPPsPPQsPRV	-0.027	-0.047	0.962	1
O15264	P38D	MAPK13	Kinase	Q00613	HSF1	S307	PhosphoSitePlus	EPPsPPQsPRVEEAs	-0.027	-0.047	0.962	1
P27361	ERK1	MAPK3	Kinase	Q00613	HSF1	S307	PhosphoSitePlus	EPPsPPQsPRVEEAs	-0.027	-0.047	0.962	1
P53778	P38G	MAPK12	Kinase	Q00613	HSF1	S307	PhosphoSitePlus	EPPsPPQsPRVEEAs	-0.027	-0.047	0.962	1
Q15759	P38B	MAPK11	Kinase	Q00613	HSF1	S307	PhosphoSitePlus	EPPsPPQsPRVEEAs	-0.027	-0.047	0.962	1
Q16539	P38A	MAPK14	Kinase	Q00613	HSF1	S307	PhosphoSitePlus	EPPsPPQsPRVEEAs	-0.027	-0.047	0.962	1
Q92630	DYRK2	DYRK2	Kinase	Q00613	HSF1	S307	PhosphoSitePlus	EPPsPPQsPRVEEAs	-0.027	-0.047	0.962	1
P45983	JNK1 iso2	MAPK8	Kinase	Q00613	HSF1	S363	Signor	DtEGRPPsPPPtstP	-0.101	-0.18	0.857	1
Q92630	DYRK2	DYRK2	Kinase	Q00613	HSF1	S363	PhosphoSitePlus	DtEGRPPsPPPtstP	-0.101	-0.18	0.857	1
P53350	PLK1	PLK1	Kinase	Q00839	HNRNPU	S59	PhosphoSitePlus	AMEPGNGsLDLGGDs	0.484	0.863	0.388	1
P78527	DNAPK	PRKDC	Kinase	Q00839	HNRNPU	S59	PhosphoSitePlus	AMEPGNGsLDLGGDs	0.484	0.863	0.388	1
O00141	SGK1	SGK1	Kinase	Q00987	MDM2	S166	PhosphoSitePlus	SsRRRAIsEtEENsD	-0.263	-0.469	0.639	1
O43293	DAPK3	DAPK3	Kinase	Q00987	MDM2	S166	PhosphoSitePlus	SsRRRAIsEtEENsD	-0.263	-0.469	0.639	1
P11309	Pim1	PIM1	Kinase	Q00987	MDM2	S166	PhosphoSitePlus	SsRRRAIsEtEENsD	-0.263	-0.469	0.639	1
P14618	PKM iso2	PKM	Kinase	Q00987	MDM2	S166	PhosphoSitePlus	SsRRRAIsEtEENsD	-0.263	-0.469	0.639	1
P28482	ERK2	MAPK1	Kinase	Q00987	MDM2	S166	PhosphoSitePlus	SsRRRAIsEtEENsD	-0.263	-0.469	0.639	1
P31749	Akt1	AKT1	Kinase	Q00987	MDM2	S166	PhosphoSitePlus	SsRRRAIsEtEENsD	-0.263	-0.469	0.639	1
P31751	Akt2	AKT2	Kinase	Q00987	MDM2	S166	Signor	SsRRRAIsEtEENsD	-0.263	-0.469	0.639	1
P48730	CK1D	CSNK1D	Kinase	Q00987	MDM2	S166	PhosphoSitePlus	SsRRRAIsEtEENsD	-0.263	-0.469	0.639	1
P49137	MAPKAPK2	MAPKAPK2	Kinase	Q00987	MDM2	S166	PhosphoSitePlus	SsRRRAIsEtEENsD	-0.263	-0.469	0.639	1
P50750	CDK9	CDK9	Kinase	Q00987	MDM2	S166	PhosphoSitePlus	SsRRRAIsEtEENsD	-0.263	-0.469	0.639	1
Q96BR1	SGK3	SGK3	Kinase	Q00987	MDM2	S166	PhosphoSitePlus	SsRRRAIsEtEENsD	-0.263	-0.469	0.639	1
Q9HBY8	SGK2	SGK2	Kinase	Q00987	MDM2	S166	PhosphoSitePlus	SsRRRAIsEtEENsD	-0.263	-0.469	0.639	1
P17612	PKACA	PRKACA	Kinase	Q01082	SPTBN1	T2159	PhosphoSitePlus	NGAtEQRtssKEssP	-1.058	-1.885	0.0594	0.857
P68400	CK2A1	CSNK2A1	Kinase	Q01082	SPTBN1	T2159	PhosphoSitePlus	NGAtEQRtssKEssP	-1.058	-1.885	0.0594	0.857
P06493	CDK1	CDK1	Kinase	Q01105	SET	S7	PhosphoSitePlus	_MAPKRQsPLPPQKK	0.266	0.474	0.636	1
P06493	CDK1	CDK1	Kinase	Q01167	FOXK2	S428	PhosphoSitePlus	FAQsAPGsPLssQPV	-0.032	-0.057	0.955	1
P24941	CDK2	CDK2	Kinase	Q01167	FOXK2	S428	PhosphoSitePlus	FAQsAPGsPLssQPV	-0.032	-0.057	0.955	1
P06493	CDK1	CDK1	Kinase	Q01196	RUNX1	S21	Signor	tPPstALsPGkMSEA	0.735	1.309	0.191	1
Q00534	CDK6	CDK6	Kinase	Q01196	RUNX1	S21	Signor	tPPstALsPGkMSEA	0.735	1.309	0.191	1
P49841	GSK3B	GSK3B	Kinase	Q01201	RELB	S573	PhosphoSitePlus	AFGGGLLsPGPEAt_	-0.007	-0.012	0.99	1
P49841	GSK3B	GSK3B	Kinase	Q01518	CAP1	S308	PhosphoSitePlus	sAPKPQtsPsPkRAt	0.866	1.543	0.123	1
P68400	CK2A1	CSNK2A1	Kinase	Q01831	XPC	S94	PhosphoSitePlus	VIKDEALsDGDDLRD	0.449	0.8	0.424	1
P17252	PKCA	PRKCA	Kinase	Q01970	PLCB3	S1105	PhosphoSitePlus	LDRKRHNsIsEAKMR	0.337	0.6	0.548	1
P17612	PKACA	PRKACA	Kinase	Q01970	PLCB3	S1105	PhosphoSitePlus	LDRKRHNsIsEAKMR	0.337	0.6	0.548	1
Q13237	PKG2	PRKG2	Kinase	Q01970	PLCB3	S1105	Signor	LDRKRHNsIsEAKMR	0.337	0.6	0.548	1
Q13976	PKG1 iso2	PRKG1	Kinase	Q01970	PLCB3	S1105	Signor	LDRKRHNsIsEAKMR	0.337	0.6	0.548	1
P17252	PKCA	PRKCA	Kinase	Q01995	TAGLN	S181	PhosphoSitePlus	VIGLQMGsNrGAsQA	-0.127	-0.226	0.821	1
Q05655	PKCD	PRKCD	Kinase	Q01995	TAGLN	S181	Signor	VIGLQMGsNrGAsQA	-0.127	-0.226	0.821	1
Q00535	CDK5	CDK5	Kinase	Q02078	MEF2A	S408	PhosphoSitePlus	SIkSEPIsPPRDRMT	0.198	0.353	0.724	1
Q16539	P38A	MAPK14	Kinase	Q02078	MEF2A	S408	PhosphoSitePlus	SIkSEPIsPPRDRMT	0.198	0.353	0.724	1
P42345	mTOR	MTOR	Kinase	Q02156	PRKCE	S729	PhosphoSitePlus	QEEFKGFsYFGEDLM	0.302	0.539	0.59	1
Q02156	PKCE	PRKCE	Kinase	Q02156	PRKCE	S729	PhosphoSitePlus	QEEFKGFsYFGEDLM	0.302	0.539	0.59	1
P06493	CDK1	CDK1	Kinase	Q02880	TOP2B	S1424	PhosphoSitePlus	DKDEytFsPGKsKAt	0.037	0.066	0.947	1
P17612	PKACA	PRKACA	Kinase	Q02952	AKAP12	S627	PhosphoSitePlus	KKRVRRPsEsDKEDE	0.188	0.334	0.738	1
P17612	PKACA	PRKACA	Kinase	Q02952	AKAP12	S696	PhosphoSitePlus	kKRARRGsssDEEGG	-0.017	-0.03	0.976	1
P24941	CDK2	CDK2	Kinase	Q03252	LMNB2	S37	PhosphoSitePlus	GGPAtPLsPtRLsRL	0.857	1.527	0.127	1
Q13237	PKG2	PRKG2	Kinase	Q03393	PTS	S19	PhosphoSitePlus	AQVSRRIsFSASHRL	0.117	0.209	0.834	1
Q13976	PKG1 iso2	PRKG1	Kinase	Q03393	PTS	S19	PhosphoSitePlus	AQVSRRIsFSASHRL	0.117	0.209	0.834	1
P41279	Cot	MAP3K8	Kinase	Q04637	EIF4G1	S1147	PhosphoSitePlus	VVQRssLsRERGEKA	-0.713	-1.27	0.204	1
P17252	PKCA	PRKCA	Kinase	Q04637	EIF4G1	S1185	PhosphoSitePlus	RtPATKRsFskEVEE	0.278	0.495	0.621	1
P06493	CDK1	CDK1	Kinase	Q04637	EIF4G1	S1231	PhosphoSitePlus	EAALPPVsPLkAALs	0.159	0.283	0.777	1
P17252	PKCA	PRKCA	Kinase	Q05209	PTPN12	S435	PhosphoSitePlus	KKLERNLsFEIKKVP	0.828	1.474	0.14	1
P17612	PKACA	PRKACA	Kinase	Q05209	PTPN12	S435	PhosphoSitePlus	KKLERNLsFEIKKVP	0.828	1.474	0.14	1
Q00535	CDK5	CDK5	Kinase	Q05397	PTK2	S910	PhosphoSitePlus	KLQPQEIsPPPtANL	0.361	0.644	0.52	1
Q05655	PKCD	PRKCD	Kinase	Q05655	PRKCD	S299	PhosphoSitePlus	NQVtQRAsRRsDsAs	0.087	0.155	0.876	1
Q05655	PKCD	PRKCD	Kinase	Q05655	PRKCD	S645	PhosphoSitePlus	LNEkARLsysDKNLI	-0.063	-0.113	0.91	1
O15530	PDK1	PDPK1	Kinase	Q05655	PRKCD	T507	PhosphoSitePlus	FGEsRAstFCGtPDy	0.016	0.028	0.978	1
Q05655	PKCD	PRKCD	Kinase	Q05655	PRKCD	T507	Signor	FGEsRAstFCGtPDy	0.016	0.028	0.978	1
P27361	ERK1	MAPK3	Kinase	Q05682	CALD1	S759	PhosphoSitePlus	ktPDGNksPAPKPsD	0.073	0.129	0.897	1
P28482	ERK2	MAPK1	Kinase	Q05682	CALD1	S759	Signor	ktPDGNksPAPKPsD	0.073	0.129	0.897	1
P27361	ERK1	MAPK3	Kinase	Q05682	CALD1	S789	PhosphoSitePlus	QsVDKVtsPtKV___	-0.208	-0.371	0.711	1
P28482	ERK2	MAPK1	Kinase	Q05682	CALD1	S789	PhosphoSitePlus	QsVDKVtsPtKV___	-0.208	-0.371	0.711	1
Q13131	AMPKA1	PRKAA1	Kinase	Q06210	GFPT1	S261	PhosphoSitePlus	CNLsRVDsttCLFPV	0.386	0.687	0.492	1
Q9UQM7	CAMK2A	CAMK2A	Kinase	Q06210	GFPT1	S261	PhosphoSitePlus	CNLsRVDsttCLFPV	0.386	0.687	0.492	1
P17612	PKACA	PRKACA	Kinase	Q07002	CDK18	S14	Signor	KNFKRRFsLsVPRTE	-1.723	-3.069	0.00215	0.16
P17612	PKACA	PRKACA	Kinase	Q07352	ZFP36L1	S334	PhosphoSitePlus	LPIFsRLsIsDD___	0.012	0.022	0.983	1
P17612	PKACA	PRKACA	Kinase	Q07352	ZFP36L1	S54	PhosphoSitePlus	GGFPRRHsVtLPSSk	0.109	0.194	0.846	1
P49137	MAPKAPK2	MAPKAPK2	Kinase	Q07352	ZFP36L1	S54	PhosphoSitePlus	GGFPRRHsVtLPSSk	0.109	0.194	0.846	1
P31749	Akt1	AKT1	Kinase	Q07352	ZFP36L1	S92	PhosphoSitePlus	RFRDRsFsEGGERLL	0.373	0.664	0.507	1
P49137	MAPKAPK2	MAPKAPK2	Kinase	Q07352	ZFP36L1	S92	PhosphoSitePlus	RFRDRsFsEGGERLL	0.373	0.664	0.507	1
P27361	ERK1	MAPK3	Kinase	Q07889	SOS1	S1178	Signor	IMSKHLDsPPAIPPR	0.365	0.651	0.515	1
P28482	ERK2	MAPK1	Kinase	Q07889	SOS1	S1178	PhosphoSitePlus	IMSKHLDsPPAIPPR	0.365	0.651	0.515	1
P17252	PKCA	PRKCA	Kinase	Q07954	LRP1	S4523	PhosphoSitePlus	GsRHsLAsTDEkREL	-0.009	-0.017	0.987	1
P17252	PKCA	PRKCA	Kinase	Q07954	LRP1	T4460	PhosphoSitePlus	GFQHQRMtNGAMNVE	1.583	2.821	0.00479	0.254
Q13627	DYRK1A	DYRK1A	Kinase	Q07955	SRSF1	S238	Signor	sRGsPRysPRHsRsR	0.914	1.629	0.103	1
Q13557	CAMK2D	CAMK2D	Kinase	Q08289	CACNB2	T554	Signor	RGLsRQEtFDSETQE	0.465	0.828	0.408	1
P28482	ERK2	MAPK1	Kinase	Q08495	DMTN	S96	PhosphoSitePlus	KstsPPPsPEVWADs	-0.017	-0.031	0.975	1
P24941	CDK2	CDK2	Kinase	Q08999	RBL2	S1112	PhosphoSitePlus	LLEDGSEsPAKRICP	-0.004	-0.006	0.995	1
O14757	Chk1	CHEK1	Kinase	Q08AD1	CAMSAP2	S464	PhosphoSitePlus	RGITRsIsNEGLtLN	0.264	0.471	0.638	1
P23443	p70S6K	RPS6KB1	Kinase	Q09161	NCBP1	S7	PhosphoSitePlus	_MSRRRHsDENDGGQ	-0.163	-0.291	0.771	1
P28482	ERK2	MAPK1	Kinase	Q09666	AHNAK	S216	Signor	PsGsGAAsPtGsAVD	-0.191	-0.339	0.734	1
P28482	ERK2	MAPK1	Kinase	Q09666	AHNAK	S5099	Signor	DVEFDIksPKFkAEA	1.265	2.254	0.0242	0.571
P28482	ERK2	MAPK1	Kinase	Q09666	AHNAK	S5110	Signor	kAEAPLPsPkLEGEL	-0.007	-0.013	0.989	1
P06493	CDK1	CDK1	Kinase	Q09666	AHNAK	S5763	PhosphoSitePlus	EAEAEAssPkGKFsL	0.328	0.584	0.559	1
Q96GD4	AurB	AURKB	Kinase	Q09666	AHNAK	T158	PhosphoSitePlus	ItVtRRVtAytVDVT	0.122	0.217	0.828	1
P31749	Akt1	AKT1	Kinase	Q12778	FOXO1	S256	PhosphoSitePlus	sPrRrAAsMDNNskF	0.573	1.021	0.307	1
P31751	Akt2	AKT2	Kinase	Q12778	FOXO1	S256	Signor	sPrRrAAsMDNNskF	0.573	1.021	0.307	1
Q16512	PKN1	PKN1	Kinase	Q12778	FOXO1	S256	Signor	sPrRrAAsMDNNskF	0.573	1.021	0.307	1
P24941	CDK2	CDK2	Kinase	Q12778	FOXO1	S298	PhosphoSitePlus	QFskWPAsPGsHsND	0.617	1.098	0.272	1
P17612	PKACA	PRKACA	Kinase	Q12802	AKAP13	S1565	PhosphoSitePlus	LsPFRRHsWGPGKNA	-0.312	-0.557	0.578	1
Q13315	ATM	ATM	Kinase	Q12888	TP53BP1	S1219	PhosphoSitePlus	DDtEsLHsQGEEEFD	-0.226	-0.402	0.687	1
O14757	Chk1	CHEK1	Kinase	Q12888	TP53BP1	S1678	PhosphoSitePlus	ItsEEERsPAKRGRK	-1.409	-2.51	0.0121	0.398
P06493	CDK1	CDK1	Kinase	Q12888	TP53BP1	S1678	PhosphoSitePlus	ItsEEERsPAKRGRK	-1.409	-2.51	0.0121	0.398
Q13315	ATM	ATM	Kinase	Q12888	TP53BP1	S831	Signor	EPVEQdssQPsLPLV	0.3	0.535	0.592	1
Q13535	ATR	ATR	Kinase	Q12888	TP53BP1	S831	PhosphoSitePlus	EPVEQdssQPsLPLV	0.3	0.535	0.592	1
P24941	CDK2	CDK2	Kinase	Q12906	ILF3	S382	PhosphoSitePlus	EEDGEEKsPsKKKKK	-0.68	-1.212	0.226	1
P31749	Akt1	AKT1	Kinase	Q13045	FLII	S436	PhosphoSitePlus	RLRRRKDsAQDDQAK	-0.942	-1.677	0.0935	0.995
Q96BR1	SGK3	SGK3	Kinase	Q13045	FLII	S436	PhosphoSitePlus	RLRRRKDsAQDDQAK	-0.942	-1.677	0.0935	0.995
P06493	CDK1	CDK1	Kinase	Q13049	TRIM32	S335	PhosphoSitePlus	sPEEVVAsPRAsPAk	-0.24	-0.427	0.669	1
P06493	CDK1	CDK1	Kinase	Q13049	TRIM32	S339	PhosphoSitePlus	VVAsPRAsPAkQRGP	-0.381	-0.679	0.497	1
P24941	CDK2	CDK2	Kinase	Q13049	TRIM32	S339	PhosphoSitePlus	VVAsPRAsPAkQRGP	-0.381	-0.679	0.497	1
P19784	CK2A2	CSNK2A2	Kinase	Q13085	ACACA	S29	Signor	GsVsEDNsEDEIsNL	-0.955	-1.701	0.089	0.987
P68400	CK2A1	CSNK2A1	Kinase	Q13085	ACACA	S29	Signor	GsVsEDNsEDEIsNL	-0.955	-1.701	0.089	0.987
P54646	AMPKA2	PRKAA2	Kinase	Q13085	ACACA	S80	PhosphoSitePlus	LHIRssMsGLHLVkQ	-0.492	-0.876	0.381	1
Q13131	AMPKA1	PRKAA1	Kinase	Q13085	ACACA	S80	PhosphoSitePlus	LHIRssMsGLHLVkQ	-0.492	-0.876	0.381	1
Q13315	ATM	ATM	Kinase	Q13098	GPS1	S474	PhosphoSitePlus	ksPPREGsQGELtPA	0.218	0.388	0.698	1
Q13535	ATR	ATR	Kinase	Q13098	GPS1	S474	PhosphoSitePlus	ksPPREGsQGELtPA	0.218	0.388	0.698	1
P27361	ERK1	MAPK3	Kinase	Q13127	REST	S864	PhosphoSitePlus	TEDLsPPsPPLPKEN	0.076	0.136	0.892	1
P28482	ERK2	MAPK1	Kinase	Q13127	REST	S864	PhosphoSitePlus	TEDLsPPsPPLPKEN	0.076	0.136	0.892	1
P05771	PKCB iso2	PRKCB	Kinase	Q13131	PRKAA1	S496	PhosphoSitePlus	AtPQRsGsVsNyRSC	0.866	1.544	0.123	1
P17252	PKCA	PRKCA	Kinase	Q13131	PRKAA1	S496	PhosphoSitePlus	AtPQRsGsVsNyRSC	0.866	1.544	0.123	1
P17612	PKACA	PRKACA	Kinase	Q13131	PRKAA1	S496	Signor	AtPQRsGsVsNyRSC	0.866	1.544	0.123	1
P31749	Akt1	AKT1	Kinase	Q13131	PRKAA1	S496	PhosphoSitePlus	AtPQRsGsVsNyRSC	0.866	1.544	0.123	1
Q13131	AMPKA1	PRKAA1	Kinase	Q13131	PRKAA1	S496	PhosphoSitePlus	AtPQRsGsVsNyRSC	0.866	1.544	0.123	1
P49840	GSK3A	GSK3A	Kinase	Q13131	PRKAA1	T490	PhosphoSitePlus	EAksGtAtPQRsGsV	0.173	0.309	0.757	1
P49841	GSK3B	GSK3B	Kinase	Q13131	PRKAA1	T490	PhosphoSitePlus	EAksGtAtPQRsGsV	0.173	0.309	0.757	1
P48729	CK1A	CSNK1A1	Kinase	Q13148	TARDBP	S273	PhosphoSitePlus	SNRQLERsGrFGGNP	0.602	1.072	0.284	1
Q9BWU1	CDK19	CDK19	Kinase	Q13153	PAK1	S174	PhosphoSitePlus	TPAVPPVsEDEDDDD	0.064	0.114	0.909	1
Q9UQ88	CDK11A	CDK11A	Kinase	Q13153	PAK1	S174	Signor	TPAVPPVsEDEDDDD	0.064	0.114	0.909	1
P12931	Src	SRC	Kinase	Q13177	PAK2	S141	PhosphoSitePlus	tVkQKyLsFtPPEkd	-0.052	-0.092	0.926	1
Q13177	PAK2	PAK2	Kinase	Q13177	PAK2	S141	PhosphoSitePlus	tVkQKyLsFtPPEkd	-0.052	-0.092	0.926	1
Q9NYV4	CDK12	CDK12	Kinase	Q13177	PAK2	T134	PhosphoSitePlus	LkFyDsNtVkQKyLs	-0.157	-0.28	0.779	1
Q9NYV4	CDK12	CDK12	Kinase	Q13177	PAK2	T169	PhosphoSitePlus	TEAPAVVtEEEDDDE	-0.017	-0.03	0.976	1
O75582	MSK1	RPS6KA5	Kinase	Q13185	CBX3	S93	PhosphoSitePlus	kDGtKRksLsDsEsD	0.146	0.26	0.795	1
P17612	PKACA	PRKACA	Kinase	Q13185	CBX3	S93	PhosphoSitePlus	kDGtKRksLsDsEsD	0.146	0.26	0.795	1
P53350	PLK1	PLK1	Kinase	Q13188	STK3	S316	PhosphoSitePlus	LEEEEENsDEDELDs	-0.505	-0.899	0.369	1
P31749	Akt1	AKT1	Kinase	Q13188	STK3	T384	PhosphoSitePlus	GtMKRNAtsPQVQRP	0.259	0.461	0.645	1
P53350	PLK1	PLK1	Kinase	Q13188	STK3	T384	PhosphoSitePlus	GtMKRNAtsPQVQRP	0.259	0.461	0.645	1
P11309	Pim1	PIM1	Kinase	Q13200	PSMD2	S361	PhosphoSitePlus	ENNrFGGsGsQVDsA	-0.081	-0.144	0.886	1
P17612	PKACA	PRKACA	Kinase	Q13200	PSMD2	S361	PhosphoSitePlus	ENNrFGGsGsQVDsA	-0.081	-0.144	0.886	1
Q12851	GCK	MAP4K2	Kinase	Q13200	PSMD2	S361	PhosphoSitePlus	ENNrFGGsGsQVDsA	-0.081	-0.144	0.886	1
Q86V86	Pim3	PIM3	Kinase	Q13200	PSMD2	S361	PhosphoSitePlus	ENNrFGGsGsQVDsA	-0.081	-0.144	0.886	1
Q92918	HPK1	MAP4K1	Kinase	Q13200	PSMD2	S361	PhosphoSitePlus	ENNrFGGsGsQVDsA	-0.081	-0.144	0.886	1
Q9HC98	NEK6	NEK6	Kinase	Q13200	PSMD2	S361	PhosphoSitePlus	ENNrFGGsGsQVDsA	-0.081	-0.144	0.886	1
Q9P1W9	Pim2	PIM2	Kinase	Q13200	PSMD2	S361	PhosphoSitePlus	ENNrFGGsGsQVDsA	-0.081	-0.144	0.886	1
P24941	CDK2	CDK2	Kinase	Q13242	SRSF9	S216	PhosphoSitePlus	rGsPHyFsPFRPy__	0.015	0.026	0.979	1
O14757	Chk1	CHEK1	Kinase	Q13263	TRIM28	S473	PhosphoSitePlus	sGVkRsRsGEGEVsG	0.29	0.516	0.606	1
O96017	Chk2	CHEK2	Kinase	Q13263	TRIM28	S473	PhosphoSitePlus	sGVkRsRsGEGEVsG	0.29	0.516	0.606	1
P19525	PKR	EIF2AK2	Kinase	Q13263	TRIM28	S473	PhosphoSitePlus	sGVkRsRsGEGEVsG	0.29	0.516	0.606	1
P42345	mTOR	MTOR	Kinase	Q13263	TRIM28	S473	PhosphoSitePlus	sGVkRsRsGEGEVsG	0.29	0.516	0.606	1
P49137	MAPKAPK2	MAPKAPK2	Kinase	Q13263	TRIM28	S473	PhosphoSitePlus	sGVkRsRsGEGEVsG	0.29	0.516	0.606	1
Q05655	PKCD	PRKCD	Kinase	Q13263	TRIM28	S473	Signor	sGVkRsRsGEGEVsG	0.29	0.516	0.606	1
Q16539	P38A	MAPK14	Kinase	Q13263	TRIM28	S473	PhosphoSitePlus	sGVkRsRsGEGEVsG	0.29	0.516	0.606	1
Q9Y572	RIPK3	RIPK3	Kinase	Q13263	TRIM28	S473	PhosphoSitePlus	sGVkRsRsGEGEVsG	0.29	0.516	0.606	1
P53671	LIMK2	LIMK2	Kinase	Q13283	G3BP1	S149	PhosphoSitePlus	VtEPQEEsEEEVEEP	0.121	0.215	0.83	1
P68400	CK2A1	CSNK2A1	Kinase	Q13283	G3BP1	S149	PhosphoSitePlus	VtEPQEEsEEEVEEP	0.121	0.215	0.83	1
Q13315	ATM	ATM	Kinase	Q13315	ATM	S1981	PhosphoSitePlus	sLAFEEGsQSTtIss	0.683	1.217	0.224	1
Q13535	ATR	ATR	Kinase	Q13315	ATM	S1981	PhosphoSitePlus	sLAFEEGsQSTtIss	0.683	1.217	0.224	1
P24941	CDK2	CDK2	Kinase	Q13330	MTA1	S522	PhosphoSitePlus	RLPEAsQsPLVLkQA	0.074	0.131	0.896	1
P17252	PKCA	PRKCA	Kinase	Q13418	ILK	T181	PhosphoSitePlus	RTRPRNGtLNkHsGI	1.261	2.247	0.0246	0.571
P53778	P38G	MAPK12	Kinase	Q13424	SNTA1	S201	PhosphoSitePlus	PLQRQPssPGPtPRN	0.172	0.307	0.759	1
P06493	CDK1	CDK1	Kinase	Q13428	TCOF1	S156	PhosphoSitePlus	ANLLsGksPRKsAEP	-1.14	-2.03	0.0423	0.741
P06493	CDK1	CDK1	Kinase	Q13428	TCOF1	S583	PhosphoSitePlus	LQAkPtssPAKGPPQ	-1.478	-2.634	0.00844	0.342
O14757	Chk1	CHEK1	Kinase	Q13439	GOLGA4	S71	PhosphoSitePlus	KLQLRVPsVEsLFRs	-0.182	-0.324	0.746	1
P28482	ERK2	MAPK1	Kinase	Q13459	MYO9B	T1346	Signor	RATGAALtPtEERRt	-0.234	-0.416	0.677	1
P41743	PKCI	PRKCI	Kinase	Q13464	ROCK1	S1341	PhosphoSitePlus	tRstANQsFRKVVKN	1.026	1.828	0.0676	0.907
O14757	Chk1	CHEK1	Kinase	Q13470	TNK1	S502	PhosphoSitePlus	RMKGIsRsLEsVLsL	-0.508	-0.905	0.365	1
P27448	MARK3 iso3	MARK3	Kinase	Q13470	TNK1	S502	PhosphoSitePlus	RMKGIsRsLEsVLsL	-0.508	-0.905	0.365	1
Q7KZI7	MARK2	MARK2	Kinase	Q13470	TNK1	S502	Signor	RMKGIsRsLEsVLsL	-0.508	-0.905	0.365	1
Q96L34	MARK4	MARK4	Kinase	Q13470	TNK1	S502	PhosphoSitePlus	RMKGIsRsLEsVLsL	-0.508	-0.905	0.365	1
Q9P0L2	MARK1	MARK1	Kinase	Q13470	TNK1	S502	PhosphoSitePlus	RMKGIsRsLEsVLsL	-0.508	-0.905	0.365	1
O15264	P38D	MAPK13	Kinase	Q13501	SQSTM1	S272	PhosphoSitePlus	RsRLtPVsPEssstE	-0.638	-1.137	0.255	1
O76039	CDKL5	CDKL5	Kinase	Q13501	SQSTM1	S272	PhosphoSitePlus	RsRLtPVsPEssstE	-0.638	-1.137	0.255	1
P06493	CDK1	CDK1	Kinase	Q13501	SQSTM1	S272	PhosphoSitePlus	RsRLtPVsPEssstE	-0.638	-1.137	0.255	1
P53778	P38G	MAPK12	Kinase	Q13501	SQSTM1	S272	PhosphoSitePlus	RsRLtPVsPEssstE	-0.638	-1.137	0.255	1
Q9UHD2	TBK1	TBK1	Kinase	Q13501	SQSTM1	S366	PhosphoSitePlus	PEsEGPssLDPsQEG	0.22	0.391	0.696	1
O15264	P38D	MAPK13	Kinase	Q13501	SQSTM1	T269	PhosphoSitePlus	GGkRsRLtPVsPEss	-0.1	-0.179	0.858	1
O76039	CDKL5	CDKL5	Kinase	Q13501	SQSTM1	T269	PhosphoSitePlus	GGkRsRLtPVsPEss	-0.1	-0.179	0.858	1
P06493	CDK1	CDK1	Kinase	Q13501	SQSTM1	T269	PhosphoSitePlus	GGkRsRLtPVsPEss	-0.1	-0.179	0.858	1
P53778	P38G	MAPK12	Kinase	Q13501	SQSTM1	T269	PhosphoSitePlus	GGkRsRLtPVsPEss	-0.1	-0.179	0.858	1
P17612	PKACA	PRKACA	Kinase	Q13535	ATR	S435	PhosphoSitePlus	sPKRRRLsssLNPsk	-0.337	-0.601	0.548	1
P19784	CK2A2	CSNK2A2	Kinase	Q13541	EIF4EBP1	S112	Signor	KRAGGEEsQFEMDI_	0.475	0.846	0.397	1
P68400	CK2A1	CSNK2A1	Kinase	Q13541	EIF4EBP1	S112	PhosphoSitePlus	KRAGGEEsQFEMDI_	0.475	0.846	0.397	1
Q13315	ATM	ATM	Kinase	Q13541	EIF4EBP1	S112	Signor	KRAGGEEsQFEMDI_	0.475	0.846	0.397	1
O75582	MSK1	RPS6KA5	Kinase	Q13541	EIF4EBP1	S65	Signor	FLMECrNsPVtktPP	-0.711	-1.267	0.205	1
P27361	ERK1	MAPK3	Kinase	Q13541	EIF4EBP1	S65	PhosphoSitePlus	FLMECrNsPVtktPP	-0.711	-1.267	0.205	1
P28482	ERK2	MAPK1	Kinase	Q13541	EIF4EBP1	S65	PhosphoSitePlus	FLMECrNsPVtktPP	-0.711	-1.267	0.205	1
P42345	mTOR	MTOR	Kinase	Q13541	EIF4EBP1	S65	PhosphoSitePlus	FLMECrNsPVtktPP	-0.711	-1.267	0.205	1
P49841	GSK3B	GSK3B	Kinase	Q13541	EIF4EBP1	S65	PhosphoSitePlus	FLMECrNsPVtktPP	-0.711	-1.267	0.205	1
Q14004	CDK13	CDK13	Kinase	Q13541	EIF4EBP1	S65	PhosphoSitePlus	FLMECrNsPVtktPP	-0.711	-1.267	0.205	1
Q16539	P38A	MAPK14	Kinase	Q13541	EIF4EBP1	S65	Signor	FLMECrNsPVtktPP	-0.711	-1.267	0.205	1
Q92630	DYRK2	DYRK2	Kinase	Q13541	EIF4EBP1	S65	PhosphoSitePlus	FLMECrNsPVtktPP	-0.711	-1.267	0.205	1
O75385	ULK1	ULK1	Kinase	Q13546	RIPK1	S320	PhosphoSitePlus	AVVkRMQsLQLdCVA	0.439	0.782	0.434	1
P49137	MAPKAPK2	MAPKAPK2	Kinase	Q13546	RIPK1	S320	PhosphoSitePlus	AVVkRMQsLQLdCVA	0.439	0.782	0.434	1
P19784	CK2A2	CSNK2A2	Kinase	Q13547	HDAC1	S421	Signor	IACEEEFsDsEEEGE	-0.114	-0.204	0.838	1
P68400	CK2A1	CSNK2A1	Kinase	Q13547	HDAC1	S421	PhosphoSitePlus	IACEEEFsDsEEEGE	-0.114	-0.204	0.838	1
P19784	CK2A2	CSNK2A2	Kinase	Q13547	HDAC1	S423	Signor	CEEEFsDsEEEGEGG	-0.161	-0.288	0.774	1
P68400	CK2A1	CSNK2A1	Kinase	Q13547	HDAC1	S423	PhosphoSitePlus	CEEEFsDsEEEGEGG	-0.161	-0.288	0.774	1
Q13555	CAMK2G	CAMK2G	Kinase	Q13555	CAMK2G	S280	PhosphoSitePlus	CQRsTVAsMMHRQEt	0.298	0.53	0.596	1
Q13554	CAMK2B	CAMK2B	Kinase	Q13555	CAMK2G	T287	PhosphoSitePlus	sMMHRQEtVECLRKF	-0.104	-0.185	0.854	1
Q13557	CAMK2D	CAMK2D	Kinase	Q13557	CAMK2D	T287	PhosphoSitePlus	sMMHRQEtVDCLKKF	1.2	2.138	0.0325	0.656
P68400	CK2A1	CSNK2A1	Kinase	Q13563	PKD2	S812	PhosphoSitePlus	FPRsLDDsEEDDDED	0.068	0.122	0.903	1
O14965	AurA	AURKA	Kinase	Q13563	PKD2	S829	PhosphoSitePlus	HSSRRRGsISSGVSY	0.038	0.068	0.946	1
P17612	PKACA	PRKACA	Kinase	Q13563	PKD2	S829	PhosphoSitePlus	HSSRRRGsISSGVSY	0.038	0.068	0.946	1
Q13131	AMPKA1	PRKAA1	Kinase	Q13586	STIM1	S257	PhosphoSitePlus	GLHRAEQsLHDLQER	-0.359	-0.64	0.522	1
Q9UGJ0	AMPKG2	PRKAG2	Kinase	Q13586	STIM1	S257	PhosphoSitePlus	GLHRAEQsLHDLQER	-0.359	-0.64	0.522	1
Q9Y478	AMPKB1	PRKAB1	Kinase	Q13586	STIM1	S257	PhosphoSitePlus	GLHRAEQsLHDLQER	-0.359	-0.64	0.522	1
P28482	ERK2	MAPK1	Kinase	Q13586	STIM1	S575	PhosphoSitePlus	LVEKLPDsPALAKkA	-0.123	-0.219	0.827	1
P06493	CDK1	CDK1	Kinase	Q13586	STIM1	S668	PhosphoSitePlus	IGEEtDssPGRKKFP	-0.672	-1.197	0.231	1
P27361	ERK1	MAPK3	Kinase	Q13614	MTMR2	S58	PhosphoSitePlus	StSADNFsPDLRVLR	-0.062	-0.111	0.912	1
P28482	ERK2	MAPK1	Kinase	Q13614	MTMR2	S58	PhosphoSitePlus	StSADNFsPDLRVLR	-0.062	-0.111	0.912	1
P06493	CDK1	CDK1	Kinase	Q13625	TP53BP2	S698	PhosphoSitePlus	ERIPRPLsPtKLLPF	-0.173	-0.307	0.759	1
Q13627	DYRK1A	DYRK1A	Kinase	Q13627	DYRK1A	S529	PhosphoSitePlus	SNSGRARsDPtHQHR	-0.169	-0.3	0.764	1
Q13627	DYRK1A	DYRK1A	Kinase	Q13627	DYRK1A	Y321	Signor	LGQRIyQyIQsRFYR	0.235	0.419	0.675	1
Q15139	PRKD1	PRKD1	Kinase	Q13671	RIN1	S351	PhosphoSitePlus	RPLLRsMsAAFCSLL	0.536	0.955	0.339	1
P27361	ERK1	MAPK3	Kinase	Q13950	RUNX2	S28	PhosphoSitePlus	PSTsRRFsPPSssLQ	0.28	0.498	0.618	1
P31749	Akt1	AKT1	Kinase	Q13950	RUNX2	S28	PhosphoSitePlus	PSTsRRFsPPSssLQ	0.28	0.498	0.618	1
P49841	GSK3B	GSK3B	Kinase	Q14103	HNRNPD	S83	PhosphoSitePlus	DEGHsNssPRHsEAA	0.033	0.059	0.953	1
P17612	PKACA	PRKACA	Kinase	Q14103	HNRNPD	S87	PhosphoSitePlus	sNssPRHsEAAtAQr	-0.136	-0.243	0.808	1
P05771	PKCB iso2	PRKCB	Kinase	Q14152	EIF3A	S1364	PhosphoSitePlus	RAEKDREsLRRtKNE	2.001	3.564	0.000365	0.0562
P05129	PKCG	PRKCG	Kinase	Q14155	ARHGEF7	S518	PhosphoSitePlus	LSASPRMsGFIYQGK	0.178	0.317	0.751	1
P06493	CDK1	CDK1	Kinase	Q14157	UBAP2L	S454	PhosphoSitePlus	AAPPPPssPLPsKst	0.457	0.814	0.416	1
Q13464	ROCK1	ROCK1	Kinase	Q14160	SCRIB	S1378	PhosphoSitePlus	EGPPKRVsLVGADDL	0.378	0.673	0.501	1
P17612	PKACA	PRKACA	Kinase	Q14160	SCRIB	S1445	Signor	PsPTsRQsPAsPPPL	-0.293	-0.523	0.601	1
Q13464	ROCK1	ROCK1	Kinase	Q14160	SCRIB	S1508	PhosphoSitePlus	WRAARMksLEQDALR	0.71	1.265	0.206	1
O14757	Chk1	CHEK1	Kinase	Q14186	TFDP1	S23	PhosphoSitePlus	VFIDQNLsPGkGVVS	-0.865	-1.54	0.123	1
P49841	GSK3B	GSK3B	Kinase	Q14195	DPYSL3	S518	PhosphoSitePlus	kGGtPAGsArGsPtR	0.388	0.691	0.49	1
Q00535	CDK5	CDK5	Kinase	Q14195	DPYSL3	S518	Signor	kGGtPAGsArGsPtR	0.388	0.691	0.49	1
Q92630	DYRK2	DYRK2	Kinase	Q14195	DPYSL3	S518	Signor	kGGtPAGsArGsPtR	0.388	0.691	0.49	1
P49841	GSK3B	GSK3B	Kinase	Q14195	DPYSL3	S522	Signor	PAGsArGsPtRPNPP	0.368	0.655	0.512	1
Q00535	CDK5	CDK5	Kinase	Q14195	DPYSL3	S522	PhosphoSitePlus	PAGsArGsPtRPNPP	0.368	0.655	0.512	1
Q92630	DYRK2	DYRK2	Kinase	Q14195	DPYSL3	S522	PhosphoSitePlus	PAGsArGsPtRPNPP	0.368	0.655	0.512	1
Q13153	PAK1	PAK1	Kinase	Q14247	CTTN	S113	PhosphoSitePlus	skLskHCsQVDsVrG	0.197	0.35	0.726	1
Q13315	ATM	ATM	Kinase	Q14247	CTTN	S113	PhosphoSitePlus	skLskHCsQVDsVrG	0.197	0.35	0.726	1
P41743	PKCI	PRKCI	Kinase	Q14247	CTTN	S261	PhosphoSitePlus	EKLQLHEsQkDyktG	2.144	3.82	0.000133	0.0354
P06493	CDK1	CDK1	Kinase	Q14247	CTTN	S405	PhosphoSitePlus	KtQtPPVsPAPQPtE	0.327	0.583	0.56	1
P24941	CDK2	CDK2	Kinase	Q14247	CTTN	S405	PhosphoSitePlus	KtQtPPVsPAPQPtE	0.327	0.583	0.56	1
P27361	ERK1	MAPK3	Kinase	Q14247	CTTN	S405	PhosphoSitePlus	KtQtPPVsPAPQPtE	0.327	0.583	0.56	1
P28482	ERK2	MAPK1	Kinase	Q14247	CTTN	S405	PhosphoSitePlus	KtQtPPVsPAPQPtE	0.327	0.583	0.56	1
Q05655	PKCD	PRKCD	Kinase	Q14247	CTTN	S405	PhosphoSitePlus	KtQtPPVsPAPQPtE	0.327	0.583	0.56	1
Q13153	PAK1	PAK1	Kinase	Q14247	CTTN	S405	PhosphoSitePlus	KtQtPPVsPAPQPtE	0.327	0.583	0.56	1
P27361	ERK1	MAPK3	Kinase	Q14247	CTTN	S418	PhosphoSitePlus	tEErLPssPVyEDAA	0.221	0.394	0.693	1
P28482	ERK2	MAPK1	Kinase	Q14247	CTTN	S418	PhosphoSitePlus	tEErLPssPVyEDAA	0.221	0.394	0.693	1
Q05655	PKCD	PRKCD	Kinase	Q14247	CTTN	S418	Signor	tEErLPssPVyEDAA	0.221	0.394	0.693	1
Q13153	PAK1	PAK1	Kinase	Q14247	CTTN	S418	PhosphoSitePlus	tEErLPssPVyEDAA	0.221	0.394	0.693	1
Q13131	AMPKA1	PRKAA1	Kinase	Q14247	CTTN	T401	PhosphoSitePlus	QARAKtQtPPVsPAP	0.401	0.715	0.475	1
P17612	PKACA	PRKACA	Kinase	Q14289	PTK2B	S778	PhosphoSitePlus	HNVFKRHsMREEDFI	-0.077	-0.137	0.891	1
P31749	Akt1	AKT1	Kinase	Q14315	FLNC	S2233	PhosphoSitePlus	LGRERLGsFGsItRQ	-0.667	-1.188	0.235	1
P31751	Akt2	AKT2	Kinase	Q14315	FLNC	S2233	PhosphoSitePlus	LGRERLGsFGsItRQ	-0.667	-1.188	0.235	1
P17252	PKCA	PRKCA	Kinase	Q14315	FLNC	S2623	PhosphoSitePlus	KsSssRGssyssIPk	-1.065	-1.897	0.0578	0.844
P17252	PKCA	PRKCA	Kinase	Q14315	FLNC	S2624	PhosphoSitePlus	sSssRGssyssIPkF	-0.43	-0.767	0.443	1
P17252	PKCA	PRKCA	Kinase	Q14432	PDE3A	S312	PhosphoSitePlus	SKSHRRTsLPCIPRE	-1.513	-2.695	0.00703	0.32
P17612	PKACA	PRKACA	Kinase	Q14432	PDE3A	S312	PhosphoSitePlus	SKSHRRTsLPCIPRE	-1.513	-2.695	0.00703	0.32
P17612	PKACA	PRKACA	Kinase	Q14573	ITPR3	S1832	PhosphoSitePlus	TTkGRVAsFsIPGss	-0.101	-0.18	0.857	1
P17612	PKACA	PRKACA	Kinase	Q14573	ITPR3	S934	PhosphoSitePlus	MVLsRkQsVFsAPsL	-0.345	-0.615	0.539	1
O43293	DAPK3	DAPK3	Kinase	Q14669	TRIP12	S312	PhosphoSitePlus	STKkRsEsPPAELPs	0.015	0.027	0.979	1
Q9UHD2	TBK1	TBK1	Kinase	Q14669	TRIP12	S312	PhosphoSitePlus	STKkRsEsPPAELPs	0.015	0.027	0.979	1
P68400	CK2A1	CSNK2A1	Kinase	Q14676	MDC1	S453	PhosphoSitePlus	QtttERDsDtDVEEE	-0.075	-0.134	0.893	1
P68400	CK2A1	CSNK2A1	Kinase	Q14676	MDC1	T455	PhosphoSitePlus	ttERDsDtDVEEEEL	-0.075	-0.134	0.893	1
Q13315	ATM	ATM	Kinase	Q14683	SMC1A	S957	PhosphoSitePlus	IsQEEGssQGEDsVs	-0.228	-0.407	0.684	1
Q13535	ATR	ATR	Kinase	Q14683	SMC1A	S957	PhosphoSitePlus	IsQEEGssQGEDsVs	-0.228	-0.407	0.684	1
P17612	PKACA	PRKACA	Kinase	Q14738	PPP2R5D	S573	PhosphoSitePlus	KVLLRRksELPQDVy	0.517	0.921	0.357	1
O15264	P38D	MAPK13	Kinase	Q14814	MEF2D	S180	PhosphoSitePlus	LTDPRLLsPQQPALQ	0.04	0.071	0.944	1
Q13164	ERK5	MAPK7	Kinase	Q14814	MEF2D	S180	Signor	LTDPRLLsPQQPALQ	0.04	0.071	0.944	1
Q16539	P38A	MAPK14	Kinase	Q14814	MEF2D	S180	PhosphoSitePlus	LTDPRLLsPQQPALQ	0.04	0.071	0.944	1
O15264	P38D	MAPK13	Kinase	Q14814	MEF2D	S231	PhosphoSitePlus	GYVsARAsPGLLPVA	0.409	0.729	0.466	1
Q16539	P38A	MAPK14	Kinase	Q14814	MEF2D	S231	PhosphoSitePlus	GYVsARAsPGLLPVA	0.409	0.729	0.466	1
O15264	P38D	MAPK13	Kinase	Q14814	MEF2D	S444	PhosphoSitePlus	SIkSEPVsPsRERsP	0.567	1.01	0.312	1
P53778	P38G	MAPK12	Kinase	Q14814	MEF2D	S444	PhosphoSitePlus	SIkSEPVsPsRERsP	0.567	1.01	0.312	1
Q00535	CDK5	CDK5	Kinase	Q14814	MEF2D	S444	PhosphoSitePlus	SIkSEPVsPsRERsP	0.567	1.01	0.312	1
P68400	CK2A1	CSNK2A1	Kinase	Q14839	CHD4	S428	PhosphoSitePlus	WEAKEDNsEGEEILE	-0.125	-0.223	0.824	1
P05771	PKCB iso2	PRKCB	Kinase	Q14847	LASP1	S146	Signor	MEPERRDsQDGssyR	-0.367	-0.654	0.513	1
P17612	PKACA	PRKACA	Kinase	Q14847	LASP1	S146	PhosphoSitePlus	MEPERRDsQDGssyR	-0.367	-0.654	0.513	1
Q13237	PKG2	PRKG2	Kinase	Q14847	LASP1	S146	PhosphoSitePlus	MEPERRDsQDGssyR	-0.367	-0.654	0.513	1
Q13976	PKG1 iso2	PRKG1	Kinase	Q14847	LASP1	S146	PhosphoSitePlus	MEPERRDsQDGssyR	-0.367	-0.654	0.513	1
P51812	RSK2	RPS6KA3	Kinase	Q14934	NFATC4	S289	PhosphoSitePlus	PALsRRGsLGEEGsE	0.773	1.378	0.168	1
P17612	PKACA	PRKACA	Kinase	Q14978	NOLC1	S623	Signor	KGEKRAssPFRRVRE	-0.547	-0.974	0.33	1
O14965	AurA	AURKA	Kinase	Q14980	NUMA1	S1969	PhosphoSitePlus	QEtLRRAsMQPIQIA	1.072	1.91	0.0562	0.825
Q96GD4	AurB	AURKB	Kinase	Q14980	NUMA1	S1969	PhosphoSitePlus	QEtLRRAsMQPIQIA	1.072	1.91	0.0562	0.825
O14965	AurA	AURKA	Kinase	Q14980	NUMA1	S2047	PhosphoSitePlus	kQADRRQsMAFsILN	0.995	1.773	0.0762	0.95
Q96GD4	AurB	AURKB	Kinase	Q14980	NUMA1	S2047	PhosphoSitePlus	kQADRRQsMAFsILN	0.995	1.773	0.0762	0.95
Q13131	AMPKA1	PRKAA1	Kinase	Q14C86	GAPVD1	S902	PhosphoSitePlus	ErLVRsRssDIVSsV	-0.013	-0.023	0.981	1
P27361	ERK1	MAPK3	Kinase	Q15007	WTAP	S306	PhosphoSitePlus	tEDDFPssPGNGNKs	-0.264	-0.471	0.638	1
P28482	ERK2	MAPK1	Kinase	Q15007	WTAP	S306	PhosphoSitePlus	tEDDFPssPGNGNKs	-0.264	-0.471	0.638	1
P68400	CK2A1	CSNK2A1	Kinase	Q15019	SEPTIN2	S218	PhosphoSitePlus	yHLPDAEsDEDEDFk	-0.143	-0.254	0.799	1
P53350	PLK1	PLK1	Kinase	Q15022	SUZ12	S546	PhosphoSitePlus	sMsEFLEsEDGEVEQ	0.028	0.05	0.96	1
Q04759	PKCT	PRKCQ	Kinase	Q15052	ARHGEF6	S488	PhosphoSitePlus	LSASPRMsGFIyQGk	0.178	0.317	0.751	1
P68400	CK2A1	CSNK2A1	Kinase	Q15084	PDIA6	S428	PhosphoSitePlus	VEDDIDLsDVELDDL	-0.14	-0.25	0.802	1
P17252	PKCA	PRKCA	Kinase	Q15121	PEA15	S104	Signor	tkLtRIPsAKKykDI	0.571	1.018	0.309	1
P31749	Akt1	AKT1	Kinase	Q15121	PEA15	S116	PhosphoSitePlus	kDIIRQPsEEEIIKL	0.983	1.751	0.0799	0.96
Q13555	CAMK2G	CAMK2G	Kinase	Q15121	PEA15	S116	Signor	kDIIRQPsEEEIIKL	0.983	1.751	0.0799	0.96
Q9UQM7	CAMK2A	CAMK2A	Kinase	Q15121	PEA15	S116	Signor	kDIIRQPsEEEIIKL	0.983	1.751	0.0799	0.96
Q15139	PRKD1	PRKD1	Kinase	Q15139	PRKD1	S205	Signor	GVRRRRLsNVsLtGV	-0.177	-0.316	0.752	1
P17612	PKACA	PRKACA	Kinase	Q15149	PLEC	S4642	PhosphoSitePlus	RAGsRrGsFDAtGsG	-0.162	-0.288	0.773	1
Q9HBH9	Mnk2	MKNK2	Kinase	Q15149	PLEC	S4642	PhosphoSitePlus	RAGsRrGsFDAtGsG	-0.162	-0.288	0.773	1
Q96GD4	AurB	AURKB	Kinase	Q15149	PLEC	T2886	PhosphoSitePlus	PVRNRRLtVNEAVKE	-0.742	-1.322	0.186	1
P68400	CK2A1	CSNK2A1	Kinase	Q15185	PTGES3	S113	PhosphoSitePlus	WKDWEDDsDEDMsNF	-0.327	-0.583	0.56	1
Q15139	PRKD1	PRKD1	Kinase	Q15276	RABEP1	S407	PhosphoSitePlus	DGLRRAQstDsLGts	0.42	0.749	0.454	1
P27361	ERK1	MAPK3	Kinase	Q15366	PCBP2	S173	PhosphoSitePlus	MLETLSQsPPKGVtI	-0.18	-0.32	0.749	1
P28482	ERK2	MAPK1	Kinase	Q15366	PCBP2	S173	PhosphoSitePlus	MLETLSQsPPKGVtI	-0.18	-0.32	0.749	1
P27361	ERK1	MAPK3	Kinase	Q15366	PCBP2	S189	PhosphoSitePlus	yRPkPsssPVIFAGG	0.442	0.787	0.431	1
P28482	ERK2	MAPK1	Kinase	Q15366	PCBP2	S189	PhosphoSitePlus	yRPkPsssPVIFAGG	0.442	0.787	0.431	1
P06241	Fyn	FYN	Kinase	Q15417	CNN3	Y261	Signor	sQkGMsVyGLGRQVY	0.638	1.137	0.255	1
O15530	PDK1	PDPK1	Kinase	Q15418	RPS6KA1	S221	PhosphoSitePlus	DHEKKAysFCGtVEy	0.305	0.543	0.587	1
P27361	ERK1	MAPK3	Kinase	Q15418	RPS6KA1	S221	Signor	DHEKKAysFCGtVEy	0.305	0.543	0.587	1
P28482	ERK2	MAPK1	Kinase	Q15418	RPS6KA1	S221	Signor	DHEKKAysFCGtVEy	0.305	0.543	0.587	1
Q15418	p90RSK	RPS6KA1	Kinase	Q15418	RPS6KA1	S221	Signor	DHEKKAysFCGtVEy	0.305	0.543	0.587	1
P27361	ERK1	MAPK3	Kinase	Q15418	RPS6KA1	S363	Signor	TSRtPKDsPGIPPsA	-0.435	-0.775	0.438	1
P28482	ERK2	MAPK1	Kinase	Q15418	RPS6KA1	S363	Signor	TSRtPKDsPGIPPsA	-0.435	-0.775	0.438	1
P53350	PLK1	PLK1	Kinase	Q15435	PPP1R7	S24	PhosphoSitePlus	EVDRRVEsEEsGDEE	-0.202	-0.359	0.719	1
P53350	PLK1	PLK1	Kinase	Q15435	PPP1R7	S27	PhosphoSitePlus	RRVEsEEsGDEEGKk	-0.033	-0.058	0.954	1
P21675	TAF1	TAF1	Kinase	Q15545	TAF7	S264	PhosphoSitePlus	LQDKLNEsDEQHQEN	-0.079	-0.141	0.888	1
P24941	CDK2	CDK2	Kinase	Q15554	TERF2	S365	PhosphoSitePlus	PTQALPAsPALKNKR	-0.226	-0.403	0.687	1
P28482	ERK2	MAPK1	Kinase	Q15554	TERF2	S365	PhosphoSitePlus	PTQALPAsPALKNKR	-0.226	-0.403	0.687	1
P27361	ERK1	MAPK3	Kinase	Q15596	NCOA2	S736	PhosphoSitePlus	tIkQEPVsPkkKENA	0.096	0.171	0.864	1
P28482	ERK2	MAPK1	Kinase	Q15596	NCOA2	S736	PhosphoSitePlus	tIkQEPVsPkkKENA	0.096	0.171	0.864	1
Q8TAS1	KIS	UHMK1	Kinase	Q15637	SF1	S80	PhosphoSitePlus	PPNPEDRsPsPEPIy	0.402	0.717	0.473	1
Q8TAS1	KIS	UHMK1	Kinase	Q15637	SF1	S82	PhosphoSitePlus	NPEDRsPsPEPIyNs	0.159	0.283	0.777	1
P17612	PKACA	PRKACA	Kinase	Q15746	MYLK	S1773	PhosphoSitePlus	GLsGRKsstGsPtsP	0.072	0.129	0.897	1
P27361	ERK1	MAPK3	Kinase	Q15746	MYLK	S1779	PhosphoSitePlus	sstGsPtsPLNAEKL	-1.01	-1.8	0.0719	0.931
P28482	ERK2	MAPK1	Kinase	Q15746	MYLK	S1779	PhosphoSitePlus	sstGsPtsPLNAEKL	-1.01	-1.8	0.0719	0.931
P24941	CDK2	CDK2	Kinase	Q15788	NCOA1	S22	PhosphoSitePlus	DSHKRKGsPCDtLAS	-0.196	-0.35	0.727	1
O14757	Chk1	CHEK1	Kinase	Q16181	SEPTIN7	T228	PhosphoSitePlus	kIyEFPEtDDEEENk	0.056	0.101	0.92	1
Q7L7X3	TAO1	TAOK1	Kinase	Q16181	SEPTIN7	T426	PhosphoSitePlus	EQQNssrtLEKNKKK	0.83	1.479	0.139	1
Q9UL54	TAO2	TAOK2	Kinase	Q16181	SEPTIN7	T426	PhosphoSitePlus	EQQNssrtLEKNKKK	0.83	1.479	0.139	1
O14757	Chk1	CHEK1	Kinase	Q16204	CCDC6	S240	PhosphoSitePlus	EkLDQPVsAPPsPRD	0.449	0.801	0.423	1
O14757	Chk1	CHEK1	Kinase	Q16204	CCDC6	S244	PhosphoSitePlus	QPVsAPPsPRDIsME	0.119	0.212	0.832	1
P24941	CDK2	CDK2	Kinase	Q16204	CCDC6	S244	PhosphoSitePlus	QPVsAPPsPRDIsME	0.119	0.212	0.832	1
P27361	ERK1	MAPK3	Kinase	Q16204	CCDC6	S244	Signor	QPVsAPPsPRDIsME	0.119	0.212	0.832	1
P06493	CDK1	CDK1	Kinase	Q16512	PKN1	S562	PhosphoSitePlus	LGtDsDssPQkSSRD	-0.196	-0.35	0.727	1
P06493	CDK1	CDK1	Kinase	Q16512	PKN1	S916	PhosphoSitePlus	TGEAPtLsPPRDARP	-0.232	-0.414	0.679	1
P42345	mTOR	MTOR	Kinase	Q16513	PKN2	T958	PhosphoSitePlus	TsEAPILtPPREPRI	-0.068	-0.121	0.903	1
P49841	GSK3B	GSK3B	Kinase	Q16555	DPYSL2	T514	PhosphoSitePlus	sVtPktVtPAssAkt	-0.366	-0.651	0.515	1
Q00535	CDK5	CDK5	Kinase	Q16643	DBN1	S142	PhosphoSitePlus	NGLARLssPVLHRLR	-0.45	-0.802	0.423	1
Q13177	PAK2	PAK2	Kinase	Q16659	MAPK6	S189	PhosphoSitePlus	ySHKGHLsEGLVTkW	0.17	0.303	0.762	1
Q16659	ERK3	MAPK6	Kinase	Q16659	MAPK6	S189	PhosphoSitePlus	ySHKGHLsEGLVTkW	0.17	0.303	0.762	1
P17252	PKCA	PRKCA	Kinase	Q16875	PFKFB3	S461	PhosphoSitePlus	NPLMRRNsVtPLAsP	-0.304	-0.542	0.588	1
P17612	PKACA	PRKACA	Kinase	Q16875	PFKFB3	S461	PhosphoSitePlus	NPLMRRNsVtPLAsP	-0.304	-0.542	0.588	1
P31749	Akt1	AKT1	Kinase	Q16875	PFKFB3	S461	PhosphoSitePlus	NPLMRRNsVtPLAsP	-0.304	-0.542	0.588	1
P49137	MAPKAPK2	MAPKAPK2	Kinase	Q16875	PFKFB3	S461	PhosphoSitePlus	NPLMRRNsVtPLAsP	-0.304	-0.542	0.588	1
Q13131	AMPKA1	PRKAA1	Kinase	Q16875	PFKFB3	S461	PhosphoSitePlus	NPLMRRNsVtPLAsP	-0.304	-0.542	0.588	1
Q15418	p90RSK	RPS6KA1	Kinase	Q2M1Z3	ARHGAP31	S1178	PhosphoSitePlus	ALTGRRNsAPVsVsA	-0.654	-1.165	0.244	1
Q15208	NDR1	STK38	Kinase	Q2M2I8	AAK1	S637	Signor	AGHRRILsDVtHsAV	1.739	3.098	0.00195	0.154
P23443	p70S6K	RPS6KB1	Kinase	Q53EL6	PDCD4	S457	PhosphoSitePlus	RGRKRFVsEGDGGRL	0.192	0.342	0.732	1
P31749	Akt1	AKT1	Kinase	Q53EL6	PDCD4	S457	PhosphoSitePlus	RGRKRFVsEGDGGRL	0.192	0.342	0.732	1
Q15418	p90RSK	RPS6KA1	Kinase	Q53EL6	PDCD4	S457	PhosphoSitePlus	RGRKRFVsEGDGGRL	0.192	0.342	0.732	1
P23443	p70S6K	RPS6KB1	Kinase	Q53EL6	PDCD4	S67	PhosphoSitePlus	kRRLRKNssRDsGrG	0.205	0.365	0.715	1
P31749	Akt1	AKT1	Kinase	Q53EL6	PDCD4	S67	PhosphoSitePlus	kRRLRKNssRDsGrG	0.205	0.365	0.715	1
P57059	SIK	SIK1	Kinase	Q53ET0	CRTC2	S70	Signor	RssHyGGsLPNVNQI	0.9	1.604	0.109	1
O14757	Chk1	CHEK1	Kinase	Q5JTH9	RRP12	S1049	PhosphoSitePlus	AKRHRALsQAAVEEE	0.588	1.047	0.295	1
P24941	CDK2	CDK2	Kinase	Q5JTV8	TOR1AIP1	S143	PhosphoSitePlus	EQPPLQPsPVMtRRG	0.144	0.257	0.797	1
P17612	PKACA	PRKACA	Kinase	Q676U5	ATG16L1	S269	PhosphoSitePlus	RAATKRLsQPAGGLL	0.509	0.906	0.365	1
Q96GD4	AurB	AURKB	Kinase	Q6NZI2	CAVIN1	S300	PhosphoSitePlus	SRDkLRksFtPDHVV	0.313	0.558	0.577	1
P41743	PKCI	PRKCI	Kinase	Q6P1M3	LLGL2	S653	PhosphoSitePlus	LkKsLRQsFRRMRRS	0.529	0.942	0.346	1
P42345	mTOR	MTOR	Kinase	Q6PKG0	LARP1	S766	PhosphoSitePlus	EPStIARsLPttVPE	-0.363	-0.647	0.517	1
P24941	CDK2	CDK2	Kinase	Q6PKG0	LARP1	S774	PhosphoSitePlus	LPttVPEsPNyRNtR	-0.239	-0.427	0.67	1
P42345	mTOR	MTOR	Kinase	Q6PKG0	LARP1	S774	PhosphoSitePlus	LPttVPEsPNyRNtR	-0.239	-0.427	0.67	1
P24941	CDK2	CDK2	Kinase	Q6PKG0	LARP1	T649	PhosphoSitePlus	KILIVtQtPHyMRRH	0.372	0.663	0.507	1
Q13315	ATM	ATM	Kinase	Q6UWZ7	ABRAXAS1	S406	PhosphoSitePlus	GFGEYsRsPtF____	0.192	0.342	0.732	1
Q7KZI7	MARK2	MARK2	Kinase	Q6WKZ4	RAB11FIP1	S234	PhosphoSitePlus	QKTPLSQsMSVLPTS	-0.37	-0.66	0.51	1
P06493	CDK1	CDK1	Kinase	Q6Y7W6	GIGYF2	S30	PhosphoSitePlus	sItsPPLsPALPkYk	0.002	0.003	0.998	1
P24941	CDK2	CDK2	Kinase	Q6Y7W6	GIGYF2	S30	PhosphoSitePlus	sItsPPLsPALPkYk	0.002	0.003	0.998	1
P28482	ERK2	MAPK1	Kinase	Q6Y7W6	GIGYF2	S30	Signor	sItsPPLsPALPkYk	0.002	0.003	0.998	1
Q13976	PKG1 iso2	PRKG1	Kinase	Q76M96	CCDC80	S409	PhosphoSitePlus	VITARRPsVsENLYP	-0.332	-0.591	0.555	1
Q15139	PRKD1	PRKD1	Kinase	Q7KZI7	MARK2	S400	PhosphoSitePlus	HkVQRsVsANPKQRR	0.606	1.08	0.28	1
Q7KZI7	MARK2	MARK2	Kinase	Q7KZI7	MARK2	S400	PhosphoSitePlus	HkVQRsVsANPKQRR	0.606	1.08	0.28	1
Q9BZL6	PRKD2	PRKD2	Kinase	Q7KZI7	MARK2	S400	PhosphoSitePlus	HkVQRsVsANPKQRR	0.606	1.08	0.28	1
P17612	PKACA	PRKACA	Kinase	Q7KZI7	MARK2	S409	PhosphoSitePlus	NPKQRRFsDQAAGPA	0.256	0.456	0.648	1
P06493	CDK1	CDK1	Kinase	Q7KZI7	MARK2	S456	PhosphoSitePlus	sTAKVPAsPLPGLER	-0.034	-0.061	0.952	1
Q13043	MST1	STK4	Kinase	Q7L9L4	MOB1B	T35	PhosphoSitePlus	LLkHAEAtLGsGNLR	-0.045	-0.08	0.936	1
Q13188	MST2	STK3	Kinase	Q7L9L4	MOB1B	T35	PhosphoSitePlus	LLkHAEAtLGsGNLR	-0.045	-0.08	0.936	1
P31749	Akt1	AKT1	Kinase	Q7Z6J0	SH3RF1	S304	PhosphoSitePlus	KNTKKRHsFtsLtMA	-0.207	-0.369	0.712	1
P31751	Akt2	AKT2	Kinase	Q7Z6J0	SH3RF1	S304	PhosphoSitePlus	KNTKKRHsFtsLtMA	-0.207	-0.369	0.712	1
P42345	mTOR	MTOR	Kinase	Q86TB9	PATL1	S179	PhosphoSitePlus	ALPRRstsPIIGsPP	0.279	0.498	0.619	1
P42345	mTOR	MTOR	Kinase	Q86TB9	PATL1	S184	PhosphoSitePlus	stsPIIGsPPVRAVP	-0.468	-0.834	0.404	1
P54646	AMPKA2	PRKAA2	Kinase	Q86TI0	TBC1D1	S237	PhosphoSitePlus	RPMRKsFsQPGLRSL	0.03	0.053	0.958	1
Q13131	AMPKA1	PRKAA1	Kinase	Q86TI0	TBC1D1	S237	PhosphoSitePlus	RPMRKsFsQPGLRSL	0.03	0.053	0.958	1
P31749	Akt1	AKT1	Kinase	Q86V81	ALYREF	S34	PhosphoSitePlus	RGRGrAGsQGGrGGG	-0.813	-1.449	0.147	1
P06493	CDK1	CDK1	Kinase	Q86WB0	ZC3HC1	S395	PhosphoSitePlus	PGLEVPssPLRKAKR	-0.161	-0.288	0.774	1
P24941	CDK2	CDK2	Kinase	Q86WB0	ZC3HC1	S395	Signor	PGLEVPssPLRKAKR	-0.161	-0.288	0.774	1
Q9HBY8	SGK2	SGK2	Kinase	Q86YD1	PTOV1	S36	PhosphoSitePlus	VRAVRsRsWPAsPRG	-0.318	-0.566	0.571	1
Q9HBY8	SGK2	SGK2	Kinase	Q86YD1	PTOV1	S53	PhosphoSitePlus	PPRIRARsAPPMEGA	0.088	0.156	0.876	1
Q8N5S9	CAMKK1	CAMKK1	Kinase	Q8IU85	CAMK1D	T180	PhosphoSitePlus	GkGDVMstACGTPGY	1.18	2.102	0.0355	0.684
P68400	CK2A1	CSNK2A1	Kinase	Q8IVP5	FUNDC1	S13	PhosphoSitePlus	PPPQDyEsDDDsyEV	0.412	0.734	0.463	1
Q96GD4	AurB	AURKB	Kinase	Q8IVT2	MISP	S348	PhosphoSitePlus	RRERGRPsLyVQRDI	-1.575	-2.806	0.00502	0.257
O43318	TAK1	MAP3K7	Kinase	Q8IVT5	KSR1	S406	PhosphoSitePlus	TRLRRtEsVPsDINN	0.119	0.213	0.832	1
P15531	NME1	NME1	Kinase	Q8IVT5	KSR1	S406	Signor	TRLRRtEsVPsDINN	0.119	0.213	0.832	1
P17612	PKACA	PRKACA	Kinase	Q8IVT5	KSR1	S888	PhosphoSitePlus	PKLNRRLsHPGHFWK	0.351	0.625	0.532	1
O75582	MSK1	RPS6KA5	Kinase	Q8IWT6	LRRC8A	S217	PhosphoSitePlus	PMLQRtKsRIEQGIV	-0.081	-0.144	0.885	1
P24941	CDK2	CDK2	Kinase	Q8IXM2	C17orf49	S96	PhosphoSitePlus	GIPLPAEsPKKGPKK	-0.62	-1.104	0.27	1
P11802	CDK4	CDK4	Kinase	Q8IZL8	PELP1	S477	PhosphoSitePlus	ADALKLRsPRGsPDG	0.032	0.057	0.954	1
P24941	CDK2	CDK2	Kinase	Q8IZL8	PELP1	S477	PhosphoSitePlus	ADALKLRsPRGsPDG	0.032	0.057	0.954	1
P27361	ERK1	MAPK3	Kinase	Q8IZP0	ABI1	S183	PhosphoSitePlus	PPtQKPPsPPMsGRG	-0.16	-0.286	0.775	1
P28482	ERK2	MAPK1	Kinase	Q8IZP0	ABI1	S183	PhosphoSitePlus	PPtQKPPsPPMsGRG	-0.16	-0.286	0.775	1
P27361	ERK1	MAPK3	Kinase	Q8IZP0	ABI1	S225	PhosphoSitePlus	ARLGsQHsPGRtAsL	0.259	0.461	0.645	1
P28482	ERK2	MAPK1	Kinase	Q8IZP0	ABI1	S225	PhosphoSitePlus	ARLGsQHsPGRtAsL	0.259	0.461	0.645	1
Q15418	p90RSK	RPS6KA1	Kinase	Q8N122	RPTOR	S721	PhosphoSitePlus	tPrLrsVssyGNIRA	0.596	1.062	0.288	1
Q9UIK4	DAPK2	DAPK2	Kinase	Q8N122	RPTOR	S721	PhosphoSitePlus	tPrLrsVssyGNIRA	0.596	1.062	0.288	1
P49841	GSK3B	GSK3B	Kinase	Q8N122	RPTOR	S722	PhosphoSitePlus	PrLrsVssyGNIRAV	0.934	1.665	0.0959	0.998
P54646	AMPKA2	PRKAA2	Kinase	Q8N122	RPTOR	S722	Signor	PrLrsVssyGNIRAV	0.934	1.665	0.0959	0.998
Q13131	AMPKA1	PRKAA1	Kinase	Q8N122	RPTOR	S722	PhosphoSitePlus	PrLrsVssyGNIRAV	0.934	1.665	0.0959	0.998
Q15418	p90RSK	RPS6KA1	Kinase	Q8N122	RPTOR	S722	PhosphoSitePlus	PrLrsVssyGNIRAV	0.934	1.665	0.0959	0.998
O75385	ULK1	ULK1	Kinase	Q8N122	RPTOR	S859	PhosphoSitePlus	DtssLtQsAPAsPtN	0.007	0.012	0.99	1
P42345	mTOR	MTOR	Kinase	Q8N122	RPTOR	S859	PhosphoSitePlus	DtssLtQsAPAsPtN	0.007	0.012	0.99	1
P49841	GSK3B	GSK3B	Kinase	Q8N122	RPTOR	S859	PhosphoSitePlus	DtssLtQsAPAsPtN	0.007	0.012	0.99	1
Q8IYT8	ULK2	ULK2	Kinase	Q8N122	RPTOR	S859	PhosphoSitePlus	DtssLtQsAPAsPtN	0.007	0.012	0.99	1
O75385	ULK1	ULK1	Kinase	Q8N122	RPTOR	S863	PhosphoSitePlus	LtQsAPAsPtNkGVH	0.244	0.434	0.664	1
P27361	ERK1	MAPK3	Kinase	Q8N122	RPTOR	S863	PhosphoSitePlus	LtQsAPAsPtNkGVH	0.244	0.434	0.664	1
P28482	ERK2	MAPK1	Kinase	Q8N122	RPTOR	S863	PhosphoSitePlus	LtQsAPAsPtNkGVH	0.244	0.434	0.664	1
P42345	mTOR	MTOR	Kinase	Q8N122	RPTOR	S863	PhosphoSitePlus	LtQsAPAsPtNkGVH	0.244	0.434	0.664	1
P45983	JNK1 iso2	MAPK8	Kinase	Q8N122	RPTOR	S863	PhosphoSitePlus	LtQsAPAsPtNkGVH	0.244	0.434	0.664	1
P49841	GSK3B	GSK3B	Kinase	Q8N122	RPTOR	S863	PhosphoSitePlus	LtQsAPAsPtNkGVH	0.244	0.434	0.664	1
Q15759	P38B	MAPK11	Kinase	Q8N122	RPTOR	S863	PhosphoSitePlus	LtQsAPAsPtNkGVH	0.244	0.434	0.664	1
Q9UBE8	NLK	NLK	Kinase	Q8N122	RPTOR	S863	PhosphoSitePlus	LtQsAPAsPtNkGVH	0.244	0.434	0.664	1
O75385	ULK1	ULK1	Kinase	Q8N122	RPTOR	S877	PhosphoSitePlus	HIHQAGGsPPAssts	-0.351	-0.625	0.532	1
P49841	GSK3B	GSK3B	Kinase	Q8N122	RPTOR	S877	PhosphoSitePlus	HIHQAGGsPPAssts	-0.351	-0.625	0.532	1
Q9UHD2	TBK1	TBK1	Kinase	Q8N122	RPTOR	S877	PhosphoSitePlus	HIHQAGGsPPAssts	-0.351	-0.625	0.532	1
P42345	mTOR	MTOR	Kinase	Q8N1F8	STK11IP	S404	PhosphoSitePlus	EPRTLNPsPAGWFVQ	-0.267	-0.476	0.634	1
Q13464	ROCK1	ROCK1	Kinase	Q8N264	ARHGAP24	S415	PhosphoSitePlus	HKLDVsRsPPLMVkk	-0.625	-1.114	0.265	1
P17612	PKACA	PRKACA	Kinase	Q8N5S9	CAMKK1	S475	PhosphoSitePlus	RrEErsMsAPGNLLV	0.219	0.39	0.697	1
Q13131	AMPKA1	PRKAA1	Kinase	Q8ND76	CCNY	S326	PhosphoSitePlus	SARKRsAsADNLtLP	0.384	0.685	0.494	1
O94921	CDK14	CDK14	Kinase	Q8ND76	CCNY	S83	PhosphoSitePlus	DVREKRKsLFINHHP	0.711	1.266	0.205	1
P68400	CK2A1	CSNK2A1	Kinase	Q8NE71	ABCF1	S109	PhosphoSitePlus	KKLsVPtsDEEDEVP	-0.203	-0.362	0.717	1
P68400	CK2A1	CSNK2A1	Kinase	Q8NE71	ABCF1	S140	PhosphoSitePlus	AALIQDQsEEEEEEE	-0.66	-1.175	0.24	1
P11802	CDK4	CDK4	Kinase	Q8NFG4	FLCN	S62	PhosphoSitePlus	NSRMRAHsPAEGAsV	0.638	1.137	0.256	1
P31749	Akt1	AKT1	Kinase	Q8NFG4	FLCN	S62	PhosphoSitePlus	NSRMRAHsPAEGAsV	0.638	1.137	0.256	1
P42345	mTOR	MTOR	Kinase	Q8NHG8	ZNRF2	S145	PhosphoSitePlus	GPRLVIGsLPAHLsP	0.002	0.004	0.997	1
P42345	mTOR	MTOR	Kinase	Q8TB45	DEPTOR	S265	PhosphoSitePlus	stsFMsVsPsKEIKI	0.399	0.711	0.477	1
P31749	Akt1	AKT1	Kinase	Q8TDN4	CABLES1	T415	PhosphoSitePlus	AFGARRNtIDstSsF	0.069	0.123	0.902	1
Q96GD4	AurB	AURKB	Kinase	Q8TE77	SSH3	S37	PhosphoSitePlus	SRLQRRQsFAVLRGA	0.867	1.545	0.122	1
O00311	CDC7	CDC7	Kinase	Q8TEA8	DTD1	S197	PhosphoSitePlus	KEDRsAssGAEGDVs	-0.124	-0.221	0.825	1
P68400	CK2A1	CSNK2A1	Kinase	Q8TEA8	DTD1	S197	PhosphoSitePlus	KEDRsAssGAEGDVs	-0.124	-0.221	0.825	1
O00311	CDC7	CDC7	Kinase	Q8TEA8	DTD1	S205	PhosphoSitePlus	GAEGDVssErEP___	-0.132	-0.235	0.814	1
P68400	CK2A1	CSNK2A1	Kinase	Q8TEA8	DTD1	S205	PhosphoSitePlus	GAEGDVssErEP___	-0.132	-0.235	0.814	1
Q7KZI7	MARK2	MARK2	Kinase	Q8TEW0	PARD3	S144	PhosphoSitePlus	PLHVRRssDPALIGL	-0.783	-1.394	0.163	1
P41743	PKCI	PRKCI	Kinase	Q8TEW0	PARD3	S827	PhosphoSitePlus	REGFGRQsMSEKRtK	0.563	1.004	0.315	1
Q05513	PKCZ	PRKCZ	Kinase	Q8TEW0	PARD3	S827	Signor	REGFGRQsMSEKRtK	0.563	1.004	0.315	1
Q7KZI7	MARK2	MARK2	Kinase	Q8TEW0	PARD3	S873	PhosphoSitePlus	VDDQKAGsPsRDVGP	-0.746	-1.329	0.184	1
O43318	TAK1	MAP3K7	Kinase	Q8WUI4	HDAC7	S155	PhosphoSitePlus	FPLRKtVsEPNLkLR	0.52	0.926	0.354	1
O94806	PRKD3	PRKD3	Kinase	Q8WUI4	HDAC7	S155	Signor	FPLRKtVsEPNLkLR	0.52	0.926	0.354	1
Q13131	AMPKA1	PRKAA1	Kinase	Q8WUI4	HDAC7	S155	Signor	FPLRKtVsEPNLkLR	0.52	0.926	0.354	1
Q15139	PRKD1	PRKD1	Kinase	Q8WUI4	HDAC7	S155	PhosphoSitePlus	FPLRKtVsEPNLkLR	0.52	0.926	0.354	1
Q7KZI7	MARK2	MARK2	Kinase	Q8WUI4	HDAC7	S155	PhosphoSitePlus	FPLRKtVsEPNLkLR	0.52	0.926	0.354	1
Q9BZL6	PRKD2	PRKD2	Kinase	Q8WUI4	HDAC7	S155	Signor	FPLRKtVsEPNLkLR	0.52	0.926	0.354	1
Q13131	AMPKA1	PRKAA1	Kinase	Q8WVM8	SCFD1	S303	PhosphoSitePlus	EssGVENsPAGARPK	-0.365	-0.65	0.515	1
O14757	Chk1	CHEK1	Kinase	Q8WWI1	LMO7	S1510	PhosphoSitePlus	GIMRRGEsLDNLDsP	0.799	1.424	0.155	1
Q96GD4	AurB	AURKB	Kinase	Q8WWI1	LMO7	S300	PhosphoSitePlus	DMsyRRIsAVEPkTA	2.141	3.815	0.000136	0.0354
Q96GD4	AurB	AURKB	Kinase	Q8WWI1	LMO7	S751	PhosphoSitePlus	kWKDRRksYtsDLQK	1.866	3.324	0.000886	0.0964
P06493	CDK1	CDK1	Kinase	Q8WX93	PALLD	S641	PhosphoSitePlus	PtPAVLLsPTKEPPP	-0.195	-0.347	0.729	1
Q15139	PRKD1	PRKD1	Kinase	Q8WYL5	SSH1	S937	PhosphoSitePlus	SNLtRssssDsIHsV	-0.243	-0.433	0.665	1
Q9BZL6	PRKD2	PRKD2	Kinase	Q8WYL5	SSH1	S937	PhosphoSitePlus	SNLtRssssDsIHsV	-0.243	-0.433	0.665	1
O94806	PRKD3	PRKD3	Kinase	Q8WYL5	SSH1	S978	Signor	sPLKRSHsLAKLGSL	0.448	0.799	0.424	1
Q15139	PRKD1	PRKD1	Kinase	Q8WYL5	SSH1	S978	PhosphoSitePlus	sPLKRSHsLAKLGSL	0.448	0.799	0.424	1
Q9BZL6	PRKD2	PRKD2	Kinase	Q8WYL5	SSH1	S978	PhosphoSitePlus	sPLKRSHsLAKLGSL	0.448	0.799	0.424	1
O00141	SGK1	SGK1	Kinase	Q92597	NDRG1	S330	PhosphoSitePlus	LMRsRtAsGssVtsL	-0.235	-0.419	0.675	1
P11309	Pim1	PIM1	Kinase	Q92597	NDRG1	S330	PhosphoSitePlus	LMRsRtAsGssVtsL	-0.235	-0.419	0.675	1
P17612	PKACA	PRKACA	Kinase	Q92597	NDRG1	S330	PhosphoSitePlus	LMRsRtAsGssVtsL	-0.235	-0.419	0.675	1
O00141	SGK1	SGK1	Kinase	Q92597	NDRG1	T328	PhosphoSitePlus	TRLMRsRtAsGssVt	-0.14	-0.25	0.803	1
O00141	SGK1	SGK1	Kinase	Q92597	NDRG1	T366	PhosphoSitePlus	GtRsRsHtsEGAHLD	-0.912	-1.625	0.104	1
P17612	PKACA	PRKACA	Kinase	Q92597	NDRG1	T366	PhosphoSitePlus	GtRsRsHtsEGAHLD	-0.912	-1.625	0.104	1
P68400	CK2A1	CSNK2A1	Kinase	Q92688	ANP32B	T244	PhosphoSitePlus	GEkRKREtDDEGEDD	0.051	0.091	0.927	1
P19784	CK2A2	CSNK2A2	Kinase	Q92769	HDAC2	S394	Signor	EDAVHEDsGDEDGED	-0.146	-0.26	0.795	1
P68400	CK2A1	CSNK2A1	Kinase	Q92769	HDAC2	S394	PhosphoSitePlus	EDAVHEDsGDEDGED	-0.146	-0.26	0.795	1
P19784	CK2A2	CSNK2A2	Kinase	Q92769	HDAC2	S422	Signor	IACDEEFsDsEDEGE	-0.006	-0.011	0.991	1
P68400	CK2A1	CSNK2A1	Kinase	Q92769	HDAC2	S422	Signor	IACDEEFsDsEDEGE	-0.006	-0.011	0.991	1
P19784	CK2A2	CSNK2A2	Kinase	Q92769	HDAC2	S424	Signor	CDEEFsDsEDEGEGG	-0.128	-0.228	0.819	1
P68400	CK2A1	CSNK2A1	Kinase	Q92769	HDAC2	S424	Signor	CDEEFsDsEDEGEGG	-0.128	-0.228	0.819	1
P27361	ERK1	MAPK3	Kinase	Q92797	SYMPK	T1257	PhosphoSitePlus	VGEDAMKtPsPAAED	0.038	0.067	0.947	1
Q13315	ATM	ATM	Kinase	Q92878	RAD50	S635	PhosphoSitePlus	KLFDVCGsQDFEsDL	-0.387	-0.69	0.49	1
Q15418	p90RSK	RPS6KA1	Kinase	Q92882	OSTF1	S202	PhosphoSitePlus	TDAVRtLsNAEDyLD	0.135	0.241	0.81	1
Q96Q15	SMG1	SMG1	Kinase	Q92900	UPF1	S1107	PhosphoSitePlus	sQIDVALsQDstyQG	0.132	0.234	0.815	1
O75582	MSK1	RPS6KA5	Kinase	Q92934	BAD	S118	Signor	GRELRRMsDEFVDsF	-0.962	-1.713	0.0866	0.981
P04049	RAF1	RAF1	Kinase	Q92934	BAD	S118	PhosphoSitePlus	GRELRRMsDEFVDsF	-0.962	-1.713	0.0866	0.981
P10398	ARAF	ARAF	Kinase	Q92934	BAD	S118	PhosphoSitePlus	GRELRRMsDEFVDsF	-0.962	-1.713	0.0866	0.981
P11309	Pim1	PIM1	Kinase	Q92934	BAD	S118	Signor	GRELRRMsDEFVDsF	-0.962	-1.713	0.0866	0.981
P15056	BRAF	BRAF	Kinase	Q92934	BAD	S118	PhosphoSitePlus	GRELRRMsDEFVDsF	-0.962	-1.713	0.0866	0.981
P17612	PKACA	PRKACA	Kinase	Q92934	BAD	S118	PhosphoSitePlus	GRELRRMsDEFVDsF	-0.962	-1.713	0.0866	0.981
P22694	PKACB	PRKACB	Kinase	Q92934	BAD	S118	Signor	GRELRRMsDEFVDsF	-0.962	-1.713	0.0866	0.981
P31749	Akt1	AKT1	Kinase	Q92934	BAD	S118	Signor	GRELRRMsDEFVDsF	-0.962	-1.713	0.0866	0.981
P31751	Akt2	AKT2	Kinase	Q92934	BAD	S118	Signor	GRELRRMsDEFVDsF	-0.962	-1.713	0.0866	0.981
P41743	PKCI	PRKCI	Kinase	Q92934	BAD	S118	PhosphoSitePlus	GRELRRMsDEFVDsF	-0.962	-1.713	0.0866	0.981
Q02156	PKCE	PRKCE	Kinase	Q92934	BAD	S118	PhosphoSitePlus	GRELRRMsDEFVDsF	-0.962	-1.713	0.0866	0.981
Q13153	PAK1	PAK1	Kinase	Q92934	BAD	S118	PhosphoSitePlus	GRELRRMsDEFVDsF	-0.962	-1.713	0.0866	0.981
Q15139	PRKD1	PRKD1	Kinase	Q92934	BAD	S118	PhosphoSitePlus	GRELRRMsDEFVDsF	-0.962	-1.713	0.0866	0.981
Q15349	RSK3	RPS6KA2	Kinase	Q92934	BAD	S118	Signor	GRELRRMsDEFVDsF	-0.962	-1.713	0.0866	0.981
Q15418	p90RSK	RPS6KA1	Kinase	Q92934	BAD	S118	Signor	GRELRRMsDEFVDsF	-0.962	-1.713	0.0866	0.981
Q86V86	Pim3	PIM3	Kinase	Q92934	BAD	S118	Signor	GRELRRMsDEFVDsF	-0.962	-1.713	0.0866	0.981
Q9P1W9	Pim2	PIM2	Kinase	Q92934	BAD	S118	Signor	GRELRRMsDEFVDsF	-0.962	-1.713	0.0866	0.981
Q9Y243	Akt3	AKT3	Kinase	Q92934	BAD	S118	Signor	GRELRRMsDEFVDsF	-0.962	-1.713	0.0866	0.981
P15056	BRAF	BRAF	Kinase	Q92934	BAD	S134	PhosphoSitePlus	KGLPRPKsAGtAtQM	-0.405	-0.721	0.471	1
Q13153	PAK1	PAK1	Kinase	Q92934	BAD	S134	PhosphoSitePlus	KGLPRPKsAGtAtQM	-0.405	-0.721	0.471	1
P04049	RAF1	RAF1	Kinase	Q92934	BAD	S99	PhosphoSitePlus	PFrGrsRsAPPNLWA	-0.028	-0.05	0.96	1
P10398	ARAF	ARAF	Kinase	Q92934	BAD	S99	PhosphoSitePlus	PFrGrsRsAPPNLWA	-0.028	-0.05	0.96	1
P11309	Pim1	PIM1	Kinase	Q92934	BAD	S99	Signor	PFrGrsRsAPPNLWA	-0.028	-0.05	0.96	1
P15056	BRAF	BRAF	Kinase	Q92934	BAD	S99	PhosphoSitePlus	PFrGrsRsAPPNLWA	-0.028	-0.05	0.96	1
P17612	PKACA	PRKACA	Kinase	Q92934	BAD	S99	PhosphoSitePlus	PFrGrsRsAPPNLWA	-0.028	-0.05	0.96	1
P22694	PKACB	PRKACB	Kinase	Q92934	BAD	S99	Signor	PFrGrsRsAPPNLWA	-0.028	-0.05	0.96	1
P31749	Akt1	AKT1	Kinase	Q92934	BAD	S99	PhosphoSitePlus	PFrGrsRsAPPNLWA	-0.028	-0.05	0.96	1
P31751	Akt2	AKT2	Kinase	Q92934	BAD	S99	Signor	PFrGrsRsAPPNLWA	-0.028	-0.05	0.96	1
P41743	PKCI	PRKCI	Kinase	Q92934	BAD	S99	PhosphoSitePlus	PFrGrsRsAPPNLWA	-0.028	-0.05	0.96	1
P51812	RSK2	RPS6KA3	Kinase	Q92934	BAD	S99	PhosphoSitePlus	PFrGrsRsAPPNLWA	-0.028	-0.05	0.96	1
Q02156	PKCE	PRKCE	Kinase	Q92934	BAD	S99	PhosphoSitePlus	PFrGrsRsAPPNLWA	-0.028	-0.05	0.96	1
Q04759	PKCT	PRKCQ	Kinase	Q92934	BAD	S99	PhosphoSitePlus	PFrGrsRsAPPNLWA	-0.028	-0.05	0.96	1
Q13153	PAK1	PAK1	Kinase	Q92934	BAD	S99	PhosphoSitePlus	PFrGrsRsAPPNLWA	-0.028	-0.05	0.96	1
Q15139	PRKD1	PRKD1	Kinase	Q92934	BAD	S99	PhosphoSitePlus	PFrGrsRsAPPNLWA	-0.028	-0.05	0.96	1
Q86V86	Pim3	PIM3	Kinase	Q92934	BAD	S99	Signor	PFrGrsRsAPPNLWA	-0.028	-0.05	0.96	1
Q9P1W9	Pim2	PIM2	Kinase	Q92934	BAD	S99	Signor	PFrGrsRsAPPNLWA	-0.028	-0.05	0.96	1
Q9Y243	Akt3	AKT3	Kinase	Q92934	BAD	S99	Signor	PFrGrsRsAPPNLWA	-0.028	-0.05	0.96	1
O14965	AurA	AURKA	Kinase	Q92974	ARHGEF2	S886	PhosphoSitePlus	PVDPRRRsLPAGDAL	0.323	0.575	0.565	1
Q13153	PAK1	PAK1	Kinase	Q92974	ARHGEF2	S886	PhosphoSitePlus	PVDPRRRsLPAGDAL	0.323	0.575	0.565	1
Q16512	PKN1	PKN1	Kinase	Q92974	ARHGEF2	S886	Signor	PVDPRRRsLPAGDAL	0.323	0.575	0.565	1
Q7KZI7	MARK2	MARK2	Kinase	Q92974	ARHGEF2	S886	Signor	PVDPRRRsLPAGDAL	0.323	0.575	0.565	1
P06493	CDK1	CDK1	Kinase	Q93008	USP9X	S2547	PhosphoSitePlus	yEGsEEVsPPQtKDQ	-0.007	-0.012	0.99	1
P68400	CK2A1	CSNK2A1	Kinase	Q93009	USP7	S18	PhosphoSitePlus	KAGEQQLsEPEDMEM	-0.153	-0.272	0.786	1
P27361	ERK1	MAPK3	Kinase	Q969V6	MRTFA	S454	PhosphoSitePlus	tGstPPVsPtPsERS	-0.181	-0.323	0.747	1
P28482	ERK2	MAPK1	Kinase	Q969V6	MRTFA	S454	PhosphoSitePlus	tGstPPVsPtPsERS	-0.181	-0.323	0.747	1
Q14164	IKKE	IKBKE	Kinase	Q96AC1	FERMT2	S159	PhosphoSitePlus	KkkLDDQsEDEALEL	-1.625	-2.895	0.00379	0.222
Q13131	AMPKA1	PRKAA1	Kinase	Q96AD5	PNPLA2	S404	PhosphoSitePlus	VELRRVQsLPsVPLs	-0.321	-0.572	0.568	1
P42345	mTOR	MTOR	Kinase	Q96B36	AKT1S1	S183	PhosphoSitePlus	PTQQYAKsLPVSVPV	0.286	0.509	0.611	1
P42345	mTOR	MTOR	Kinase	Q96B36	AKT1S1	S212	PhosphoSitePlus	EENGPPssPDLDRIA	-0.203	-0.362	0.718	1
O43781	DYRK3	DYRK3	Kinase	Q96B36	AKT1S1	T246	PhosphoSitePlus	LPRPRLNtsDFQkLK	-0.506	-0.902	0.367	1
P00558	PGK1	PGK1	Kinase	Q96B36	AKT1S1	T246	PhosphoSitePlus	LPRPRLNtsDFQkLK	-0.506	-0.902	0.367	1
P31749	Akt1	AKT1	Kinase	Q96B36	AKT1S1	T246	PhosphoSitePlus	LPRPRLNtsDFQkLK	-0.506	-0.902	0.367	1
P31751	Akt2	AKT2	Kinase	Q96B36	AKT1S1	T246	Signor	LPRPRLNtsDFQkLK	-0.506	-0.902	0.367	1
P06493	CDK1	CDK1	Kinase	Q96C19	EFHD2	S74	PhosphoSitePlus	QGIGEPQsPsRRVFN	-0.187	-0.333	0.739	1
Q00535	CDK5	CDK5	Kinase	Q96C19	EFHD2	S74	PhosphoSitePlus	QGIGEPQsPsRRVFN	-0.187	-0.333	0.739	1
O75116	ROCK2	ROCK2	Kinase	Q96C90	PPP1R14B	T57	PhosphoSitePlus	VRRQGKVtVkYDRKE	1.532	2.729	0.00636	0.3
P17252	PKCA	PRKCA	Kinase	Q96C90	PPP1R14B	T57	PhosphoSitePlus	VRRQGKVtVkYDRKE	1.532	2.729	0.00636	0.3
Q05655	PKCD	PRKCD	Kinase	Q96C90	PPP1R14B	T57	PhosphoSitePlus	VRRQGKVtVkYDRKE	1.532	2.729	0.00636	0.3
Q13418	ILK	ILK	Kinase	Q96C90	PPP1R14B	T57	PhosphoSitePlus	VRRQGKVtVkYDRKE	1.532	2.729	0.00636	0.3
Q2M2I8	AAK1	AAK1	Kinase	Q96CW1	AP2M1	T156	PhosphoSitePlus	SQItsQVtGQIGWRR	0.383	0.683	0.495	1
Q5S007	LRRK2	LRRK2	Kinase	Q96CW1	AP2M1	T156	PhosphoSitePlus	SQItsQVtGQIGWRR	0.383	0.683	0.495	1
Q9NSY1	BIKE	BMP2K	Kinase	Q96CW1	AP2M1	T156	PhosphoSitePlus	SQItsQVtGQIGWRR	0.383	0.683	0.495	1
Q15418	p90RSK	RPS6KA1	Kinase	Q96D71	REPS1	S709	PhosphoSitePlus	PVRRRLksEDELRPE	0.001	0.001	0.999	1
P24941	CDK2	CDK2	Kinase	Q96E09	PABIR1	S143	PhosphoSitePlus	RIDFIPVsPAPsPtR	0.088	0.156	0.876	1
O14757	Chk1	CHEK1	Kinase	Q96E09	PABIR1	S37	PhosphoSitePlus	GGLRRsNsAPLIHGL	0.292	0.52	0.603	1
Q96GD4	AurB	AURKB	Kinase	Q96E39	RBMXL1	S326	PhosphoSitePlus	GyGGsRDsysSSRsD	-0.038	-0.068	0.946	1
P45983	JNK1 iso2	MAPK8	Kinase	Q96EB6	SIRT1	S47	PhosphoSitePlus	DGPGLERsPGEPGGA	0.562	1.001	0.317	1
P50750	CDK9	CDK9	Kinase	Q96EB6	SIRT1	S47	PhosphoSitePlus	DGPGLERsPGEPGGA	0.562	1.001	0.317	1
Q96RR4	CAMKK2	CAMKK2	Kinase	Q96EB6	SIRT1	S47	PhosphoSitePlus	DGPGLERsPGEPGGA	0.562	1.001	0.317	1
P31749	Akt1	AKT1	Kinase	Q96F86	EDC3	S161	PhosphoSitePlus	sFRRRHNsWssssRH	0.318	0.567	0.571	1
P31751	Akt2	AKT2	Kinase	Q96F86	EDC3	S161	PhosphoSitePlus	sFRRRHNsWssssRH	0.318	0.567	0.571	1
P68400	CK2A1	CSNK2A1	Kinase	Q96FW1	OTUB1	S16	PhosphoSitePlus	QkQEPLGsDsEGVNC	-0.079	-0.141	0.888	1
P28482	ERK2	MAPK1	Kinase	Q96I25	RBM17	T71	PhosphoSitePlus	DDrQIVDtPPHVAAG	-0.104	-0.185	0.853	1
P45983	JNK1 iso2	MAPK8	Kinase	Q96I25	RBM17	T71	PhosphoSitePlus	DDrQIVDtPPHVAAG	-0.104	-0.185	0.853	1
Q16539	P38A	MAPK14	Kinase	Q96I25	RBM17	T71	PhosphoSitePlus	DDrQIVDtPPHVAAG	-0.104	-0.185	0.853	1
P06493	CDK1	CDK1	Kinase	Q96IF1	AJUBA	S119	PhosphoSitePlus	EPTAPALsPRSsFAs	0.053	0.094	0.925	1
P68400	CK2A1	CSNK2A1	Kinase	Q96IZ0	PAWR	S231	PhosphoSitePlus	GRyksttsVsEEDVS	-0.185	-0.33	0.741	1
O00141	SGK1	SGK1	Kinase	Q96J92	WNK4	S1217	PhosphoSitePlus	PGIMRRNsLSGSStG	-2.241	-3.992	6.55e-05	0.0218
P06493	CDK1	CDK1	Kinase	Q96JH7	VCPIP1	S768	PhosphoSitePlus	tPtkAPysPttskEK	0.648	1.155	0.248	1
P42345	mTOR	MTOR	Kinase	Q96KG9	SCYL1	S754	PhosphoSitePlus	sTQPRPDsWGEDNWE	-0.341	-0.607	0.544	1
O14757	Chk1	CHEK1	Kinase	Q96PK6	RBM14	S618	PhosphoSitePlus	LsDyrRLsEsQLsFR	0.032	0.057	0.954	1
Q96GD4	AurB	AURKB	Kinase	Q96PK6	RBM14	S618	PhosphoSitePlus	LsDyrRLsEsQLsFR	0.032	0.057	0.954	1
O14757	Chk1	CHEK1	Kinase	Q96PK6	RBM14	S627	PhosphoSitePlus	sQLsFRRsPtKssLD	0.638	1.136	0.256	1
Q96QT4	ChaK1	TRPM7	Kinase	Q96QT4	TRPM7	S1255	PhosphoSitePlus	TLTAQkAsEAsKVHN	-0.04	-0.072	0.943	1
Q96QT4	ChaK1	TRPM7	Kinase	Q96QT4	TRPM7	T1405	PhosphoSitePlus	PTKFFVstPsQPsCK	0.679	1.211	0.226	1
P06493	CDK1	CDK1	Kinase	Q96RL1	UIMC1	S677	PhosphoSitePlus	TRRDLNEsPVksFVS	-0.036	-0.064	0.949	1
P17612	PKACA	PRKACA	Kinase	Q96RR4	CAMKK2	S495	PhosphoSitePlus	kTMIRKRsFGNPFEG	-1.437	-2.56	0.0105	0.372
P17612	PKACA	PRKACA	Kinase	Q96RR4	CAMKK2	S511	PhosphoSitePlus	RREERsLsAPGNLLT	-0.555	-0.988	0.323	1
P53355	DAPK1	DAPK1	Kinase	Q96RR4	CAMKK2	S511	PhosphoSitePlus	RREERsLsAPGNLLT	-0.555	-0.988	0.323	1
Q13627	DYRK1A	DYRK1A	Kinase	Q96S94	CCNL2	S330	PhosphoSitePlus	LDGtsGFsPAPKLVE	-0.109	-0.195	0.845	1
Q13627	DYRK1A	DYRK1A	Kinase	Q96S94	CCNL2	S369	PhosphoSitePlus	AKkAkADsPVNGLPK	-0.275	-0.491	0.624	1
Q96SB4	SRPK1	SRPK1	Kinase	Q96SB4	SRPK1	S309	PhosphoSitePlus	RPNKQEEsEsPVERP	-0.456	-0.812	0.417	1
P19784	CK2A2	CSNK2A2	Kinase	Q96SB4	SRPK1	S51	PhosphoSitePlus	QEEEILGsDDDEQED	-0.556	-0.99	0.322	1
P68400	CK2A1	CSNK2A1	Kinase	Q96SB4	SRPK1	S51	PhosphoSitePlus	QEEEILGsDDDEQED	-0.556	-0.99	0.322	1
P31749	Akt1	AKT1	Kinase	Q96ST2	IWS1	S720	PhosphoSitePlus	PQRRRMNstGGQtPR	0.074	0.132	0.895	1
Q9Y243	Akt3	AKT3	Kinase	Q96ST2	IWS1	S720	PhosphoSitePlus	PQRRRMNstGGQtPR	0.074	0.132	0.895	1
P53350	PLK1	PLK1	Kinase	Q96T23	RSF1	S1359	PhosphoSitePlus	ENVGKVGsPLDysLV	-0.183	-0.325	0.745	1
P06493	CDK1	CDK1	Kinase	Q96T23	RSF1	S1375	PhosphoSitePlus	LPstNGQsPGkAIEN	-0.177	-0.316	0.752	1
P24941	CDK2	CDK2	Kinase	Q96T88	UHRF1	S661	PhosphoSitePlus	GGPSrAGsPRRTSKK	-1.119	-1.994	0.0462	0.764
Q16539	P38A	MAPK14	Kinase	Q99460	PSMD1	T273	PhosphoSitePlus	QNLRtVGtPIAsVPG	-0.038	-0.067	0.947	1
P67870	CK2B	CSNK2B	Kinase	Q99523	SORT1	S825	PhosphoSitePlus	KsGyHDDsDEDLLE_	0.357	0.637	0.524	1
P06493	CDK1	CDK1	Kinase	Q99638	RAD9A	S328	PhosphoSitePlus	VLPsIsLsPGPQPPK	-0.097	-0.173	0.863	1
P24941	CDK2	CDK2	Kinase	Q99638	RAD9A	S328	PhosphoSitePlus	VLPsIsLsPGPQPPK	-0.097	-0.173	0.863	1
Q9UKI8	TLK1	TLK1	Kinase	Q99638	RAD9A	S328	PhosphoSitePlus	VLPsIsLsPGPQPPK	-0.097	-0.173	0.863	1
P68400	CK2A1	CSNK2A1	Kinase	Q99638	RAD9A	S387	PhosphoSitePlus	sPVLAEDsEGEG___	0.173	0.308	0.758	1
P27448	MARK3 iso3	MARK3	Kinase	Q99689	FEZ1	S58	PhosphoSitePlus	SEIISFKsMEDLVNE	-0.061	-0.108	0.914	1
Q7KZI7	MARK2	MARK2	Kinase	Q99689	FEZ1	S58	PhosphoSitePlus	SEIISFKsMEDLVNE	-0.061	-0.108	0.914	1
Q9P0L2	MARK1	MARK1	Kinase	Q99689	FEZ1	S58	PhosphoSitePlus	SEIISFKsMEDLVNE	-0.061	-0.108	0.914	1
P11802	CDK4	CDK4	Kinase	Q9BQA1	WDR77	T5	PhosphoSitePlus	___MRkEtPPPLVPP	0.101	0.18	0.857	1
P42345	mTOR	MTOR	Kinase	Q9BRS8	LARP6	S409	PhosphoSitePlus	GRLNCStsPEIFRKC	-0.198	-0.353	0.724	1
P31749	Akt1	AKT1	Kinase	Q9BRS8	LARP6	S451	PhosphoSitePlus	QEKsPGtsPLLsRKM	-0.207	-0.369	0.712	1
O00506	YSK1	STK25	Kinase	Q9BSQ5	CCM2	S384	PhosphoSitePlus	GRGIITDsFGRHRRA	0.047	0.083	0.934	1
P28482	ERK2	MAPK1	Kinase	Q9BTL3	RAMAC	S36	PhosphoSitePlus	yLKRPPEsPPIVEEW	0.387	0.69	0.49	1
P53350	PLK1	PLK1	Kinase	Q9BVS4	RIOK2	S335	PhosphoSitePlus	TKEGsEFsFsDGEVA	0.527	0.939	0.348	1
O14757	Chk1	CHEK1	Kinase	Q9BXB4	OSBPL11	S189	PhosphoSitePlus	PIsQRRPsQNAIsFF	-0.179	-0.319	0.75	1
P49841	GSK3B	GSK3B	Kinase	Q9BXF6	RAB11FIP5	S188	PhosphoSitePlus	sMKDKPRsPFsKIRD	-0.397	-0.708	0.479	1
Q15208	NDR1	STK38	Kinase	Q9BXF6	RAB11FIP5	S307	Signor	FTHKRtysDEANQMR	-0.647	-1.153	0.249	1
P31749	Akt1	AKT1	Kinase	Q9BZ23	PANK2	S189	PhosphoSitePlus	TRRDRLGsysGPtsV	0.259	0.462	0.644	1
P54646	AMPKA2	PRKAA2	Kinase	Q9BZL4	PPP1R12C	S452	PhosphoSitePlus	AGLQRsAsssWLEGt	1.509	2.689	0.00717	0.322
Q13131	AMPKA1	PRKAA1	Kinase	Q9BZL4	PPP1R12C	S452	PhosphoSitePlus	AGLQRsAsssWLEGt	1.509	2.689	0.00717	0.322
P31749	Akt1	AKT1	Kinase	Q9BZQ8	NIBAN1	S602	PhosphoSitePlus	AsPARRAsAILPGVL	1.696	3.021	0.00252	0.178
P24941	CDK2	CDK2	Kinase	Q9C0C2	TNKS1BP1	S691	PhosphoSitePlus	WLDDLLAsPPPsGGG	-0.079	-0.14	0.889	1
O14757	Chk1	CHEK1	Kinase	Q9GZR7	DDX24	S82	PhosphoSitePlus	KRKAQAVsEEEEEEE	-0.089	-0.159	0.874	1
P23443	p70S6K	RPS6KB1	Kinase	Q9GZT9	EGLN1	S125	PhosphoSitePlus	ADPAAAAsPCRAAAG	-0.276	-0.493	0.622	1
O94806	PRKD3	PRKD3	Kinase	Q9GZY8	MFF	S155	Signor	GRLkRERsMsENAVR	-0.091	-0.162	0.871	1
Q13131	AMPKA1	PRKAA1	Kinase	Q9GZY8	MFF	S155	Signor	GRLkRERsMsENAVR	-0.091	-0.162	0.871	1
Q15139	PRKD1	PRKD1	Kinase	Q9GZY8	MFF	S155	PhosphoSitePlus	GRLkRERsMsENAVR	-0.091	-0.162	0.871	1
Q16539	P38A	MAPK14	Kinase	Q9GZY8	MFF	S155	PhosphoSitePlus	GRLkRERsMsENAVR	-0.091	-0.162	0.871	1
Q9BZL6	PRKD2	PRKD2	Kinase	Q9GZY8	MFF	S155	Signor	GRLkRERsMsENAVR	-0.091	-0.162	0.871	1
P42345	mTOR	MTOR	Kinase	Q9H063	MAF1	S75	PhosphoSitePlus	sPsRLsksQGGEEEG	-0.402	-0.716	0.474	1
Q13131	AMPKA1	PRKAA1	Kinase	Q9H0B6	KLC2	S545	PhosphoSitePlus	GsLRRsGsFGKLRDA	-0.131	-0.233	0.816	1
Q13131	AMPKA1	PRKAA1	Kinase	Q9H0B6	KLC2	S582	PhosphoSitePlus	PRMKRAssLNFLNKs	0.072	0.129	0.897	1
P27361	ERK1	MAPK3	Kinase	Q9H0F6	SHARPIN	S165	PhosphoSitePlus	PEADLPRsPGNLtER	0.369	0.657	0.511	1
P28482	ERK2	MAPK1	Kinase	Q9H0F6	SHARPIN	S165	PhosphoSitePlus	PEADLPRsPGNLtER	0.369	0.657	0.511	1
P17612	PKACA	PRKACA	Kinase	Q9H0K1	SIK2	S358	PhosphoSitePlus	DGRQRRPstIAEQTV	-1.117	-1.99	0.0466	0.765
Q9H0K1	QIK	SIK2	Kinase	Q9H0K1	SIK2	S358	PhosphoSitePlus	DGRQRRPstIAEQTV	-1.117	-1.99	0.0466	0.765
P06493	CDK1	CDK1	Kinase	Q9H1A4	ANAPC1	S688	PhosphoSitePlus	FDFEGsLsPVIAPkk	0.102	0.181	0.856	1
P53350	PLK1	PLK1	Kinase	Q9H1A4	ANAPC1	S688	PhosphoSitePlus	FDFEGsLsPVIAPkk	0.102	0.181	0.856	1
P06493	CDK1	CDK1	Kinase	Q9H1E3	NUCKS1	S181	PhosphoSitePlus	LkAtVtPsPVkGkGk	-1.105	-1.968	0.049	0.778
P24941	CDK2	CDK2	Kinase	Q9H1E3	NUCKS1	S181	PhosphoSitePlus	LkAtVtPsPVkGkGk	-1.105	-1.968	0.049	0.778
P42345	mTOR	MTOR	Kinase	Q9H1K1	ISCU	S14	PhosphoSitePlus	FRLRRAAsALLLRsP	0.425	0.757	0.449	1
P17612	PKACA	PRKACA	Kinase	Q9H2G2	SLK	S189	PhosphoSitePlus	RtIQRRDsFIGtPyW	0.082	0.146	0.884	1
Q9H2G2	SLK	SLK	Kinase	Q9H2G2	SLK	S189	PhosphoSitePlus	RtIQRRDsFIGtPyW	0.082	0.146	0.884	1
P68400	CK2A1	CSNK2A1	Kinase	Q9H2G2	SLK	S347	PhosphoSitePlus	ssDLsIAssEEDKLs	-0.074	-0.132	0.895	1
P68400	CK2A1	CSNK2A1	Kinase	Q9H2G2	SLK	S348	PhosphoSitePlus	sDLsIAssEEDKLsQ	-0.178	-0.317	0.752	1
Q9H2G2	SLK	SLK	Kinase	Q9H2G2	SLK	T183	PhosphoSitePlus	VsAkNtRtIQRRDsF	0.041	0.073	0.942	1
P06493	CDK1	CDK1	Kinase	Q9H467	CUEDC2	S110	PhosphoSitePlus	VQGQVPIsPEPLQRP	-0.171	-0.305	0.76	1
P42345	mTOR	MTOR	Kinase	Q9H4A3	WNK1	S2032	PhosphoSitePlus	DGsGsPHsPHQLssK	0.187	0.333	0.739	1
P24941	CDK2	CDK2	Kinase	Q9H6K1	ILRUN	S215	PhosphoSitePlus	GNFNPFAsPQkNRQs	-0.389	-0.693	0.488	1
P31749	Akt1	AKT1	Kinase	Q9H6Z4	RANBP3	S126	PhosphoSitePlus	VKRERtssLtQFPPs	0.27	0.48	0.631	1
P51812	RSK2	RPS6KA3	Kinase	Q9H6Z4	RANBP3	S126	PhosphoSitePlus	VKRERtssLtQFPPs	0.27	0.48	0.631	1
Q15418	p90RSK	RPS6KA1	Kinase	Q9H6Z4	RANBP3	S126	PhosphoSitePlus	VKRERtssLtQFPPs	0.27	0.48	0.631	1
Q96GD4	AurB	AURKB	Kinase	Q9H788	SH2D4A	S261	PhosphoSitePlus	REDYKRLsLGAQKGR	-0.67	-1.193	0.233	1
O14757	Chk1	CHEK1	Kinase	Q9H8G2	CAAP1	S203	PhosphoSitePlus	EGDNGMDsDMEEEAD	-0.306	-0.546	0.585	1
P27361	ERK1	MAPK3	Kinase	Q9H8Y8	GORASP2	T222	PhosphoSitePlus	LPGQMAGtPItPLKD	-0.115	-0.205	0.837	1
P28482	ERK2	MAPK1	Kinase	Q9H8Y8	GORASP2	T222	PhosphoSitePlus	LPGQMAGtPItPLKD	-0.115	-0.205	0.837	1
P24941	CDK2	CDK2	Kinase	Q9H8Y8	GORASP2	T225	PhosphoSitePlus	QMAGtPItPLKDGFT	-0.051	-0.092	0.927	1
P27361	ERK1	MAPK3	Kinase	Q9H8Y8	GORASP2	T225	PhosphoSitePlus	QMAGtPItPLKDGFT	-0.051	-0.092	0.927	1
P28482	ERK2	MAPK1	Kinase	Q9H8Y8	GORASP2	T225	PhosphoSitePlus	QMAGtPItPLKDGFT	-0.051	-0.092	0.927	1
P24941	CDK2	CDK2	Kinase	Q9H910	JPT2	S97	PhosphoSitePlus	ktSDIFGsPVtAtsr	-0.012	-0.021	0.983	1
P42345	mTOR	MTOR	Kinase	Q9HB90	RRAGC	T394	PhosphoSitePlus	kALTHNGtPRNAI__	-0.811	-1.444	0.149	1
Q8TDX7	NEK7	NEK7	Kinase	Q9HC35	EML4	S146	Signor	PQIRAsPsPQPssQP	0.666	1.187	0.235	1
O14757	Chk1	CHEK1	Kinase	Q9HC62	SENP2	S344	PhosphoSitePlus	GLLRRKVsIIEtKEK	0.874	1.556	0.12	1
P06493	CDK1	CDK1	Kinase	Q9HCH0	NCKAP5L	S440	PhosphoSitePlus	KLQIGPPsPGEAQGP	0.062	0.11	0.912	1
P06493	CDK1	CDK1	Kinase	Q9HCH0	NCKAP5L	S477	PhosphoSitePlus	sPGGPQLsPQLPRNS	0.518	0.924	0.356	1
P49137	MAPKAPK2	MAPKAPK2	Kinase	Q9NQC3	RTN4	S107	PhosphoSitePlus	VAPERQPsWDPSPVS	-0.315	-0.561	0.575	1
Q7KZI7	MARK2	MARK2	Kinase	Q9NQT8	KIF13B	S1410	PhosphoSitePlus	SNKGRWEsQQDVsQT	0.374	0.667	0.505	1
Q00535	CDK5	CDK5	Kinase	Q9NR19	ACSS2	S267	PhosphoSitePlus	MGDstsQsPPIkRSC	-0.275	-0.491	0.624	1
P27361	ERK1	MAPK3	Kinase	Q9NRA0	SPHK2	S387	PhosphoSitePlus	PATVEPAsPTPAHSL	0.5	0.891	0.373	1
P28482	ERK2	MAPK1	Kinase	Q9NRA0	SPHK2	S387	PhosphoSitePlus	PATVEPAsPTPAHSL	0.5	0.891	0.373	1
P45983	JNK1 iso2	MAPK8	Kinase	Q9NRA8	EIF4ENIF1	S587	PhosphoSitePlus	yLrPrIPsPIGFtPG	0.098	0.174	0.862	1
Q16539	P38A	MAPK14	Kinase	Q9NRR4	DROSHA	S221	PhosphoSitePlus	KAPSERRsPERLKHy	-0.246	-0.439	0.661	1
Q13464	ROCK1	ROCK1	Kinase	Q9NRY4	ARHGAP35	S1150	PhosphoSitePlus	LERGRKVsIVsKPVL	-0.273	-0.486	0.627	1
P17252	PKCA	PRKCA	Kinase	Q9NRY4	ARHGAP35	S1236	PhosphoSitePlus	PKPKPRPsITKATWE	1.007	1.794	0.0729	0.937
Q13464	ROCK1	ROCK1	Kinase	Q9NRY4	ARHGAP35	S1236	PhosphoSitePlus	PKPKPRPsITKATWE	1.007	1.794	0.0729	0.937
Q9UQM7	CAMK2A	CAMK2A	Kinase	Q9NSC5	HOMER3	S159	Signor	EKLFRsQsADAPGPT	0.22	0.392	0.695	1
P54646	AMPKA2	PRKAA2	Kinase	Q9NSK0	KLC4	S590	PhosphoSitePlus	SNMKRAAsLNyLNQP	0.141	0.252	0.801	1
P28482	ERK2	MAPK1	Kinase	Q9NVD7	PARVA	S4	PhosphoSitePlus	____MAtsPQKsPsV	0.973	1.733	0.083	0.968
P31749	Akt1	AKT1	Kinase	Q9NWV8	BABAM1	S29	PhosphoSitePlus	EPRPRtRsNPEGAED	-0.238	-0.424	0.672	1
Q13131	AMPKA1	PRKAA1	Kinase	Q9NY59	SMPD3	S209	PhosphoSitePlus	GsIKRTAsVEyKGDG	0.033	0.059	0.953	1
P24941	CDK2	CDK2	Kinase	Q9NYB0	TERF2IP	S203	PhosphoSitePlus	LLGDAPVsPssQkLK	-0.004	-0.007	0.995	1
P11309	Pim1	PIM1	Kinase	Q9NYB9	ABI2	S183	PhosphoSitePlus	PPtQKPPsPPMsGKG	-0.461	-0.821	0.412	1
P49841	GSK3B	GSK3B	Kinase	Q9NYF8	BCLAF1	S531	PhosphoSitePlus	KstFREEsPLRIkMI	-0.039	-0.069	0.945	1
P50613	CDK7	CDK7	Kinase	Q9NYV4	CDK12	T893	PhosphoSitePlus	sEEsRPytNKVITLW	-0.142	-0.253	0.8	1
P24941	CDK2	CDK2	Kinase	Q9NYV6	RRN3	S44	PhosphoSitePlus	LENDFFNsPPRKTVR	-1.468	-2.616	0.0089	0.349
Q13131	AMPKA1	PRKAA1	Kinase	Q9NZJ5	EIF2AK3	S715	PhosphoSitePlus	HIEIIAPsPQRsRSF	0.028	0.049	0.961	1
P06493	CDK1	CDK1	Kinase	Q9NZT2	OGFR	S378	PhosphoSitePlus	EDRPEPLsPKEsKKR	0.165	0.294	0.768	1
P28482	ERK2	MAPK1	Kinase	Q9P0K7	RAI14	T249	Signor	SQDADLKtPtKPKQH	-0.222	-0.396	0.692	1
P17612	PKACA	PRKACA	Kinase	Q9P289	STK26	T178	PhosphoSitePlus	DtQIkRNtFVGtPFW	0.554	0.987	0.324	1
P24941	CDK2	CDK2	Kinase	Q9P2B4	CTTNBP2NL	S563	PhosphoSitePlus	ssPLsPLsPGIKsPt	-0.336	-0.599	0.549	1
Q13131	AMPKA1	PRKAA1	Kinase	Q9P2M7	CGN	S137	PhosphoSitePlus	GKLLRsHsQAsLAGP	0.032	0.057	0.955	1
P42345	mTOR	MTOR	Kinase	Q9P2Y5	UVRAG	S498	PhosphoSitePlus	GFsGGIPsPDKGHRK	0.064	0.114	0.909	1
P42345	mTOR	MTOR	Kinase	Q9P2Y5	UVRAG	S571	PhosphoSitePlus	KGEDLVGsLNGGHAN	-0.147	-0.261	0.794	1
Q15208	NDR1	STK38	Kinase	Q9UBF8	PI4KB	S277	PhosphoSitePlus	RTHQRSKsDATASIS	0.373	0.665	0.506	1
Q15139	PRKD1	PRKD1	Kinase	Q9UBF8	PI4KB	S294	PhosphoSitePlus	SNLKRtAsNPKVENE	0.322	0.573	0.567	1
Q9BZL6	PRKD2	PRKD2	Kinase	Q9UBF8	PI4KB	S294	PhosphoSitePlus	SNLKRtAsNPKVENE	0.322	0.573	0.567	1
P34947	GRK5	GRK5	Kinase	Q9UBN7	HDAC6	S22	PhosphoSitePlus	RsRQNPQsPPQDSsV	0.484	0.861	0.389	1
Q9Y3S1	WNK2	WNK2	Kinase	Q9UEW8	STK39	T354	PhosphoSitePlus	IEkLLtRtPDIAQRA	0.911	1.622	0.105	1
P17612	PKACA	PRKACA	Kinase	Q9UH99	SUN2	S12	PhosphoSitePlus	SQRLtRysQGDDDGs	-0.15	-0.268	0.789	1
Q13535	ATR	ATR	Kinase	Q9UH99	SUN2	S12	PhosphoSitePlus	SQRLtRysQGDDDGs	-0.15	-0.268	0.789	1
P27361	ERK1	MAPK3	Kinase	Q9UHB6	LIMA1	S362	PhosphoSitePlus	PVHPkPLsPDsRAss	-0.783	-1.395	0.163	1
P28482	ERK2	MAPK1	Kinase	Q9UHB6	LIMA1	S362	Signor	PVHPkPLsPDsRAss	-0.783	-1.395	0.163	1
P27361	ERK1	MAPK3	Kinase	Q9UHB6	LIMA1	S374	PhosphoSitePlus	AssLsEssPPKAMKK	-0.293	-0.522	0.601	1
O96017	Chk2	CHEK2	Kinase	Q9UHR4	BAIAP2L1	S331	PhosphoSitePlus	PSLQRsVsVAtGLNM	-0.596	-1.061	0.289	1
Q9BYP7	WNK3	WNK3	Kinase	Q9UHW9	SLC12A6	T1048	PhosphoSitePlus	YQEKVHMtWTKDKYM	0.043	0.076	0.94	1
Q9H4A3	WNK1	WNK1	Kinase	Q9UHW9	SLC12A6	T1048	PhosphoSitePlus	YQEKVHMtWTKDKYM	0.043	0.076	0.94	1
Q9UEW8	STLK3	STK39	Kinase	Q9UHW9	SLC12A6	T1048	PhosphoSitePlus	YQEKVHMtWTKDKYM	0.043	0.076	0.94	1
P24941	CDK2	CDK2	Kinase	Q9UIF9	BAZ2A	S509	PhosphoSitePlus	AAAFPtAsPANKDVS	-0.323	-0.576	0.564	1
P17612	PKACA	PRKACA	Kinase	Q9UII2	ATP5IF1	S39	PhosphoSitePlus	NVDRGAGsIrEAGGA	1.15	2.049	0.0405	0.728
P06493	CDK1	CDK1	Kinase	Q9UJ70	NAGK	S76	PhosphoSitePlus	RsLGLsLsGGDQEDA	0.735	1.309	0.19	1
Q96GD4	AurB	AURKB	Kinase	Q9UJ70	NAGK	S76	PhosphoSitePlus	RsLGLsLsGGDQEDA	0.735	1.309	0.19	1
O14757	Chk1	CHEK1	Kinase	Q9UJM3	ERRFI1	S251	PhosphoSitePlus	RRLRRsHsGPAGsFN	-0.683	-1.217	0.224	1
O14757	Chk1	CHEK1	Kinase	Q9UJM3	ERRFI1	S302	PhosphoSitePlus	KPDYRRWsAEVTSST	-0.309	-0.55	0.582	1
P31749	Akt1	AKT1	Kinase	Q9UJU6	DBNL	S269	PhosphoSitePlus	KQKERAMsttsIssP	0.579	1.031	0.302	1
P31749	Akt1	AKT1	Kinase	Q9UJU6	DBNL	T291	PhosphoSitePlus	PFLQkQLtQPEtHFG	0.358	0.639	0.523	1
P24941	CDK2	CDK2	Kinase	Q9UKM9	RALY	S135	PhosphoSitePlus	FDYrGRLsPVPVPrA	0.065	0.116	0.908	1
P49841	GSK3B	GSK3B	Kinase	Q9UKT5	FBXO4	S12	PhosphoSitePlus	EPRsGtNsPPPPFSD	0.26	0.463	0.644	1
P06493	CDK1	CDK1	Kinase	Q9UKX7	NUP50	S221	PhosphoSitePlus	kVAAEtQsPsLFGst	-0.452	-0.806	0.42	1
P27361	ERK1	MAPK3	Kinase	Q9UKX7	NUP50	S221	PhosphoSitePlus	kVAAEtQsPsLFGst	-0.452	-0.806	0.42	1
P28482	ERK2	MAPK1	Kinase	Q9UKX7	NUP50	S221	PhosphoSitePlus	kVAAEtQsPsLFGst	-0.452	-0.806	0.42	1
Q15139	PRKD1	PRKD1	Kinase	Q9ULH0	KIDINS220	S918	Signor	RtItRQMsFDLTKLL	0.549	0.978	0.328	1
P06493	CDK1	CDK1	Kinase	Q9ULW0	TPX2	S738	PhosphoSitePlus	QPLtVPVsPkFsTRF	0.458	0.816	0.414	1
O00141	SGK1	SGK1	Kinase	Q9UN36	NDRG2	S332	PhosphoSitePlus	LsRsRtAsLtsAAsV	0.865	1.542	0.123	1
P23443	p70S6K	RPS6KB1	Kinase	Q9UN36	NDRG2	S332	PhosphoSitePlus	LsRsRtAsLtsAAsV	0.865	1.542	0.123	1
P31749	Akt1	AKT1	Kinase	Q9UN36	NDRG2	S332	PhosphoSitePlus	LsRsRtAsLtsAAsV	0.865	1.542	0.123	1
Q15418	p90RSK	RPS6KA1	Kinase	Q9UN36	NDRG2	S332	PhosphoSitePlus	LsRsRtAsLtsAAsV	0.865	1.542	0.123	1
P06493	CDK1	CDK1	Kinase	Q9UNZ2	NSFL1C	S140	PhosphoSitePlus	AVERVTksPGETSkP	-0.087	-0.156	0.876	1
P49841	GSK3B	GSK3B	Kinase	Q9UPN3	MACF1	S7330	PhosphoSitePlus	RAssRRGsDAsDFDL	-0.02	-0.035	0.972	1
P49137	MAPKAPK2	MAPKAPK2	Kinase	Q9UPN4	CEP131	S47	PhosphoSitePlus	kPIVRsVsVVTGsEQ	0.88	1.567	0.117	1
O00444	PLK4	PLK4	Kinase	Q9UPN4	CEP131	S78	PhosphoSitePlus	NNLRRsNsttQVSQP	0.231	0.411	0.681	1
P49137	MAPKAPK2	MAPKAPK2	Kinase	Q9UPN4	CEP131	S78	PhosphoSitePlus	NNLRRsNsttQVSQP	0.231	0.411	0.681	1
P27361	ERK1	MAPK3	Kinase	Q9UPT5	EXOC7	S250	PhosphoSitePlus	sSSGVPysPAIPNKR	0.437	0.778	0.437	1
P28482	ERK2	MAPK1	Kinase	Q9UPT5	EXOC7	S250	PhosphoSitePlus	sSSGVPysPAIPNKR	0.437	0.778	0.437	1
Q13464	ROCK1	ROCK1	Kinase	Q9UPT6	MAPK8IP3	S365	PhosphoSitePlus	RLDRtGssPTQGIVN	-0.55	-0.98	0.327	1
P06493	CDK1	CDK1	Kinase	Q9UPU5	USP24	S2047	PhosphoSitePlus	QRVSDQNsPVLPKKS	0.035	0.062	0.951	1
P31749	Akt1	AKT1	Kinase	Q9UPY5	SLC7A11	S26	PhosphoSitePlus	NVNGRLPsLGNkEPP	0.318	0.566	0.572	1
P42345	mTOR	MTOR	Kinase	Q9UPY5	SLC7A11	S26	PhosphoSitePlus	NVNGRLPsLGNkEPP	0.318	0.566	0.572	1
P42345	mTOR	MTOR	Kinase	Q9UQ35	SRRM2	S1326	PhosphoSitePlus	NsPLRENsFGsPLEF	-0.293	-0.521	0.602	1
P42345	mTOR	MTOR	Kinase	Q9UQ35	SRRM2	S1329	PhosphoSitePlus	LRENsFGsPLEFRNs	-0.338	-0.602	0.547	1
O14757	Chk1	CHEK1	Kinase	Q9UQ35	SRRM2	S1499	PhosphoSitePlus	tPRPRsRsPssPELN	0.685	1.221	0.222	1
P06493	CDK1	CDK1	Kinase	Q9UQ35	SRRM2	T1413	PhosphoSitePlus	VLDAVPRtPsRERss	0.083	0.148	0.882	1
P06493	CDK1	CDK1	Kinase	Q9UQ35	SRRM2	T866	PhosphoSitePlus	QANEQsVtPQRRsCF	-0.151	-0.269	0.788	1
P19784	CK2A2	CSNK2A2	Kinase	Q9UQE7	SMC3	S1067	PhosphoSitePlus	GDVEGsQsQDEGEGs	0.047	0.084	0.933	1
P68400	CK2A1	CSNK2A1	Kinase	Q9UQE7	SMC3	S1067	PhosphoSitePlus	GDVEGsQsQDEGEGs	0.047	0.084	0.933	1
Q13315	ATM	ATM	Kinase	Q9UQE7	SMC3	S1067	PhosphoSitePlus	GDVEGsQsQDEGEGs	0.047	0.084	0.933	1
P53667	LIMK1	LIMK1	Kinase	Q9Y281	CFL2	S3	Signor	_____MAsGVTVNDE	0.893	1.591	0.112	1
Q15569	TESK1	TESK1	Kinase	Q9Y281	CFL2	S3	Signor	_____MAsGVTVNDE	0.893	1.591	0.112	1
Q13535	ATR	ATR	Kinase	Q9Y285	FARSA	S301	PhosphoSitePlus	QRVkRtHsQGGyGsQ	0.914	1.628	0.104	1
P31749	Akt1	AKT1	Kinase	Q9Y2I7	PIKFYVE	S307	PhosphoSitePlus	PARNRsAsItNLsLD	0.72	1.282	0.2	1
P42345	mTOR	MTOR	Kinase	Q9Y2J4	AMOTL2	S759	PhosphoSitePlus	SsSQRAAsLDsVATS	-0.164	-0.293	0.77	1
P17612	PKACA	PRKACA	Kinase	Q9Y2K2	SIK3	S551	PhosphoSitePlus	GPLGRRAsDGGANIQ	-0.405	-0.722	0.471	1
P17612	PKACA	PRKACA	Kinase	Q9Y2K2	SIK3	S626	PhosphoSitePlus	FsPVRRFsDGAAsIQ	0.38	0.677	0.499	1
Q13043	MST1	STK4	Kinase	Q9Y2K2	SIK3	T221	PhosphoSitePlus	TPGQLLKtWCGSPPY	0.021	0.038	0.969	1
Q13188	MST2	STK3	Kinase	Q9Y2K2	SIK3	T221	PhosphoSitePlus	TPGQLLKtWCGSPPY	0.021	0.038	0.969	1
Q15831	LKB1	STK11	Kinase	Q9Y2K2	SIK3	T221	PhosphoSitePlus	TPGQLLKtWCGSPPY	0.021	0.038	0.969	1
Q9P289	MST4	STK26	Kinase	Q9Y2K2	SIK3	T221	PhosphoSitePlus	TPGQLLKtWCGSPPY	0.021	0.038	0.969	1
Q9Y6E0	MST3	STK24	Kinase	Q9Y2K2	SIK3	T221	PhosphoSitePlus	TPGQLLKtWCGSPPY	0.021	0.038	0.969	1
P17612	PKACA	PRKACA	Kinase	Q9Y2K2	SIK3	T469	PhosphoSitePlus	YLSMRRHtVGVADPR	-0.093	-0.165	0.869	1
Q13535	ATR	ATR	Kinase	Q9Y2K6	USP20	S132	PhosphoSitePlus	AVADEGEsEsEDDDL	-0.2	-0.356	0.722	1
P17612	PKACA	PRKACA	Kinase	Q9Y2K6	USP20	S333	PhosphoSitePlus	RMKDRKFsWGQQRtN	-0.19	-0.338	0.735	1
Q92630	DYRK2	DYRK2	Kinase	Q9Y2V2	CARHSP1	S30	PhosphoSitePlus	tPRsRERsPsPLRGN	-0.448	-0.797	0.425	1
Q92630	DYRK2	DYRK2	Kinase	Q9Y2V2	CARHSP1	S41	PhosphoSitePlus	LRGNVVPsPLPtRRt	-0.059	-0.105	0.916	1
O00141	SGK1	SGK1	Kinase	Q9Y2V2	CARHSP1	S52	PhosphoSitePlus	tRRtrtFsAtVRAsQ	0.041	0.073	0.942	1
P31749	Akt1	AKT1	Kinase	Q9Y2V2	CARHSP1	S52	PhosphoSitePlus	tRRtrtFsAtVRAsQ	0.041	0.073	0.942	1
Q15418	p90RSK	RPS6KA1	Kinase	Q9Y2V2	CARHSP1	S52	PhosphoSitePlus	tRRtrtFsAtVRAsQ	0.041	0.073	0.942	1
Q13131	AMPKA1	PRKAA1	Kinase	Q9Y478	PRKAB1	S108	PhosphoSitePlus	skLPLTRsHNNFVAI	0.553	0.985	0.325	1
P17612	PKACA	PRKACA	Kinase	Q9Y478	PRKAB1	S24	PhosphoSitePlus	HKtPRRDssGGtKDG	0.337	0.6	0.549	1
Q13131	AMPKA1	PRKAA1	Kinase	Q9Y478	PRKAB1	S24	PhosphoSitePlus	HKtPRRDssGGtKDG	0.337	0.6	0.549	1
O14757	Chk1	CHEK1	Kinase	Q9Y4F5	CEP170B	S655	PhosphoSitePlus	QGLPVPGsPGGQKWV	-0.476	-0.848	0.396	1
Q04759	PKCT	PRKCQ	Kinase	Q9Y4G8	RAPGEF2	S960	PhosphoSitePlus	KKRVRRssFLNAKKL	-0.834	-1.486	0.137	1
P31751	Akt2	AKT2	Kinase	Q9Y4H2	IRS2	S306	PhosphoSitePlus	EFRPRsksQssGssA	-0.205	-0.364	0.715	1
P31751	Akt2	AKT2	Kinase	Q9Y4H2	IRS2	S365	PhosphoSitePlus	sCRVRtAsEGDGGAA	-0.463	-0.825	0.409	1
P06493	CDK1	CDK1	Kinase	Q9Y4H2	IRS2	S391	PhosphoSitePlus	sVAGsPLsPGPVRAP	-0.48	-0.856	0.392	1
P31751	Akt2	AKT2	Kinase	Q9Y4H2	IRS2	S577	PhosphoSitePlus	GLRKRtysLttPARQ	-0.066	-0.117	0.907	1
P19784	CK2A2	CSNK2A2	Kinase	Q9Y5B0	CTDP1	S740	Signor	TkAQRENsPAAFPDR	-0.276	-0.492	0.623	1
P67870	CK2B	CSNK2B	Kinase	Q9Y5B0	CTDP1	S740	Signor	TkAQRENsPAAFPDR	-0.276	-0.492	0.623	1
P68400	CK2A1	CSNK2A1	Kinase	Q9Y5B0	CTDP1	S740	PhosphoSitePlus	TkAQRENsPAAFPDR	-0.276	-0.492	0.623	1
P33981	TTK	TTK	Kinase	Q9Y5T5	USP16	S415	PhosphoSitePlus	VEDEDQDsEEEKDND	-0.13	-0.232	0.817	1
P06493	CDK1	CDK1	Kinase	Q9Y5T5	USP16	S552	PhosphoSitePlus	DLEVLtssPtRNLNG	0.229	0.407	0.684	1
P33981	TTK	TTK	Kinase	Q9Y5T5	USP16	S552	PhosphoSitePlus	DLEVLtssPtRNLNG	0.229	0.407	0.684	1
P57059	SIK	SIK1	Kinase	Q9Y618	NCOR2	T1383	PhosphoSitePlus	KLLKREGtPPPPPPs	0.075	0.134	0.894	1
P17252	PKCA	PRKCA	Kinase	Q9Y624	F11R	S284	PhosphoSitePlus	kVIysQPsARsEGEF	-0.532	-0.948	0.343	1
Q9Y6E0	MST3	STK24	Kinase	Q9Y6E0	STK24	T190	PhosphoSitePlus	DtQIkRNtFVGtPFW	1.177	2.097	0.036	0.688
P06493	CDK1	CDK1	Kinase	Q9Y6Q9	NCOA3	S728	PhosphoSitePlus	VVkQEQLsPKKKENN	0.085	0.152	0.879	1
P28482	ERK2	MAPK1	Kinase	Q9Y6W5	WASF2	S308	PhosphoSitePlus	PPAPPLGsPPGPKPG	-0.316	-0.563	0.573	1
Q13153	PAK1	PAK1	Kinase	Q9Y6X9	MORC2	S739	PhosphoSitePlus	AtPsRKRsVAVsDEE	0.299	0.532	0.595	1
P45983	JNK1 iso2	MAPK8	Kinase	P16104	H2AX	S140	Signor	GKKATQAsQEY	0.242	0.432	0.666	1
P45984	JNK2 iso2	MAPK9	Kinase	P16104	H2AX	S140	Signor	GKKATQAsQEY	0.242	0.432	0.666	1
Q13315	ATM	ATM	Kinase	P16104	H2AX	S140	Signor	GKKATQAsQEY	0.242	0.432	0.666	1
Q9UIG0	WSTF	BAZ1B	Kinase	P16104	H2AX	T143	Signor	ATQASQEy	-0.068	-0.122	0.903	1
O75582	MSK1	RPS6KA5	Kinase	P68431	H3C1	S29	Signor	ATKAARKsAPATGGV	-0.173	-0.309	0.758	1
Q96GD4	AurB	AURKB	Kinase	P68431	H3C1	S29	Signor	ATKAARKsAPATGGV	-0.173	-0.309	0.758	1
Q05655	PKCD	PRKCD	Kinase	P68431	H3C1	T46	Signor	PHRYRPGtVALREIR	0.128	0.228	0.819	1
P51812	RSK2	RPS6KA3	Kinase	Q96RK0	CIC	S173	Signor	PGKRRTQsLSALPKE	0.496	0.883	0.377	1
Q15418	p90RSK	RPS6KA1	Kinase	Q96RK0	CIC	S173	Signor	PGKRRTQsLSALPKE	0.496	0.883	0.377	1
