# Supplementary material for: Quantitative Proteomics and Phosphoproteomics Analysis of Patient-Derived Ovarian Cancer Stem Cells
Source: Mol Cell Proteomics. 2025 Apr 7;24(5):100965. doi: 10.1016/j.mcpro.2025.100965 (PMC12142526; doi:10.1016/j.mcpro.2025.100965)
Supplement: Supplementary table 7 — TMT labeling scheme. [file mmc7.xlsx]

## Sheet: Sheet1
	Patient	Condition	Reporter	TMT plex
	1	Bulk	126	TMT1
	1	OCSCs	127N
	2	Bulk	127C
	2	OCSCs	128N
	3	Bulk	128C
	3	OCSCs	129N
	4	Bulk	129C
	4	OCSCs	130N
	5	Bulk	130C
	5	OCSCs	131
	Pool	NA	131C
	6	Bulk	126	TMT2
	6	OCSCs	127N
	7	Bulk	127C
	7	OCSCs	128N
	8	Bulk	128C
	8	OCSCs	129N
	9	Bulk	129C
	9	OCSCs	130N
	10	OCSCs	130C
	10	Bulk	131
	Pool	NA	131C
