# Supplementary material for: Quantitative Proteomics and Phosphoproteomics Analysis of Patient-Derived Ovarian Cancer Stem Cells
Source: Mol Cell Proteomics. 2025 Apr 7;24(5):100965. doi: 10.1016/j.mcpro.2025.100965 (PMC12142526; doi:10.1016/j.mcpro.2025.100965)
Supplement: Supplementary table 8 — Gene sets used for ssGSEA. [file mmc8.xlsx]

## Sheet: Supplementary_Table_7_gene-set
STEM_UP	STEM_DN
SSC5D	PLEKHG3
DNASE2	CCDC66
RAB27B	TCAF2
MANBA	RTL8C
RNASET2	ZNF878
MAN2B1	LGALS8
PLPP1	PGRMC1
HSPB6	SLC33A1
ABCD4	POLRMT
TPP1	AGRN
DCLK1	PLOD2
NPC1	CCN1
CLIC2	SCD
TLR3	NHERF1
LAMTOR5	DEGS1
RNF13	ZNF185
SYT7	SLC16A3
NUPR1	SIPA1L1
TSC22D2	DAPK3
SH3BGRL	ACTN4
CLN5	SYNGR2
KHDRBS3	ACSL4
RBBP9	B4GALT4
STK17B	TSPAN3
TMEM63A	ICMT
KLHL2	PPFIA4
PGLS	DHRS3
MAP3K6	RSL1D1
DDAH2	WFS1
GSR	VAMP5
SOD1	CCNDBP1
AK1	MPZL1
PLAT	PAPSS2
ASS1	ACSL3
INS	RAB3D
HBD	STAU1
LMNA	CAVIN2
APOE	BAG3
ALB	CLIC3
FUCA1	FADS2
CSTB	C6orf47
APOD	RECK
ITGB2	EGFR
PCCA	CFB
PCCB	LDLR
FABP3	JCHAIN
PRKCB	COL4A1
GLA	MBP
GSN	TFRC
HEXA	TF
H1-0	THY1
CTSD	ERBB2
PSAP	SLC4A2
HEXB	ATP1B1
CTSL	ISG15
CTSB	ALPP
GUSB	ICAM1
MMP2	BCHE
CD63	CDK1
RBP1	PYGL
ANXA4	TPM3
CTSH	P4HB
GAA	TPM2
TGFB3	COL4A2
CTSA	ITGA5
ACP2	TPM1
LAMP1	CLTB
ACADM	POTEJ
PC	RAB34
COL6A2	PTPRF
CKB	MAP2
PEPD	ANXA3
LAMP2	CYBA
AKR1A1	GYS1
ANPEP	ANXA8
ARSA	CD99
ACP3	JUP
ATP6V1B1	EZR
GNS	CD46
ARSB	DSP
GLB1	EPCAM
FAH	PTPN1
NAGA	VCAM1
TMEM11	RAB3A
DES	CSRP1
GAP43	PAICS
GM2A	IGFBP4
LGALS3	ITGA6
AGA	RRM1
ATP6V1B2	LOX
IDS	EPHA2
FBLN1	MARCKS
STOM	HMOX2
MAOB	AXL
DPP4	SDC4
CRABP2	GRK4
PEBP1	GRK5
HIBADH	BSG
GALNS	TGFBR2
IDUA	IFI27
CHI3L1	ETV6
ATP6V1E1	CD200
GPX4	PHKA1
SNCA	YAP1
LIPA	ALDH1A3
ATP6V1A	PRRC2A
COL18A1	DNASE1L1
HADHA	FASN
PTGDS	DHPS
PNPLA4	CEBPD
CDKN2A	RARRES1
CDKN2B	CAV2
PRCP	KPNA2
CTSO	ACLY
GNPDA1	SLC16A1
RGS3	HIRA
HNMT	CACNA2D1
MMP14	LAMB2
PLCD1	TPD52
DAP	STX17
SGSH	S100A10
GPR143	RRAS2
LUM	UBXN2A
HMGA2	HBB
PGGT1B	CXADR
CTSC	ADARB1
AP3M2	LCN2
NAGLU	MXRA7
GALC	DAB2
ITGA1	CDC42EP1
ANTXR2	FABP5
GNG2	IFITM2
NPC2	SLC7A5
CTBS	PFKP
LGALS3BP	TAGLN
MFGE8	CAV1
LAMTOR4	TNFAIP2
FAP	AOX1
NME3	SPAG1
ASAH1	MGAT2
CAMK2D	ST3GAL1
AUH	ARHGEF5
PRKG1	EFEMP1
SCARB2	FSTL1
LTBP2	TMEM115
GPNMB	PTPRJ
ECM1	ACACA
CTF1	MSLN
UAP1L1	ADAM9
FUT11	ARFRP1
CRY2	IL18
NHLRC3	DAG1
INTS6L	DSG2
DOCK11	SEPTIN6
SLC27A3	FHL2
WDR45B	MAP7
TMEM201	FLNC
SZT2	PDE3A
C9orf64	KANK1
WLS	RFTN1
TTC39B	LTBP1
LYPLAL1	NCAPD2
KANK2	ACAP1
TMEM65	ARL6IP1
ARSK	POSTN
FRRS1	RBMS2
VPS13C	TRAM1
SLC36A1	NSDHL
ARMC9	MYLK
PIP4P1	ITSN1
MDP1	UAP1
LACC1	LAMA4
ADGRG2	DBN1
SELENOH	TPD52L1
TMEM256	CPEB4
OXR1	TMEM132A
PTGR2	POLR1F
EIF1AD	MAP7D1
PLA2G15	GXYLT1
REPS2	TBC1D10B
PLBD2	TPRN
SPPL2A	FILIP1L
SMCR8	UNC50
PHLDA1	COBLL1
GLMP	TMEM41B
CYGB	YIF1B
SMPDL3A	MEST
TOPBP1	CRB2
FIG4	PRRC2B
HTRA1	SAMD9
GGH	LDLRAP1
ISOC2	KIAA1217
GALM	UBAP2
KCTD12	PRR9
ATG4C	ANXA8L1
OMA1	CACHD1
GMCL1	MEDAG
ABHD14B	STEAP3
DNAH8	LARP1B
RMDN2	SEL1L3
MCEE	TENM4
SLC2A13	LRRC8E
SNX18	TMEM154
PLEKHF1	NCEH1
VAT1	MOXD1
LGMN	MPRIP
P2RX4	RAB11FIP1
SERPINI1	RBMS3
S100A13	NFXL1
FUCA2	FAM83H
SFXN3	NBEAL1
SLC12A9	RFLNA
OSBPL1A	LARP4
KLHL4	CCDC80
COA1	BTN2A1
C11orf54	ASRGL1
SH3BGRL3	RAB11FIP2
LRMDA	PHLDB2
CPVL	MTDH
TPK1	GPR180
METTL7A	RETREG3
SIAE	GATAD2A
SCPEP1	ZDHHC13
RRAGC	ZDHHC21
GLOD4	SLC44A2
ISYNA1	MICALL2
ACOT13	MB21D2
SLC17A5	COLGALT2
PHPT1	RDH10
CUTC	CADM3
ARL8B	FAM177A1
MACROH2A2	SYNPO
ABRACL	MINK1
CTSZ	AFAP1
CTSF	RPP25L
DPP7	PARP16
ENOPH1	COLGALT1
EPDR1	TXNDC5
NDRG2	NGDN
CLEC11A	NAV1
MAN2B2	LPCAT1
AMDHD2	GPRC5A
ATP6V1D	TDRD7
SNX9	HM13
CPQ	URGCP
MTCH2	CD99L2
C3orf80	MGARP
DIRAS1	TMEM263
MGP	LRRN4
TDO2	PIEZO1
ROR1	FAM3C
PPARD	SUSD6
HNF4G	NECTIN2
PSAPL1	HAS1
UNC5B	PRG4
CHODL	YIPF5
CLCA2	PBXIP1
	GRAMD1A
	RTP4
	SGTB
	CDKN2AIPNL
	PAWR
	WNK4
	CLPTM1L
	DNAJC1
	FGD4
	MBOAT7
	AP1S3
	DCBLD2
	CTAGE1
	CLCC1
	MYCBP
	CNN2
	DOK1
	PKP2
	CYBC1
	APOL2
	BCL7B
	PDCD2L
	PYGO2
	LRRC1
	RAB5IF
	KIFC3
	TMUB1
	ELOVL1
	RAB11FIP5
	IMUP
	DERL2
	SIK2
	DPAGT1
	TXNIP
	TOR1AIP2
	PCNX3
	SH2D4A
	SCAF1
	CAAP1
	MOB1A
	JPT2
	VEZT
	TMEM165
	RAB18
	IL1RAP
	RTN4
	PXMP2
	BAZ1A
	CDC42SE2
	DIAPH3
	GEMIN8
	KCTD5
	BET1L
	ELOVL5
	NOP53
	FLRT3
	SH3BP4
	GMIP
	STK26
	ATXN10
	DHCR7
	SPAST
	B4GALT7
	LIMA1
	BAIAP2L1
	CPA4
	ANXA10
	HSPB8
	JPT1
	CDC42EP3
	FAM184B
	HEG1
	PPP1R9A
	STRIP2
	CORO1C
	TMCO1
	PROCR
	SAMD4A
	BAIAP2
	AKAP2
	TMEM98
	SNX24
	UBE2J1
	MED31
	RAP2C
	IRS2
	YIPF1
	F11R
	SLC4A7
	ROBO1
	NUMBL
	DDX49
	CCDC85C
	CBX4
	MATN2
	FSTL3
	DIRAS3
	ODC1
	FER
	ITIH2
	SPRR2E
	SPRR2D
	NCAPD3
	PLK1
	TGFB2
	OLR1
	SEMA3B
	MPP2
	DLGAP5
	EZH2
	CA9
	ARSJ
	MAGI3
	RAET1L
	EMB
	NEGR1
	KANSL1
	DCBLD1
	C18orf25
	NUF2
	WWTR1
	REEP4
	RETREG1
	TANC2
	TENM2
	TACC3
