# Supplementary material for: Quantitative Proteomics and Phosphoproteomics Analysis of Patient-Derived Ovarian Cancer Stem Cells
Source: Mol Cell Proteomics. 2025 Apr 7;24(5):100965. doi: 10.1016/j.mcpro.2025.100965 (PMC12142526; doi:10.1016/j.mcpro.2025.100965)
Supplement: Supplementary table 9 — Proteins used for STRING networks. [file mmc9.xlsx]

## Sheet: string-up
Gene name
COL6A2
CTSB
CTSD
CTSL
FBLN1
ITGA1
ITGB2
LTBP2
LUM
MMP2
MMP14
HTRA1
TGFB3
COL18A1
HEXA
HEXB
GUSB
GNS
ARSB
GLB1
IDS
GALNS
IDUA
SGSH
NAGLU
FUCA1
FAP
PEPD
ANXA4
APOE
CSTB
CTSC
CTSF
CTSH
CTSZ
ECM1
LGALS3
LGALS3BP
MFGE8
MGP
PSAP
SSC5D

## Sheet: string-down
Gene name
ACTN4
ADAM9
AFAP1
BSG
CAV1
CAV2
CD46
CD99
CD99L2
CDC42EP1
CNN2
CORO1C
CSRP1
CYBA
DAB2
DAG1
EGFR
EPHA2
EZR
FHL2
FLNC
FLRT3
ICAM1
ITGA5
ITGA6
JUP
LIMA1
MARCKS
MPRIP
MPZL1
NECTIN2
P4HB
PHLDB2
PROCR
RRAS2
SDC4
SLC4A2
THY1
ZNF185
CADM3
CRB2
CXADR
TENM2
TENM4
VCAM1
CD200
DSG2
DSP
MBP
PKP2
PTPRF
NEGR1
F11R
ERBB2
FER
PTPN1
TGFBR2
PTPRJ
HEG1
BAIAP2
AGRN
COL4A1
COL4A2
LAMB2
LAMA4
