# Supplementary material for: Quantitative Proteomics and Phosphoproteomics Analysis of Patient-Derived Ovarian Cancer Stem Cells
Source: Mol Cell Proteomics. 2025 Apr 7;24(5):100965. doi: 10.1016/j.mcpro.2025.100965 (PMC12142526; doi:10.1016/j.mcpro.2025.100965)
Supplement: Supplementary table 10 — GO, KEGG and Reactome enrichment for patient clusters. [file mmc10.xlsx]

## Sheet: Gene_ontology
GO.ID	Term	Annotated	Significant	Expected	weightFisher	p.adj	EnrichmentS	table
GO:0034314	Arp2/3 complex-mediated actin nucleation	31	23	3.56	2.9e-09	1.84382e-05	0.741935	BP-Set1
GO:0090148	membrane fission	39	18	4.48	6e-08	0.00019074	0.461538	BP-Set1
GO:0036258	multivesicular body assembly	29	15	3.33	1.2e-07	0.00025432	0.517241	BP-Set1
GO:0007165	signal transduction	1952	259	224.32	2.4e-07	0.000356048	0.132684	BP-Set1
GO:0051016	barbed-end actin filament capping	17	11	1.95	2.8e-07	0.000356048	0.647059	BP-Set1
GO:0010592	positive regulation of lamellipodium ass...	18	11	2.07	6.4e-07	0.000678187	0.611111	BP-Set1
GO:0000338	protein deneddylation	11	8	1.26	3.5e-06	0.003179	0.727273	BP-Set1
GO:0045324	late endosome to vacuole transport	30	17	3.45	7e-06	0.00529833	0.566667	BP-Set1
GO:0007021	tubulin complex assembly	9	7	1.03	7.5e-06	0.00529833	0.777778	BP-Set1
GO:2000601	positive regulation of Arp2/3 complex-me...	5	5	0.57	2e-05	0.0105967	1	BP-Set1
GO:0043161	proteasome-mediated ubiquitin-dependent ...	211	47	24.25	2e-05	0.0105967	0.222749	BP-Set1
GO:0061640	cytoskeleton-dependent cytokinesis	78	26	8.96	2e-05	0.0105967	0.333333	BP-Set1
GO:0030838	positive regulation of actin filament po...	32	13	3.68	2.4e-05	0.0117378	0.40625	BP-Set1
GO:0070507	regulation of microtubule cytoskeleton o...	82	19	9.42	4.5e-05	0.0199217	0.231707	BP-Set1
GO:0043328	protein transport to vacuole involved in...	14	8	1.61	4.7e-05	0.0199217	0.571429	BP-Set1
GO:0016236	macroautophagy	247	51	28.39	7e-05	0.0278163	0.206478	BP-Set1
GO:0039702	viral budding via host ESCRT complex	19	9	2.18	0.00011	0.038148	0.473684	BP-Set1
GO:0007023	post-chaperonin tubulin folding pathway	6	5	0.69	0.00011	0.038148	0.833333	BP-Set1
GO:0034315	regulation of Arp2/3 complex-mediated ac...	22	14	2.53	0.00012	0.038148	0.636364	BP-Set1
GO:2001238	positive regulation of extrinsic apoptot...	25	10	2.87	0.00012	0.038148	0.4	BP-Set1
GO:0070262	peptidyl-serine dephosphorylation	9	6	1.03	0.00014	0.0423867	0.666667	BP-Set1
GO:2000434	regulation of protein neddylation	16	8	1.84	0.00016	0.04624	0.5	BP-Set1
GO:0043162	ubiquitin-dependent protein catabolic pr...	31	16	3.56	0.00026	0.0715275	0.516129	BP-Set1
GO:0048009	insulin-like growth factor receptor sign...	26	10	2.99	0.00027	0.0715275	0.384615	BP-Set1
GO:1902017	regulation of cilium assembly	28	16	3.22	0.0003	0.076296	0.571429	BP-Set1
GO:1904903	ESCRT III complex disassembly	10	6	1.15	0.00032	0.0782523	0.6	BP-Set1
GO:0072344	rescue of stalled ribosome	26	10	2.99	0.00036	0.0847733	0.384615	BP-Set1
GO:0006891	intra-Golgi vesicle-mediated transport	31	12	3.56	0.00041	0.0911313	0.387097	BP-Set1
GO:0061952	midbody abscission	14	7	1.61	0.00043	0.0911313	0.5	BP-Set1
GO:0051281	positive regulation of release of seques...	14	7	1.61	0.00043	0.0911313	0.5	BP-Set1
GO:0070536	protein K63-linked deubiquitination	18	8	2.07	0.00045	0.0922935	0.444444	BP-Set1
GO:0006469	negative regulation of protein kinase ac...	82	18	9.42	0.0005	0.0993437	0.219512	BP-Set1
GO:0031122	cytoplasmic microtubule organization	29	11	3.33	0.0006	0.11407	0.37931	BP-Set1
GO:0006897	endocytosis	353	72	40.57	0.00061	0.11407	0.203966	BP-Set1
GO:0031663	lipopolysaccharide-mediated signaling pa...	23	9	2.64	0.00071	0.12716	0.391304	BP-Set1
GO:0035994	response to muscle stretch	15	7	1.72	0.00072	0.12716	0.466667	BP-Set1
GO:0043276	anoikis	17	6	1.95	0.00078	0.132179	0.352941	BP-Set1
GO:0019509	L-methionine salvage from methylthioaden...	5	4	0.57	0.00079	0.132179	0.8	BP-Set1
GO:1902018	negative regulation of cilium assembly	8	5	0.92	0.00082	0.133681	0.625	BP-Set1
GO:0030041	actin filament polymerization	90	36	10.34	0.00097	0.154181	0.4	BP-Set1
GO:0015031	protein transport	835	136	95.96	0.00108	0.167082	0.162874	BP-Set1
GO:0046761	viral budding from plasma membrane	12	6	1.38	0.00113	0.167082	0.5	BP-Set1
GO:1903543	positive regulation of exosomal secretio...	12	6	1.38	0.00113	0.167082	0.5	BP-Set1
GO:0046364	monosaccharide biosynthetic process	49	14	5.63	0.00148	0.21386	0.285714	BP-Set1
GO:0006508	proteolysis	755	136	86.76	0.0016	0.226062	0.180132	BP-Set1
GO:0035970	peptidyl-threonine dephosphorylation	9	5	1.03	0.00168	0.227265	0.555556	BP-Set1
GO:0051014	actin filament severing	9	5	1.03	0.00168	0.227265	0.555556	BP-Set1
GO:0048538	thymus development	17	7	1.95	0.00177	0.234451	0.411765	BP-Set1
GO:0035307	positive regulation of protein dephospho...	20	9	2.3	0.00187	0.237877	0.45	BP-Set1
GO:0031468	nuclear membrane reassembly	23	8	2.64	0.00189	0.237877	0.347826	BP-Set1
GO:0009117	nucleotide metabolic process	382	56	43.9	0.00204	0.237877	0.146597	BP-Set1
GO:0060996	dendritic spine development	46	12	5.29	0.00211	0.237877	0.26087	BP-Set1
GO:0043523	regulation of neuron apoptotic process	106	17	12.18	0.00213	0.237877	0.160377	BP-Set1
GO:0009620	response to fungus	18	6	2.07	0.00214	0.237877	0.333333	BP-Set1
GO:1903955	positive regulation of protein targeting...	22	8	2.53	0.00214	0.237877	0.363636	BP-Set1
GO:0038133	ERBB2-ERBB3 signaling pathway	6	4	0.69	0.00214	0.237877	0.666667	BP-Set1
GO:0098885	modification of postsynaptic actin cytos...	6	4	0.69	0.00214	0.237877	0.666667	BP-Set1
GO:0007173	epidermal growth factor receptor signali...	60	11	6.9	0.00217	0.237877	0.183333	BP-Set1
GO:0071364	cellular response to epidermal growth fa...	27	9	3.1	0.00229	0.246777	0.333333	BP-Set1
GO:0016601	Rac protein signal transduction	25	10	2.87	0.00295	0.297359	0.4	BP-Set1
GO:0072583	clathrin-dependent endocytosis	30	9	3.45	0.00296	0.297359	0.3	BP-Set1
GO:0009226	nucleotide-sugar biosynthetic process	19	8	2.18	0.003	0.297359	0.421053	BP-Set1
GO:2000641	regulation of early endosome to late end...	19	8	2.18	0.003	0.297359	0.421053	BP-Set1
GO:0061621	canonical glycolysis	14	6	1.61	0.003	0.297359	0.428571	BP-Set1
GO:0045724	positive regulation of cilium assembly	10	5	1.15	0.00304	0.297359	0.5	BP-Set1
GO:0097352	autophagosome maturation	45	12	5.17	0.00393	0.371698	0.266667	BP-Set1
GO:0006418	tRNA aminoacylation for protein translat...	37	10	4.25	0.00397	0.371698	0.27027	BP-Set1
GO:0000086	G2/M transition of mitotic cell cycle	61	15	7.01	0.00441	0.371698	0.245902	BP-Set1
GO:0010824	regulation of centrosome duplication	20	8	2.3	0.00448	0.371698	0.4	BP-Set1
GO:0044351	macropinocytosis	7	4	0.8	0.00455	0.371698	0.571429	BP-Set1
GO:0030878	thyroid gland development	7	4	0.8	0.00455	0.371698	0.571429	BP-Set1
GO:0019673	GDP-mannose metabolic process	7	4	0.8	0.00455	0.371698	0.571429	BP-Set1
GO:0042373	vitamin K metabolic process	7	4	0.8	0.00455	0.371698	0.571429	BP-Set1
GO:0030948	negative regulation of vascular endothel...	7	4	0.8	0.00455	0.371698	0.571429	BP-Set1
GO:0016185	synaptic vesicle budding from presynapti...	7	4	0.8	0.00455	0.371698	0.571429	BP-Set1
GO:0045792	negative regulation of cell size	7	4	0.8	0.00455	0.371698	0.571429	BP-Set1
GO:0110095	cellular detoxification of aldehyde	7	4	0.8	0.00455	0.371698	0.571429	BP-Set1
GO:0030833	regulation of actin filament polymerizat...	74	29	8.5	0.00456	0.371698	0.391892	BP-Set1
GO:0070936	protein K48-linked ubiquitination	40	11	4.6	0.00472	0.37987	0.275	BP-Set1
GO:0008154	actin polymerization or depolymerization	110	43	12.64	0.00494	0.387683	0.390909	BP-Set1
GO:0007018	microtubule-based movement	154	30	17.7	0.00499	0.387683	0.194805	BP-Set1
GO:1901524	regulation of mitophagy	17	7	1.95	0.005	0.387683	0.411765	BP-Set1
GO:0000184	nuclear-transcribed mRNA catabolic proce...	30	9	3.45	0.0051	0.390672	0.3	BP-Set1
GO:0003300	cardiac muscle hypertrophy	41	11	4.71	0.00545	0.412513	0.268293	BP-Set1
GO:0042770	signal transduction in response to DNA d...	83	9	9.54	0.0056	0.41888	0.108434	BP-Set1
GO:0060271	cilium assembly	110	33	12.64	0.00586	0.433231	0.3	BP-Set1
GO:0006629	lipid metabolic process	629	61	72.28	0.00641	0.468446	0.0969793	BP-Set1
GO:0001778	plasma membrane repair	22	7	2.53	0.00653	0.471793	0.318182	BP-Set1
GO:0006622	protein targeting to lysosome	26	8	2.99	0.0069	0.492924	0.307692	BP-Set1
GO:0006513	protein monoubiquitination	21	7	2.41	0.00702	0.495924	0.333333	BP-Set1
GO:0097009	energy homeostasis	26	7	2.99	0.00782	0.522548	0.269231	BP-Set1
GO:0048814	regulation of dendrite morphogenesis	29	7	3.33	0.00784	0.522548	0.241379	BP-Set1
GO:0036092	phosphatidylinositol-3-phosphate biosynt...	12	5	1.38	0.00784	0.522548	0.416667	BP-Set1
GO:0071108	protein K48-linked deubiquitination	12	5	1.38	0.00784	0.522548	0.416667	BP-Set1
GO:0006895	Golgi to endosome transport	12	5	1.38	0.00784	0.522548	0.416667	BP-Set1
GO:0014044	Schwann cell development	30	6	3.45	0.00789	0.522548	0.2	BP-Set1
GO:1905564	positive regulation of vascular endothel...	8	4	0.92	0.00828	0.526442	0.5	BP-Set1
GO:0006449	regulation of translational termination	8	4	0.92	0.00828	0.526442	0.5	BP-Set1
GO:0001833	inner cell mass cell proliferation	8	4	0.92	0.00828	0.526442	0.5	BP-Set1
GO:0072683	T cell extravasation	8	4	0.92	0.00828	0.526442	0.5	BP-Set1
GO:0007080	mitotic metaphase chromosome alignment	38	9	4.37	0.00886	0.556637	0.236842	BP-Set1
GO:0051493	regulation of cytoskeleton organization	273	77	31.37	0.00893	0.556637	0.282051	BP-Set1
GO:1905515	non-motile cilium assembly	17	6	1.95	0.00915	0.559382	0.352941	BP-Set1
GO:0051497	negative regulation of stress fiber asse...	17	6	1.95	0.00915	0.559382	0.352941	BP-Set1
GO:0042593	glucose homeostasis	99	17	11.38	0.01001	0.606129	0.171717	BP-Set1
GO:0006886	intracellular protein transport	449	76	51.6	0.01056	0.608827	0.169265	BP-Set1
GO:0042147	retrograde transport, endosome to Golgi	72	16	8.27	0.01085	0.608827	0.222222	BP-Set1
GO:0032446	protein modification by small protein co...	351	69	40.34	0.01135	0.608827	0.196581	BP-Set1
GO:0090110	COPII-coated vesicle cargo loading	13	5	1.49	0.01155	0.608827	0.384615	BP-Set1
GO:0043248	proteasome assembly	13	5	1.49	0.01155	0.608827	0.384615	BP-Set1
GO:0048268	clathrin coat assembly	13	5	1.49	0.01155	0.608827	0.384615	BP-Set1
GO:0006511	ubiquitin-dependent protein catabolic pr...	325	80	37.35	0.01186	0.608827	0.246154	BP-Set1
GO:0008286	insulin receptor signaling pathway	71	14	8.16	0.01223	0.608827	0.197183	BP-Set1
GO:0032510	endosome to lysosome transport via multi...	15	7	1.72	0.01251	0.608827	0.466667	BP-Set1
GO:0035308	negative regulation of protein dephospho...	16	7	1.84	0.01251	0.608827	0.4375	BP-Set1
GO:0050435	amyloid-beta metabolic process	30	7	3.45	0.01259	0.608827	0.233333	BP-Set1
GO:0035655	interleukin-18-mediated signaling pathwa...	5	3	0.57	0.01264	0.608827	0.6	BP-Set1
GO:0070358	actin polymerization-dependent cell moti...	5	3	0.57	0.01264	0.608827	0.6	BP-Set1
GO:0010759	positive regulation of macrophage chemot...	5	3	0.57	0.01264	0.608827	0.6	BP-Set1
GO:2000074	regulation of type B pancreatic cell dev...	5	3	0.57	0.01264	0.608827	0.6	BP-Set1
GO:1904395	positive regulation of skeletal muscle a...	5	3	0.57	0.01264	0.608827	0.6	BP-Set1
GO:0072319	vesicle uncoating	5	3	0.57	0.01264	0.608827	0.6	BP-Set1
GO:0035022	positive regulation of Rac protein signa...	5	3	0.57	0.01264	0.608827	0.6	BP-Set1
GO:0033206	meiotic cytokinesis	5	3	0.57	0.01264	0.608827	0.6	BP-Set1
GO:0010992	ubiquitin recycling	5	3	0.57	0.01264	0.608827	0.6	BP-Set1
GO:1990592	protein K69-linked ufmylation	5	3	0.57	0.01264	0.608827	0.6	BP-Set1
GO:0036493	positive regulation of translation in re...	5	3	0.57	0.01264	0.608827	0.6	BP-Set1
GO:1904293	negative regulation of ERAD pathway	5	3	0.57	0.01264	0.608827	0.6	BP-Set1
GO:1904779	regulation of protein localization to ce...	5	3	0.57	0.01264	0.608827	0.6	BP-Set1
GO:0010040	response to iron(II) ion	5	3	0.57	0.01264	0.608827	0.6	BP-Set1
GO:1903551	regulation of extracellular exosome asse...	5	3	0.57	0.01264	0.608827	0.6	BP-Set1
GO:0042989	sequestering of actin monomers	5	3	0.57	0.01264	0.608827	0.6	BP-Set1
GO:0006890	retrograde vesicle-mediated transport, G...	46	11	5.29	0.0131	0.61145	0.23913	BP-Set1
GO:0002295	T-helper cell lineage commitment	7	3	0.8	0.01318	0.61145	0.428571	BP-Set1
GO:0051645	Golgi localization	9	3	1.03	0.01318	0.61145	0.333333	BP-Set1
GO:0019218	regulation of steroid metabolic process	34	5	3.91	0.01321	0.61145	0.147059	BP-Set1
GO:0060255	regulation of macromolecule metabolic pr...	2225	255	255.7	0.01332	0.61145	0.114607	BP-Set1
GO:0045912	negative regulation of carbohydrate meta...	24	8	2.76	0.01341	0.61145	0.333333	BP-Set1
GO:0031641	regulation of myelination	21	7	2.41	0.01346	0.61145	0.333333	BP-Set1
GO:0050847	progesterone receptor signaling pathway	9	4	1.03	0.01356	0.61145	0.444444	BP-Set1
GO:0019321	pentose metabolic process	9	4	1.03	0.01356	0.61145	0.444444	BP-Set1
GO:0043170	macromolecule metabolic process	3727	410	428.3	0.01492	0.666034	0.110008	BP-Set1
GO:0006805	xenobiotic metabolic process	47	10	5.4	0.01498	0.666034	0.212766	BP-Set1
GO:0032757	positive regulation of interleukin-8 pro...	24	7	2.76	0.01539	0.679511	0.291667	BP-Set1
GO:0051092	positive regulation of NF-kappaB transcr...	66	14	7.58	0.01607	0.704642	0.212121	BP-Set1
GO:0016242	negative regulation of macroautophagy	23	6	2.64	0.0163	0.709832	0.26087	BP-Set1
GO:1902774	late endosome to lysosome transport	19	6	2.18	0.01642	0.710193	0.315789	BP-Set1
GO:0043154	negative regulation of cysteine-type end...	30	8	3.45	0.01711	0.735036	0.266667	BP-Set1
GO:0018105	peptidyl-serine phosphorylation	130	26	14.94	0.01726	0.736504	0.2	BP-Set1
GO:0051893	regulation of focal adhesion assembly	43	10	4.94	0.01919	0.779107	0.232558	BP-Set1
GO:0051592	response to calcium ion	52	11	5.98	0.0192	0.779107	0.211538	BP-Set1
GO:2001244	positive regulation of intrinsic apoptot...	30	8	3.45	0.01926	0.779107	0.266667	BP-Set1
GO:0038061	non-canonical NF-kappaB signal transduct...	53	14	6.09	0.0201	0.779107	0.264151	BP-Set1
GO:0031401	positive regulation of protein modificat...	306	54	35.17	0.02029	0.779107	0.176471	BP-Set1
GO:0014075	response to amine	17	5	1.95	0.02056	0.779107	0.294118	BP-Set1
GO:0007259	receptor signaling pathway via JAK-STAT	44	8	5.06	0.02057	0.779107	0.181818	BP-Set1
GO:2000406	positive regulation of T cell migration	18	5	2.07	0.02057	0.779107	0.277778	BP-Set1
GO:0032801	receptor catabolic process	18	5	2.07	0.02057	0.779107	0.277778	BP-Set1
GO:0006002	fructose 6-phosphate metabolic process	10	4	1.15	0.02058	0.779107	0.4	BP-Set1
GO:0042104	positive regulation of activated T cell ...	10	4	1.15	0.02058	0.779107	0.4	BP-Set1
GO:0051469	vesicle fusion with vacuole	10	4	1.15	0.02058	0.779107	0.4	BP-Set1
GO:0046185	aldehyde catabolic process	10	4	1.15	0.02058	0.779107	0.4	BP-Set1
GO:0061763	multivesicular body-lysosome fusion	10	4	1.15	0.02058	0.779107	0.4	BP-Set1
GO:1903008	organelle disassembly	130	36	14.94	0.02155	0.779107	0.276923	BP-Set1
GO:1902117	positive regulation of organelle assembl...	47	14	5.4	0.02156	0.779107	0.297872	BP-Set1
GO:0097320	plasma membrane tubulation	15	5	1.72	0.02219	0.779107	0.333333	BP-Set1
GO:0070665	positive regulation of leukocyte prolife...	53	12	6.09	0.02284	0.779107	0.226415	BP-Set1
GO:1904019	epithelial cell apoptotic process	49	10	5.63	0.02297	0.779107	0.204082	BP-Set1
GO:0010972	negative regulation of G2/M transition o...	29	7	3.33	0.02303	0.779107	0.241379	BP-Set1
GO:1903729	regulation of plasma membrane organizati...	12	4	1.38	0.02312	0.779107	0.333333	BP-Set1
GO:0006896	Golgi to vacuole transport	14	4	1.61	0.02314	0.779107	0.285714	BP-Set1
GO:0035627	ceramide transport	6	3	0.69	0.02314	0.779107	0.5	BP-Set1
GO:0060315	negative regulation of ryanodine-sensiti...	6	3	0.69	0.02314	0.779107	0.5	BP-Set1
GO:0060440	trachea formation	6	3	0.69	0.02314	0.779107	0.5	BP-Set1
GO:0043456	regulation of pentose-phosphate shunt	6	3	0.69	0.02314	0.779107	0.5	BP-Set1
GO:1990116	ribosome-associated ubiquitin-dependent ...	6	3	0.69	0.02314	0.779107	0.5	BP-Set1
GO:0045063	T-helper 1 cell differentiation	6	3	0.69	0.02314	0.779107	0.5	BP-Set1
GO:0071380	cellular response to prostaglandin E sti...	6	3	0.69	0.02314	0.779107	0.5	BP-Set1
GO:0048266	behavioral response to pain	6	3	0.69	0.02314	0.779107	0.5	BP-Set1
GO:0038203	TORC2 signaling	6	3	0.69	0.02314	0.779107	0.5	BP-Set1
GO:0048205	COPI coating of Golgi vesicle	6	3	0.69	0.02314	0.779107	0.5	BP-Set1
GO:0007172	signal complex assembly	6	3	0.69	0.02314	0.779107	0.5	BP-Set1
GO:0006166	purine ribonucleoside salvage	6	3	0.69	0.02314	0.779107	0.5	BP-Set1
GO:2000671	regulation of motor neuron apoptotic pro...	6	3	0.69	0.02314	0.779107	0.5	BP-Set1
GO:1903564	regulation of protein localization to ci...	6	3	0.69	0.02314	0.779107	0.5	BP-Set1
GO:0045777	positive regulation of blood pressure	6	3	0.69	0.02314	0.779107	0.5	BP-Set1
GO:1902523	positive regulation of protein K63-linke...	6	3	0.69	0.02314	0.779107	0.5	BP-Set1
GO:0030388	fructose 1,6-bisphosphate metabolic proc...	6	3	0.69	0.02314	0.779107	0.5	BP-Set1
GO:0097494	regulation of vesicle size	16	4	1.84	0.02316	0.779107	0.25	BP-Set1
GO:0021762	substantia nigra development	26	7	2.99	0.02389	0.799435	0.269231	BP-Set1
GO:0048208	COPII vesicle coating	21	6	2.41	0.02693	0.896445	0.285714	BP-Set1
GO:0008361	regulation of cell size	94	20	10.8	0.02837	0.934036	0.212766	BP-Set1
GO:0045022	early endosome to late endosome transpor...	35	13	4.02	0.02841	0.934036	0.371429	BP-Set1
GO:1903828	negative regulation of protein localizat...	105	22	12.07	0.0285	0.934036	0.209524	BP-Set1
GO:1990090	cellular response to nerve growth factor...	27	7	3.1	0.02915	0.936215	0.259259	BP-Set1
GO:1904262	negative regulation of TORC1 signaling	27	7	3.1	0.02915	0.936215	0.259259	BP-Set1
GO:0043029	T cell homeostasis	17	6	1.95	0.02928	0.936215	0.352941	BP-Set1
GO:0048015	phosphatidylinositol-mediated signaling	16	5	1.84	0.0293	0.936215	0.3125	BP-Set1
GO:0005980	glycogen catabolic process	11	4	1.26	0.02945	0.936215	0.363636	BP-Set1
GO:0032515	negative regulation of phosphoprotein ph...	11	4	1.26	0.02945	0.936215	0.363636	BP-Set1
GO:0031647	regulation of protein stability	193	24	22.18	0.03021	0.955598	0.124352	BP-Set1
GO:0006006	glucose metabolic process	101	24	11.61	0.03321	0.978499	0.237624	BP-Set1
GO:0018107	peptidyl-threonine phosphorylation	48	13	5.52	0.03431	0.978499	0.270833	BP-Set1
GO:0060348	bone development	71	13	8.16	0.03505	0.978499	0.183099	BP-Set1
GO:0042325	regulation of phosphorylation	409	63	47	0.03511	0.978499	0.154034	BP-Set1
GO:0097581	lamellipodium organization	56	23	6.44	0.03514	0.978499	0.410714	BP-Set1
GO:0070849	response to epidermal growth factor	30	11	3.45	0.03599	0.978499	0.366667	BP-Set1
GO:0051653	spindle localization	28	9	3.22	0.03616	0.978499	0.321429	BP-Set1
GO:2001242	regulation of intrinsic apoptotic signal...	103	17	11.84	0.03621	0.978499	0.165049	BP-Set1
GO:0043555	regulation of translation in response to...	16	5	1.84	0.0364	0.978499	0.3125	BP-Set1
GO:0016237	microautophagy	16	5	1.84	0.0364	0.978499	0.3125	BP-Set1
GO:0070231	T cell apoptotic process	19	5	2.18	0.03644	0.978499	0.263158	BP-Set1
GO:1900117	regulation of execution phase of apoptos...	11	4	1.26	0.03645	0.978499	0.363636	BP-Set1
GO:0051294	establishment of spindle orientation	20	5	2.3	0.03645	0.978499	0.25	BP-Set1
GO:0040001	establishment of mitotic spindle localiz...	20	5	2.3	0.03645	0.978499	0.25	BP-Set1
GO:0044282	small molecule catabolic process	214	27	24.59	0.03647	0.978499	0.126168	BP-Set1
GO:0042461	photoreceptor cell development	8	3	0.92	0.03651	0.978499	0.375	BP-Set1
GO:0031281	positive regulation of cyclase activity	8	3	0.92	0.03651	0.978499	0.375	BP-Set1
GO:0008211	glucocorticoid metabolic process	10	3	1.15	0.03653	0.978499	0.3	BP-Set1
GO:0043666	regulation of phosphoprotein phosphatase...	24	9	2.76	0.03655	0.978499	0.375	BP-Set1
GO:0006098	pentose-phosphate shunt	18	8	2.07	0.0366	0.978499	0.444444	BP-Set1
GO:0006415	translational termination	15	7	1.72	0.03668	0.978499	0.466667	BP-Set1
GO:0051707	response to other organism	610	70	70.1	0.03673	0.978499	0.114754	BP-Set1
GO:0043297	apical junction assembly	30	8	3.45	0.03678	0.978499	0.266667	BP-Set1
GO:0050708	regulation of protein secretion	102	16	11.72	0.03681	0.978499	0.156863	BP-Set1
GO:0030641	regulation of cellular pH	50	3	5.75	0.03697	0.978499	0.06	BP-Set1
GO:0009165	nucleotide biosynthetic process	192	25	22.06	0.03698	0.978499	0.130208	BP-Set1
GO:0030178	negative regulation of Wnt signaling pat...	50	8	5.75	0.03708	0.978499	0.16	BP-Set1
GO:0060397	growth hormone receptor signaling pathwa...	7	3	0.8	0.03709	0.978499	0.428571	BP-Set1
GO:0099159	regulation of modification of postsynapt...	7	3	0.8	0.03709	0.978499	0.428571	BP-Set1
GO:0006995	cellular response to nitrogen starvation	7	3	0.8	0.03709	0.978499	0.428571	BP-Set1
GO:0034333	adherens junction assembly	7	3	0.8	0.03709	0.978499	0.428571	BP-Set1
GO:0038026	reelin-mediated signaling pathway	7	3	0.8	0.03709	0.978499	0.428571	BP-Set1
GO:0032148	activation of protein kinase B activity	7	3	0.8	0.03709	0.978499	0.428571	BP-Set1
GO:0051409	response to nitrosative stress	7	3	0.8	0.03709	0.978499	0.428571	BP-Set1
GO:0046325	negative regulation of glucose import	7	3	0.8	0.03709	0.978499	0.428571	BP-Set1
GO:0032516	positive regulation of phosphoprotein ph...	7	3	0.8	0.03709	0.978499	0.428571	BP-Set1
GO:0072584	caveolin-mediated endocytosis	7	3	0.8	0.03709	0.978499	0.428571	BP-Set1
GO:0061517	macrophage proliferation	7	3	0.8	0.03709	0.978499	0.428571	BP-Set1
GO:0019430	removal of superoxide radicals	7	3	0.8	0.03709	0.978499	0.428571	BP-Set1
GO:0006501	C-terminal protein lipidation	7	3	0.8	0.03709	0.978499	0.428571	BP-Set1
GO:0032743	positive regulation of interleukin-2 pro...	17	5	1.95	0.0377	0.986406	0.294118	BP-Set1
GO:0098884	postsynaptic neurotransmitter receptor i...	17	5	1.95	0.0377	0.986406	0.294118	BP-Set1
GO:0051056	regulation of small GTPase mediated sign...	122	21	14.02	0.03897	1	0.172131	BP-Set1
GO:0032480	negative regulation of type I interferon...	21	6	2.41	0.04009	1	0.285714	BP-Set1
GO:0006767	water-soluble vitamin metabolic process	35	7	4.02	0.0402	1	0.2	BP-Set1
GO:0030521	androgen receptor signaling pathway	27	6	3.1	0.04021	1	0.222222	BP-Set1
GO:2000059	negative regulation of ubiquitin-depende...	38	7	4.37	0.04026	1	0.184211	BP-Set1
GO:0099171	presynaptic modulation of chemical synap...	12	4	1.38	0.04026	1	0.333333	BP-Set1
GO:0038095	Fc-epsilon receptor signaling pathway	12	4	1.38	0.04026	1	0.333333	BP-Set1
GO:0048011	neurotrophin TRK receptor signaling path...	12	4	1.38	0.04026	1	0.333333	BP-Set1
GO:0010613	positive regulation of cardiac muscle hy...	12	4	1.38	0.04026	1	0.333333	BP-Set1
GO:0006094	gluconeogenesis	44	10	5.06	0.04074	1	0.227273	BP-Set1
GO:0010634	positive regulation of epithelial cell m...	82	14	9.42	0.04082	1	0.170732	BP-Set1
GO:0030032	lamellipodium assembly	41	18	4.71	0.045	1	0.439024	BP-Set1
GO:0030010	establishment of cell polarity	74	15	8.5	0.04657	1	0.202703	BP-Set1
GO:1901673	regulation of mitotic spindle assembly	18	5	2.07	0.04742	1	0.277778	BP-Set1
GO:0000226	microtubule cytoskeleton organization	263	52	30.22	0.04865	1	0.197719	BP-Set1
GO:0032465	regulation of cytokinesis	44	10	5.06	0.04921	1	0.227273	BP-Set1
GO:0031397	negative regulation of protein ubiquitin...	38	8	4.37	0.04943	1	0.210526	BP-Set1
GO:0006900	vesicle budding from membrane	68	22	7.81	0.05042	1	0.323529	BP-Set1
GO:0061001	regulation of dendritic spine morphogene...	23	6	2.64	0.05283	1	0.26087	BP-Set1
GO:0051348	negative regulation of transferase activ...	101	21	11.61	0.05299	1	0.207921	BP-Set1
GO:0010800	positive regulation of peptidyl-threonin...	13	4	1.49	0.05302	1	0.307692	BP-Set1
GO:0031345	negative regulation of cell projection o...	82	17	9.42	0.05334	1	0.207317	BP-Set1
GO:0005977	glycogen metabolic process	38	11	4.37	0.05352	1	0.289474	BP-Set1
GO:0006734	NADH metabolic process	22	9	2.53	0.05355	1	0.409091	BP-Set1
GO:0003015	heart process	80	15	9.19	0.05367	1	0.1875	BP-Set1
GO:0031529	ruffle organization	35	9	4.02	0.05383	1	0.257143	BP-Set1
GO:0072330	monocarboxylic acid biosynthetic process	99	16	11.38	0.05389	1	0.161616	BP-Set1
GO:0050848	regulation of calcium-mediated signaling	37	7	4.25	0.05425	1	0.189189	BP-Set1
GO:0048313	Golgi inheritance	13	4	1.49	0.05429	1	0.307692	BP-Set1
GO:0045651	positive regulation of macrophage differ...	8	3	0.92	0.05437	1	0.375	BP-Set1
GO:1900017	positive regulation of cytokine producti...	8	3	0.92	0.05437	1	0.375	BP-Set1
GO:0010801	negative regulation of peptidyl-threonin...	8	3	0.92	0.05437	1	0.375	BP-Set1
GO:2000009	negative regulation of protein localizat...	8	3	0.92	0.05437	1	0.375	BP-Set1
GO:0030836	positive regulation of actin filament de...	8	3	0.92	0.05437	1	0.375	BP-Set1
GO:0006013	mannose metabolic process	8	3	0.92	0.05437	1	0.375	BP-Set1
GO:0044597	daunorubicin metabolic process	8	3	0.92	0.05437	1	0.375	BP-Set1
GO:0044598	doxorubicin metabolic process	8	3	0.92	0.05437	1	0.375	BP-Set1
GO:0008298	intracellular mRNA localization	8	3	0.92	0.05437	1	0.375	BP-Set1
GO:0006107	oxaloacetate metabolic process	8	3	0.92	0.05437	1	0.375	BP-Set1
GO:0090043	regulation of tubulin deacetylation	8	3	0.92	0.05437	1	0.375	BP-Set1
GO:0006563	L-serine metabolic process	8	3	0.92	0.05437	1	0.375	BP-Set1
GO:0045132	meiotic chromosome segregation	28	5	3.22	0.05443	1	0.178571	BP-Set1
GO:0071385	cellular response to glucocorticoid stim...	22	4	2.53	0.05449	1	0.181818	BP-Set1
GO:0019395	fatty acid oxidation	66	5	7.58	0.05525	1	0.0757576	BP-Set1
GO:0016477	cell migration	608	78	69.87	0.0562	1	0.128289	BP-Set1
GO:0031334	positive regulation of protein-containin...	108	28	12.41	0.05839	1	0.259259	BP-Set1
GO:0070979	protein K11-linked ubiquitination	19	5	2.18	0.05849	1	0.263158	BP-Set1
GO:0120009	intermembrane lipid transfer	25	6	2.87	0.05928	1	0.24	BP-Set1
GO:0051604	protein maturation	333	41	38.27	0.05939	1	0.123123	BP-Set1
GO:0043123	positive regulation of canonical NF-kapp...	107	18	12.3	0.06127	1	0.168224	BP-Set1
GO:0001843	neural tube closure	38	8	4.37	0.06324	1	0.210526	BP-Set1
GO:0043069	negative regulation of programmed cell d...	416	64	47.81	0.06367	1	0.153846	BP-Set1
GO:0032506	cytokinetic process	32	12	3.68	0.06643	1	0.375	BP-Set1
GO:0045927	positive regulation of growth	104	19	11.95	0.06663	1	0.182692	BP-Set1
GO:0050000	chromosome localization	64	14	7.35	0.0667	1	0.21875	BP-Set1
GO:0019953	sexual reproduction	309	41	35.51	0.06687	1	0.132686	BP-Set1
GO:0048534	hematopoietic or lymphoid organ developm...	33	9	3.79	0.06695	1	0.272727	BP-Set1
GO:0062014	negative regulation of small molecule me...	38	9	4.37	0.06708	1	0.236842	BP-Set1
GO:0010721	negative regulation of cell development	80	13	9.19	0.06718	1	0.1625	BP-Set1
GO:0071800	podosome assembly	12	5	1.38	0.06722	1	0.416667	BP-Set1
GO:0032885	regulation of polysaccharide biosyntheti...	16	5	1.84	0.06729	1	0.3125	BP-Set1
GO:0048311	mitochondrion distribution	9	4	1.03	0.06733	1	0.444444	BP-Set1
GO:0032872	regulation of stress-activated MAPK casc...	20	6	2.3	0.06734	1	0.3	BP-Set1
GO:0030168	platelet activation	64	11	7.35	0.06736	1	0.171875	BP-Set1
GO:0051654	establishment of mitochondrion localizat...	20	5	2.3	0.06737	1	0.25	BP-Set1
GO:0046040	IMP metabolic process	14	4	1.61	0.06742	1	0.285714	BP-Set1
GO:0086003	cardiac muscle cell contraction	24	5	2.76	0.06745	1	0.208333	BP-Set1
GO:0001578	microtubule bundle formation	24	6	2.76	0.06747	1	0.25	BP-Set1
GO:0042401	biogenic amine biosynthetic process	10	3	1.15	0.06751	1	0.3	BP-Set1
GO:0001736	establishment of planar polarity	11	3	1.26	0.06753	1	0.272727	BP-Set1
GO:0070269	pyroptosis	19	5	2.18	0.06759	1	0.263158	BP-Set1
GO:1902235	regulation of endoplasmic reticulum stre...	17	3	1.95	0.06765	1	0.176471	BP-Set1
GO:1902042	negative regulation of extrinsic apoptot...	14	4	1.61	0.06771	1	0.285714	BP-Set1
GO:0046827	positive regulation of protein export fr...	14	4	1.61	0.06771	1	0.285714	BP-Set1
GO:0070830	bicellular tight junction assembly	23	5	2.64	0.06772	1	0.217391	BP-Set1
GO:0051701	biological process involved in interacti...	109	13	12.53	0.06775	1	0.119266	BP-Set1
GO:0021953	central nervous system neuron differenti...	51	4	5.86	0.06814	1	0.0784314	BP-Set1
GO:0045732	positive regulation of protein catabolic...	110	21	12.64	0.0697	1	0.190909	BP-Set1
GO:2000379	positive regulation of reactive oxygen s...	36	7	4.14	0.07085	1	0.194444	BP-Set1
GO:0010038	response to metal ion	158	31	18.16	0.07204	1	0.196203	BP-Set1
GO:1901564	organonitrogen compound metabolic proces...	2879	408	330.85	0.07239	1	0.141716	BP-Set1
GO:0051146	striated muscle cell differentiation	111	22	12.76	0.07295	1	0.198198	BP-Set1
GO:0006888	endoplasmic reticulum to Golgi vesicle-m...	102	23	11.72	0.07323	1	0.22549	BP-Set1
GO:0032007	negative regulation of TOR signaling	36	10	4.14	0.07381	1	0.277778	BP-Set1
GO:0030516	regulation of axon extension	38	8	4.37	0.07436	1	0.210526	BP-Set1
GO:0046638	positive regulation of alpha-beta T cell...	18	5	2.07	0.07454	1	0.277778	BP-Set1
GO:0019081	viral translation	20	5	2.3	0.0746	1	0.25	BP-Set1
GO:0000301	retrograde transport, vesicle recycling ...	9	3	1.03	0.07478	1	0.333333	BP-Set1
GO:1900029	positive regulation of ruffle assembly	9	3	1.03	0.07478	1	0.333333	BP-Set1
GO:0002091	negative regulation of receptor internal...	9	3	1.03	0.07478	1	0.333333	BP-Set1
GO:0015937	coenzyme A biosynthetic process	9	3	1.03	0.07478	1	0.333333	BP-Set1
GO:0070885	negative regulation of calcineurin-NFAT ...	9	3	1.03	0.07478	1	0.333333	BP-Set1
GO:0006089	lactate metabolic process	9	3	1.03	0.07478	1	0.333333	BP-Set1
GO:0006048	UDP-N-acetylglucosamine biosynthetic pro...	9	3	1.03	0.07478	1	0.333333	BP-Set1
GO:1903140	regulation of establishment of endotheli...	9	3	1.03	0.07478	1	0.333333	BP-Set1
GO:1903265	positive regulation of tumor necrosis fa...	9	3	1.03	0.07478	1	0.333333	BP-Set1
GO:0002693	positive regulation of cellular extravas...	9	3	1.03	0.07478	1	0.333333	BP-Set1
GO:2000643	positive regulation of early endosome to...	9	3	1.03	0.07478	1	0.333333	BP-Set1
GO:0045722	positive regulation of gluconeogenesis	9	3	1.03	0.07478	1	0.333333	BP-Set1
GO:0016032	viral process	261	31	29.99	0.07502	1	0.118774	BP-Set1
GO:0043408	regulation of MAPK cascade	236	28	27.12	0.07505	1	0.118644	BP-Set1
GO:0035924	cellular response to vascular endothelia...	30	4	3.45	0.07513	1	0.133333	BP-Set1
GO:0070085	glycosylation	118	8	13.56	0.07669	1	0.0677966	BP-Set1
GO:0006605	protein targeting	209	34	24.02	0.07846	1	0.162679	BP-Set1
GO:0031623	receptor internalization	64	14	7.35	0.07994	1	0.21875	BP-Set1
GO:0010507	negative regulation of autophagy	50	12	5.75	0.08011	1	0.24	BP-Set1
GO:0043087	regulation of GTPase activity	120	20	13.79	0.08322	1	0.166667	BP-Set1
GO:0090263	positive regulation of canonical Wnt sig...	47	9	5.4	0.08375	1	0.191489	BP-Set1
GO:0008090	retrograde axonal transport	15	4	1.72	0.08426	1	0.266667	BP-Set1
GO:0060976	coronary vasculature development	15	4	1.72	0.08426	1	0.266667	BP-Set1
GO:0045214	sarcomere organization	15	4	1.72	0.08426	1	0.266667	BP-Set1
GO:0045744	negative regulation of G protein-coupled...	15	4	1.72	0.08426	1	0.266667	BP-Set1
GO:0046835	carbohydrate phosphorylation	15	4	1.72	0.08426	1	0.266667	BP-Set1
GO:0006479	protein methylation	21	5	2.41	0.08465	1	0.238095	BP-Set1
GO:0030154	cell differentiation	1499	187	172.26	0.08593	1	0.12475	BP-Set1
GO:0032092	positive regulation of protein binding	34	7	3.91	0.08781	1	0.205882	BP-Set1
GO:0051130	positive regulation of cellular componen...	538	91	61.83	0.08887	1	0.169145	BP-Set1
GO:0051258	protein polymerization	150	44	17.24	0.09017	1	0.293333	BP-Set1
GO:0008360	regulation of cell shape	76	13	8.73	0.09121	1	0.171053	BP-Set1
GO:0032436	positive regulation of proteasomal ubiqu...	41	8	4.71	0.09136	1	0.195122	BP-Set1
GO:0031175	neuron projection development	405	62	46.54	0.09228	1	0.153086	BP-Set1
GO:0051865	protein autoubiquitination	28	6	3.22	0.09418	1	0.214286	BP-Set1
GO:0032869	cellular response to insulin stimulus	111	23	12.76	0.09544	1	0.207207	BP-Set1
GO:1901607	alpha-amino acid biosynthetic process	49	12	5.63	0.09659	1	0.244898	BP-Set1
GO:0051279	regulation of release of sequestered cal...	33	10	3.79	0.09664	1	0.30303	BP-Set1
GO:0043279	response to alkaloid	39	10	4.48	0.09685	1	0.25641	BP-Set1
GO:0032434	regulation of proteasomal ubiquitin-depe...	75	14	8.62	0.09689	1	0.186667	BP-Set1
GO:0062197	cellular response to chemical stress	184	26	21.15	0.09704	1	0.141304	BP-Set1
GO:0036010	protein localization to endosome	20	6	2.3	0.09743	1	0.3	BP-Set1
GO:1990000	amyloid fibril formation	23	6	2.64	0.09753	1	0.26087	BP-Set1
GO:2001237	negative regulation of extrinsic apoptot...	47	12	5.4	0.09784	1	0.255319	BP-Set1
GO:0006887	exocytosis	153	24	17.58	0.09789	1	0.156863	BP-Set1
GO:0070102	interleukin-6-mediated signaling pathway	10	3	1.15	0.09801	1	0.3	BP-Set1
GO:0042182	ketone catabolic process	10	3	1.15	0.09801	1	0.3	BP-Set1
GO:0098761	cellular response to interleukin-7	10	3	1.15	0.09801	1	0.3	BP-Set1
GO:0048488	synaptic vesicle endocytosis	40	10	4.6	0.09838	1	0.25	BP-Set1
GO:0016192	vesicle-mediated transport	821	167	94.35	0.09839	1	0.20341	BP-Set1
GO:0033138	positive regulation of peptidyl-serine p...	35	7	4.02	0.09945	1	0.2	BP-Set1
GO:0007179	transforming growth factor beta receptor...	90	13	10.34	0.09963	1	0.144444	BP-Set1
GO:0006749	glutathione metabolic process	30	6	3.45	0.09965	1	0.2	BP-Set1
GO:0050852	T cell receptor signaling pathway	70	15	8.04	0.0998	1	0.214286	BP-Set1
GO:0051494	negative regulation of cytoskeleton orga...	84	26	9.65	0.10047	1	0.309524	BP-Set1
GO:0043603	amide metabolic process	756	93	86.88	0.10078	1	0.123016	BP-Set1
GO:0050807	regulation of synapse organization	93	17	10.69	0.10092	1	0.182796	BP-Set1
GO:0000082	G1/S transition of mitotic cell cycle	99	10	11.38	0.10143	1	0.10101	BP-Set1
GO:0048010	vascular endothelial growth factor recep...	29	8	3.33	0.10159	1	0.275862	BP-Set1
GO:0010591	regulation of lamellipodium assembly	23	13	2.64	0.10197	1	0.565217	BP-Set1
GO:0045807	positive regulation of endocytosis	72	11	8.27	0.10235	1	0.152778	BP-Set1
GO:0006112	energy reserve metabolic process	43	13	4.94	0.10254	1	0.302326	BP-Set1
GO:0006301	postreplication repair	16	4	1.84	0.10258	1	0.25	BP-Set1
GO:0045773	positive regulation of axon extension	16	4	1.84	0.10258	1	0.25	BP-Set1
GO:1902410	mitotic cytokinetic process	19	9	2.18	0.10285	1	0.473684	BP-Set1
GO:0031023	microtubule organizing center organizati...	55	13	6.32	0.10287	1	0.236364	BP-Set1
GO:0030865	cortical cytoskeleton organization	38	10	4.37	0.10314	1	0.263158	BP-Set1
GO:0071479	cellular response to ionizing radiation	37	5	4.25	0.10314	1	0.135135	BP-Set1
GO:0045739	positive regulation of DNA repair	55	7	6.32	0.10317	1	0.127273	BP-Set1
GO:0032456	endocytic recycling	61	10	7.01	0.10333	1	0.163934	BP-Set1
GO:1901799	negative regulation of proteasomal prote...	35	8	4.02	0.10355	1	0.228571	BP-Set1
GO:0010466	negative regulation of peptidase activit...	64	11	7.35	0.10363	1	0.171875	BP-Set1
GO:1903038	negative regulation of leukocyte cell-ce...	41	8	4.71	0.10372	1	0.195122	BP-Set1
GO:0051647	nucleus localization	24	6	2.76	0.10373	1	0.25	BP-Set1
GO:0061049	cell growth involved in cardiac muscle c...	11	4	1.26	0.10386	1	0.363636	BP-Set1
GO:0072673	lamellipodium morphogenesis	14	4	1.61	0.10394	1	0.285714	BP-Set1
GO:0006816	calcium ion transport	146	19	16.78	0.10398	1	0.130137	BP-Set1
GO:0045922	negative regulation of fatty acid metabo...	11	3	1.26	0.1041	1	0.272727	BP-Set1
GO:0046653	tetrahydrofolate metabolic process	12	3	1.38	0.10413	1	0.25	BP-Set1
GO:0035654	clathrin-coated vesicle cargo loading, A...	5	2	0.57	0.10418	1	0.4	BP-Set1
GO:0030157	pancreatic juice secretion	5	2	0.57	0.10418	1	0.4	BP-Set1
GO:1905216	positive regulation of RNA binding	5	2	0.57	0.10418	1	0.4	BP-Set1
GO:0098937	anterograde dendritic transport	5	2	0.57	0.10418	1	0.4	BP-Set1
GO:0010756	positive regulation of plasminogen activ...	5	2	0.57	0.10418	1	0.4	BP-Set1
GO:0019585	glucuronate metabolic process	5	2	0.57	0.10418	1	0.4	BP-Set1
GO:0034316	negative regulation of Arp2/3 complex-me...	5	2	0.57	0.10418	1	0.4	BP-Set1
GO:1901984	negative regulation of protein acetylati...	5	2	0.57	0.10418	1	0.4	BP-Set1
GO:1901985	positive regulation of protein acetylati...	5	2	0.57	0.10418	1	0.4	BP-Set1
GO:0010831	positive regulation of myotube different...	5	2	0.57	0.10418	1	0.4	BP-Set1
GO:0038007	netrin-activated signaling pathway	5	2	0.57	0.10418	1	0.4	BP-Set1
GO:0061052	negative regulation of cell growth invol...	5	2	0.57	0.10418	1	0.4	BP-Set1
GO:0034227	tRNA thio-modification	5	2	0.57	0.10418	1	0.4	BP-Set1
GO:1990253	cellular response to leucine starvation	5	2	0.57	0.10418	1	0.4	BP-Set1
GO:0018344	protein geranylgeranylation	5	2	0.57	0.10418	1	0.4	BP-Set1
GO:0006015	5-phosphoribose 1-diphosphate biosynthet...	5	2	0.57	0.10418	1	0.4	BP-Set1
GO:0048312	intracellular distribution of mitochondr...	5	2	0.57	0.10418	1	0.4	BP-Set1
GO:0014889	muscle atrophy	5	2	0.57	0.10418	1	0.4	BP-Set1
GO:0002191	cap-dependent translational initiation	5	2	0.57	0.10418	1	0.4	BP-Set1
GO:0070669	response to interleukin-2	5	2	0.57	0.10418	1	0.4	BP-Set1
GO:0070672	response to interleukin-15	5	2	0.57	0.10418	1	0.4	BP-Set1
GO:1901030	positive regulation of mitochondrial out...	5	2	0.57	0.10418	1	0.4	BP-Set1
GO:0085020	protein K6-linked ubiquitination	5	2	0.57	0.10418	1	0.4	BP-Set1
GO:0036466	synaptic vesicle recycling via endosome	5	2	0.57	0.10418	1	0.4	BP-Set1
GO:2000756	regulation of peptidyl-lysine acetylatio...	5	2	0.57	0.10418	1	0.4	BP-Set1
GO:1904261	positive regulation of basement membrane...	5	2	0.57	0.10418	1	0.4	BP-Set1
GO:1903298	negative regulation of hypoxia-induced i...	5	2	0.57	0.10418	1	0.4	BP-Set1
GO:0009052	pentose-phosphate shunt, non-oxidative b...	5	2	0.57	0.10418	1	0.4	BP-Set1
GO:1901159	xylulose 5-phosphate biosynthetic proces...	5	2	0.57	0.10418	1	0.4	BP-Set1
GO:0006101	citrate metabolic process	5	2	0.57	0.10418	1	0.4	BP-Set1
GO:0099004	calmodulin dependent kinase signaling pa...	5	2	0.57	0.10418	1	0.4	BP-Set1
GO:2000650	negative regulation of sodium ion transm...	5	2	0.57	0.10418	1	0.4	BP-Set1
GO:1904690	positive regulation of cytoplasmic trans...	5	2	0.57	0.10418	1	0.4	BP-Set1
GO:0045719	negative regulation of glycogen biosynth...	5	2	0.57	0.10418	1	0.4	BP-Set1
GO:0060020	Bergmann glial cell differentiation	5	2	0.57	0.10418	1	0.4	BP-Set1
GO:0060045	positive regulation of cardiac muscle ce...	5	2	0.57	0.10418	1	0.4	BP-Set1
GO:0046599	regulation of centriole replication	5	2	0.57	0.10418	1	0.4	BP-Set1
GO:0097527	necroptotic signaling pathway	5	2	0.57	0.10418	1	0.4	BP-Set1
GO:0035821	modulation of process of another organis...	5	2	0.57	0.10418	1	0.4	BP-Set1
GO:0097531	mast cell migration	5	2	0.57	0.10418	1	0.4	BP-Set1
GO:1901841	regulation of high voltage-gated calcium...	5	2	0.57	0.10418	1	0.4	BP-Set1
GO:0006531	aspartate metabolic process	5	2	0.57	0.10418	1	0.4	BP-Set1
GO:1903725	regulation of phospholipid metabolic pro...	17	3	1.95	0.10427	1	0.176471	BP-Set1
GO:0071229	cellular response to acid chemical	50	6	5.75	0.10447	1	0.12	BP-Set1
GO:2000146	negative regulation of cell motility	127	14	14.59	0.10469	1	0.110236	BP-Set1
GO:0051172	negative regulation of nitrogen compound...	891	100	102.39	0.10527	1	0.112233	BP-Set1
GO:0034976	response to endoplasmic reticulum stress	164	22	18.85	0.10755	1	0.134146	BP-Set1
GO:0043066	negative regulation of apoptotic process	399	60	45.85	0.10793	1	0.150376	BP-Set1
GO:0031398	positive regulation of protein ubiquitin...	53	11	6.09	0.11065	1	0.207547	BP-Set1
GO:0023056	positive regulation of signaling	712	104	81.82	0.11121	1	0.146067	BP-Set1
GO:0010563	negative regulation of phosphorus metabo...	182	38	20.92	0.11233	1	0.208791	BP-Set1
GO:0009895	negative regulation of catabolic process	189	34	21.72	0.1131	1	0.179894	BP-Set1
GO:0051261	protein depolymerization	64	19	7.35	0.11323	1	0.296875	BP-Set1
GO:1902745	positive regulation of lamellipodium org...	24	13	2.76	0.11346	1	0.541667	BP-Set1
GO:0072521	purine-containing compound metabolic pro...	352	50	40.45	0.1135	1	0.142045	BP-Set1
GO:0002685	regulation of leukocyte migration	85	18	9.77	0.11376	1	0.211765	BP-Set1
GO:0051283	negative regulation of sequestering of c...	53	13	6.09	0.11398	1	0.245283	BP-Set1
GO:0099177	regulation of trans-synaptic signaling	163	25	18.73	0.11406	1	0.153374	BP-Set1
GO:0032231	regulation of actin filament bundle asse...	59	13	6.78	0.11408	1	0.220339	BP-Set1
GO:0010970	transport along microtubule	103	18	11.84	0.11409	1	0.174757	BP-Set1
GO:0072678	T cell migration	31	8	3.56	0.11437	1	0.258065	BP-Set1
GO:0045058	T cell selection	15	6	1.72	0.11439	1	0.4	BP-Set1
GO:0198738	cell-cell signaling by wnt	173	24	19.88	0.1144	1	0.138728	BP-Set1
GO:0060419	heart growth	25	7	2.87	0.11441	1	0.28	BP-Set1
GO:0009205	purine ribonucleoside triphosphate metab...	167	23	19.19	0.11445	1	0.137725	BP-Set1
GO:0050856	regulation of T cell receptor signaling ...	28	7	3.22	0.11447	1	0.25	BP-Set1
GO:0007599	hemostasis	108	16	12.41	0.11449	1	0.148148	BP-Set1
GO:0071900	regulation of protein serine/threonine k...	110	16	12.64	0.11453	1	0.145455	BP-Set1
GO:0035148	tube formation	49	9	5.63	0.11453	1	0.183673	BP-Set1
GO:1900077	negative regulation of cellular response...	26	6	2.99	0.11459	1	0.230769	BP-Set1
GO:0043369	CD4-positive or CD8-positive, alpha-beta...	9	4	1.03	0.1146	1	0.444444	BP-Set1
GO:0002363	alpha-beta T cell lineage commitment	9	4	1.03	0.1146	1	0.444444	BP-Set1
GO:1900544	positive regulation of purine nucleotide...	14	4	1.61	0.11469	1	0.285714	BP-Set1
GO:0018342	protein prenylation	6	3	0.69	0.1147	1	0.5	BP-Set1
GO:0071887	leukocyte apoptotic process	50	8	5.75	0.11471	1	0.16	BP-Set1
GO:1902622	regulation of neutrophil migration	16	4	1.84	0.11472	1	0.25	BP-Set1
GO:1905666	regulation of protein localization to en...	8	3	0.92	0.11473	1	0.375	BP-Set1
GO:0044837	actomyosin contractile ring organization	8	3	0.92	0.11473	1	0.375	BP-Set1
GO:0071801	regulation of podosome assembly	8	3	0.92	0.11473	1	0.375	BP-Set1
GO:0030856	regulation of epithelial cell differenti...	43	7	4.94	0.11474	1	0.162791	BP-Set1
GO:0061082	myeloid leukocyte cytokine production	26	5	2.99	0.11474	1	0.192308	BP-Set1
GO:0032652	regulation of interleukin-1 production	36	6	4.14	0.11477	1	0.166667	BP-Set1
GO:0002718	regulation of cytokine production involv...	45	7	5.17	0.11477	1	0.155556	BP-Set1
GO:1902170	cellular response to reactive nitrogen s...	11	3	1.26	0.11479	1	0.272727	BP-Set1
GO:0032252	secretory granule localization	12	3	1.38	0.11481	1	0.25	BP-Set1
GO:0006167	AMP biosynthetic process	12	3	1.38	0.11481	1	0.25	BP-Set1
GO:0051339	regulation of lyase activity	13	3	1.49	0.11482	1	0.230769	BP-Set1
GO:0070586	cell-cell adhesion involved in gastrulat...	6	2	0.69	0.11485	1	0.333333	BP-Set1
GO:0009415	response to water	6	2	0.69	0.11485	1	0.333333	BP-Set1
GO:0044458	motile cilium assembly	7	2	0.8	0.11487	1	0.285714	BP-Set1
GO:0044546	NLRP3 inflammasome complex assembly	16	3	1.84	0.11488	1	0.1875	BP-Set1
GO:0046426	negative regulation of receptor signalin...	8	2	0.92	0.11489	1	0.25	BP-Set1
GO:0034111	negative regulation of homotypic cell-ce...	9	2	1.03	0.11491	1	0.222222	BP-Set1
GO:1901380	negative regulation of potassium ion tra...	9	2	1.03	0.11491	1	0.222222	BP-Set1
GO:0035728	response to hepatocyte growth factor	11	2	1.26	0.11494	1	0.181818	BP-Set1
GO:0070670	response to interleukin-4	20	3	2.3	0.11495	1	0.15	BP-Set1
GO:0046390	ribose phosphate biosynthetic process	160	19	18.39	0.11496	1	0.11875	BP-Set1
GO:0034390	smooth muscle cell apoptotic process	13	2	1.49	0.11498	1	0.153846	BP-Set1
GO:0061383	trabecula morphogenesis	13	2	1.49	0.11498	1	0.153846	BP-Set1
GO:0032239	regulation of nucleobase-containing comp...	13	2	1.49	0.11498	1	0.153846	BP-Set1
GO:1903557	positive regulation of tumor necrosis fa...	48	6	5.52	0.11498	1	0.125	BP-Set1
GO:0014888	striated muscle adaptation	16	2	1.84	0.11503	1	0.125	BP-Set1
GO:0003143	embryonic heart tube morphogenesis	17	2	1.95	0.11505	1	0.117647	BP-Set1
GO:0002495	antigen processing and presentation of p...	19	2	2.18	0.11509	1	0.105263	BP-Set1
GO:0007093	mitotic cell cycle checkpoint signaling	67	7	7.7	0.11517	1	0.104478	BP-Set1
GO:0061025	membrane fusion	104	15	11.95	0.1156	1	0.144231	BP-Set1
GO:0045934	negative regulation of nucleobase-contai...	544	34	62.52	0.1199	1	0.0625	BP-Set1
GO:0006606	protein import into nucleus	105	17	12.07	0.1217	1	0.161905	BP-Set1
GO:2000378	negative regulation of reactive oxygen s...	24	6	2.76	0.12199	1	0.25	BP-Set1
GO:0051496	positive regulation of stress fiber asse...	30	6	3.45	0.12241	1	0.2	BP-Set1
GO:2000060	positive regulation of ubiquitin-depende...	52	11	5.98	0.12245	1	0.211538	BP-Set1
GO:0036120	cellular response to platelet-derived gr...	17	4	1.95	0.12254	1	0.235294	BP-Set1
GO:0097192	extrinsic apoptotic signaling pathway in...	29	7	3.33	0.12298	1	0.241379	BP-Set1
GO:0043243	positive regulation of protein-containin...	21	6	2.41	0.12301	1	0.285714	BP-Set1
GO:0032008	positive regulation of TOR signaling	43	8	4.94	0.12321	1	0.186047	BP-Set1
GO:0046329	negative regulation of JNK cascade	16	4	1.84	0.12355	1	0.25	BP-Set1
GO:0001921	positive regulation of receptor recyclin...	11	3	1.26	0.12372	1	0.272727	BP-Set1
GO:0002098	tRNA wobble uridine modification	11	3	1.26	0.12372	1	0.272727	BP-Set1
GO:0038096	Fc-gamma receptor signaling pathway invo...	11	3	1.26	0.12372	1	0.272727	BP-Set1
GO:0050687	negative regulation of defense response ...	11	3	1.26	0.12372	1	0.272727	BP-Set1
GO:0018149	peptide cross-linking	11	3	1.26	0.12372	1	0.272727	BP-Set1
GO:0106074	aminoacyl-tRNA metabolism involved in tr...	11	3	1.26	0.12372	1	0.272727	BP-Set1
GO:2000737	negative regulation of stem cell differe...	11	3	1.26	0.12372	1	0.272727	BP-Set1
GO:0055119	relaxation of cardiac muscle	11	3	1.26	0.12372	1	0.272727	BP-Set1
GO:0003073	regulation of systemic arterial blood pr...	21	4	2.41	0.12377	1	0.190476	BP-Set1
GO:0007286	spermatid development	48	9	5.52	0.12462	1	0.1875	BP-Set1
GO:0043525	positive regulation of neuron apoptotic ...	37	7	4.25	0.12511	1	0.189189	BP-Set1
GO:0007017	microtubule-based process	381	76	43.78	0.13404	1	0.199475	BP-Set1
GO:0016567	protein ubiquitination	304	56	34.94	0.13846	1	0.184211	BP-Set1
GO:0007417	central nervous system development	392	45	45.05	0.1396	1	0.114796	BP-Set1
GO:0019538	protein metabolic process	2315	343	266.04	0.14125	1	0.148164	BP-Set1
GO:0030100	regulation of endocytosis	142	22	16.32	0.14201	1	0.15493	BP-Set1
GO:0035051	cardiocyte differentiation	56	13	6.44	0.14296	1	0.232143	BP-Set1
GO:0120033	negative regulation of plasma membrane b...	14	7	1.61	0.14336	1	0.5	BP-Set1
GO:2000404	regulation of T cell migration	24	7	2.76	0.14373	1	0.291667	BP-Set1
GO:0051603	proteolysis involved in protein cataboli...	429	89	49.3	0.14383	1	0.207459	BP-Set1
GO:0060416	response to growth hormone	18	6	2.07	0.14384	1	0.333333	BP-Set1
GO:0045931	positive regulation of mitotic cell cycl...	60	9	6.9	0.14391	1	0.15	BP-Set1
GO:1903077	negative regulation of protein localizat...	18	4	2.07	0.14401	1	0.222222	BP-Set1
GO:0042220	response to cocaine	18	4	2.07	0.14401	1	0.222222	BP-Set1
GO:0031295	T cell costimulation	18	4	2.07	0.14401	1	0.222222	BP-Set1
GO:0010324	membrane invagination	33	7	3.79	0.14407	1	0.212121	BP-Set1
GO:0007033	vacuole organization	155	20	17.81	0.1444	1	0.129032	BP-Set1
GO:0070266	necroptotic process	25	5	2.87	0.14443	1	0.2	BP-Set1
GO:0009438	methylglyoxal metabolic process	6	2	0.69	0.1447	1	0.333333	BP-Set1
GO:1901526	positive regulation of mitophagy	6	2	0.69	0.1447	1	0.333333	BP-Set1
GO:0035617	stress granule disassembly	6	2	0.69	0.1447	1	0.333333	BP-Set1
GO:1905279	regulation of retrograde transport, endo...	6	2	0.69	0.1447	1	0.333333	BP-Set1
GO:1905209	positive regulation of cardiocyte differ...	6	2	0.69	0.1447	1	0.333333	BP-Set1
GO:0006924	activation-induced cell death of T cells	6	2	0.69	0.1447	1	0.333333	BP-Set1
GO:0006930	substrate-dependent cell migration, cell...	6	2	0.69	0.1447	1	0.333333	BP-Set1
GO:0045987	positive regulation of smooth muscle con...	6	2	0.69	0.1447	1	0.333333	BP-Set1
GO:0010815	bradykinin catabolic process	6	2	0.69	0.1447	1	0.333333	BP-Set1
GO:1990314	cellular response to insulin-like growth...	6	2	0.69	0.1447	1	0.333333	BP-Set1
GO:0034454	microtubule anchoring at centrosome	6	2	0.69	0.1447	1	0.333333	BP-Set1
GO:0033353	S-adenosylmethionine cycle	6	2	0.69	0.1447	1	0.333333	BP-Set1
GO:0062028	regulation of stress granule assembly	6	2	0.69	0.1447	1	0.333333	BP-Set1
GO:0030575	nuclear body organization	6	2	0.69	0.1447	1	0.333333	BP-Set1
GO:0060716	labyrinthine layer blood vessel developm...	6	2	0.69	0.1447	1	0.333333	BP-Set1
GO:0007077	mitotic nuclear membrane disassembly	6	2	0.69	0.1447	1	0.333333	BP-Set1
GO:0036089	cleavage furrow formation	6	2	0.69	0.1447	1	0.333333	BP-Set1
GO:0042448	progesterone metabolic process	6	2	0.69	0.1447	1	0.333333	BP-Set1
GO:1902043	positive regulation of extrinsic apoptot...	6	2	0.69	0.1447	1	0.333333	BP-Set1
GO:0006011	UDP-glucose metabolic process	6	2	0.69	0.1447	1	0.333333	BP-Set1
GO:0030953	astral microtubule organization	6	2	0.69	0.1447	1	0.333333	BP-Set1
GO:1903423	positive regulation of synaptic vesicle ...	6	2	0.69	0.1447	1	0.333333	BP-Set1
GO:1903441	protein localization to ciliary membrane	6	2	0.69	0.1447	1	0.333333	BP-Set1
GO:0036492	eiF2alpha phosphorylation in response to...	6	2	0.69	0.1447	1	0.333333	BP-Set1
GO:0051122	hepoxilin biosynthetic process	6	2	0.69	0.1447	1	0.333333	BP-Set1
GO:0032873	negative regulation of stress-activated ...	6	2	0.69	0.1447	1	0.333333	BP-Set1
GO:0036462	TRAIL-activated apoptotic signaling path...	6	2	0.69	0.1447	1	0.333333	BP-Set1
GO:0036481	intrinsic apoptotic signaling pathway in...	6	2	0.69	0.1447	1	0.333333	BP-Set1
GO:0070973	protein localization to endoplasmic reti...	6	2	0.69	0.1447	1	0.333333	BP-Set1
GO:0001771	immunological synapse formation	6	2	0.69	0.1447	1	0.333333	BP-Set1
GO:0021846	cell proliferation in forebrain	6	2	0.69	0.1447	1	0.333333	BP-Set1
GO:0007100	mitotic centrosome separation	6	2	0.69	0.1447	1	0.333333	BP-Set1
GO:0045199	maintenance of epithelial cell apical/ba...	6	2	0.69	0.1447	1	0.333333	BP-Set1
GO:0030091	protein repair	6	2	0.69	0.1447	1	0.333333	BP-Set1
GO:0009071	serine family amino acid catabolic proce...	6	2	0.69	0.1447	1	0.333333	BP-Set1
GO:0045176	apical protein localization	6	2	0.69	0.1447	1	0.333333	BP-Set1
GO:0031643	positive regulation of myelination	6	2	0.69	0.1447	1	0.333333	BP-Set1
GO:1903861	positive regulation of dendrite extensio...	6	2	0.69	0.1447	1	0.333333	BP-Set1
GO:2000679	positive regulation of transcription reg...	6	2	0.69	0.1447	1	0.333333	BP-Set1
GO:0006207	'de novo' pyrimidine nucleobase biosynth...	6	2	0.69	0.1447	1	0.333333	BP-Set1
GO:1901741	positive regulation of myoblast fusion	6	2	0.69	0.1447	1	0.333333	BP-Set1
GO:0042994	cytoplasmic sequestering of transcriptio...	6	2	0.69	0.1447	1	0.333333	BP-Set1
GO:0060019	radial glial cell differentiation	6	2	0.69	0.1447	1	0.333333	BP-Set1
GO:0051639	actin filament network formation	6	2	0.69	0.1447	1	0.333333	BP-Set1
GO:0006595	polyamine metabolic process	6	2	0.69	0.1447	1	0.333333	BP-Set1
GO:1901844	regulation of cell communication by elec...	6	2	0.69	0.1447	1	0.333333	BP-Set1
GO:0042176	regulation of protein catabolic process	205	40	23.56	0.1447	1	0.195122	BP-Set1
GO:0036294	cellular response to decreased oxygen le...	72	9	8.27	0.14489	1	0.125	BP-Set1
GO:0007611	learning or memory	94	11	10.8	0.14492	1	0.117021	BP-Set1
GO:0090559	regulation of membrane permeability	38	5	4.37	0.14492	1	0.131579	BP-Set1
GO:1903715	regulation of aerobic respiration	22	3	2.53	0.14497	1	0.136364	BP-Set1
GO:0002753	cytoplasmic pattern recognition receptor...	86	10	9.88	0.14509	1	0.116279	BP-Set1
GO:0036211	protein modification process	1262	200	145.03	0.14555	1	0.158479	BP-Set1
GO:0043488	regulation of mRNA stability	110	9	12.64	0.14697	1	0.0818182	BP-Set1
GO:0016241	regulation of macroautophagy	121	24	13.91	0.14788	1	0.198347	BP-Set1
GO:0071466	cellular response to xenobiotic stimulus	72	15	8.27	0.14904	1	0.208333	BP-Set1
GO:0007052	mitotic spindle organization	82	16	9.42	0.14913	1	0.195122	BP-Set1
GO:0070534	protein K63-linked ubiquitination	33	9	3.79	0.15	1	0.272727	BP-Set1
GO:0030866	cortical actin cytoskeleton organization	33	8	3.79	0.15063	1	0.242424	BP-Set1
GO:1900181	negative regulation of protein localizat...	20	5	2.3	0.15105	1	0.25	BP-Set1
GO:0097194	execution phase of apoptosis	38	7	4.37	0.15108	1	0.184211	BP-Set1
GO:0007224	smoothened signaling pathway	38	6	4.37	0.15153	1	0.157895	BP-Set1
GO:2001240	negative regulation of extrinsic apoptot...	12	3	1.38	0.15153	1	0.25	BP-Set1
GO:0006607	NLS-bearing protein import into nucleus	12	3	1.38	0.15153	1	0.25	BP-Set1
GO:0060487	lung epithelial cell differentiation	12	3	1.38	0.15153	1	0.25	BP-Set1
GO:0032094	response to food	12	3	1.38	0.15153	1	0.25	BP-Set1
GO:0035902	response to immobilization stress	12	3	1.38	0.15153	1	0.25	BP-Set1
GO:0034427	nuclear-transcribed mRNA catabolic proce...	12	3	1.38	0.15153	1	0.25	BP-Set1
GO:0050862	positive regulation of T cell receptor s...	12	3	1.38	0.15153	1	0.25	BP-Set1
GO:0006071	glycerol metabolic process	12	3	1.38	0.15153	1	0.25	BP-Set1
GO:0038166	angiotensin-activated signaling pathway	12	3	1.38	0.15153	1	0.25	BP-Set1
GO:2000767	positive regulation of cytoplasmic trans...	12	3	1.38	0.15153	1	0.25	BP-Set1
GO:0097284	hepatocyte apoptotic process	12	3	1.38	0.15153	1	0.25	BP-Set1
GO:1901223	negative regulation of non-canonical NF-...	12	3	1.38	0.15153	1	0.25	BP-Set1
GO:0035774	positive regulation of insulin secretion...	12	3	1.38	0.15153	1	0.25	BP-Set1
GO:0046580	negative regulation of Ras protein signa...	12	3	1.38	0.15153	1	0.25	BP-Set1
GO:0034389	lipid droplet organization	21	4	2.41	0.15155	1	0.190476	BP-Set1
GO:0060425	lung morphogenesis	22	4	2.53	0.1516	1	0.181818	BP-Set1
GO:0043124	negative regulation of canonical NF-kapp...	25	5	2.87	0.15193	1	0.2	BP-Set1
GO:0046627	negative regulation of insulin receptor ...	25	5	2.87	0.15193	1	0.2	BP-Set1
GO:0001822	kidney development	106	12	12.18	0.15589	1	0.113208	BP-Set1
GO:0000165	MAPK cascade	282	36	32.41	0.16572	1	0.12766	BP-Set1
GO:0043536	positive regulation of blood vessel endo...	30	6	3.45	0.16638	1	0.2	BP-Set1
GO:0007097	nuclear migration	19	4	2.18	0.16681	1	0.210526	BP-Set1
GO:0032467	positive regulation of cytokinesis	19	4	2.18	0.16681	1	0.210526	BP-Set1
GO:0032731	positive regulation of interleukin-1 bet...	19	4	2.18	0.16681	1	0.210526	BP-Set1
GO:0043200	response to amino acid	66	9	7.58	0.16705	1	0.136364	BP-Set1
GO:0042542	response to hydrogen peroxide	64	11	7.35	0.17033	1	0.171875	BP-Set1
GO:0006633	fatty acid biosynthetic process	73	12	8.39	0.17035	1	0.164384	BP-Set1
GO:0030307	positive regulation of cell growth	77	15	8.85	0.17121	1	0.194805	BP-Set1
GO:0042149	cellular response to glucose starvation	26	5	2.99	0.17146	1	0.192308	BP-Set1
GO:0021766	hippocampus development	33	6	3.79	0.17146	1	0.181818	BP-Set1
GO:1903829	positive regulation of protein localizat...	255	44	29.3	0.17402	1	0.172549	BP-Set1
GO:0000209	protein polyubiquitination	121	28	13.91	0.17469	1	0.231405	BP-Set1
GO:0001764	neuron migration	63	11	7.24	0.17889	1	0.174603	BP-Set1
GO:0055013	cardiac muscle cell development	31	9	3.56	0.17905	1	0.290323	BP-Set1
GO:0031330	negative regulation of cellular cataboli...	120	19	13.79	0.17914	1	0.158333	BP-Set1
GO:0061512	protein localization to cilium	24	8	2.76	0.17915	1	0.333333	BP-Set1
GO:0010803	regulation of tumor necrosis factor-medi...	30	8	3.45	0.17951	1	0.266667	BP-Set1
GO:1902176	negative regulation of oxidative stress-...	18	4	2.07	0.18087	1	0.222222	BP-Set1
GO:0050890	cognition	107	14	12.3	0.18098	1	0.130841	BP-Set1
GO:0031400	negative regulation of protein modificat...	206	41	23.67	0.181	1	0.199029	BP-Set1
GO:0045668	negative regulation of osteoblast differ...	13	3	1.49	0.18109	1	0.230769	BP-Set1
GO:0090200	positive regulation of release of cytoch...	13	3	1.49	0.18109	1	0.230769	BP-Set1
GO:0034727	piecemeal microautophagy of the nucleus	13	3	1.49	0.18109	1	0.230769	BP-Set1
GO:1901021	positive regulation of calcium ion trans...	13	3	1.49	0.18109	1	0.230769	BP-Set1
GO:0071312	cellular response to alkaloid	13	3	1.49	0.18109	1	0.230769	BP-Set1
GO:0007339	binding of sperm to zona pellucida	13	3	1.49	0.18109	1	0.230769	BP-Set1
GO:1904294	positive regulation of ERAD pathway	13	3	1.49	0.18109	1	0.230769	BP-Set1
GO:0048741	skeletal muscle fiber development	13	3	1.49	0.18109	1	0.230769	BP-Set1
GO:0046716	muscle cell cellular homeostasis	13	3	1.49	0.18109	1	0.230769	BP-Set1
GO:0045747	positive regulation of Notch signaling p...	13	3	1.49	0.18109	1	0.230769	BP-Set1
GO:0033628	regulation of cell adhesion mediated by ...	24	4	2.76	0.18123	1	0.166667	BP-Set1
GO:0008543	fibroblast growth factor receptor signal...	26	4	2.99	0.18135	1	0.153846	BP-Set1
GO:0010717	regulation of epithelial to mesenchymal ...	40	5	4.6	0.18166	1	0.125	BP-Set1
GO:0050804	modulation of chemical synaptic transmis...	162	24	18.62	0.18236	1	0.148148	BP-Set1
GO:0046394	carboxylic acid biosynthetic process	165	30	18.96	0.18365	1	0.181818	BP-Set1
GO:0031929	TOR signaling	91	21	10.46	0.1839	1	0.230769	BP-Set1
GO:0072329	monocarboxylic acid catabolic process	83	5	9.54	0.18427	1	0.060241	BP-Set1
GO:0042327	positive regulation of phosphorylation	239	36	27.47	0.18465	1	0.150628	BP-Set1
GO:0032790	ribosome disassembly	33	12	3.79	0.18488	1	0.363636	BP-Set1
GO:0032511	late endosome to vacuole transport via m...	21	10	2.41	0.18514	1	0.47619	BP-Set1
GO:0090630	activation of GTPase activity	41	7	4.71	0.18517	1	0.170732	BP-Set1
GO:0006901	vesicle coating	32	11	3.68	0.18525	1	0.34375	BP-Set1
GO:0051047	positive regulation of secretion	127	21	14.59	0.18559	1	0.165354	BP-Set1
GO:0016310	phosphorylation	655	100	75.27	0.1857	1	0.152672	BP-Set1
GO:0009067	aspartate family amino acid biosynthetic...	16	7	1.84	0.18613	1	0.4375	BP-Set1
GO:0060047	heart contraction	72	12	8.27	0.1867	1	0.166667	BP-Set1
GO:0046033	AMP metabolic process	19	5	2.18	0.18708	1	0.263158	BP-Set1
GO:0009743	response to carbohydrate	100	14	11.49	0.1872	1	0.14	BP-Set1
GO:0043388	positive regulation of DNA binding	13	4	1.49	0.18721	1	0.307692	BP-Set1
GO:0034101	erythrocyte homeostasis	64	9	7.35	0.18756	1	0.140625	BP-Set1
GO:0033146	regulation of intracellular estrogen rec...	21	4	2.41	0.18758	1	0.190476	BP-Set1
GO:0047496	vesicle transport along microtubule	31	5	3.56	0.18764	1	0.16129	BP-Set1
GO:0048524	positive regulation of viral process	49	7	5.63	0.18767	1	0.142857	BP-Set1
GO:0000054	ribosomal subunit export from nucleus	15	3	1.72	0.18771	1	0.2	BP-Set1
GO:0051224	negative regulation of protein transport	50	7	5.75	0.18772	1	0.14	BP-Set1
GO:0035641	locomotory exploration behavior	7	2	0.8	0.18774	1	0.285714	BP-Set1
GO:0045624	positive regulation of T-helper cell dif...	7	2	0.8	0.18774	1	0.285714	BP-Set1
GO:0030213	hyaluronan biosynthetic process	7	2	0.8	0.18774	1	0.285714	BP-Set1
GO:1902966	positive regulation of protein localizat...	7	2	0.8	0.18774	1	0.285714	BP-Set1
GO:0046940	nucleoside monophosphate phosphorylation	7	2	0.8	0.18774	1	0.285714	BP-Set1
GO:0090235	regulation of metaphase plate congressio...	7	2	0.8	0.18774	1	0.285714	BP-Set1
GO:0015949	nucleobase-containing small molecule int...	7	2	0.8	0.18774	1	0.285714	BP-Set1
GO:0031000	response to caffeine	7	2	0.8	0.18774	1	0.285714	BP-Set1
GO:0045932	negative regulation of muscle contractio...	7	2	0.8	0.18774	1	0.285714	BP-Set1
GO:0000729	DNA double-strand break processing	7	2	0.8	0.18774	1	0.285714	BP-Set1
GO:0032471	negative regulation of endoplasmic retic...	7	2	0.8	0.18774	1	0.285714	BP-Set1
GO:0036035	osteoclast development	7	2	0.8	0.18774	1	0.285714	BP-Set1
GO:0060576	intestinal epithelial cell development	7	2	0.8	0.18774	1	0.285714	BP-Set1
GO:0006000	fructose metabolic process	7	2	0.8	0.18774	1	0.285714	BP-Set1
GO:0071394	cellular response to testosterone stimul...	7	2	0.8	0.18774	1	0.285714	BP-Set1
GO:0008356	asymmetric cell division	7	2	0.8	0.18774	1	0.285714	BP-Set1
GO:0007398	ectoderm development	7	2	0.8	0.18774	1	0.285714	BP-Set1
GO:0055003	cardiac myofibril assembly	7	2	0.8	0.18774	1	0.285714	BP-Set1
GO:1903427	negative regulation of reactive oxygen s...	7	2	0.8	0.18774	1	0.285714	BP-Set1
GO:0000915	actomyosin contractile ring assembly	7	2	0.8	0.18774	1	0.285714	BP-Set1
GO:0002755	MyD88-dependent toll-like receptor signa...	7	2	0.8	0.18774	1	0.285714	BP-Set1
GO:0033572	transferrin transport	7	2	0.8	0.18774	1	0.285714	BP-Set1
GO:0018200	peptidyl-glutamic acid modification	7	2	0.8	0.18774	1	0.285714	BP-Set1
GO:0001731	formation of translation preinitiation c...	7	2	0.8	0.18774	1	0.285714	BP-Set1
GO:0071233	cellular response to leucine	7	2	0.8	0.18774	1	0.285714	BP-Set1
GO:0006108	malate metabolic process	7	2	0.8	0.18774	1	0.285714	BP-Set1
GO:0021670	lateral ventricle development	7	2	0.8	0.18774	1	0.285714	BP-Set1
GO:1903897	regulation of PERK-mediated unfolded pro...	7	2	0.8	0.18774	1	0.285714	BP-Set1
GO:0006228	UTP biosynthetic process	7	2	0.8	0.18774	1	0.285714	BP-Set1
GO:0048549	positive regulation of pinocytosis	7	2	0.8	0.18774	1	0.285714	BP-Set1
GO:0071803	positive regulation of podosome assembly	7	2	0.8	0.18774	1	0.285714	BP-Set1
GO:0035721	intraciliary retrograde transport	7	2	0.8	0.18774	1	0.285714	BP-Set1
GO:0048643	positive regulation of skeletal muscle t...	7	2	0.8	0.18774	1	0.285714	BP-Set1
GO:1903689	regulation of wound healing, spreading o...	7	2	0.8	0.18774	1	0.285714	BP-Set1
GO:0045822	negative regulation of heart contraction	7	2	0.8	0.18774	1	0.285714	BP-Set1
GO:0035520	monoubiquitinated protein deubiquitinati...	7	2	0.8	0.18774	1	0.285714	BP-Set1
GO:2001267	regulation of cysteine-type endopeptidas...	7	2	0.8	0.18774	1	0.285714	BP-Set1
GO:0010633	negative regulation of epithelial cell m...	24	3	2.76	0.18813	1	0.125	BP-Set1
GO:0120162	positive regulation of cold-induced ther...	34	6	3.91	0.18939	1	0.176471	BP-Set1
GO:0043280	positive regulation of cysteine-type end...	51	6	5.86	0.1918	1	0.117647	BP-Set1
GO:0007584	response to nutrient	72	7	8.27	0.19428	1	0.0972222	BP-Set1
GO:0010558	negative regulation of macromolecule bio...	849	80	97.57	0.19656	1	0.0942285	BP-Set1
GO:0051179	localization	2334	315	268.22	0.19827	1	0.134961	BP-Set1
GO:0009056	catabolic process	1418	210	162.96	0.20029	1	0.148096	BP-Set1
GO:0007032	endosome organization	73	22	8.39	0.20749	1	0.30137	BP-Set1
GO:0000278	mitotic cell cycle	446	73	51.25	0.20767	1	0.163677	BP-Set1
GO:0051289	protein homotetramerization	35	6	4.02	0.208	1	0.171429	BP-Set1
GO:0006974	DNA damage response	418	39	48.04	0.2088	1	0.0933014	BP-Set1
GO:0006413	translational initiation	93	17	10.69	0.2091	1	0.182796	BP-Set1
GO:0007268	chemical synaptic transmission	221	32	25.4	0.20915	1	0.144796	BP-Set1
GO:0042098	T cell proliferation	80	15	9.19	0.20941	1	0.1875	BP-Set1
GO:0031669	cellular response to nutrient levels	120	17	13.79	0.21093	1	0.141667	BP-Set1
GO:0010906	regulation of glucose metabolic process	43	8	4.94	0.21103	1	0.186047	BP-Set1
GO:0006898	receptor-mediated endocytosis	122	22	14.02	0.21117	1	0.180328	BP-Set1
GO:0019637	organophosphate metabolic process	592	86	68.03	0.21144	1	0.14527	BP-Set1
GO:0042552	myelination	72	12	8.27	0.21157	1	0.166667	BP-Set1
GO:0051642	centrosome localization	20	4	2.3	0.21183	1	0.2	BP-Set1
GO:0099170	postsynaptic modulation of chemical syna...	14	3	1.61	0.21201	1	0.214286	BP-Set1
GO:0045648	positive regulation of erythrocyte diffe...	14	3	1.61	0.21201	1	0.214286	BP-Set1
GO:0010288	response to lead ion	14	3	1.61	0.21201	1	0.214286	BP-Set1
GO:0006085	acetyl-CoA biosynthetic process	14	3	1.61	0.21201	1	0.214286	BP-Set1
GO:1903358	regulation of Golgi organization	14	3	1.61	0.21201	1	0.214286	BP-Set1
GO:0002862	negative regulation of inflammatory resp...	14	3	1.61	0.21201	1	0.214286	BP-Set1
GO:0090303	positive regulation of wound healing	26	4	2.99	0.21223	1	0.153846	BP-Set1
GO:0016482	cytosolic transport	99	23	11.38	0.21362	1	0.232323	BP-Set1
GO:0048167	regulation of synaptic plasticity	77	10	8.85	0.21365	1	0.12987	BP-Set1
GO:0140352	export from cell	355	51	40.8	0.21391	1	0.143662	BP-Set1
GO:2000058	regulation of ubiquitin-dependent protei...	97	20	11.15	0.21439	1	0.206186	BP-Set1
GO:0016049	cell growth	218	33	25.05	0.21461	1	0.151376	BP-Set1
GO:0070663	regulation of leukocyte proliferation	91	18	10.46	0.21476	1	0.197802	BP-Set1
GO:0046755	viral budding	21	10	2.41	0.21477	1	0.47619	BP-Set1
GO:0006082	organic acid metabolic process	503	64	57.8	0.21503	1	0.127237	BP-Set1
GO:0046365	monosaccharide catabolic process	28	9	3.22	0.21527	1	0.321429	BP-Set1
GO:0019319	hexose biosynthetic process	46	11	5.29	0.21528	1	0.23913	BP-Set1
GO:0035305	negative regulation of dephosphorylation	20	8	2.3	0.21529	1	0.4	BP-Set1
GO:2000401	regulation of lymphocyte migration	30	9	3.45	0.21533	1	0.3	BP-Set1
GO:0003007	heart morphogenesis	77	11	8.85	0.21535	1	0.142857	BP-Set1
GO:0051127	positive regulation of actin nucleation	7	6	0.8	0.21543	1	0.857143	BP-Set1
GO:0061620	glycolytic process through glucose-6-pho...	16	7	1.84	0.21544	1	0.4375	BP-Set1
GO:1901661	quinone metabolic process	28	8	3.22	0.21554	1	0.285714	BP-Set1
GO:0006555	methionine metabolic process	11	6	1.26	0.21556	1	0.545455	BP-Set1
GO:0060079	excitatory postsynaptic potential	21	4	2.41	0.21576	1	0.190476	BP-Set1
GO:1901222	regulation of non-canonical NF-kappaB si...	36	8	4.14	0.21579	1	0.222222	BP-Set1
GO:1903578	regulation of ATP metabolic process	36	8	4.14	0.21579	1	0.222222	BP-Set1
GO:0007178	transmembrane receptor protein serine/th...	133	19	15.28	0.21582	1	0.142857	BP-Set1
GO:0071621	granulocyte chemotaxis	37	8	4.25	0.21583	1	0.216216	BP-Set1
GO:0090169	regulation of spindle assembly	20	6	2.3	0.21584	1	0.3	BP-Set1
GO:0034766	negative regulation of monoatomic ion tr...	39	8	4.48	0.21589	1	0.205128	BP-Set1
GO:1900015	regulation of cytokine production involv...	22	6	2.53	0.2159	1	0.272727	BP-Set1
GO:0019400	alditol metabolic process	15	5	1.72	0.21596	1	0.333333	BP-Set1
GO:1900044	regulation of protein K63-linked ubiquit...	8	4	0.92	0.21601	1	0.5	BP-Set1
GO:1902031	regulation of NADP metabolic process	8	4	0.92	0.21601	1	0.5	BP-Set1
GO:1990266	neutrophil migration	35	7	4.02	0.21604	1	0.2	BP-Set1
GO:0014808	release of sequestered calcium ion into ...	13	4	1.49	0.21617	1	0.307692	BP-Set1
GO:0044770	cell cycle phase transition	241	30	27.7	0.21621	1	0.124481	BP-Set1
GO:0051126	negative regulation of actin nucleation	7	3	0.8	0.21626	1	0.428571	BP-Set1
GO:0007589	body fluid secretion	34	6	3.91	0.21628	1	0.176471	BP-Set1
GO:0072393	microtubule anchoring at microtubule org...	8	3	0.92	0.21629	1	0.375	BP-Set1
GO:1903599	positive regulation of autophagy of mito...	8	3	0.92	0.21629	1	0.375	BP-Set1
GO:0046622	positive regulation of organ growth	8	3	0.92	0.21629	1	0.375	BP-Set1
GO:0032941	secretion by tissue	17	4	1.95	0.2163	1	0.235294	BP-Set1
GO:0043201	response to leucine	9	3	1.03	0.21632	1	0.333333	BP-Set1
GO:0061081	positive regulation of myeloid leukocyte...	18	4	2.07	0.21633	1	0.222222	BP-Set1
GO:0060193	positive regulation of lipase activity	11	3	1.26	0.21638	1	0.272727	BP-Set1
GO:0010880	regulation of release of sequestered cal...	11	3	1.26	0.21638	1	0.272727	BP-Set1
GO:0061162	establishment of monopolar cell polarity	14	3	1.61	0.21648	1	0.214286	BP-Set1
GO:0075509	endocytosis involved in viral entry into...	7	2	0.8	0.21653	1	0.285714	BP-Set1
GO:0032070	regulation of deoxyribonuclease activity	7	2	0.8	0.21653	1	0.285714	BP-Set1
GO:0099519	dense core granule cytoskeletal transpor...	7	2	0.8	0.21653	1	0.285714	BP-Set1
GO:0001754	eye photoreceptor cell differentiation	7	2	0.8	0.21653	1	0.285714	BP-Set1
GO:0106380	purine ribonucleotide salvage	7	2	0.8	0.21653	1	0.285714	BP-Set1
GO:0072539	T-helper 17 cell differentiation	7	2	0.8	0.21653	1	0.285714	BP-Set1
GO:1904358	positive regulation of telomere maintena...	25	4	2.87	0.21655	1	0.16	BP-Set1
GO:1903350	response to dopamine	25	4	2.87	0.21655	1	0.16	BP-Set1
GO:0086005	ventricular cardiac muscle cell action p...	10	2	1.15	0.21663	1	0.2	BP-Set1
GO:0003341	cilium movement	29	4	3.33	0.21668	1	0.137931	BP-Set1
GO:0009130	pyrimidine nucleoside monophosphate bios...	12	2	1.38	0.21669	1	0.166667	BP-Set1
GO:0051769	regulation of nitric-oxide synthase bios...	12	2	1.38	0.21669	1	0.166667	BP-Set1
GO:0050820	positive regulation of coagulation	14	2	1.61	0.21675	1	0.142857	BP-Set1
GO:0050819	negative regulation of coagulation	26	3	2.99	0.21686	1	0.115385	BP-Set1
GO:0019883	antigen processing and presentation of e...	18	2	2.07	0.21688	1	0.111111	BP-Set1
GO:0034249	negative regulation of amide metabolic p...	90	10	10.34	0.21696	1	0.111111	BP-Set1
GO:0045911	positive regulation of DNA recombination	30	3	3.45	0.21698	1	0.1	BP-Set1
GO:0044774	mitotic DNA integrity checkpoint signali...	41	4	4.71	0.21706	1	0.097561	BP-Set1
GO:0141137	positive regulation of gene expression, ...	24	2	2.76	0.21707	1	0.0833333	BP-Set1
GO:0051306	mitotic sister chromatid separation	33	3	3.79	0.21708	1	0.0909091	BP-Set1
GO:0014812	muscle cell migration	37	3	4.25	0.21721	1	0.0810811	BP-Set1
GO:0048659	smooth muscle cell proliferation	60	4	6.9	0.21766	1	0.0666667	BP-Set1
GO:0036293	response to decreased oxygen levels	151	14	17.35	0.21781	1	0.0927152	BP-Set1
GO:0051495	positive regulation of cytoskeleton orga...	100	28	11.49	0.2247	1	0.28	BP-Set1
GO:0016311	dephosphorylation	150	40	17.24	0.22508	1	0.266667	BP-Set1
GO:0006446	regulation of translational initiation	61	9	7.01	0.2271	1	0.147541	BP-Set1
GO:0006520	amino acid metabolic process	181	28	20.8	0.22918	1	0.154696	BP-Set1
GO:0043149	stress fiber assembly	60	14	6.9	0.22929	1	0.233333	BP-Set1
GO:0006903	vesicle targeting	54	13	6.21	0.22944	1	0.240741	BP-Set1
GO:0019752	carboxylic acid metabolic process	489	62	56.2	0.22975	1	0.126789	BP-Set1
GO:0010720	positive regulation of cell development	167	25	19.19	0.22987	1	0.149701	BP-Set1
GO:2000147	positive regulation of cell motility	247	34	28.39	0.22994	1	0.137652	BP-Set1
GO:1904427	positive regulation of calcium ion trans...	30	9	3.45	0.23005	1	0.3	BP-Set1
GO:0050773	regulation of dendrite development	42	10	4.83	0.23023	1	0.238095	BP-Set1
GO:0006110	regulation of glycolytic process	25	6	2.87	0.23122	1	0.24	BP-Set1
GO:0050767	regulation of neurogenesis	149	20	17.12	0.23132	1	0.134228	BP-Set1
GO:0051155	positive regulation of striated muscle c...	13	4	1.49	0.23152	1	0.307692	BP-Set1
GO:0031365	N-terminal protein amino acid modificati...	16	4	1.84	0.23168	1	0.25	BP-Set1
GO:0035329	hippo signaling	19	4	2.18	0.23185	1	0.210526	BP-Set1
GO:2001222	regulation of neuron migration	15	3	1.72	0.23211	1	0.2	BP-Set1
GO:0009188	ribonucleoside diphosphate biosynthetic ...	8	2	0.92	0.2322	1	0.25	BP-Set1
GO:0060368	regulation of Fc receptor mediated stimu...	8	2	0.92	0.2322	1	0.25	BP-Set1
GO:0090183	regulation of kidney development	8	2	0.92	0.2322	1	0.25	BP-Set1
GO:0032025	response to cobalt ion	8	2	0.92	0.2322	1	0.25	BP-Set1
GO:0010804	negative regulation of tumor necrosis fa...	8	2	0.92	0.2322	1	0.25	BP-Set1
GO:1905671	regulation of lysosome organization	8	2	0.92	0.2322	1	0.25	BP-Set1
GO:0051044	positive regulation of membrane protein ...	8	2	0.92	0.2322	1	0.25	BP-Set1
GO:0010666	positive regulation of cardiac muscle ce...	8	2	0.92	0.2322	1	0.25	BP-Set1
GO:0010667	negative regulation of cardiac muscle ce...	8	2	0.92	0.2322	1	0.25	BP-Set1
GO:1900119	positive regulation of execution phase o...	8	2	0.92	0.2322	1	0.25	BP-Set1
GO:0061000	negative regulation of dendritic spine d...	8	2	0.92	0.2322	1	0.25	BP-Set1
GO:0032495	response to muramyl dipeptide	8	2	0.92	0.2322	1	0.25	BP-Set1
GO:0042308	negative regulation of protein import in...	8	2	0.92	0.2322	1	0.25	BP-Set1
GO:0090522	vesicle tethering involved in exocytosis	8	2	0.92	0.2322	1	0.25	BP-Set1
GO:0031338	regulation of vesicle fusion	8	2	0.92	0.2322	1	0.25	BP-Set1
GO:0044829	positive regulation by host of viral gen...	8	2	0.92	0.2322	1	0.25	BP-Set1
GO:0043653	mitochondrial fragmentation involved in ...	8	2	0.92	0.2322	1	0.25	BP-Set1
GO:0006474	N-terminal protein amino acid acetylatio...	8	2	0.92	0.2322	1	0.25	BP-Set1
GO:0006448	regulation of translational elongation	8	2	0.92	0.2322	1	0.25	BP-Set1
GO:0006183	GTP biosynthetic process	8	2	0.92	0.2322	1	0.25	BP-Set1
GO:0045198	establishment of epithelial cell apical/...	8	2	0.92	0.2322	1	0.25	BP-Set1
GO:0098779	positive regulation of mitophagy in resp...	8	2	0.92	0.2322	1	0.25	BP-Set1
GO:0009068	aspartate family amino acid catabolic pr...	8	2	0.92	0.2322	1	0.25	BP-Set1
GO:0031664	regulation of lipopolysaccharide-mediate...	8	2	0.92	0.2322	1	0.25	BP-Set1
GO:0051561	positive regulation of mitochondrial cal...	8	2	0.92	0.2322	1	0.25	BP-Set1
GO:0019371	cyclooxygenase pathway	8	2	0.92	0.2322	1	0.25	BP-Set1
GO:0098693	regulation of synaptic vesicle cycle	8	2	0.92	0.2322	1	0.25	BP-Set1
GO:0098698	postsynaptic specialization assembly	8	2	0.92	0.2322	1	0.25	BP-Set1
GO:0042921	glucocorticoid receptor signaling pathwa...	8	2	0.92	0.2322	1	0.25	BP-Set1
GO:1903672	positive regulation of sprouting angioge...	8	2	0.92	0.2322	1	0.25	BP-Set1
GO:0045821	positive regulation of glycolytic proces...	8	2	0.92	0.2322	1	0.25	BP-Set1
GO:1902514	regulation of calcium ion transmembrane ...	8	2	0.92	0.2322	1	0.25	BP-Set1
GO:0045920	negative regulation of exocytosis	18	3	2.07	0.23227	1	0.166667	BP-Set1
GO:0050771	negative regulation of axonogenesis	22	3	2.53	0.23249	1	0.136364	BP-Set1
GO:2000785	regulation of autophagosome assembly	31	4	3.56	0.23251	1	0.129032	BP-Set1
GO:0018108	peptidyl-tyrosine phosphorylation	94	9	10.8	0.2336	1	0.0957447	BP-Set1
GO:0051168	nuclear export	129	13	14.82	0.23362	1	0.100775	BP-Set1
GO:0050714	positive regulation of protein secretion	63	10	7.24	0.23414	1	0.15873	BP-Set1
GO:0070527	platelet aggregation	44	7	5.06	0.23484	1	0.159091	BP-Set1
GO:0042752	regulation of circadian rhythm	44	7	5.06	0.23659	1	0.159091	BP-Set1
GO:0006096	glycolytic process	55	15	6.32	0.23914	1	0.272727	BP-Set1
GO:0032259	methylation	122	11	14.02	0.23917	1	0.0901639	BP-Set1
GO:0034332	adherens junction organization	29	7	3.33	0.23987	1	0.241379	BP-Set1
GO:0060324	face development	22	4	2.53	0.24155	1	0.181818	BP-Set1
GO:0045600	positive regulation of fat cell differen...	20	4	2.3	0.24367	1	0.2	BP-Set1
GO:2001259	positive regulation of cation channel ac...	15	3	1.72	0.24395	1	0.2	BP-Set1
GO:0070498	interleukin-1-mediated signaling pathway	15	3	1.72	0.24395	1	0.2	BP-Set1
GO:0050860	negative regulation of T cell receptor s...	15	3	1.72	0.24395	1	0.2	BP-Set1
GO:0046326	positive regulation of glucose import	15	3	1.72	0.24395	1	0.2	BP-Set1
GO:0051131	chaperone-mediated protein complex assem...	15	3	1.72	0.24395	1	0.2	BP-Set1
GO:0035458	cellular response to interferon-beta	15	3	1.72	0.24395	1	0.2	BP-Set1
GO:0016540	protein autoprocessing	15	3	1.72	0.24395	1	0.2	BP-Set1
GO:1901566	organonitrogen compound biosynthetic pro...	1042	119	119.75	0.24548	1	0.114203	BP-Set1
GO:0008104	protein localization	1353	200	155.49	0.25025	1	0.14782	BP-Set1
GO:0051897	positive regulation of phosphatidylinosi...	68	10	7.81	0.25062	1	0.147059	BP-Set1
GO:0000902	cell morphogenesis	409	62	47	0.25259	1	0.151589	BP-Set1
GO:0030030	cell projection organization	620	110	71.25	0.25444	1	0.177419	BP-Set1
GO:0006914	autophagy	367	66	42.18	0.2581	1	0.179837	BP-Set1
GO:0009725	response to hormone	392	64	45.05	0.26331	1	0.163265	BP-Set1
GO:0060627	regulation of vesicle-mediated transport	262	49	30.11	0.26363	1	0.187023	BP-Set1
GO:0014070	response to organic cyclic compound	369	50	42.41	0.26608	1	0.135501	BP-Set1
GO:0070301	cellular response to hydrogen peroxide	38	6	4.37	0.26721	1	0.157895	BP-Set1
GO:0035904	aorta development	23	4	2.64	0.26799	1	0.173913	BP-Set1
GO:0051346	negative regulation of hydrolase activit...	102	20	11.72	0.27313	1	0.196078	BP-Set1
GO:0006739	NADP metabolic process	31	11	3.56	0.27363	1	0.354839	BP-Set1
GO:0007254	JNK cascade	72	12	8.27	0.27475	1	0.166667	BP-Set1
GO:0033574	response to testosterone	23	5	2.64	0.27573	1	0.217391	BP-Set1
GO:0060048	cardiac muscle contraction	47	9	5.4	0.27573	1	0.191489	BP-Set1
GO:0050770	regulation of axonogenesis	60	10	6.9	0.276	1	0.166667	BP-Set1
GO:1903170	negative regulation of calcium ion trans...	18	5	2.07	0.2761	1	0.277778	BP-Set1
GO:0007519	skeletal muscle tissue development	54	8	6.21	0.27612	1	0.148148	BP-Set1
GO:0003014	renal system process	40	7	4.6	0.27639	1	0.175	BP-Set1
GO:0061709	reticulophagy	16	3	1.84	0.27657	1	0.1875	BP-Set1
GO:1902230	negative regulation of intrinsic apoptot...	16	3	1.84	0.27657	1	0.1875	BP-Set1
GO:0016197	endosomal transport	209	52	24.02	0.2766	1	0.248804	BP-Set1
GO:0050796	regulation of insulin secretion	55	8	6.32	0.27679	1	0.145455	BP-Set1
GO:0032387	negative regulation of intracellular tra...	30	5	3.45	0.27686	1	0.166667	BP-Set1
GO:0010737	protein kinase A signaling	14	3	1.61	0.27695	1	0.214286	BP-Set1
GO:0071214	cellular response to abiotic stimulus	173	21	19.88	0.27709	1	0.121387	BP-Set1
GO:0006688	glycosphingolipid biosynthetic process	9	2	1.03	0.27718	1	0.222222	BP-Set1
GO:0009113	purine nucleobase biosynthetic process	9	2	1.03	0.27718	1	0.222222	BP-Set1
GO:0098974	postsynaptic actin cytoskeleton organiza...	9	2	1.03	0.27718	1	0.222222	BP-Set1
GO:0019896	axonal transport of mitochondrion	9	2	1.03	0.27718	1	0.222222	BP-Set1
GO:0030220	platelet formation	9	2	1.03	0.27718	1	0.222222	BP-Set1
GO:0010881	regulation of cardiac muscle contraction...	9	2	1.03	0.27718	1	0.222222	BP-Set1
GO:2000010	positive regulation of protein localizat...	9	2	1.03	0.27718	1	0.222222	BP-Set1
GO:0010518	positive regulation of phospholipase act...	9	2	1.03	0.27718	1	0.222222	BP-Set1
GO:1900102	negative regulation of endoplasmic retic...	9	2	1.03	0.27718	1	0.222222	BP-Set1
GO:2000353	positive regulation of endothelial cell ...	9	2	1.03	0.27718	1	0.222222	BP-Set1
GO:1904355	positive regulation of telomere capping	9	2	1.03	0.27718	1	0.222222	BP-Set1
GO:0042256	cytosolic ribosome assembly	9	2	1.03	0.27718	1	0.222222	BP-Set1
GO:0055064	chloride ion homeostasis	9	2	1.03	0.27718	1	0.222222	BP-Set1
GO:0002223	stimulatory C-type lectin receptor signa...	9	2	1.03	0.27718	1	0.222222	BP-Set1
GO:0055089	fatty acid homeostasis	9	2	1.03	0.27718	1	0.222222	BP-Set1
GO:0055075	potassium ion homeostasis	9	2	1.03	0.27718	1	0.222222	BP-Set1
GO:0002828	regulation of type 2 immune response	9	2	1.03	0.27718	1	0.222222	BP-Set1
GO:0007250	activation of NF-kappaB-inducing kinase ...	9	2	1.03	0.27718	1	0.222222	BP-Set1
GO:0032688	negative regulation of interferon-beta p...	9	2	1.03	0.27718	1	0.222222	BP-Set1
GO:1903798	regulation of miRNA processing	9	2	1.03	0.27718	1	0.222222	BP-Set1
GO:0016202	regulation of striated muscle tissue dev...	9	2	1.03	0.27718	1	0.222222	BP-Set1
GO:0040019	positive regulation of embryonic develop...	9	2	1.03	0.27718	1	0.222222	BP-Set1
GO:0045736	negative regulation of cyclin-dependent ...	9	2	1.03	0.27718	1	0.222222	BP-Set1
GO:0035855	megakaryocyte development	9	2	1.03	0.27718	1	0.222222	BP-Set1
GO:0045820	negative regulation of glycolytic proces...	9	2	1.03	0.27718	1	0.222222	BP-Set1
GO:0010470	regulation of gastrulation	9	2	1.03	0.27718	1	0.222222	BP-Set1
GO:0046777	protein autophosphorylation	87	12	10	0.27904	1	0.137931	BP-Set1
GO:0000281	mitotic cytokinesis	62	16	7.12	0.27984	1	0.258065	BP-Set1
GO:0006470	protein dephosphorylation	105	32	12.07	0.28777	1	0.304762	BP-Set1
GO:0030216	keratinocyte differentiation	54	7	6.21	0.28862	1	0.12963	BP-Set1
GO:0022900	electron transport chain	121	7	13.91	0.28881	1	0.0578512	BP-Set1
GO:0030031	cell projection assembly	222	58	25.51	0.29462	1	0.261261	BP-Set1
GO:1900026	positive regulation of substrate adhesio...	24	4	2.76	0.29491	1	0.166667	BP-Set1
GO:0048013	ephrin receptor signaling pathway	24	4	2.76	0.29491	1	0.166667	BP-Set1
GO:0016226	iron-sulfur cluster assembly	24	4	2.76	0.29491	1	0.166667	BP-Set1
GO:0031648	protein destabilization	24	4	2.76	0.29491	1	0.166667	BP-Set1
GO:0007346	regulation of mitotic cell cycle	228	26	26.2	0.29621	1	0.114035	BP-Set1
GO:0007612	learning	54	5	6.21	0.29706	1	0.0925926	BP-Set1
GO:0012501	programmed cell death	893	123	102.62	0.29833	1	0.137738	BP-Set1
GO:0008064	regulation of actin polymerization or de...	86	33	9.88	0.29837	1	0.383721	BP-Set1
GO:0010639	negative regulation of organelle organiz...	190	40	21.83	0.30011	1	0.210526	BP-Set1
GO:0009185	ribonucleoside diphosphate metabolic pro...	80	20	9.19	0.30295	1	0.25	BP-Set1
GO:0072526	pyridine-containing compound catabolic p...	59	16	6.78	0.30354	1	0.271186	BP-Set1
GO:0009191	ribonucleoside diphosphate catabolic pro...	61	16	7.01	0.30363	1	0.262295	BP-Set1
GO:0030835	negative regulation of actin filament de...	26	12	2.99	0.30364	1	0.461538	BP-Set1
GO:0044281	small molecule metabolic process	975	119	112.05	0.304	1	0.122051	BP-Set1
GO:1904263	positive regulation of TORC1 signaling	32	5	3.68	0.30403	1	0.15625	BP-Set1
GO:0007051	spindle organization	113	19	12.99	0.30471	1	0.168142	BP-Set1
GO:0000423	mitophagy	40	12	4.6	0.30475	1	0.3	BP-Set1
GO:0034329	cell junction assembly	173	25	19.88	0.30503	1	0.144509	BP-Set1
GO:0072359	circulatory system development	441	55	50.68	0.30527	1	0.124717	BP-Set1
GO:0099010	modification of postsynaptic structure	13	6	1.49	0.30529	1	0.461538	BP-Set1
GO:0033135	regulation of peptidyl-serine phosphoryl...	50	10	5.75	0.30538	1	0.2	BP-Set1
GO:0046324	regulation of glucose import	25	7	2.87	0.30543	1	0.28	BP-Set1
GO:0051293	establishment of spindle localization	25	7	2.87	0.30543	1	0.28	BP-Set1
GO:0009086	methionine biosynthetic process	9	5	1.03	0.30549	1	0.555556	BP-Set1
GO:1901874	negative regulation of post-translationa...	48	9	5.52	0.30566	1	0.1875	BP-Set1
GO:1903909	regulation of receptor clustering	9	4	1.03	0.30585	1	0.444444	BP-Set1
GO:0071379	cellular response to prostaglandin stimu...	9	4	1.03	0.30585	1	0.444444	BP-Set1
GO:0010829	negative regulation of glucose transmemb...	10	4	1.15	0.3059	1	0.4	BP-Set1
GO:0018410	C-terminal protein amino acid modificati...	10	4	1.15	0.3059	1	0.4	BP-Set1
GO:0010922	positive regulation of phosphatase activ...	10	4	1.15	0.3059	1	0.4	BP-Set1
GO:0090311	regulation of protein deacetylation	11	4	1.26	0.30594	1	0.363636	BP-Set1
GO:0033555	multicellular organismal response to str...	22	5	2.53	0.30603	1	0.227273	BP-Set1
GO:0030219	megakaryocyte differentiation	23	5	2.64	0.30608	1	0.217391	BP-Set1
GO:0046456	icosanoid biosynthetic process	24	5	2.76	0.30612	1	0.208333	BP-Set1
GO:0098935	dendritic transport	8	3	0.92	0.30618	1	0.375	BP-Set1
GO:0060143	positive regulation of syncytium formati...	9	3	1.03	0.30622	1	0.333333	BP-Set1
GO:1901863	positive regulation of muscle tissue dev...	10	3	1.15	0.30626	1	0.3	BP-Set1
GO:0045670	regulation of osteoclast differentiation	16	3	1.84	0.30651	1	0.1875	BP-Set1
GO:0098780	response to mitochondrial depolarisation	16	3	1.84	0.30651	1	0.1875	BP-Set1
GO:0009200	deoxyribonucleoside triphosphate metabol...	8	2	0.92	0.30654	1	0.25	BP-Set1
GO:0090266	regulation of mitotic cell cycle spindle...	8	2	0.92	0.30654	1	0.25	BP-Set1
GO:0060306	regulation of membrane repolarization	9	2	1.03	0.30659	1	0.222222	BP-Set1
GO:0022898	regulation of transmembrane transporter ...	70	9	8.04	0.30659	1	0.128571	BP-Set1
GO:0034349	glial cell apoptotic process	10	2	1.15	0.30663	1	0.2	BP-Set1
GO:0032770	positive regulation of monooxygenase act...	10	2	1.15	0.30663	1	0.2	BP-Set1
GO:0090022	regulation of neutrophil chemotaxis	11	2	1.26	0.30667	1	0.181818	BP-Set1
GO:1903901	negative regulation of viral life cycle	12	2	1.38	0.30671	1	0.166667	BP-Set1
GO:0010594	regulation of endothelial cell migration	73	9	8.39	0.30672	1	0.123288	BP-Set1
GO:0015872	dopamine transport	13	2	1.49	0.30675	1	0.153846	BP-Set1
GO:0034656	nucleobase-containing small molecule cat...	14	2	1.61	0.30679	1	0.142857	BP-Set1
GO:0070664	negative regulation of leukocyte prolife...	32	4	3.68	0.30682	1	0.125	BP-Set1
GO:0097205	renal filtration	15	2	1.72	0.30684	1	0.133333	BP-Set1
GO:0030193	regulation of blood coagulation	33	4	3.79	0.30686	1	0.121212	BP-Set1
GO:0050685	positive regulation of mRNA processing	26	3	2.99	0.30693	1	0.115385	BP-Set1
GO:0019884	antigen processing and presentation of e...	27	3	3.1	0.30698	1	0.111111	BP-Set1
GO:0045839	negative regulation of mitotic nuclear d...	27	3	3.1	0.30698	1	0.111111	BP-Set1
GO:0006584	catecholamine metabolic process	19	2	2.18	0.307	1	0.105263	BP-Set1
GO:0046883	regulation of hormone secretion	80	9	9.19	0.30701	1	0.1125	BP-Set1
GO:0002704	negative regulation of leukocyte mediate...	20	2	2.3	0.30705	1	0.1	BP-Set1
GO:0007127	meiosis I	22	2	2.53	0.30713	1	0.0909091	BP-Set1
GO:0072599	establishment of protein localization to...	32	3	3.68	0.30719	1	0.09375	BP-Set1
GO:0045860	positive regulation of protein kinase ac...	103	16	11.84	0.30719	1	0.15534	BP-Set1
GO:0002263	cell activation involved in immune respo...	98	10	11.26	0.30741	1	0.102041	BP-Set1
GO:0002821	positive regulation of adaptive immune r...	47	4	5.4	0.30745	1	0.0851064	BP-Set1
GO:0090068	positive regulation of cell cycle proces...	103	15	11.84	0.30795	1	0.145631	BP-Set1
GO:0006873	intracellular monoatomic ion homeostasis	228	23	26.2	0.30816	1	0.100877	BP-Set1
GO:1901615	organic hydroxy compound metabolic proce...	237	24	27.24	0.30817	1	0.101266	BP-Set1
GO:0072384	organelle transport along microtubule	63	10	7.24	0.30827	1	0.15873	BP-Set1
GO:0009142	nucleoside triphosphate biosynthetic pro...	91	6	10.46	0.30859	1	0.0659341	BP-Set1
GO:0000132	establishment of mitotic spindle orienta...	17	3	1.95	0.30958	1	0.176471	BP-Set1
GO:0043403	skeletal muscle tissue regeneration	17	3	1.95	0.30958	1	0.176471	BP-Set1
GO:0007095	mitotic G2 DNA damage checkpoint signali...	17	3	1.95	0.30958	1	0.176471	BP-Set1
GO:0010955	negative regulation of protein processin...	17	3	1.95	0.30958	1	0.176471	BP-Set1
GO:0071276	cellular response to cadmium ion	17	3	1.95	0.30958	1	0.176471	BP-Set1
GO:0046856	phosphatidylinositol dephosphorylation	17	3	1.95	0.30958	1	0.176471	BP-Set1
GO:0030837	negative regulation of actin filament po...	35	14	4.02	0.31643	1	0.4	BP-Set1
GO:0050870	positive regulation of T cell activation	95	18	10.92	0.31815	1	0.189474	BP-Set1
GO:0006623	protein targeting to vacuole	36	10	4.14	0.31893	1	0.277778	BP-Set1
GO:0099175	regulation of postsynapse organization	48	10	5.52	0.31905	1	0.208333	BP-Set1
GO:0042102	positive regulation of T cell proliferat...	35	8	4.02	0.31953	1	0.228571	BP-Set1
GO:0060236	regulation of mitotic spindle organizati...	28	7	3.22	0.32019	1	0.25	BP-Set1
GO:0071539	protein localization to centrosome	15	5	1.72	0.3205	1	0.333333	BP-Set1
GO:1900027	regulation of ruffle assembly	19	5	2.18	0.32078	1	0.263158	BP-Set1
GO:0005978	glycogen biosynthetic process	22	5	2.53	0.32099	1	0.227273	BP-Set1
GO:1905898	positive regulation of response to endop...	23	5	2.64	0.32106	1	0.217391	BP-Set1
GO:0071901	negative regulation of protein serine/th...	38	6	4.37	0.3215	1	0.157895	BP-Set1
GO:0032367	intracellular cholesterol transport	21	4	2.41	0.32153	1	0.190476	BP-Set1
GO:0002224	toll-like receptor signaling pathway	33	5	3.79	0.32175	1	0.151515	BP-Set1
GO:0042304	regulation of fatty acid biosynthetic pr...	16	3	1.84	0.32178	1	0.1875	BP-Set1
GO:0042267	natural killer cell mediated cytotoxicit...	25	4	2.87	0.3218	1	0.16	BP-Set1
GO:0030509	BMP signaling pathway	44	6	5.06	0.32191	1	0.136364	BP-Set1
GO:0044058	regulation of digestive system process	10	2	1.15	0.32197	1	0.2	BP-Set1
GO:0160049	negative regulation of cGAS/STING signal...	10	2	1.15	0.32197	1	0.2	BP-Set1
GO:0043304	regulation of mast cell degranulation	10	2	1.15	0.32197	1	0.2	BP-Set1
GO:0061003	positive regulation of dendritic spine m...	10	2	1.15	0.32197	1	0.2	BP-Set1
GO:0007084	mitotic nuclear membrane reassembly	10	2	1.15	0.32197	1	0.2	BP-Set1
GO:0140861	DNA repair-dependent chromatin remodelin...	10	2	1.15	0.32197	1	0.2	BP-Set1
GO:0060546	negative regulation of necroptotic proce...	10	2	1.15	0.32197	1	0.2	BP-Set1
GO:1902004	positive regulation of amyloid-beta form...	10	2	1.15	0.32197	1	0.2	BP-Set1
GO:1901096	regulation of autophagosome maturation	10	2	1.15	0.32197	1	0.2	BP-Set1
GO:0014829	vascular associated smooth muscle contra...	10	2	1.15	0.32197	1	0.2	BP-Set1
GO:1905907	negative regulation of amyloid fibril fo...	10	2	1.15	0.32197	1	0.2	BP-Set1
GO:2000811	negative regulation of anoikis	10	2	1.15	0.32197	1	0.2	BP-Set1
GO:0007252	I-kappaB phosphorylation	10	2	1.15	0.32197	1	0.2	BP-Set1
GO:0006188	IMP biosynthetic process	10	2	1.15	0.32197	1	0.2	BP-Set1
GO:0061723	glycophagy	10	2	1.15	0.32197	1	0.2	BP-Set1
GO:0071732	cellular response to nitric oxide	10	2	1.15	0.32197	1	0.2	BP-Set1
GO:0006241	CTP biosynthetic process	10	2	1.15	0.32197	1	0.2	BP-Set1
GO:0071514	genomic imprinting	10	2	1.15	0.32197	1	0.2	BP-Set1
GO:0045745	positive regulation of G protein-coupled...	10	2	1.15	0.32197	1	0.2	BP-Set1
GO:0045746	negative regulation of Notch signaling p...	10	2	1.15	0.32197	1	0.2	BP-Set1
GO:0060042	retina morphogenesis in camera-type eye	10	2	1.15	0.32197	1	0.2	BP-Set1
GO:0038066	p38MAPK cascade	19	3	2.18	0.32199	1	0.157895	BP-Set1
GO:1904036	negative regulation of epithelial cell a...	19	3	2.18	0.32199	1	0.157895	BP-Set1
GO:0007030	Golgi organization	109	16	12.53	0.32212	1	0.146789	BP-Set1
GO:0045664	regulation of neuron differentiation	47	5	5.4	0.32273	1	0.106383	BP-Set1
GO:0048144	fibroblast proliferation	58	5	6.67	0.3235	1	0.0862069	BP-Set1
GO:0000045	autophagosome assembly	75	10	8.62	0.32752	1	0.133333	BP-Set1
GO:0030036	actin cytoskeleton organization	373	91	42.86	0.32877	1	0.243968	BP-Set1
GO:0007169	transmembrane receptor protein tyrosine ...	263	44	30.22	0.33196	1	0.1673	BP-Set1
GO:0031327	negative regulation of cellular biosynth...	867	84	99.64	0.33346	1	0.0968858	BP-Set1
GO:0097190	apoptotic signaling pathway	310	45	35.62	0.33558	1	0.145161	BP-Set1
GO:0061462	protein localization to lysosome	44	11	5.06	0.33865	1	0.25	BP-Set1
GO:0046034	ATP metabolic process	147	20	16.89	0.34091	1	0.136054	BP-Set1
GO:0051973	positive regulation of telomerase activi...	18	3	2.07	0.34269	1	0.166667	BP-Set1
GO:0035019	somatic stem cell population maintenance	18	3	2.07	0.34269	1	0.166667	BP-Set1
GO:0051894	positive regulation of focal adhesion as...	18	3	2.07	0.34269	1	0.166667	BP-Set1
GO:0048260	positive regulation of receptor-mediated...	29	4	3.33	0.34291	1	0.137931	BP-Set1
GO:0071356	cellular response to tumor necrosis fact...	93	17	10.69	0.34507	1	0.182796	BP-Set1
GO:1901224	positive regulation of non-canonical NF-...	26	4	2.99	0.34955	1	0.153846	BP-Set1
GO:1900182	positive regulation of protein localizat...	64	8	7.35	0.3499	1	0.125	BP-Set1
GO:0006612	protein targeting to membrane	67	8	7.7	0.35242	1	0.119403	BP-Set1
GO:0007010	cytoskeleton organization	684	148	78.6	0.35493	1	0.216374	BP-Set1
GO:0007283	spermatogenesis	150	22	17.24	0.35566	1	0.146667	BP-Set1
GO:0051651	maintenance of location in cell	115	20	13.22	0.36201	1	0.173913	BP-Set1
GO:0051403	stress-activated MAPK cascade	31	8	3.56	0.3636	1	0.258065	BP-Set1
GO:0032388	positive regulation of intracellular tra...	86	14	9.88	0.36379	1	0.162791	BP-Set1
GO:0042391	regulation of membrane potential	122	18	14.02	0.36387	1	0.147541	BP-Set1
GO:0006650	glycerophospholipid metabolic process	151	21	17.35	0.36408	1	0.139073	BP-Set1
GO:0097193	intrinsic apoptotic signaling pathway	170	23	19.54	0.3642	1	0.135294	BP-Set1
GO:0061028	establishment of endothelial barrier	28	6	3.22	0.36469	1	0.214286	BP-Set1
GO:0043171	peptide catabolic process	17	4	1.95	0.36517	1	0.235294	BP-Set1
GO:0010823	negative regulation of mitochondrion org...	32	5	3.68	0.36564	1	0.15625	BP-Set1
GO:0034058	endosomal vesicle fusion	11	2	1.26	0.36603	1	0.181818	BP-Set1
GO:0060340	positive regulation of type I interferon...	11	2	1.26	0.36603	1	0.181818	BP-Set1
GO:0009265	2'-deoxyribonucleotide biosynthetic proc...	11	2	1.26	0.36603	1	0.181818	BP-Set1
GO:0075522	IRES-dependent viral translational initi...	11	2	1.26	0.36603	1	0.181818	BP-Set1
GO:2000001	regulation of DNA damage checkpoint	11	2	1.26	0.36603	1	0.181818	BP-Set1
GO:1900227	positive regulation of NLRP3 inflammasom...	11	2	1.26	0.36603	1	0.181818	BP-Set1
GO:0006067	ethanol metabolic process	11	2	1.26	0.36603	1	0.181818	BP-Set1
GO:0043651	linoleic acid metabolic process	11	2	1.26	0.36603	1	0.181818	BP-Set1
GO:0060907	positive regulation of macrophage cytoki...	11	2	1.26	0.36603	1	0.181818	BP-Set1
GO:0071218	cellular response to misfolded protein	11	2	1.26	0.36603	1	0.181818	BP-Set1
GO:0001556	oocyte maturation	11	2	1.26	0.36603	1	0.181818	BP-Set1
GO:0035278	miRNA-mediated gene silencing by inhibit...	11	2	1.26	0.36603	1	0.181818	BP-Set1
GO:0090050	positive regulation of cell migration in...	11	2	1.26	0.36603	1	0.181818	BP-Set1
GO:0006706	steroid catabolic process	11	2	1.26	0.36603	1	0.181818	BP-Set1
GO:0045879	negative regulation of smoothened signal...	11	2	1.26	0.36603	1	0.181818	BP-Set1
GO:0006517	protein deglycosylation	11	2	1.26	0.36603	1	0.181818	BP-Set1
GO:0046676	negative regulation of insulin secretion	11	2	1.26	0.36603	1	0.181818	BP-Set1
GO:0045577	regulation of B cell differentiation	11	2	1.26	0.36603	1	0.181818	BP-Set1
GO:0032527	protein exit from endoplasmic reticulum	31	3	3.56	0.36688	1	0.0967742	BP-Set1
GO:0070371	ERK1 and ERK2 cascade	105	10	12.07	0.36789	1	0.0952381	BP-Set1
GO:0042177	negative regulation of protein catabolic...	70	13	8.04	0.37096	1	0.185714	BP-Set1
GO:1902903	regulation of supramolecular fiber organ...	216	58	24.82	0.37177	1	0.268519	BP-Set1
GO:0071346	cellular response to type II interferon	55	8	6.32	0.37203	1	0.145455	BP-Set1
GO:0032970	regulation of actin filament-based proce...	198	55	22.75	0.37223	1	0.277778	BP-Set1
GO:0071260	cellular response to mechanical stimulus	43	6	4.94	0.37281	1	0.139535	BP-Set1
GO:0006468	protein phosphorylation	518	76	59.53	0.37293	1	0.146718	BP-Set1
GO:0031667	response to nutrient levels	226	29	25.97	0.37374	1	0.128319	BP-Set1
GO:0030512	negative regulation of transforming grow...	35	5	4.02	0.37547	1	0.142857	BP-Set1
GO:0007338	single fertilization	41	7	4.71	0.37557	1	0.170732	BP-Set1
GO:1900087	positive regulation of G1/S transition o...	19	3	2.18	0.37567	1	0.157895	BP-Set1
GO:0031116	positive regulation of microtubule polym...	19	3	2.18	0.37567	1	0.157895	BP-Set1
GO:0006417	regulation of translation	244	34	28.04	0.37695	1	0.139344	BP-Set1
GO:0071277	cellular response to calcium ion	27	4	3.1	0.37696	1	0.148148	BP-Set1
GO:0045454	cell redox homeostasis	27	4	3.1	0.37696	1	0.148148	BP-Set1
GO:0098586	cellular response to virus	27	4	3.1	0.37696	1	0.148148	BP-Set1
GO:0002931	response to ischemia	27	4	3.1	0.37696	1	0.148148	BP-Set1
GO:0010647	positive regulation of cell communicatio...	706	101	81.13	0.37704	1	0.143059	BP-Set1
GO:0050790	regulation of catalytic activity	617	90	70.91	0.37755	1	0.145867	BP-Set1
GO:0035303	regulation of dephosphorylation	54	21	6.21	0.38021	1	0.388889	BP-Set1
GO:0048522	positive regulation of cellular process	2273	271	261.21	0.38029	1	0.119226	BP-Set1
GO:0071985	multivesicular body sorting pathway	36	17	4.14	0.38106	1	0.472222	BP-Set1
GO:0042326	negative regulation of phosphorylation	147	27	16.89	0.38219	1	0.183673	BP-Set1
GO:0022407	regulation of cell-cell adhesion	183	31	21.03	0.38223	1	0.169399	BP-Set1
GO:0099536	synaptic signaling	237	35	27.24	0.38318	1	0.147679	BP-Set1
GO:0051345	positive regulation of hydrolase activit...	195	30	22.41	0.38328	1	0.153846	BP-Set1
GO:0051173	positive regulation of nitrogen compound...	1191	143	136.87	0.38347	1	0.120067	BP-Set1
GO:0051156	glucose 6-phosphate metabolic process	22	9	2.53	0.38385	1	0.409091	BP-Set1
GO:0051170	import into nucleus	109	18	12.53	0.38425	1	0.165138	BP-Set1
GO:0051303	establishment of chromosome localization	59	12	6.78	0.38438	1	0.20339	BP-Set1
GO:0008652	amino acid biosynthetic process	43	10	4.94	0.38445	1	0.232558	BP-Set1
GO:1902116	negative regulation of organelle assembl...	21	7	2.41	0.38466	1	0.333333	BP-Set1
GO:0043470	regulation of carbohydrate catabolic pro...	30	7	3.45	0.38511	1	0.233333	BP-Set1
GO:0046006	regulation of activated T cell prolifera...	14	5	1.61	0.38518	1	0.357143	BP-Set1
GO:0006941	striated muscle contraction	58	10	6.67	0.3852	1	0.172414	BP-Set1
GO:0045667	regulation of osteoblast differentiation	37	7	4.25	0.38545	1	0.189189	BP-Set1
GO:0060396	growth hormone receptor signaling pathwa...	11	4	1.26	0.38546	1	0.363636	BP-Set1
GO:1905476	negative regulation of protein localizat...	22	5	2.53	0.38558	1	0.227273	BP-Set1
GO:0061564	axon development	200	25	22.98	0.38576	1	0.125	BP-Set1
GO:0071384	cellular response to corticosteroid stim...	26	5	2.99	0.38577	1	0.192308	BP-Set1
GO:0050868	negative regulation of T cell activation	36	6	4.14	0.38584	1	0.166667	BP-Set1
GO:0051081	nuclear membrane disassembly	10	3	1.15	0.38584	1	0.3	BP-Set1
GO:0051220	cytoplasmic sequestering of protein	10	3	1.15	0.38584	1	0.3	BP-Set1
GO:0072655	establishment of protein localization to...	89	12	10.23	0.38587	1	0.134831	BP-Set1
GO:0097484	dendrite extension	11	3	1.26	0.38589	1	0.272727	BP-Set1
GO:1902305	regulation of sodium ion transmembrane t...	20	4	2.3	0.38591	1	0.2	BP-Set1
GO:0030859	polarized epithelial cell differentiatio...	12	3	1.38	0.38594	1	0.25	BP-Set1
GO:0044346	fibroblast apoptotic process	14	3	1.61	0.38604	1	0.214286	BP-Set1
GO:0090049	regulation of cell migration involved in...	15	3	1.72	0.38609	1	0.2	BP-Set1
GO:1903421	regulation of synaptic vesicle recycling	17	3	1.95	0.38619	1	0.176471	BP-Set1
GO:2000392	regulation of lamellipodium morphogenesi...	9	2	1.03	0.38623	1	0.222222	BP-Set1
GO:0051349	positive regulation of lyase activity	9	2	1.03	0.38623	1	0.222222	BP-Set1
GO:0021697	cerebellar cortex formation	9	2	1.03	0.38623	1	0.222222	BP-Set1
GO:0045581	negative regulation of T cell differenti...	9	2	1.03	0.38623	1	0.222222	BP-Set1
GO:0035082	axoneme assembly	10	2	1.15	0.38628	1	0.2	BP-Set1
GO:0033622	integrin activation	10	2	1.15	0.38628	1	0.2	BP-Set1
GO:0002673	regulation of acute inflammatory respons...	10	2	1.15	0.38628	1	0.2	BP-Set1
GO:0001909	leukocyte mediated cytotoxicity	45	6	5.17	0.38628	1	0.133333	BP-Set1
GO:0022037	metencephalon development	45	6	5.17	0.38628	1	0.133333	BP-Set1
GO:0044090	positive regulation of vacuole organizat...	19	3	2.18	0.38629	1	0.157895	BP-Set1
GO:0043457	regulation of cellular respiration	28	4	3.22	0.3863	1	0.142857	BP-Set1
GO:0000212	meiotic spindle organization	11	2	1.26	0.38632	1	0.181818	BP-Set1
GO:0035330	regulation of hippo signaling	11	2	1.26	0.38632	1	0.181818	BP-Set1
GO:0007049	cell cycle	801	117	92.05	0.38633	1	0.146067	BP-Set1
GO:1902624	positive regulation of neutrophil migrat...	12	2	1.38	0.38637	1	0.166667	BP-Set1
GO:1903351	cellular response to dopamine	23	3	2.64	0.38649	1	0.130435	BP-Set1
GO:0042491	inner ear auditory receptor cell differe...	15	2	1.72	0.38652	1	0.133333	BP-Set1
GO:0099172	presynapse organization	16	2	1.84	0.38657	1	0.125	BP-Set1
GO:1990869	cellular response to chemokine	16	2	1.84	0.38657	1	0.125	BP-Set1
GO:0008206	bile acid metabolic process	18	2	2.07	0.38667	1	0.111111	BP-Set1
GO:0000002	mitochondrial genome maintenance	19	2	2.18	0.38672	1	0.105263	BP-Set1
GO:0033047	regulation of mitotic sister chromatid s...	28	3	3.22	0.38674	1	0.107143	BP-Set1
GO:0046785	microtubule polymerization	50	5	5.75	0.38697	1	0.1	BP-Set1
GO:0002831	regulation of response to biotic stimulu...	250	28	28.73	0.38698	1	0.112	BP-Set1
GO:0051048	negative regulation of secretion	59	6	6.78	0.38698	1	0.101695	BP-Set1
GO:0002833	positive regulation of response to bioti...	181	20	20.8	0.387	1	0.110497	BP-Set1
GO:0001523	retinoid metabolic process	32	2	3.68	0.38737	1	0.0625	BP-Set1
GO:0002832	negative regulation of response to bioti...	61	5	7.01	0.38752	1	0.0819672	BP-Set1
GO:0015980	energy derivation by oxidation of organi...	219	23	25.17	0.38762	1	0.105023	BP-Set1
GO:0043434	response to peptide hormone	210	39	24.13	0.39542	1	0.185714	BP-Set1
GO:0031503	protein-containing complex localization	101	18	11.61	0.39841	1	0.178218	BP-Set1
GO:0008344	adult locomotory behavior	36	5	4.14	0.39939	1	0.138889	BP-Set1
GO:0046330	positive regulation of JNK cascade	36	5	4.14	0.39939	1	0.138889	BP-Set1
GO:0071222	cellular response to lipopolysaccharide	76	16	8.73	0.39998	1	0.210526	BP-Set1
GO:0032886	regulation of microtubule-based process	105	24	12.07	0.40094	1	0.228571	BP-Set1
GO:0007163	establishment or maintenance of cell pol...	110	21	12.64	0.40145	1	0.190909	BP-Set1
GO:0045597	positive regulation of cell differentiat...	300	42	34.48	0.40202	1	0.14	BP-Set1
GO:0048589	developmental growth	247	36	28.39	0.40388	1	0.145749	BP-Set1
GO:0030155	regulation of cell adhesion	335	45	38.5	0.40462	1	0.134328	BP-Set1
GO:2000377	regulation of reactive oxygen species me...	75	15	8.62	0.40488	1	0.2	BP-Set1
GO:0045595	regulation of cell differentiation	524	66	60.22	0.40504	1	0.125954	BP-Set1
GO:0046488	phosphatidylinositol metabolic process	80	14	9.19	0.40599	1	0.175	BP-Set1
GO:0045669	positive regulation of osteoblast differ...	20	3	2.3	0.4083	1	0.15	BP-Set1
GO:2000300	regulation of synaptic vesicle exocytosi...	20	3	2.3	0.4083	1	0.15	BP-Set1
GO:0032570	response to progesterone	20	3	2.3	0.4083	1	0.15	BP-Set1
GO:0045740	positive regulation of DNA replication	20	3	2.3	0.4083	1	0.15	BP-Set1
GO:0051602	response to electrical stimulus	17	3	1.95	0.40863	1	0.176471	BP-Set1
GO:0043542	endothelial cell migration	97	12	11.15	0.40876	1	0.123711	BP-Set1
GO:1900016	negative regulation of cytokine producti...	12	2	1.38	0.40893	1	0.166667	BP-Set1
GO:1900034	regulation of cellular response to heat	12	2	1.38	0.40893	1	0.166667	BP-Set1
GO:0170043	non-proteinogenic amino acid biosyntheti...	12	2	1.38	0.40893	1	0.166667	BP-Set1
GO:0030242	autophagy of peroxisome	12	2	1.38	0.40893	1	0.166667	BP-Set1
GO:0010763	positive regulation of fibroblast migrat...	12	2	1.38	0.40893	1	0.166667	BP-Set1
GO:0090102	cochlea development	12	2	1.38	0.40893	1	0.166667	BP-Set1
GO:0006968	cellular defense response	12	2	1.38	0.40893	1	0.166667	BP-Set1
GO:0035973	aggrephagy	12	2	1.38	0.40893	1	0.166667	BP-Set1
GO:0070293	renal absorption	12	2	1.38	0.40893	1	0.166667	BP-Set1
GO:0050832	defense response to fungus	12	2	1.38	0.40893	1	0.166667	BP-Set1
GO:0032733	positive regulation of interleukin-10 pr...	12	2	1.38	0.40893	1	0.166667	BP-Set1
GO:0035335	peptidyl-tyrosine dephosphorylation	12	2	1.38	0.40893	1	0.166667	BP-Set1
GO:1902430	negative regulation of amyloid-beta form...	12	2	1.38	0.40893	1	0.166667	BP-Set1
GO:0048714	positive regulation of oligodendrocyte d...	12	2	1.38	0.40893	1	0.166667	BP-Set1
GO:0061684	chaperone-mediated autophagy	12	2	1.38	0.40893	1	0.166667	BP-Set1
GO:0002027	regulation of heart rate	24	3	2.76	0.40919	1	0.125	BP-Set1
GO:0010948	negative regulation of cell cycle proces...	127	14	14.59	0.40979	1	0.110236	BP-Set1
GO:0001890	placenta development	52	5	5.98	0.41004	1	0.0961538	BP-Set1
GO:0035556	intracellular signal transduction	1088	158	125.03	0.4106	1	0.145221	BP-Set1
GO:0001654	eye development	110	7	12.64	0.41334	1	0.0636364	BP-Set1
GO:0045727	positive regulation of translation	93	15	10.69	0.41562	1	0.16129	BP-Set1
GO:0007605	sensory perception of sound	45	6	5.17	0.41579	1	0.133333	BP-Set1
GO:0007507	heart development	226	32	25.97	0.42221	1	0.141593	BP-Set1
GO:0019221	cytokine-mediated signaling pathway	174	27	20	0.42447	1	0.155172	BP-Set1
GO:0030334	regulation of cell migration	396	49	45.51	0.42817	1	0.123737	BP-Set1
GO:0001934	positive regulation of protein phosphory...	218	32	25.05	0.42868	1	0.146789	BP-Set1
GO:0006909	phagocytosis	102	14	11.72	0.42961	1	0.137255	BP-Set1
GO:0006915	apoptotic process	863	118	99.18	0.43177	1	0.136732	BP-Set1
GO:0006090	pyruvate metabolic process	76	18	8.73	0.43241	1	0.236842	BP-Set1
GO:0010638	positive regulation of organelle organiz...	272	51	31.26	0.43571	1	0.1875	BP-Set1
GO:0033209	tumor necrosis factor-mediated signaling...	51	11	5.86	0.43623	1	0.215686	BP-Set1
GO:0071902	positive regulation of protein serine/th...	52	7	5.98	0.43677	1	0.134615	BP-Set1
GO:0099022	vesicle tethering	29	5	3.33	0.4394	1	0.172414	BP-Set1
GO:0001501	skeletal system development	152	19	17.47	0.43951	1	0.125	BP-Set1
GO:0031032	actomyosin structure organization	104	25	11.95	0.44108	1	0.240385	BP-Set1
GO:0048523	negative regulation of cellular process	1989	250	228.57	0.44242	1	0.125691	BP-Set1
GO:0050808	synapse organization	183	30	21.03	0.44402	1	0.163934	BP-Set1
GO:0010975	regulation of neuron projection developm...	192	29	22.06	0.44554	1	0.151042	BP-Set1
GO:0032868	response to insulin	141	27	16.2	0.44676	1	0.191489	BP-Set1
GO:0022408	negative regulation of cell-cell adhesio...	67	12	7.7	0.44757	1	0.179104	BP-Set1
GO:0051054	positive regulation of DNA metabolic pro...	148	18	17.01	0.44999	1	0.121622	BP-Set1
GO:0051050	positive regulation of transport	356	55	40.91	0.45006	1	0.154494	BP-Set1
GO:0051055	negative regulation of lipid biosyntheti...	19	3	2.18	0.45013	1	0.157895	BP-Set1
GO:0006911	phagocytosis, engulfment	20	3	2.3	0.45021	1	0.15	BP-Set1
GO:0070542	response to fatty acid	29	4	3.33	0.45023	1	0.137931	BP-Set1
GO:0006620	post-translational protein targeting to ...	13	2	1.49	0.45035	1	0.153846	BP-Set1
GO:0022038	corpus callosum development	13	2	1.49	0.45035	1	0.153846	BP-Set1
GO:0050795	regulation of behavior	13	2	1.49	0.45035	1	0.153846	BP-Set1
GO:0034260	negative regulation of GTPase activity	13	2	1.49	0.45035	1	0.153846	BP-Set1
GO:0007076	mitotic chromosome condensation	13	2	1.49	0.45035	1	0.153846	BP-Set1
GO:0033137	negative regulation of peptidyl-serine p...	13	2	1.49	0.45035	1	0.153846	BP-Set1
GO:0071404	cellular response to low-density lipopro...	13	2	1.49	0.45035	1	0.153846	BP-Set1
GO:0050982	detection of mechanical stimulus	13	2	1.49	0.45035	1	0.153846	BP-Set1
GO:0001782	B cell homeostasis	13	2	1.49	0.45035	1	0.153846	BP-Set1
GO:0071243	cellular response to arsenic-containing ...	13	2	1.49	0.45035	1	0.153846	BP-Set1
GO:0007616	long-term memory	13	2	1.49	0.45035	1	0.153846	BP-Set1
GO:0031346	positive regulation of cell projection o...	168	33	19.31	0.45046	1	0.196429	BP-Set1
GO:0003279	cardiac septum development	35	4	4.02	0.45074	1	0.114286	BP-Set1
GO:0061045	negative regulation of wound healing	37	4	4.25	0.4509	1	0.108108	BP-Set1
GO:0031047	regulatory ncRNA-mediated gene silencing	71	7	8.16	0.45157	1	0.0985915	BP-Set1
GO:0045859	regulation of protein kinase activity	205	34	23.56	0.45203	1	0.165854	BP-Set1
GO:0051051	negative regulation of transport	183	31	21.03	0.45228	1	0.169399	BP-Set1
GO:0046031	ADP metabolic process	62	16	7.12	0.4529	1	0.258065	BP-Set1
GO:0019674	NAD metabolic process	42	12	4.83	0.45373	1	0.285714	BP-Set1
GO:0038202	TORC1 signaling	60	12	6.9	0.45472	1	0.2	BP-Set1
GO:0032880	regulation of protein localization	449	77	51.6	0.45477	1	0.171492	BP-Set1
GO:0006007	glucose catabolic process	19	7	2.18	0.45487	1	0.368421	BP-Set1
GO:0090307	mitotic spindle assembly	48	9	5.52	0.45488	1	0.1875	BP-Set1
GO:0040011	locomotion	486	60	55.85	0.45506	1	0.123457	BP-Set1
GO:0043547	positive regulation of GTPase activity	88	13	10.11	0.45533	1	0.147727	BP-Set1
GO:0098869	cellular oxidant detoxification	54	9	6.21	0.45547	1	0.166667	BP-Set1
GO:0046825	regulation of protein export from nucleu...	24	6	2.76	0.45562	1	0.25	BP-Set1
GO:0030239	myofibril assembly	26	6	2.99	0.45573	1	0.230769	BP-Set1
GO:0003323	type B pancreatic cell development	10	4	1.15	0.45581	1	0.4	BP-Set1
GO:0097049	motor neuron apoptotic process	11	4	1.26	0.45586	1	0.363636	BP-Set1
GO:0060998	regulation of dendritic spine developmen...	31	6	3.56	0.456	1	0.193548	BP-Set1
GO:0015936	coenzyme A metabolic process	14	4	1.61	0.45603	1	0.285714	BP-Set1
GO:0001919	regulation of receptor recycling	16	4	1.84	0.45614	1	0.25	BP-Set1
GO:0030595	leukocyte chemotaxis	69	10	7.93	0.45618	1	0.144928	BP-Set1
GO:0034220	monoatomic ion transmembrane transport	315	29	36.2	0.45622	1	0.0920635	BP-Set1
GO:0042073	intraciliary transport	18	4	2.07	0.45625	1	0.222222	BP-Set1
GO:0018394	peptidyl-lysine acetylation	10	3	1.15	0.45629	1	0.3	BP-Set1
GO:0045933	positive regulation of muscle contractio...	11	3	1.26	0.45634	1	0.272727	BP-Set1
GO:0030011	maintenance of cell polarity	11	3	1.26	0.45634	1	0.272727	BP-Set1
GO:0044794	positive regulation by host of viral pro...	13	3	1.49	0.45645	1	0.230769	BP-Set1
GO:1903580	positive regulation of ATP metabolic pro...	13	3	1.49	0.45645	1	0.230769	BP-Set1
GO:0043173	nucleotide salvage	15	3	1.72	0.45656	1	0.2	BP-Set1
GO:0048713	regulation of oligodendrocyte differenti...	17	3	1.95	0.45667	1	0.176471	BP-Set1
GO:2000269	regulation of fibroblast apoptotic proce...	10	2	1.15	0.45676	1	0.2	BP-Set1
GO:0043217	myelin maintenance	11	2	1.26	0.45682	1	0.181818	BP-Set1
GO:0071333	cellular response to glucose stimulus	55	8	6.32	0.45684	1	0.145455	BP-Set1
GO:0045056	transcytosis	12	2	1.38	0.45687	1	0.166667	BP-Set1
GO:0016441	post-transcriptional gene silencing	47	6	5.4	0.45688	1	0.12766	BP-Set1
GO:1903409	reactive oxygen species biosynthetic pro...	21	3	2.41	0.45689	1	0.142857	BP-Set1
GO:0046164	alcohol catabolic process	21	3	2.41	0.45689	1	0.142857	BP-Set1
GO:0007188	adenylate cyclase-modulating G protein-c...	39	5	4.48	0.45692	1	0.128205	BP-Set1
GO:0098901	regulation of cardiac muscle cell action...	13	2	1.49	0.45693	1	0.153846	BP-Set1
GO:0086004	regulation of cardiac muscle cell contra...	13	2	1.49	0.45693	1	0.153846	BP-Set1
GO:0046639	negative regulation of alpha-beta T cell...	5	1	0.57	0.45697	1	0.2	BP-Set1
GO:0009404	toxin metabolic process	5	1	0.57	0.45697	1	0.2	BP-Set1
GO:1901535	regulation of DNA demethylation	5	1	0.57	0.45697	1	0.2	BP-Set1
GO:0090336	positive regulation of brown fat cell di...	5	1	0.57	0.45697	1	0.2	BP-Set1
GO:0006678	glucosylceramide metabolic process	5	1	0.57	0.45697	1	0.2	BP-Set1
GO:0045654	positive regulation of megakaryocyte dif...	5	1	0.57	0.45697	1	0.2	BP-Set1
GO:0045672	positive regulation of osteoclast differ...	5	1	0.57	0.45697	1	0.2	BP-Set1
GO:0009146	purine nucleoside triphosphate catabolic...	5	1	0.57	0.45697	1	0.2	BP-Set1
GO:0009136	purine nucleoside diphosphate biosynthet...	5	1	0.57	0.45697	1	0.2	BP-Set1
GO:1990048	anterograde neuronal dense core vesicle ...	5	1	0.57	0.45697	1	0.2	BP-Set1
GO:0023058	adaptation of signaling pathway	5	1	0.57	0.45697	1	0.2	BP-Set1
GO:0060347	heart trabecula formation	5	1	0.57	0.45697	1	0.2	BP-Set1
GO:0060307	regulation of ventricular cardiac muscle...	5	1	0.57	0.45697	1	0.2	BP-Set1
GO:0061945	regulation of protein K48-linked ubiquit...	5	1	0.57	0.45697	1	0.2	BP-Set1
GO:0033033	negative regulation of myeloid cell apop...	5	1	0.57	0.45697	1	0.2	BP-Set1
GO:0098917	retrograde trans-synaptic signaling	5	1	0.57	0.45697	1	0.2	BP-Set1
GO:0070307	lens fiber cell development	5	1	0.57	0.45697	1	0.2	BP-Set1
GO:1903959	regulation of monoatomic anion transmemb...	5	1	0.57	0.45697	1	0.2	BP-Set1
GO:0090166	Golgi disassembly	5	1	0.57	0.45697	1	0.2	BP-Set1
GO:0009235	cobalamin metabolic process	5	1	0.57	0.45697	1	0.2	BP-Set1
GO:0009204	deoxyribonucleoside triphosphate catabol...	5	1	0.57	0.45697	1	0.2	BP-Set1
GO:0032071	regulation of endodeoxyribonuclease acti...	5	1	0.57	0.45697	1	0.2	BP-Set1
GO:0060192	negative regulation of lipase activity	5	1	0.57	0.45697	1	0.2	BP-Set1
GO:1902959	regulation of aspartic-type endopeptidas...	5	1	0.57	0.45697	1	0.2	BP-Set1
GO:0000255	allantoin metabolic process	5	1	0.57	0.45697	1	0.2	BP-Set1
GO:0034392	negative regulation of smooth muscle cel...	5	1	0.57	0.45697	1	0.2	BP-Set1
GO:0034397	telomere localization	5	1	0.57	0.45697	1	0.2	BP-Set1
GO:0090267	positive regulation of mitotic cell cycl...	5	1	0.57	0.45697	1	0.2	BP-Set1
GO:0010738	regulation of protein kinase A signaling	5	1	0.57	0.45697	1	0.2	BP-Set1
GO:1902913	positive regulation of neuroepithelial c...	5	1	0.57	0.45697	1	0.2	BP-Set1
GO:1902932	positive regulation of alcohol biosynthe...	5	1	0.57	0.45697	1	0.2	BP-Set1
GO:0090205	positive regulation of cholesterol metab...	5	1	0.57	0.45697	1	0.2	BP-Set1
GO:0045964	positive regulation of dopamine metaboli...	5	1	0.57	0.45697	1	0.2	BP-Set1
GO:0120183	positive regulation of focal adhesion di...	5	1	0.57	0.45697	1	0.2	BP-Set1
GO:0034309	primary alcohol biosynthetic process	5	1	0.57	0.45697	1	0.2	BP-Set1
GO:0070255	regulation of mucus secretion	5	1	0.57	0.45697	1	0.2	BP-Set1
GO:0072015	podocyte development	5	1	0.57	0.45697	1	0.2	BP-Set1
GO:0003351	epithelial cilium movement involved in e...	5	1	0.57	0.45697	1	0.2	BP-Set1
GO:0003376	sphingosine-1-phosphate receptor signali...	5	1	0.57	0.45697	1	0.2	BP-Set1
GO:0032351	negative regulation of hormone metabolic...	5	1	0.57	0.45697	1	0.2	BP-Set1
GO:0140245	regulation of translation at postsynapse	5	1	0.57	0.45697	1	0.2	BP-Set1
GO:0032383	regulation of intracellular cholesterol ...	5	1	0.57	0.45697	1	0.2	BP-Set1
GO:0034115	negative regulation of heterotypic cell-...	5	1	0.57	0.45697	1	0.2	BP-Set1
GO:0034104	negative regulation of tissue remodeling	5	1	0.57	0.45697	1	0.2	BP-Set1
GO:0034105	positive regulation of tissue remodeling	5	1	0.57	0.45697	1	0.2	BP-Set1
GO:0030656	regulation of vitamin metabolic process	5	1	0.57	0.45697	1	0.2	BP-Set1
GO:0002357	defense response to tumor cell	5	1	0.57	0.45697	1	0.2	BP-Set1
GO:2000394	positive regulation of lamellipodium mor...	5	1	0.57	0.45697	1	0.2	BP-Set1
GO:0042462	eye photoreceptor cell development	5	1	0.57	0.45697	1	0.2	BP-Set1
GO:0033148	positive regulation of intracellular est...	5	1	0.57	0.45697	1	0.2	BP-Set1
GO:0046053	dAMP metabolic process	5	1	0.57	0.45697	1	0.2	BP-Set1
GO:0042416	dopamine biosynthetic process	5	1	0.57	0.45697	1	0.2	BP-Set1
GO:0046073	dTMP metabolic process	5	1	0.57	0.45697	1	0.2	BP-Set1
GO:2000310	regulation of NMDA receptor activity	5	1	0.57	0.45697	1	0.2	BP-Set1
GO:0044209	AMP salvage	5	1	0.57	0.45697	1	0.2	BP-Set1
GO:0014733	regulation of skeletal muscle adaptation	5	1	0.57	0.45697	1	0.2	BP-Set1
GO:0042167	heme catabolic process	5	1	0.57	0.45697	1	0.2	BP-Set1
GO:0048368	lateral mesoderm development	5	1	0.57	0.45697	1	0.2	BP-Set1
GO:0006020	inositol metabolic process	5	1	0.57	0.45697	1	0.2	BP-Set1
GO:0002438	acute inflammatory response to antigenic...	5	1	0.57	0.45697	1	0.2	BP-Set1
GO:0033234	negative regulation of protein sumoylati...	5	1	0.57	0.45697	1	0.2	BP-Set1
GO:2000489	regulation of hepatic stellate cell acti...	5	1	0.57	0.45697	1	0.2	BP-Set1
GO:0045061	thymic T cell selection	5	1	0.57	0.45697	1	0.2	BP-Set1
GO:0042118	endothelial cell activation	5	1	0.57	0.45697	1	0.2	BP-Set1
GO:2000425	regulation of apoptotic cell clearance	5	1	0.57	0.45697	1	0.2	BP-Set1
GO:0060670	branching involved in labyrinthine layer...	5	1	0.57	0.45697	1	0.2	BP-Set1
GO:0014841	skeletal muscle satellite cell prolifera...	5	1	0.57	0.45697	1	0.2	BP-Set1
GO:0072497	mesenchymal stem cell differentiation	5	1	0.57	0.45697	1	0.2	BP-Set1
GO:2000192	negative regulation of fatty acid transp...	5	1	0.57	0.45697	1	0.2	BP-Set1
GO:0003214	cardiac left ventricle morphogenesis	5	1	0.57	0.45697	1	0.2	BP-Set1
GO:0051342	regulation of cyclic-nucleotide phosphod...	5	1	0.57	0.45697	1	0.2	BP-Set1
GO:1905908	positive regulation of amyloid fibril fo...	5	1	0.57	0.45697	1	0.2	BP-Set1
GO:1903377	negative regulation of oxidative stress-...	5	1	0.57	0.45697	1	0.2	BP-Set1
GO:0072402	response to DNA integrity checkpoint sig...	5	1	0.57	0.45697	1	0.2	BP-Set1
GO:0042795	snRNA transcription by RNA polymerase II	5	1	0.57	0.45697	1	0.2	BP-Set1
GO:0055057	neuroblast division	5	1	0.57	0.45697	1	0.2	BP-Set1
GO:0140639	positive regulation of pyroptosis	5	1	0.57	0.45697	1	0.2	BP-Set1
GO:0031274	positive regulation of pseudopodium asse...	5	1	0.57	0.45697	1	0.2	BP-Set1
GO:0072182	regulation of nephron tubule epithelial ...	5	1	0.57	0.45697	1	0.2	BP-Set1
GO:0062111	zinc ion import into organelle	5	1	0.57	0.45697	1	0.2	BP-Set1
GO:0038172	interleukin-33-mediated signaling pathwa...	5	1	0.57	0.45697	1	0.2	BP-Set1
GO:0030903	notochord development	5	1	0.57	0.45697	1	0.2	BP-Set1
GO:2000270	negative regulation of fibroblast apopto...	5	1	0.57	0.45697	1	0.2	BP-Set1
GO:0048172	regulation of short-term neuronal synapt...	5	1	0.57	0.45697	1	0.2	BP-Set1
GO:0043567	regulation of insulin-like growth factor...	5	1	0.57	0.45697	1	0.2	BP-Set1
GO:0106015	negative regulation of inflammatory resp...	5	1	0.57	0.45697	1	0.2	BP-Set1
GO:0002735	positive regulation of myeloid dendritic...	5	1	0.57	0.45697	1	0.2	BP-Set1
GO:0106035	protein maturation by [4Fe-4S] cluster t...	5	1	0.57	0.45697	1	0.2	BP-Set1
GO:0043508	negative regulation of JUN kinase activi...	5	1	0.57	0.45697	1	0.2	BP-Set1
GO:1902412	regulation of mitotic cytokinesis	5	1	0.57	0.45697	1	0.2	BP-Set1
GO:1901329	regulation of odontoblast differentiatio...	5	1	0.57	0.45697	1	0.2	BP-Set1
GO:0002863	positive regulation of inflammatory resp...	5	1	0.57	0.45697	1	0.2	BP-Set1
GO:0001768	establishment of T cell polarity	5	1	0.57	0.45697	1	0.2	BP-Set1
GO:0019065	receptor-mediated endocytosis of virus b...	5	1	0.57	0.45697	1	0.2	BP-Set1
GO:0071257	cellular response to electrical stimulus	5	1	0.57	0.45697	1	0.2	BP-Set1
GO:0006475	internal protein amino acid acetylation	5	1	0.57	0.45697	1	0.2	BP-Set1
GO:0071223	cellular response to lipoteichoic acid	5	1	0.57	0.45697	1	0.2	BP-Set1
GO:0046121	deoxyribonucleoside catabolic process	5	1	0.57	0.45697	1	0.2	BP-Set1
GO:0045475	locomotor rhythm	5	1	0.57	0.45697	1	0.2	BP-Set1
GO:1902177	positive regulation of oxidative stress-...	5	1	0.57	0.45697	1	0.2	BP-Set1
GO:0072708	response to sorbitol	5	1	0.57	0.45697	1	0.2	BP-Set1
GO:1903242	regulation of cardiac muscle hypertrophy...	5	1	0.57	0.45697	1	0.2	BP-Set1
GO:0001865	NK T cell differentiation	5	1	0.57	0.45697	1	0.2	BP-Set1
GO:0002577	regulation of antigen processing and pre...	5	1	0.57	0.45697	1	0.2	BP-Set1
GO:0022614	membrane to membrane docking	5	1	0.57	0.45697	1	0.2	BP-Set1
GO:0006152	purine nucleoside catabolic process	5	1	0.57	0.45697	1	0.2	BP-Set1
GO:0021694	cerebellar Purkinje cell layer formation	5	1	0.57	0.45697	1	0.2	BP-Set1
GO:0001553	luteinization	5	1	0.57	0.45697	1	0.2	BP-Set1
GO:0071896	protein localization to adherens junctio...	5	1	0.57	0.45697	1	0.2	BP-Set1
GO:0071888	macrophage apoptotic process	5	1	0.57	0.45697	1	0.2	BP-Set1
GO:0072540	T-helper 17 cell lineage commitment	5	1	0.57	0.45697	1	0.2	BP-Set1
GO:0001502	cartilage condensation	5	1	0.57	0.45697	1	0.2	BP-Set1
GO:0051599	response to hydrostatic pressure	5	1	0.57	0.45697	1	0.2	BP-Set1
GO:0046717	acid secretion	5	1	0.57	0.45697	1	0.2	BP-Set1
GO:0000076	DNA replication checkpoint signaling	5	1	0.57	0.45697	1	0.2	BP-Set1
GO:0052652	cyclic purine nucleotide metabolic proce...	5	1	0.57	0.45697	1	0.2	BP-Set1
GO:0001675	acrosome assembly	5	1	0.57	0.45697	1	0.2	BP-Set1
GO:0051549	positive regulation of keratinocyte migr...	5	1	0.57	0.45697	1	0.2	BP-Set1
GO:0019388	galactose catabolic process	5	1	0.57	0.45697	1	0.2	BP-Set1
GO:0048665	neuron fate specification	5	1	0.57	0.45697	1	0.2	BP-Set1
GO:0006777	Mo-molybdopterin cofactor biosynthetic p...	5	1	0.57	0.45697	1	0.2	BP-Set1
GO:0045762	positive regulation of adenylate cyclase...	5	1	0.57	0.45697	1	0.2	BP-Set1
GO:0043931	ossification involved in bone maturation	5	1	0.57	0.45697	1	0.2	BP-Set1
GO:0046826	negative regulation of protein export fr...	5	1	0.57	0.45697	1	0.2	BP-Set1
GO:0045743	positive regulation of fibroblast growth...	5	1	0.57	0.45697	1	0.2	BP-Set1
GO:0051643	endoplasmic reticulum localization	5	1	0.57	0.45697	1	0.2	BP-Set1
GO:0006880	intracellular sequestering of iron ion	5	1	0.57	0.45697	1	0.2	BP-Set1
GO:0045898	regulation of RNA polymerase II transcri...	5	1	0.57	0.45697	1	0.2	BP-Set1
GO:1901856	negative regulation of cellular respirat...	5	1	0.57	0.45697	1	0.2	BP-Set1
GO:1901857	positive regulation of cellular respirat...	5	1	0.57	0.45697	1	0.2	BP-Set1
GO:0045836	positive regulation of meiotic nuclear d...	5	1	0.57	0.45697	1	0.2	BP-Set1
GO:2001137	positive regulation of endocytic recycli...	5	1	0.57	0.45697	1	0.2	BP-Set1
GO:0046655	folic acid metabolic process	5	1	0.57	0.45697	1	0.2	BP-Set1
GO:0046689	response to mercury ion	5	1	0.57	0.45697	1	0.2	BP-Set1
GO:0006538	glutamate catabolic process	5	1	0.57	0.45697	1	0.2	BP-Set1
GO:0048384	retinoic acid receptor signaling pathway	14	2	1.61	0.45698	1	0.142857	BP-Set1
GO:0046320	regulation of fatty acid oxidation	15	2	1.72	0.45704	1	0.133333	BP-Set1
GO:0006359	regulation of transcription by RNA polym...	15	2	1.72	0.45704	1	0.133333	BP-Set1
GO:0042554	superoxide anion generation	15	2	1.72	0.45704	1	0.133333	BP-Set1
GO:0032675	regulation of interleukin-6 production	50	6	5.75	0.45705	1	0.12	BP-Set1
GO:0006813	potassium ion transport	50	6	5.75	0.45705	1	0.12	BP-Set1
GO:0001783	B cell apoptotic process	17	2	1.95	0.45715	1	0.117647	BP-Set1
GO:1904888	cranial skeletal system development	20	2	2.3	0.45731	1	0.1	BP-Set1
GO:0001655	urogenital system development	20	2	2.3	0.45731	1	0.1	BP-Set1
GO:0006972	hyperosmotic response	21	2	2.41	0.45737	1	0.0952381	BP-Set1
GO:0140747	regulation of ncRNA transcription	40	4	4.6	0.45746	1	0.1	BP-Set1
GO:0048729	tissue morphogenesis	206	23	23.67	0.45751	1	0.11165	BP-Set1
GO:0050768	negative regulation of neurogenesis	52	7	5.98	0.45755	1	0.134615	BP-Set1
GO:0008608	attachment of spindle microtubules to ki...	25	2	2.87	0.45759	1	0.08	BP-Set1
GO:0007548	sex differentiation	83	7	9.54	0.45839	1	0.0843373	BP-Set1
GO:0044706	multi-multicellular organism process	72	5	8.27	0.45874	1	0.0694444	BP-Set1
GO:0006259	DNA metabolic process	479	37	55.05	0.46481	1	0.0772443	BP-Set1
GO:0051017	actin filament bundle assembly	89	18	10.23	0.4649	1	0.202247	BP-Set1
GO:0001701	in utero embryonic development	175	22	20.11	0.46607	1	0.125714	BP-Set1
GO:0046854	phosphatidylinositol phosphate biosynthe...	34	8	3.91	0.4684	1	0.235294	BP-Set1
GO:0032496	response to lipopolysaccharide	124	22	14.25	0.46943	1	0.177419	BP-Set1
GO:0043491	phosphatidylinositol 3-kinase/protein ki...	119	16	13.68	0.47003	1	0.134454	BP-Set1
GO:0071300	cellular response to retinoic acid	22	3	2.53	0.47178	1	0.136364	BP-Set1
GO:0016050	vesicle organization	240	50	27.58	0.47281	1	0.208333	BP-Set1
GO:0016042	lipid catabolic process	164	11	18.85	0.47969	1	0.0670732	BP-Set1
GO:0071345	cellular response to cytokine stimulus	349	49	40.11	0.48333	1	0.140401	BP-Set1
GO:0034605	cellular response to heat	43	6	4.94	0.48367	1	0.139535	BP-Set1
GO:0021987	cerebral cortex development	51	6	5.86	0.48468	1	0.117647	BP-Set1
GO:0048041	focal adhesion assembly	57	12	6.55	0.48625	1	0.210526	BP-Set1
GO:0045787	positive regulation of cell cycle	136	21	15.63	0.48626	1	0.154412	BP-Set1
GO:0007281	germ cell development	103	16	11.84	0.4872	1	0.15534	BP-Set1
GO:0030316	osteoclast differentiation	35	7	4.02	0.48813	1	0.2	BP-Set1
GO:0046686	response to cadmium ion	31	5	3.56	0.48929	1	0.16129	BP-Set1
GO:0006656	phosphatidylcholine biosynthetic process	14	2	1.61	0.49007	1	0.142857	BP-Set1
GO:0060122	inner ear receptor cell stereocilium org...	14	2	1.61	0.49007	1	0.142857	BP-Set1
GO:0002021	response to dietary excess	14	2	1.61	0.49007	1	0.142857	BP-Set1
GO:0090201	negative regulation of release of cytoch...	14	2	1.61	0.49007	1	0.142857	BP-Set1
GO:0050765	negative regulation of phagocytosis	14	2	1.61	0.49007	1	0.142857	BP-Set1
GO:0030514	negative regulation of BMP signaling pat...	14	2	1.61	0.49007	1	0.142857	BP-Set1
GO:0002446	neutrophil mediated immunity	14	2	1.61	0.49007	1	0.142857	BP-Set1
GO:0042219	cellular modified amino acid catabolic p...	14	2	1.61	0.49007	1	0.142857	BP-Set1
GO:0042744	hydrogen peroxide catabolic process	14	2	1.61	0.49007	1	0.142857	BP-Set1
GO:0001732	formation of cytoplasmic translation ini...	14	2	1.61	0.49007	1	0.142857	BP-Set1
GO:0006515	protein quality control for misfolded or...	14	2	1.61	0.49007	1	0.142857	BP-Set1
GO:1901796	regulation of signal transduction by p53...	49	6	5.63	0.49009	1	0.122449	BP-Set1
GO:0045786	negative regulation of cell cycle	155	18	17.81	0.49023	1	0.116129	BP-Set1
GO:0010332	response to gamma radiation	35	3	4.02	0.49114	1	0.0857143	BP-Set1
GO:0000077	DNA damage checkpoint signaling	59	5	6.78	0.49171	1	0.0847458	BP-Set1
GO:0051276	chromosome organization	314	24	36.08	0.49985	1	0.0764331	BP-Set1
GO:0006139	nucleobase-containing compound metabolic...	2317	207	266.27	0.4999	1	0.0893397	BP-Set1
GO:0032355	response to estradiol	49	6	5.63	0.50026	1	0.122449	BP-Set1
GO:0045995	regulation of embryonic development	39	7	4.48	0.5003	1	0.179487	BP-Set1
GO:0045893	positive regulation of DNA-templated tra...	582	61	66.88	0.50224	1	0.104811	BP-Set1
GO:0030218	erythrocyte differentiation	57	7	6.55	0.50226	1	0.122807	BP-Set1
GO:0043330	response to exogenous dsRNA	23	3	2.64	0.50235	1	0.130435	BP-Set1
GO:0050830	defense response to Gram-positive bacter...	23	3	2.64	0.50235	1	0.130435	BP-Set1
GO:0032212	positive regulation of telomere maintena...	23	3	2.64	0.50235	1	0.130435	BP-Set1
GO:0007189	adenylate cyclase-activating G protein-c...	23	3	2.64	0.50235	1	0.130435	BP-Set1
GO:0051898	negative regulation of phosphatidylinosi...	23	3	2.64	0.50235	1	0.130435	BP-Set1
GO:0032755	positive regulation of interleukin-6 pro...	32	4	3.68	0.51011	1	0.125	BP-Set1
GO:0009306	protein secretion	159	23	18.27	0.51028	1	0.144654	BP-Set1
GO:0007266	Rho protein signal transduction	68	7	7.81	0.51138	1	0.102941	BP-Set1
GO:0009411	response to UV	91	9	10.46	0.51211	1	0.0989011	BP-Set1
GO:0010243	response to organonitrogen compound	485	72	55.74	0.51464	1	0.148454	BP-Set1
GO:0042692	muscle cell differentiation	150	26	17.24	0.51504	1	0.173333	BP-Set1
GO:0007249	canonical NF-kappaB signal transduction	151	25	17.35	0.51562	1	0.165563	BP-Set1
GO:0015914	phospholipid transport	41	5	4.71	0.51596	1	0.121951	BP-Set1
GO:0051046	regulation of secretion	229	33	26.32	0.51608	1	0.144105	BP-Set1
GO:0034763	negative regulation of transmembrane tra...	55	13	6.32	0.51617	1	0.236364	BP-Set1
GO:0045116	protein neddylation	22	9	2.53	0.51629	1	0.409091	BP-Set1
GO:0050867	positive regulation of cell activation	137	21	15.74	0.51687	1	0.153285	BP-Set1
GO:0010821	regulation of mitochondrion organization	88	15	10.11	0.51707	1	0.170455	BP-Set1
GO:0030111	regulation of Wnt signaling pathway	126	19	14.48	0.51725	1	0.150794	BP-Set1
GO:0042129	regulation of T cell proliferation	65	12	7.47	0.51726	1	0.184615	BP-Set1
GO:0038128	ERBB2 signaling pathway	12	5	1.38	0.51774	1	0.416667	BP-Set1
GO:0007015	actin filament organization	250	71	28.73	0.51778	1	0.284	BP-Set1
GO:0046824	positive regulation of nucleocytoplasmic...	43	8	4.94	0.51802	1	0.186047	BP-Set1
GO:0035020	regulation of Rac protein signal transdu...	11	4	1.26	0.51819	1	0.363636	BP-Set1
GO:0052548	regulation of endopeptidase activity	134	18	15.4	0.51824	1	0.134328	BP-Set1
GO:0043393	regulation of protein binding	75	11	8.62	0.51836	1	0.146667	BP-Set1
GO:0048261	negative regulation of receptor-mediated...	15	4	1.72	0.51842	1	0.266667	BP-Set1
GO:0070585	protein localization to mitochondrion	95	13	10.92	0.51851	1	0.136842	BP-Set1
GO:0010830	regulation of myotube differentiation	11	3	1.26	0.5187	1	0.272727	BP-Set1
GO:0010954	positive regulation of protein processin...	11	3	1.26	0.5187	1	0.272727	BP-Set1
GO:0002042	cell migration involved in sprouting ang...	21	4	2.41	0.51877	1	0.190476	BP-Set1
GO:0006206	pyrimidine nucleobase metabolic process	14	3	1.61	0.51887	1	0.214286	BP-Set1
GO:0044818	mitotic G2/M transition checkpoint	23	4	2.64	0.51889	1	0.173913	BP-Set1
GO:0030879	mammary gland development	50	7	5.75	0.51894	1	0.14	BP-Set1
GO:0006221	pyrimidine nucleotide biosynthetic proce...	24	4	2.76	0.51895	1	0.166667	BP-Set1
GO:0060544	regulation of necroptotic process	16	3	1.84	0.51899	1	0.1875	BP-Set1
GO:0045652	regulation of megakaryocyte differentiat...	11	2	1.26	0.5192	1	0.181818	BP-Set1
GO:0043649	dicarboxylic acid catabolic process	11	2	1.26	0.5192	1	0.181818	BP-Set1
GO:0033363	secretory granule organization	29	4	3.33	0.51924	1	0.137931	BP-Set1
GO:0060333	type II interferon-mediated signaling pa...	12	2	1.38	0.51926	1	0.166667	BP-Set1
GO:0010469	regulation of signaling receptor activit...	30	4	3.45	0.5193	1	0.133333	BP-Set1
GO:0042119	neutrophil activation	13	2	1.49	0.51932	1	0.153846	BP-Set1
GO:0021680	cerebellar Purkinje cell layer developme...	13	2	1.49	0.51932	1	0.153846	BP-Set1
GO:0002762	negative regulation of myeloid leukocyte...	14	2	1.61	0.51938	1	0.142857	BP-Set1
GO:1905165	regulation of lysosomal protein cataboli...	6	1	0.69	0.51942	1	0.166667	BP-Set1
GO:0044065	regulation of respiratory system process	6	1	0.69	0.51942	1	0.166667	BP-Set1
GO:0009139	pyrimidine nucleoside diphosphate biosyn...	6	1	0.69	0.51942	1	0.166667	BP-Set1
GO:1900006	positive regulation of dendrite developm...	6	1	0.69	0.51942	1	0.166667	BP-Set1
GO:0051987	positive regulation of attachment of spi...	6	1	0.69	0.51942	1	0.166667	BP-Set1
GO:0060334	regulation of type II interferon-mediate...	6	1	0.69	0.51942	1	0.166667	BP-Set1
GO:0120316	sperm flagellum assembly	6	1	0.69	0.51942	1	0.166667	BP-Set1
GO:0003081	regulation of systemic arterial blood pr...	6	1	0.69	0.51942	1	0.166667	BP-Set1
GO:0070486	leukocyte aggregation	6	1	0.69	0.51942	1	0.166667	BP-Set1
GO:0090119	vesicle-mediated cholesterol transport	6	1	0.69	0.51942	1	0.166667	BP-Set1
GO:0010793	regulation of mRNA export from nucleus	6	1	0.69	0.51942	1	0.166667	BP-Set1
GO:0019852	L-ascorbic acid metabolic process	6	1	0.69	0.51942	1	0.166667	BP-Set1
GO:0032075	positive regulation of nuclease activity	6	1	0.69	0.51942	1	0.166667	BP-Set1
GO:0070193	synaptonemal complex organization	6	1	0.69	0.51942	1	0.166667	BP-Set1
GO:0010746	regulation of long-chain fatty acid impo...	6	1	0.69	0.51942	1	0.166667	BP-Set1
GO:0090281	negative regulation of calcium ion impor...	6	1	0.69	0.51942	1	0.166667	BP-Set1
GO:0034351	negative regulation of glial cell apopto...	6	1	0.69	0.51942	1	0.166667	BP-Set1
GO:0015959	diadenosine polyphosphate metabolic proc...	6	1	0.69	0.51942	1	0.166667	BP-Set1
GO:0010893	positive regulation of steroid biosynthe...	6	1	0.69	0.51942	1	0.166667	BP-Set1
GO:0070141	response to UV-A	6	1	0.69	0.51942	1	0.166667	BP-Set1
GO:0044387	negative regulation of protein kinase ac...	6	1	0.69	0.51942	1	0.166667	BP-Set1
GO:0060100	positive regulation of phagocytosis, eng...	6	1	0.69	0.51942	1	0.166667	BP-Set1
GO:0006978	DNA damage response, signal transduction...	6	1	0.69	0.51942	1	0.166667	BP-Set1
GO:0010889	regulation of sequestering of triglyceri...	6	1	0.69	0.51942	1	0.166667	BP-Set1
GO:0030889	negative regulation of B cell proliferat...	6	1	0.69	0.51942	1	0.166667	BP-Set1
GO:0070286	axonemal dynein complex assembly	6	1	0.69	0.51942	1	0.166667	BP-Set1
GO:0060242	contact inhibition	6	1	0.69	0.51942	1	0.166667	BP-Set1
GO:0038063	collagen-activated tyrosine kinase recep...	6	1	0.69	0.51942	1	0.166667	BP-Set1
GO:0038083	peptidyl-tyrosine autophosphorylation	6	1	0.69	0.51942	1	0.166667	BP-Set1
GO:0070233	negative regulation of T cell apoptotic ...	6	1	0.69	0.51942	1	0.166667	BP-Set1
GO:1990456	mitochondrion-endoplasmic reticulum memb...	6	1	0.69	0.51942	1	0.166667	BP-Set1
GO:0048021	regulation of melanin biosynthetic proce...	6	1	0.69	0.51942	1	0.166667	BP-Set1
GO:1905664	regulation of calcium ion import across ...	6	1	0.69	0.51942	1	0.166667	BP-Set1
GO:1905684	regulation of plasma membrane repair	6	1	0.69	0.51942	1	0.166667	BP-Set1
GO:0099547	regulation of translation at synapse, mo...	6	1	0.69	0.51942	1	0.166667	BP-Set1
GO:0150172	regulation of phosphatidylcholine metabo...	6	1	0.69	0.51942	1	0.166667	BP-Set1
GO:0050882	voluntary musculoskeletal movement	6	1	0.69	0.51942	1	0.166667	BP-Set1
GO:0007028	cytoplasm organization	6	1	0.69	0.51942	1	0.166667	BP-Set1
GO:0046048	UDP metabolic process	6	1	0.69	0.51942	1	0.166667	BP-Set1
GO:0072383	plus-end-directed vesicle transport alon...	6	1	0.69	0.51942	1	0.166667	BP-Set1
GO:1901077	regulation of relaxation of muscle	6	1	0.69	0.51942	1	0.166667	BP-Set1
GO:0014819	regulation of skeletal muscle contractio...	6	1	0.69	0.51942	1	0.166667	BP-Set1
GO:2000402	negative regulation of lymphocyte migrat...	6	1	0.69	0.51942	1	0.166667	BP-Set1
GO:0051382	kinetochore assembly	6	1	0.69	0.51942	1	0.166667	BP-Set1
GO:0032287	peripheral nervous system myelin mainten...	6	1	0.69	0.51942	1	0.166667	BP-Set1
GO:0060602	branch elongation of an epithelium	6	1	0.69	0.51942	1	0.166667	BP-Set1
GO:0002138	retinoic acid biosynthetic process	6	1	0.69	0.51942	1	0.166667	BP-Set1
GO:0018401	peptidyl-proline hydroxylation to 4-hydr...	6	1	0.69	0.51942	1	0.166667	BP-Set1
GO:0010918	positive regulation of mitochondrial mem...	6	1	0.69	0.51942	1	0.166667	BP-Set1
GO:1903371	regulation of endoplasmic reticulum tubu...	6	1	0.69	0.51942	1	0.166667	BP-Set1
GO:1904417	positive regulation of xenophagy	6	1	0.69	0.51942	1	0.166667	BP-Set1
GO:0086010	membrane depolarization during action po...	6	1	0.69	0.51942	1	0.166667	BP-Set1
GO:0071493	cellular response to UV-B	6	1	0.69	0.51942	1	0.166667	BP-Set1
GO:0042755	eating behavior	6	1	0.69	0.51942	1	0.166667	BP-Set1
GO:0032717	negative regulation of interleukin-8 pro...	6	1	0.69	0.51942	1	0.166667	BP-Set1
GO:0032740	positive regulation of interleukin-17 pr...	6	1	0.69	0.51942	1	0.166667	BP-Set1
GO:0062100	positive regulation of programmed necrot...	6	1	0.69	0.51942	1	0.166667	BP-Set1
GO:0002756	MyD88-independent toll-like receptor sig...	6	1	0.69	0.51942	1	0.166667	BP-Set1
GO:0051177	meiotic sister chromatid cohesion	6	1	0.69	0.51942	1	0.166667	BP-Set1
GO:0060965	negative regulation of miRNA-mediated ge...	6	1	0.69	0.51942	1	0.166667	BP-Set1
GO:0002825	regulation of T-helper 1 type immune res...	6	1	0.69	0.51942	1	0.166667	BP-Set1
GO:0033623	regulation of integrin activation	6	1	0.69	0.51942	1	0.166667	BP-Set1
GO:0021819	layer formation in cerebral cortex	6	1	0.69	0.51942	1	0.166667	BP-Set1
GO:0033629	negative regulation of cell adhesion med...	6	1	0.69	0.51942	1	0.166667	BP-Set1
GO:0071285	cellular response to lithium ion	6	1	0.69	0.51942	1	0.166667	BP-Set1
GO:0002839	positive regulation of immune response t...	6	1	0.69	0.51942	1	0.166667	BP-Set1
GO:0032530	regulation of microvillus organization	6	1	0.69	0.51942	1	0.166667	BP-Set1
GO:0051798	positive regulation of hair follicle dev...	6	1	0.69	0.51942	1	0.166667	BP-Set1
GO:0016240	autophagosome membrane docking	6	1	0.69	0.51942	1	0.166667	BP-Set1
GO:0061724	lipophagy	6	1	0.69	0.51942	1	0.166667	BP-Set1
GO:0021532	neural tube patterning	6	1	0.69	0.51942	1	0.166667	BP-Set1
GO:0002536	respiratory burst involved in inflammato...	6	1	0.69	0.51942	1	0.166667	BP-Set1
GO:0002675	positive regulation of acute inflammator...	6	1	0.69	0.51942	1	0.166667	BP-Set1
GO:0048566	embryonic digestive tract development	6	1	0.69	0.51942	1	0.166667	BP-Set1
GO:0072574	hepatocyte proliferation	6	1	0.69	0.51942	1	0.166667	BP-Set1
GO:0071872	cellular response to epinephrine stimulu...	6	1	0.69	0.51942	1	0.166667	BP-Set1
GO:0031642	negative regulation of myelination	6	1	0.69	0.51942	1	0.166667	BP-Set1
GO:0098840	protein transport along microtubule	6	1	0.69	0.51942	1	0.166667	BP-Set1
GO:0090091	positive regulation of extracellular mat...	6	1	0.69	0.51942	1	0.166667	BP-Set1
GO:0048535	lymph node development	6	1	0.69	0.51942	1	0.166667	BP-Set1
GO:0015721	bile acid and bile salt transport	6	1	0.69	0.51942	1	0.166667	BP-Set1
GO:0086100	endothelin receptor signaling pathway	6	1	0.69	0.51942	1	0.166667	BP-Set1
GO:0019370	leukotriene biosynthetic process	6	1	0.69	0.51942	1	0.166667	BP-Set1
GO:0035771	interleukin-4-mediated signaling pathway	6	1	0.69	0.51942	1	0.166667	BP-Set1
GO:0035720	intraciliary anterograde transport	6	1	0.69	0.51942	1	0.166667	BP-Set1
GO:0071542	dopaminergic neuron differentiation	6	1	0.69	0.51942	1	0.166667	BP-Set1
GO:0045725	positive regulation of glycogen biosynth...	6	1	0.69	0.51942	1	0.166667	BP-Set1
GO:0045717	negative regulation of fatty acid biosyn...	6	1	0.69	0.51942	1	0.166667	BP-Set1
GO:0051660	establishment of centrosome localization	6	1	0.69	0.51942	1	0.166667	BP-Set1
GO:0046836	glycolipid transport	6	1	0.69	0.51942	1	0.166667	BP-Set1
GO:0045737	positive regulation of cyclin-dependent ...	6	1	0.69	0.51942	1	0.166667	BP-Set1
GO:0016559	peroxisome fission	6	1	0.69	0.51942	1	0.166667	BP-Set1
GO:0008627	intrinsic apoptotic signaling pathway in...	6	1	0.69	0.51942	1	0.166667	BP-Set1
GO:0071637	regulation of monocyte chemotactic prote...	6	1	0.69	0.51942	1	0.166667	BP-Set1
GO:1903671	negative regulation of sprouting angioge...	6	1	0.69	0.51942	1	0.166667	BP-Set1
GO:2001169	regulation of ATP biosynthetic process	6	1	0.69	0.51942	1	0.166667	BP-Set1
GO:0019405	alditol catabolic process	6	1	0.69	0.51942	1	0.166667	BP-Set1
GO:0046543	development of secondary female sexual c...	6	1	0.69	0.51942	1	0.166667	BP-Set1
GO:1902510	regulation of apoptotic DNA fragmentatio...	6	1	0.69	0.51942	1	0.166667	BP-Set1
GO:0002934	desmosome organization	6	1	0.69	0.51942	1	0.166667	BP-Set1
GO:0006549	isoleucine metabolic process	6	1	0.69	0.51942	1	0.166667	BP-Set1
GO:1902253	regulation of intrinsic apoptotic signal...	15	2	1.72	0.51944	1	0.133333	BP-Set1
GO:0045124	regulation of bone resorption	15	2	1.72	0.51944	1	0.133333	BP-Set1
GO:0003179	heart valve morphogenesis	17	2	1.95	0.51955	1	0.117647	BP-Set1
GO:0046688	response to copper ion	17	2	1.95	0.51955	1	0.117647	BP-Set1
GO:0006809	nitric oxide biosynthetic process	37	4	4.25	0.51971	1	0.108108	BP-Set1
GO:0061035	regulation of cartilage development	20	2	2.3	0.51973	1	0.1	BP-Set1
GO:0021795	cerebral cortex cell migration	20	2	2.3	0.51973	1	0.1	BP-Set1
GO:0051899	membrane depolarization	30	3	3.45	0.5198	1	0.1	BP-Set1
GO:0060993	kidney morphogenesis	23	2	2.64	0.5199	1	0.0869565	BP-Set1
GO:0002478	antigen processing and presentation of e...	24	2	2.76	0.51996	1	0.0833333	BP-Set1
GO:0007292	female gamete generation	49	4	5.63	0.52041	1	0.0816327	BP-Set1
GO:0046661	male sex differentiation	52	4	5.98	0.52058	1	0.0769231	BP-Set1
GO:0014074	response to purine-containing compound	56	4	6.44	0.52082	1	0.0714286	BP-Set1
GO:0031333	negative regulation of protein-containin...	78	19	8.96	0.52413	1	0.24359	BP-Set1
GO:0000956	nuclear-transcribed mRNA catabolic proce...	87	14	10	0.52505	1	0.16092	BP-Set1
GO:0043543	protein acylation	44	9	5.06	0.52511	1	0.204545	BP-Set1
GO:0048675	axon extension	53	10	6.09	0.52514	1	0.188679	BP-Set1
GO:0010564	regulation of cell cycle process	329	41	37.81	0.5256	1	0.12462	BP-Set1
GO:0005975	carbohydrate metabolic process	276	55	31.72	0.52679	1	0.199275	BP-Set1
GO:0006693	prostaglandin metabolic process	31	5	3.56	0.52705	1	0.16129	BP-Set1
GO:0010762	regulation of fibroblast migration	27	4	3.1	0.52746	1	0.148148	BP-Set1
GO:0030317	flagellated sperm motility	21	3	2.41	0.5277	1	0.142857	BP-Set1
GO:0060765	regulation of androgen receptor signalin...	15	2	1.72	0.52794	1	0.133333	BP-Set1
GO:0003407	neural retina development	15	2	1.72	0.52794	1	0.133333	BP-Set1
GO:0035094	response to nicotine	15	2	1.72	0.52794	1	0.133333	BP-Set1
GO:0048490	anterograde synaptic vesicle transport	15	2	1.72	0.52794	1	0.133333	BP-Set1
GO:0031146	SCF-dependent proteasomal ubiquitin-depe...	15	2	1.72	0.52794	1	0.133333	BP-Set1
GO:0010971	positive regulation of G2/M transition o...	15	2	1.72	0.52794	1	0.133333	BP-Set1
GO:2000786	positive regulation of autophagosome ass...	15	2	1.72	0.52794	1	0.133333	BP-Set1
GO:0070935	3'-UTR-mediated mRNA stabilization	15	2	1.72	0.52794	1	0.133333	BP-Set1
GO:1903232	melanosome assembly	15	2	1.72	0.52794	1	0.133333	BP-Set1
GO:0007200	phospholipase C-activating G protein-cou...	15	2	1.72	0.52794	1	0.133333	BP-Set1
GO:0042060	wound healing	210	32	24.13	0.52822	1	0.152381	BP-Set1
GO:0007368	determination of left/right symmetry	31	3	3.56	0.52858	1	0.0967742	BP-Set1
GO:0008333	endosome to lysosome transport	48	11	5.52	0.52933	1	0.229167	BP-Set1
GO:0034614	cellular response to reactive oxygen spe...	79	12	9.08	0.52939	1	0.151899	BP-Set1
GO:0007059	chromosome segregation	205	24	23.56	0.5318	1	0.117073	BP-Set1
GO:0046173	polyol biosynthetic process	24	3	2.76	0.53199	1	0.125	BP-Set1
GO:0098609	cell-cell adhesion	343	45	39.42	0.53301	1	0.131195	BP-Set1
GO:0032088	negative regulation of NF-kappaB transcr...	33	4	3.79	0.53527	1	0.121212	BP-Set1
GO:0034599	cellular response to oxidative stress	140	19	16.09	0.53702	1	0.135714	BP-Set1
GO:0045471	response to ethanol	42	5	4.83	0.53821	1	0.119048	BP-Set1
GO:0009615	response to virus	206	21	23.67	0.53859	1	0.101942	BP-Set1
GO:0071363	cellular response to growth factor stimu...	282	50	32.41	0.54963	1	0.177305	BP-Set1
GO:0031328	positive regulation of cellular biosynth...	1022	101	117.45	0.5508	1	0.0988258	BP-Set1
GO:0071560	cellular response to transforming growth...	115	16	13.22	0.558	1	0.13913	BP-Set1
GO:0097435	supramolecular fiber organization	406	93	46.66	0.55828	1	0.229064	BP-Set1
GO:0048812	neuron projection morphogenesis	253	36	29.07	0.5584	1	0.142292	BP-Set1
GO:0051384	response to glucocorticoid	53	8	6.09	0.55887	1	0.150943	BP-Set1
GO:0009749	response to glucose	80	11	9.19	0.55897	1	0.1375	BP-Set1
GO:0007265	Ras protein signal transduction	54	7	6.21	0.55898	1	0.12963	BP-Set1
GO:0010977	negative regulation of neuron projection...	61	7	7.01	0.55989	1	0.114754	BP-Set1
GO:0090090	negative regulation of canonical Wnt sig...	43	5	4.94	0.55997	1	0.116279	BP-Set1
GO:0010628	positive regulation of gene expression	485	54	55.74	0.56	1	0.11134	BP-Set1
GO:0070373	negative regulation of ERK1 and ERK2 cas...	25	3	2.87	0.5606	1	0.12	BP-Set1
GO:0042130	negative regulation of T cell proliferat...	25	3	2.87	0.5606	1	0.12	BP-Set1
GO:0045070	positive regulation of viral genome repl...	25	3	2.87	0.5606	1	0.12	BP-Set1
GO:0032781	positive regulation of ATP-dependent act...	25	3	2.87	0.5606	1	0.12	BP-Set1
GO:1902476	chloride transmembrane transport	25	3	2.87	0.5606	1	0.12	BP-Set1
GO:0007029	endoplasmic reticulum organization	72	7	8.27	0.56196	1	0.0972222	BP-Set1
GO:0050772	positive regulation of axonogenesis	32	6	3.68	0.56217	1	0.1875	BP-Set1
GO:0072657	protein localization to membrane	347	37	39.88	0.56366	1	0.106628	BP-Set1
GO:0000413	protein peptidyl-prolyl isomerization	16	2	1.84	0.56385	1	0.125	BP-Set1
GO:0030513	positive regulation of BMP signaling pat...	16	2	1.84	0.56385	1	0.125	BP-Set1
GO:0071398	cellular response to fatty acid	16	2	1.84	0.56385	1	0.125	BP-Set1
GO:0033598	mammary gland epithelial cell proliferat...	16	2	1.84	0.56385	1	0.125	BP-Set1
GO:0050922	negative regulation of chemotaxis	16	2	1.84	0.56385	1	0.125	BP-Set1
GO:0048854	brain morphogenesis	16	2	1.84	0.56385	1	0.125	BP-Set1
GO:0006282	regulation of DNA repair	92	10	10.57	0.56443	1	0.108696	BP-Set1
GO:0016064	immunoglobulin mediated immune response	44	3	5.06	0.56557	1	0.0681818	BP-Set1
GO:0006672	ceramide metabolic process	47	3	5.4	0.56584	1	0.0638298	BP-Set1
GO:0048584	positive regulation of response to stimu...	910	116	104.58	0.56787	1	0.127473	BP-Set1
GO:0007264	small GTPase-mediated signal transductio...	229	38	26.32	0.5699	1	0.165939	BP-Set1
GO:0030522	intracellular receptor signaling pathway	169	27	19.42	0.57074	1	0.159763	BP-Set1
GO:0099173	postsynapse organization	86	17	9.88	0.57103	1	0.197674	BP-Set1
GO:0051223	regulation of protein transport	209	31	24.02	0.57104	1	0.148325	BP-Set1
GO:0000302	response to reactive oxygen species	107	18	12.3	0.57177	1	0.168224	BP-Set1
GO:0043009	chordate embryonic development	250	33	28.73	0.57249	1	0.132	BP-Set1
GO:1900180	regulation of protein localization to nu...	93	14	10.69	0.57305	1	0.150538	BP-Set1
GO:0045806	negative regulation of endocytosis	36	7	4.14	0.5733	1	0.194444	BP-Set1
GO:0032233	positive regulation of actin filament bu...	37	7	4.25	0.57336	1	0.189189	BP-Set1
GO:0002067	glandular epithelial cell differentiatio...	21	5	2.41	0.57345	1	0.238095	BP-Set1
GO:2000008	regulation of protein localization to ce...	23	5	2.64	0.57357	1	0.217391	BP-Set1
GO:0001836	release of cytochrome c from mitochondri...	33	6	3.79	0.57364	1	0.181818	BP-Set1
GO:0090287	regulation of cellular response to growt...	112	15	12.87	0.57368	1	0.133929	BP-Set1
GO:0045446	endothelial cell differentiation	45	7	5.17	0.57384	1	0.155556	BP-Set1
GO:0060428	lung epithelium development	19	4	2.18	0.57385	1	0.210526	BP-Set1
GO:0019217	regulation of fatty acid metabolic proce...	37	6	4.25	0.57389	1	0.162162	BP-Set1
GO:0071322	cellular response to carbohydrate stimul...	64	9	7.35	0.57394	1	0.140625	BP-Set1
GO:0050920	regulation of chemotaxis	74	10	8.5	0.57401	1	0.135135	BP-Set1
GO:1904950	negative regulation of establishment of ...	57	8	6.55	0.57404	1	0.140351	BP-Set1
GO:0090162	establishment of epithelial cell polarit...	15	3	1.72	0.57413	1	0.2	BP-Set1
GO:1904037	positive regulation of epithelial cell a...	16	3	1.84	0.57419	1	0.1875	BP-Set1
GO:0047497	mitochondrion transport along microtubul...	16	3	1.84	0.57419	1	0.1875	BP-Set1
GO:0002695	negative regulation of leukocyte activat...	51	7	5.86	0.5742	1	0.137255	BP-Set1
GO:0035773	insulin secretion involved in cellular r...	25	4	2.87	0.57421	1	0.16	BP-Set1
GO:0001508	action potential	44	6	5.06	0.57431	1	0.136364	BP-Set1
GO:0045687	positive regulation of glial cell differ...	19	3	2.18	0.57437	1	0.157895	BP-Set1
GO:0002683	negative regulation of immune system pro...	194	23	22.29	0.57443	1	0.118557	BP-Set1
GO:0097345	mitochondrial outer membrane permeabiliz...	21	3	2.41	0.5745	1	0.142857	BP-Set1
GO:0009435	NAD biosynthetic process	14	2	1.61	0.5746	1	0.142857	BP-Set1
GO:0019226	transmission of nerve impulse	14	2	1.61	0.5746	1	0.142857	BP-Set1
GO:0035194	regulatory ncRNA-mediated post-transcrip...	41	5	4.71	0.57465	1	0.121951	BP-Set1
GO:0090330	regulation of platelet aggregation	15	2	1.72	0.57466	1	0.133333	BP-Set1
GO:0015918	sterol transport	59	7	6.78	0.57469	1	0.118644	BP-Set1
GO:2001224	positive regulation of neuron migration	7	1	0.8	0.5747	1	0.142857	BP-Set1
GO:2001241	positive regulation of extrinsic apoptot...	7	1	0.8	0.5747	1	0.142857	BP-Set1
GO:0001975	response to amphetamine	7	1	0.8	0.5747	1	0.142857	BP-Set1
GO:0150093	amyloid-beta clearance by transcytosis	7	1	0.8	0.5747	1	0.142857	BP-Set1
GO:0006686	sphingomyelin biosynthetic process	7	1	0.8	0.5747	1	0.142857	BP-Set1
GO:1904996	positive regulation of leukocyte adhesio...	7	1	0.8	0.5747	1	0.142857	BP-Set1
GO:0019228	neuronal action potential	7	1	0.8	0.5747	1	0.142857	BP-Set1
GO:0090306	meiotic spindle assembly	7	1	0.8	0.5747	1	0.142857	BP-Set1
GO:0009157	deoxyribonucleoside monophosphate biosyn...	7	1	0.8	0.5747	1	0.142857	BP-Set1
GO:0045618	positive regulation of keratinocyte diff...	7	1	0.8	0.5747	1	0.142857	BP-Set1
GO:1903975	regulation of glial cell migration	7	1	0.8	0.5747	1	0.142857	BP-Set1
GO:0060445	branching involved in salivary gland mor...	7	1	0.8	0.5747	1	0.142857	BP-Set1
GO:0034356	NAD biosynthesis via nicotinamide ribosi...	7	1	0.8	0.5747	1	0.142857	BP-Set1
GO:0035999	tetrahydrofolate interconversion	7	1	0.8	0.5747	1	0.142857	BP-Set1
GO:0006983	ER overload response	7	1	0.8	0.5747	1	0.142857	BP-Set1
GO:2000047	regulation of cell-cell adhesion mediate...	7	1	0.8	0.5747	1	0.142857	BP-Set1
GO:0060231	mesenchymal to epithelial transition	7	1	0.8	0.5747	1	0.142857	BP-Set1
GO:0070242	thymocyte apoptotic process	7	1	0.8	0.5747	1	0.142857	BP-Set1
GO:0010587	miRNA catabolic process	7	1	0.8	0.5747	1	0.142857	BP-Set1
GO:0048034	heme O biosynthetic process	7	1	0.8	0.5747	1	0.142857	BP-Set1
GO:0010501	RNA secondary structure unwinding	7	1	0.8	0.5747	1	0.142857	BP-Set1
GO:0017038	protein import	7	1	0.8	0.5747	1	0.142857	BP-Set1
GO:0071071	regulation of phospholipid biosynthetic ...	7	1	0.8	0.5747	1	0.142857	BP-Set1
GO:0051000	positive regulation of nitric-oxide synt...	7	1	0.8	0.5747	1	0.142857	BP-Set1
GO:0060856	establishment of blood-brain barrier	7	1	0.8	0.5747	1	0.142857	BP-Set1
GO:0010637	negative regulation of mitochondrial fus...	7	1	0.8	0.5747	1	0.142857	BP-Set1
GO:0033197	response to vitamin E	7	1	0.8	0.5747	1	0.142857	BP-Set1
GO:0022417	protein maturation by protein folding	7	1	0.8	0.5747	1	0.142857	BP-Set1
GO:0042454	ribonucleoside catabolic process	7	1	0.8	0.5747	1	0.142857	BP-Set1
GO:2000369	regulation of clathrin-dependent endocyt...	7	1	0.8	0.5747	1	0.142857	BP-Set1
GO:0042447	hormone catabolic process	7	1	0.8	0.5747	1	0.142857	BP-Set1
GO:0044208	'de novo' AMP biosynthetic process	7	1	0.8	0.5747	1	0.142857	BP-Set1
GO:0032228	regulation of synaptic transmission, GAB...	7	1	0.8	0.5747	1	0.142857	BP-Set1
GO:0070601	centromeric sister chromatid cohesion	7	1	0.8	0.5747	1	0.142857	BP-Set1
GO:0018195	peptidyl-arginine modification	7	1	0.8	0.5747	1	0.142857	BP-Set1
GO:0042249	establishment of planar polarity of embr...	7	1	0.8	0.5747	1	0.142857	BP-Set1
GO:0002283	neutrophil activation involved in immune...	7	1	0.8	0.5747	1	0.142857	BP-Set1
GO:0097398	cellular response to interleukin-17	7	1	0.8	0.5747	1	0.142857	BP-Set1
GO:0051443	positive regulation of ubiquitin-protein...	7	1	0.8	0.5747	1	0.142857	BP-Set1
GO:1903428	positive regulation of reactive oxygen s...	7	1	0.8	0.5747	1	0.142857	BP-Set1
GO:0036303	lymph vessel morphogenesis	7	1	0.8	0.5747	1	0.142857	BP-Set1
GO:0006369	termination of RNA polymerase II transcr...	7	1	0.8	0.5747	1	0.142857	BP-Set1
GO:0032816	positive regulation of natural killer ce...	7	1	0.8	0.5747	1	0.142857	BP-Set1
GO:0018206	peptidyl-methionine modification	7	1	0.8	0.5747	1	0.142857	BP-Set1
GO:0035372	protein localization to microtubule	7	1	0.8	0.5747	1	0.142857	BP-Set1
GO:2000773	negative regulation of cellular senescen...	7	1	0.8	0.5747	1	0.142857	BP-Set1
GO:2000725	regulation of cardiac muscle cell differ...	7	1	0.8	0.5747	1	0.142857	BP-Set1
GO:0072234	metanephric nephron tubule development	7	1	0.8	0.5747	1	0.142857	BP-Set1
GO:0042832	defense response to protozoan	7	1	0.8	0.5747	1	0.142857	BP-Set1
GO:0021895	cerebral cortex neuron differentiation	7	1	0.8	0.5747	1	0.142857	BP-Set1
GO:0035331	negative regulation of hippo signaling	7	1	0.8	0.5747	1	0.142857	BP-Set1
GO:0072202	cell differentiation involved in metanep...	7	1	0.8	0.5747	1	0.142857	BP-Set1
GO:0097150	neuronal stem cell population maintenanc...	7	1	0.8	0.5747	1	0.142857	BP-Set1
GO:0033632	regulation of cell-cell adhesion mediate...	7	1	0.8	0.5747	1	0.142857	BP-Set1
GO:0042532	negative regulation of tyrosine phosphor...	7	1	0.8	0.5747	1	0.142857	BP-Set1
GO:0043605	amide catabolic process	7	1	0.8	0.5747	1	0.142857	BP-Set1
GO:0051775	response to redox state	7	1	0.8	0.5747	1	0.142857	BP-Set1
GO:0007274	neuromuscular synaptic transmission	7	1	0.8	0.5747	1	0.142857	BP-Set1
GO:1903727	positive regulation of phospholipid meta...	7	1	0.8	0.5747	1	0.142857	BP-Set1
GO:1901298	regulation of hydrogen peroxide-mediated...	7	1	0.8	0.5747	1	0.142857	BP-Set1
GO:0098810	neurotransmitter reuptake	7	1	0.8	0.5747	1	0.142857	BP-Set1
GO:0046719	regulation by virus of viral protein lev...	7	1	0.8	0.5747	1	0.142857	BP-Set1
GO:0097709	connective tissue replacement	7	1	0.8	0.5747	1	0.142857	BP-Set1
GO:0006782	protoporphyrinogen IX biosynthetic proce...	7	1	0.8	0.5747	1	0.142857	BP-Set1
GO:0006785	heme B biosynthetic process	7	1	0.8	0.5747	1	0.142857	BP-Set1
GO:0045793	positive regulation of cell size	7	1	0.8	0.5747	1	0.142857	BP-Set1
GO:0051683	establishment of Golgi localization	7	1	0.8	0.5747	1	0.142857	BP-Set1
GO:1905332	positive regulation of morphogenesis of ...	7	1	0.8	0.5747	1	0.142857	BP-Set1
GO:0097501	stress response to metal ion	7	1	0.8	0.5747	1	0.142857	BP-Set1
GO:0006551	leucine metabolic process	7	1	0.8	0.5747	1	0.142857	BP-Set1
GO:0006573	valine metabolic process	7	1	0.8	0.5747	1	0.142857	BP-Set1
GO:0006521	regulation of cellular amino acid metabo...	7	1	0.8	0.5747	1	0.142857	BP-Set1
GO:0031943	regulation of glucocorticoid metabolic p...	7	1	0.8	0.5747	1	0.142857	BP-Set1
GO:0006544	glycine metabolic process	7	1	0.8	0.5747	1	0.142857	BP-Set1
GO:0045589	regulation of regulatory T cell differen...	7	1	0.8	0.5747	1	0.142857	BP-Set1
GO:0031579	membrane raft organization	16	2	1.84	0.57472	1	0.125	BP-Set1
GO:0070988	demethylation	17	2	1.95	0.57478	1	0.117647	BP-Set1
GO:0042743	hydrogen peroxide metabolic process	26	3	2.99	0.5748	1	0.115385	BP-Set1
GO:0060135	maternal process involved in female preg...	19	2	2.18	0.5749	1	0.105263	BP-Set1
GO:0032374	regulation of cholesterol transport	20	2	2.3	0.57496	1	0.1	BP-Set1
GO:0031952	regulation of protein autophosphorylatio...	20	2	2.3	0.57496	1	0.1	BP-Set1
GO:0001657	ureteric bud development	22	2	2.53	0.57508	1	0.0909091	BP-Set1
GO:0045661	regulation of myoblast differentiation	23	2	2.64	0.57514	1	0.0869565	BP-Set1
GO:0006164	purine nucleotide biosynthetic process	164	18	18.85	0.57526	1	0.109756	BP-Set1
GO:0043489	RNA stabilization	44	4	5.06	0.57536	1	0.0909091	BP-Set1
GO:1904377	positive regulation of protein localizat...	44	4	5.06	0.57536	1	0.0909091	BP-Set1
GO:0019079	viral genome replication	88	8	10.11	0.57592	1	0.0909091	BP-Set1
GO:0006396	RNA processing	676	20	77.69	0.57592	1	0.0295858	BP-Set1
GO:0001649	osteoblast differentiation	90	13	10.34	0.57624	1	0.144444	BP-Set1
GO:0050729	positive regulation of inflammatory resp...	52	6	5.98	0.58111	1	0.115385	BP-Set1
GO:0045921	positive regulation of exocytosis	38	9	4.37	0.58365	1	0.236842	BP-Set1
GO:0034198	cellular response to amino acid starvati...	31	5	3.56	0.58675	1	0.16129	BP-Set1
GO:0140374	antiviral innate immune response	26	3	2.99	0.58813	1	0.115385	BP-Set1
GO:0032435	negative regulation of proteasomal ubiqu...	26	3	2.99	0.58813	1	0.115385	BP-Set1
GO:0060612	adipose tissue development	26	3	2.99	0.58813	1	0.115385	BP-Set1
GO:0006351	DNA-templated transcription	1087	98	124.92	0.59145	1	0.0901564	BP-Set1
GO:0009611	response to wounding	271	37	31.14	0.59304	1	0.136531	BP-Set1
GO:0060560	developmental growth involved in morphog...	96	16	11.03	0.59387	1	0.166667	BP-Set1
GO:0008625	extrinsic apoptotic signaling pathway vi...	45	8	5.17	0.59558	1	0.177778	BP-Set1
GO:0030593	neutrophil chemotaxis	28	4	3.22	0.59718	1	0.142857	BP-Set1
GO:0043277	apoptotic cell clearance	22	3	2.53	0.59742	1	0.136364	BP-Set1
GO:0045638	negative regulation of myeloid cell diff...	31	4	3.56	0.59745	1	0.129032	BP-Set1
GO:0021549	cerebellum development	41	5	4.71	0.59756	1	0.121951	BP-Set1
GO:0010165	response to X-ray	17	2	1.95	0.59775	1	0.117647	BP-Set1
GO:0050853	B cell receptor signaling pathway	17	2	1.95	0.59775	1	0.117647	BP-Set1
GO:0050885	neuromuscular process controlling balanc...	17	2	1.95	0.59775	1	0.117647	BP-Set1
GO:1901798	positive regulation of signal transducti...	17	2	1.95	0.59775	1	0.117647	BP-Set1
GO:0007595	lactation	17	2	1.95	0.59775	1	0.117647	BP-Set1
GO:0071470	cellular response to osmotic stress	37	4	4.25	0.59799	1	0.108108	BP-Set1
GO:0001894	tissue homeostasis	77	8	8.85	0.59846	1	0.103896	BP-Set1
GO:0051259	protein complex oligomerization	120	12	13.79	0.59921	1	0.1	BP-Set1
GO:0090150	establishment of protein localization to...	177	14	20.34	0.60283	1	0.079096	BP-Set1
GO:0051240	positive regulation of multicellular org...	592	67	68.03	0.60313	1	0.113176	BP-Set1
GO:0001667	ameboidal-type cell migration	200	26	22.98	0.61145	1	0.13	BP-Set1
GO:0019722	calcium-mediated signaling	75	11	8.62	0.61212	1	0.146667	BP-Set1
GO:0016239	positive regulation of macroautophagy	53	8	6.09	0.61258	1	0.150943	BP-Set1
GO:0042307	positive regulation of protein import in...	27	3	3.1	0.61452	1	0.111111	BP-Set1
GO:0033993	response to lipid	352	54	40.45	0.61606	1	0.153409	BP-Set1
GO:0010035	response to inorganic substance	243	43	27.93	0.61737	1	0.176955	BP-Set1
GO:0030705	cytoskeleton-dependent intracellular tra...	122	21	14.02	0.61991	1	0.172131	BP-Set1
GO:2000145	regulation of cell motility	416	53	47.81	0.62075	1	0.127404	BP-Set1
GO:0097529	myeloid leukocyte migration	80	14	9.19	0.6211	1	0.175	BP-Set1
GO:0002183	cytoplasmic translational initiation	39	8	4.48	0.6218	1	0.205128	BP-Set1
GO:0097178	ruffle assembly	27	6	3.1	0.62213	1	0.222222	BP-Set1
GO:0008637	apoptotic mitochondrial changes	64	10	7.35	0.62226	1	0.15625	BP-Set1
GO:0106027	neuron projection organization	48	8	5.52	0.62235	1	0.166667	BP-Set1
GO:0007422	peripheral nervous system development	42	7	4.83	0.62252	1	0.166667	BP-Set1
GO:0034453	microtubule anchoring	16	4	1.84	0.62253	1	0.25	BP-Set1
GO:0050877	nervous system process	297	36	34.13	0.62265	1	0.121212	BP-Set1
GO:0030520	intracellular estrogen receptor signalin...	29	5	3.33	0.62279	1	0.172414	BP-Set1
GO:0006084	acetyl-CoA metabolic process	22	4	2.53	0.62289	1	0.181818	BP-Set1
GO:0001516	prostaglandin biosynthetic process	16	3	1.84	0.62306	1	0.1875	BP-Set1
GO:0007623	circadian rhythm	70	9	8.04	0.62316	1	0.128571	BP-Set1
GO:0097428	protein maturation by iron-sulfur cluste...	13	2	1.49	0.6234	1	0.153846	BP-Set1
GO:0045540	regulation of cholesterol biosynthetic p...	8	1	0.92	0.62363	1	0.125	BP-Set1
GO:0075733	intracellular transport of virus	8	1	0.92	0.62363	1	0.125	BP-Set1
GO:0001958	endochondral ossification	8	1	0.92	0.62363	1	0.125	BP-Set1
GO:0014004	microglia differentiation	8	1	0.92	0.62363	1	0.125	BP-Set1
GO:0090331	negative regulation of platelet aggregat...	8	1	0.92	0.62363	1	0.125	BP-Set1
GO:0009169	purine ribonucleoside monophosphate cata...	8	1	0.92	0.62363	1	0.125	BP-Set1
GO:0009155	purine deoxyribonucleotide catabolic pro...	8	1	0.92	0.62363	1	0.125	BP-Set1
GO:0009159	deoxyribonucleoside monophosphate catabo...	8	1	0.92	0.62363	1	0.125	BP-Set1
GO:0045671	negative regulation of osteoclast differ...	8	1	0.92	0.62363	1	0.125	BP-Set1
GO:0035646	endosome to melanosome transport	8	1	0.92	0.62363	1	0.125	BP-Set1
GO:0098911	regulation of ventricular cardiac muscle...	8	1	0.92	0.62363	1	0.125	BP-Set1
GO:0033003	regulation of mast cell activation	8	1	0.92	0.62363	1	0.125	BP-Set1
GO:0090160	Golgi to lysosome transport	8	1	0.92	0.62363	1	0.125	BP-Set1
GO:0090136	epithelial cell-cell adhesion	8	1	0.92	0.62363	1	0.125	BP-Set1
GO:0032012	regulation of ARF protein signal transdu...	8	1	0.92	0.62363	1	0.125	BP-Set1
GO:0034393	positive regulation of smooth muscle cel...	8	1	0.92	0.62363	1	0.125	BP-Set1
GO:0002053	positive regulation of mesenchymal cell ...	8	1	0.92	0.62363	1	0.125	BP-Set1
GO:0070127	tRNA aminoacylation for mitochondrial pr...	8	1	0.92	0.62363	1	0.125	BP-Set1
GO:0010884	positive regulation of lipid storage	8	1	0.92	0.62363	1	0.125	BP-Set1
GO:0045954	positive regulation of natural killer ce...	8	1	0.92	0.62363	1	0.125	BP-Set1
GO:0010820	positive regulation of T cell chemotaxis	8	1	0.92	0.62363	1	0.125	BP-Set1
GO:0030857	negative regulation of epithelial cell d...	8	1	0.92	0.62363	1	0.125	BP-Set1
GO:0045907	positive regulation of vasoconstriction	8	1	0.92	0.62363	1	0.125	BP-Set1
GO:0120255	olefinic compound biosynthetic process	8	1	0.92	0.62363	1	0.125	BP-Set1
GO:0009584	detection of visible light	8	1	0.92	0.62363	1	0.125	BP-Set1
GO:1900153	positive regulation of nuclear-transcrib...	8	1	0.92	0.62363	1	0.125	BP-Set1
GO:1900120	regulation of receptor binding	8	1	0.92	0.62363	1	0.125	BP-Set1
GO:0016082	synaptic vesicle priming	8	1	0.92	0.62363	1	0.125	BP-Set1
GO:0032486	Rap protein signal transduction	8	1	0.92	0.62363	1	0.125	BP-Set1
GO:1900274	regulation of phospholipase C activity	8	1	0.92	0.62363	1	0.125	BP-Set1
GO:2000303	regulation of ceramide biosynthetic proc...	8	1	0.92	0.62363	1	0.125	BP-Set1
GO:0070571	negative regulation of neuron projection...	8	1	0.92	0.62363	1	0.125	BP-Set1
GO:0031440	regulation of mRNA 3'-end processing	8	1	0.92	0.62363	1	0.125	BP-Set1
GO:2000479	regulation of cAMP-dependent protein kin...	8	1	0.92	0.62363	1	0.125	BP-Set1
GO:0048339	paraxial mesoderm development	8	1	0.92	0.62363	1	0.125	BP-Set1
GO:1901017	negative regulation of potassium ion tra...	8	1	0.92	0.62363	1	0.125	BP-Set1
GO:0051444	negative regulation of ubiquitin-protein...	8	1	0.92	0.62363	1	0.125	BP-Set1
GO:2000273	positive regulation of signaling recepto...	8	1	0.92	0.62363	1	0.125	BP-Set1
GO:1990573	potassium ion import across plasma membr...	8	1	0.92	0.62363	1	0.125	BP-Set1
GO:0061154	endothelial tube morphogenesis	8	1	0.92	0.62363	1	0.125	BP-Set1
GO:0035357	peroxisome proliferator activated recept...	8	1	0.92	0.62363	1	0.125	BP-Set1
GO:0048280	vesicle fusion with Golgi apparatus	8	1	0.92	0.62363	1	0.125	BP-Set1
GO:0046427	positive regulation of receptor signalin...	8	1	0.92	0.62363	1	0.125	BP-Set1
GO:2000738	positive regulation of stem cell differe...	8	1	0.92	0.62363	1	0.125	BP-Set1
GO:0021859	pyramidal neuron differentiation	8	1	0.92	0.62363	1	0.125	BP-Set1
GO:0001773	myeloid dendritic cell activation	8	1	0.92	0.62363	1	0.125	BP-Set1
GO:0043650	dicarboxylic acid biosynthetic process	8	1	0.92	0.62363	1	0.125	BP-Set1
GO:0051231	spindle elongation	8	1	0.92	0.62363	1	0.125	BP-Set1
GO:0001895	retina homeostasis	8	1	0.92	0.62363	1	0.125	BP-Set1
GO:0032691	negative regulation of interleukin-1 bet...	8	1	0.92	0.62363	1	0.125	BP-Set1
GO:0032682	negative regulation of chemokine product...	8	1	0.92	0.62363	1	0.125	BP-Set1
GO:0021522	spinal cord motor neuron differentiation	8	1	0.92	0.62363	1	0.125	BP-Set1
GO:0007205	protein kinase C-activating G protein-co...	8	1	0.92	0.62363	1	0.125	BP-Set1
GO:0051873	killing by host of symbiont cells	8	1	0.92	0.62363	1	0.125	BP-Set1
GO:0071875	adrenergic receptor signaling pathway	8	1	0.92	0.62363	1	0.125	BP-Set1
GO:2000644	regulation of receptor catabolic process	8	1	0.92	0.62363	1	0.125	BP-Set1
GO:0046710	GDP metabolic process	8	1	0.92	0.62363	1	0.125	BP-Set1
GO:0000056	ribosomal small subunit export from nucl...	8	1	0.92	0.62363	1	0.125	BP-Set1
GO:0035234	ectopic germ cell programmed cell death	8	1	0.92	0.62363	1	0.125	BP-Set1
GO:0090085	regulation of protein deubiquitination	8	1	0.92	0.62363	1	0.125	BP-Set1
GO:0090023	positive regulation of neutrophil chemot...	8	1	0.92	0.62363	1	0.125	BP-Set1
GO:0006750	glutathione biosynthetic process	8	1	0.92	0.62363	1	0.125	BP-Set1
GO:0006784	heme A biosynthetic process	8	1	0.92	0.62363	1	0.125	BP-Set1
GO:0043949	regulation of cAMP-mediated signaling	8	1	0.92	0.62363	1	0.125	BP-Set1
GO:0016558	protein import into peroxisome matrix	8	1	0.92	0.62363	1	0.125	BP-Set1
GO:1901838	positive regulation of transcription of ...	8	1	0.92	0.62363	1	0.125	BP-Set1
GO:0045730	respiratory burst	17	2	1.95	0.62365	1	0.117647	BP-Set1
GO:0002639	positive regulation of immunoglobulin pr...	19	2	2.18	0.62377	1	0.105263	BP-Set1
GO:0022612	gland morphogenesis	47	5	5.4	0.62388	1	0.106383	BP-Set1
GO:0002474	antigen processing and presentation of p...	22	2	2.53	0.62395	1	0.0909091	BP-Set1
GO:0071548	response to dexamethasone	22	2	2.53	0.62395	1	0.0909091	BP-Set1
GO:0008585	female gonad development	31	3	3.56	0.62397	1	0.0967742	BP-Set1
GO:0060349	bone morphogenesis	26	2	2.99	0.62419	1	0.0769231	BP-Set1
GO:0048706	embryonic skeletal system development	28	2	3.22	0.62432	1	0.0714286	BP-Set1
GO:0009152	purine ribonucleotide biosynthetic proce...	141	15	16.2	0.62432	1	0.106383	BP-Set1
GO:0022604	regulation of cell morphogenesis	126	21	14.48	0.62443	1	0.166667	BP-Set1
GO:0001944	vasculature development	299	33	34.36	0.62443	1	0.110368	BP-Set1
GO:0043473	pigmentation	58	3	6.67	0.62562	1	0.0517241	BP-Set1
GO:0060326	cell chemotaxis	97	13	11.15	0.62813	1	0.134021	BP-Set1
GO:0001824	blastocyst development	50	7	5.75	0.62861	1	0.14	BP-Set1
GO:0009409	response to cold	18	2	2.07	0.62963	1	0.111111	BP-Set1
GO:0060443	mammary gland morphogenesis	18	2	2.07	0.62963	1	0.111111	BP-Set1
GO:1903902	positive regulation of viral life cycle	18	2	2.07	0.62963	1	0.111111	BP-Set1
GO:0060155	platelet dense granule organization	18	2	2.07	0.62963	1	0.111111	BP-Set1
GO:0003382	epithelial cell morphogenesis	18	2	2.07	0.62963	1	0.111111	BP-Set1
GO:0042789	mRNA transcription by RNA polymerase II	18	2	2.07	0.62963	1	0.111111	BP-Set1
GO:0007143	female meiotic nuclear division	18	2	2.07	0.62963	1	0.111111	BP-Set1
GO:0045429	positive regulation of nitric oxide bios...	18	2	2.07	0.62963	1	0.111111	BP-Set1
GO:0071526	semaphorin-plexin signaling pathway	18	2	2.07	0.62963	1	0.111111	BP-Set1
GO:0006884	cell volume homeostasis	18	2	2.07	0.62963	1	0.111111	BP-Set1
GO:0048863	stem cell differentiation	87	8	10	0.63114	1	0.091954	BP-Set1
GO:0006302	double-strand break repair	138	8	15.86	0.63732	1	0.057971	BP-Set1
GO:0006796	phosphate-containing compound metabolic ...	1208	183	138.82	0.63733	1	0.15149	BP-Set1
GO:0051253	negative regulation of RNA metabolic pro...	489	30	56.2	0.63838	1	0.0613497	BP-Set1
GO:0010033	response to organic substance	1136	152	130.55	0.63914	1	0.133803	BP-Set1
GO:0032760	positive regulation of tumor necrosis fa...	47	5	5.4	0.64144	1	0.106383	BP-Set1
GO:0007160	cell-matrix adhesion	120	17	13.79	0.64622	1	0.141667	BP-Set1
GO:0006457	protein folding	167	20	19.19	0.64881	1	0.11976	BP-Set1
GO:0051881	regulation of mitochondrial membrane pot...	44	5	5.06	0.64986	1	0.113636	BP-Set1
GO:0009791	post-embryonic development	38	4	4.37	0.6502	1	0.105263	BP-Set1
GO:0016579	protein deubiquitination	51	14	5.86	0.65307	1	0.27451	BP-Set1
GO:0032787	monocarboxylic acid metabolic process	332	42	38.15	0.65628	1	0.126506	BP-Set1
GO:0001525	angiogenesis	219	23	25.17	0.65703	1	0.105023	BP-Set1
GO:0009408	response to heat	62	8	7.12	0.6587	1	0.129032	BP-Set1
GO:0048870	cell motility	657	89	75.5	0.65897	1	0.135464	BP-Set1
GO:0030048	actin filament-based movement	59	7	6.78	0.6592	1	0.118644	BP-Set1
GO:0045666	positive regulation of neuron differenti...	19	2	2.18	0.65951	1	0.105263	BP-Set1
GO:0007212	dopamine receptor signaling pathway	19	2	2.18	0.65951	1	0.105263	BP-Set1
GO:1902895	positive regulation of miRNA transcripti...	19	2	2.18	0.65951	1	0.105263	BP-Set1
GO:0040014	regulation of multicellular organism gro...	29	3	3.33	0.65963	1	0.103448	BP-Set1
GO:0031100	animal organ regeneration	31	3	3.56	0.6598	1	0.0967742	BP-Set1
GO:0006661	phosphatidylinositol biosynthetic proces...	63	11	7.24	0.65992	1	0.174603	BP-Set1
GO:0019827	stem cell population maintenance	74	7	8.5	0.66053	1	0.0945946	BP-Set1
GO:0007399	nervous system development	924	122	106.19	0.6608	1	0.132035	BP-Set1
GO:0006497	protein lipidation	45	7	5.17	0.66176	1	0.155556	BP-Set1
GO:0050679	positive regulation of epithelial cell p...	65	9	7.47	0.66204	1	0.138462	BP-Set1
GO:0140694	non-membrane-bounded organelle assembly	226	32	25.97	0.66363	1	0.141593	BP-Set1
GO:0060537	muscle tissue development	143	22	16.43	0.66392	1	0.153846	BP-Set1
GO:0009755	hormone-mediated signaling pathway	76	14	8.73	0.66411	1	0.184211	BP-Set1
GO:1990138	neuron projection extension	71	13	8.16	0.66434	1	0.183099	BP-Set1
GO:0060070	canonical Wnt signaling pathway	110	16	12.64	0.66512	1	0.145455	BP-Set1
[truncated: 13,549 more rows]

## Sheet: KEGG
category	subcategory	ID	Description	GeneRatio	BgRatio	RichFactor	FoldEnrichment	zScore	pvalue	p.adjust	qvalue	geneID	Count	Set
Human Diseases	Infectious disease: bacterial	hsa05131	Shigellosis	62/433	166/3565	0.373494	3.07507	10.1792	7.53795e-18	2.10309e-15	1.30922e-15	O14920/O15143/O15144/O15145/O15511/O60610/O94817/O95999/P04632/P07384/P07737/P17655/P18206/P19174/P27361/P28482/P31749/P35080/P42336/P42345/P46108/P46109/P49662/P49840/P49841/P59998/P61077/P61088/P61158/P61160/P61586/Q01970/Q05397/Q13404/Q13546/Q13616/Q14247/Q14457/Q15019/Q15628/Q15750/Q15819/Q16181/Q16539/Q8NEB9/Q92599/Q92747/Q92990/Q96B36/Q99570/Q99836/Q9BPX5/Q9H1Y0/Q9NVA2/Q9NYJ8/Q9UDY8/Q9UHD8/…	62	Set1
Cellular Processes	Transport and catabolism	hsa04144	Endocytosis	59/433	173/3565	0.34104	2.80787	9.06286	6.99377e-15	9.75631e-13	6.07354e-13	O00499/O14964/O15143/O15144/O15145/O15511/O43516/O75351/O94973/O95208/O95630/O95782/P18085/P33176/P40818/P42566/P46934/P47755/P47756/P50570/P52907/P59998/P61158/P61160/P61586/P63010/Q00610/Q05193/Q12768/Q15276/Q641Q2/Q7Z3T8/Q86VN1/Q8N6H7/Q8NEZ2/Q8TF74/Q8WUM4/Q92538/Q92747/Q92783/Q96CW1/Q96P48/Q96PU5/Q99961/Q9BPX5/Q9BRG1/Q9H201/Q9HD42/Q9NP61/Q9NP79/Q9NZZ3/Q9UBC2/Q9UK41/Q9ULH1/Q9UMY4/Q9UN37/Q9UQN3/…	59	Set1
Human Diseases	Infectious disease: bacterial	hsa05135	Yersinia infection	35/433	87/3565	0.402299	3.31223	8.1176	1.52575e-11	1.41895e-09	8.83331e-10	O14920/O15143/O15144/O15145/O15511/O43516/P19174/P27361/P28482/P31749/P36507/P42336/P45985/P46108/P46109/P49841/P51812/P52735/P59998/P61158/P61160/P61586/Q05397/Q15418/Q15750/Q16539/Q8TF74/Q92747/Q99836/Q9BPX5/Q9NYJ8/Q9ULZ3/Q9Y243/Q9Y6K9/Q9Y6W5	35	Set1
Organismal Systems	Immune system	hsa04666	Fc gamma R-mediated phagocytosis	27/433	56/3565	0.482143	3.96961	8.32728	2.24994e-11	1.56933e-09	9.76948e-10	O00499/O15143/O15144/O15145/O15357/O15511/P04049/P06396/P17252/P19174/P27361/P28482/P31749/P42336/P46108/P46109/P50570/P52735/P59998/P61158/P61160/Q92747/Q9BPX5/Q9ULH1/Q9Y243/Q9Y281/Q9Y6W5	27	Set1
Human Diseases	Infectious disease: bacterial	hsa05132	Salmonella infection	53/433	178/3565	0.297753	2.45148	7.38608	8.00261e-11	4.46546e-09	2.77985e-09	O00471/O14920/O15143/O15144/O15145/O15511/O43237/O75935/P04049/P07355/P07737/P27361/P28482/P31749/P33176/P35080/P36507/P42336/P42574/P45985/P49662/P50570/P59998/P61158/P61160/P61163/P61586/P63167/Q07866/Q13158/Q13409/Q13546/Q14204/Q15628/Q15750/Q16539/Q7L576/Q8IZP0/Q8NEB9/Q8WUW1/Q8WV41/Q92747/Q99836/Q9BPX5/Q9BUF5/Q9NSK0/Q9NYJ8/Q9NZ32/Q9ULZ3/Q9Y243/Q9Y2A7/Q9Y6G9/Q9Y6K9	53	Set1
Human Diseases	Infectious disease: bacterial	hsa05100	Bacterial invasion of epithelial cells	24/433	57/3565	0.421053	3.46663	6.97934	9.30288e-09	4.32584e-07	2.69294e-07	O15143/O15144/O15145/O15511/P18206/P42336/P46108/P46109/P50570/P59998/P61158/P61160/P61586/Q00610/Q05193/Q05397/Q14247/Q15019/Q92599/Q92747/Q9BPX5/Q9NVA2/Q9UHD8/Q9Y6W5	24	Set1
Human Diseases	Infectious disease: bacterial	hsa05130	Pathogenic Escherichia coli infection	38/433	122/3565	0.311475	2.56446	6.53698	1.18863e-08	4.73754e-07	2.94923e-07	O14920/O15143/O15144/O15145/O15511/O43516/O43639/O95486/P16333/P27361/P28482/P42574/P49662/P53992/P59998/P61158/P61160/P61586/Q13158/Q13177/Q13546/Q14247/Q15628/Q15750/Q16539/Q7L576/Q8IZP0/Q8TF74/Q8WUW1/Q92747/Q99836/Q9BPX5/Q9BUF5/Q9NYJ8/Q9ULZ3/Q9Y2A7/Q9Y6K9/Q9Y6W5	38	Set1
Organismal Systems	Immune system	hsa04660	T cell receptor signaling pathway	26/433	67/3565	0.38806	3.195	6.74315	1.74109e-08	6.07206e-07	3.78e-07	O14920/O15530/O43639/O95999/P04049/P16333/P19174/P27361/P28482/P30153/P31749/P36507/P42336/P49841/P52735/P61586/P62714/P62993/P63151/Q08209/Q13177/Q14738/Q16539/Q9UDY8/Q9Y243/Q9Y6K9	26	Set1
Cellular Processes	Cell motility	hsa04810	Regulation of actin cytoskeleton	36/433	125/3565	0.288	2.37118	5.80192	2.74247e-07	8.50166e-06	5.29248e-06	O15143/O15144/O15145/O15511/O60610/P04049/P06396/P07737/P18206/P26038/P27361/P28482/P31749/P35080/P35241/P36507/P42336/P46108/P46109/P46940/P52735/P59998/P61158/P61160/P61586/Q05397/Q13177/Q7L576/Q8WUW1/Q92747/Q9BPX5/Q9NYB9/Q9Y243/Q9Y281/Q9Y2A7/Q9Y6W5	36	Set1
Environmental Information Processing	Signal transduction	hsa04012	ErbB signaling pathway	20/433	54/3565	0.37037	3.04935	5.64158	1.95156e-06	5.44485e-05	3.38955e-05	O43639/P04049/P16333/P17252/P19174/P27361/P28482/P31749/P36507/P42336/P42345/P45985/P46108/P46109/P49841/P51692/P62993/Q05397/Q13177/Q9Y243	20	Set1
Organismal Systems	Endocrine system	hsa04910	Insulin signaling pathway	25/433	84/3565	0.297619	2.45037	5.00115	1.03385e-05	0.000262223	0.00016324	O14920/O15357/O15530/O43741/P04049/P06737/P0DP23/P11216/P27361/P28482/P30613/P31749/P36507/P42336/P42345/P46019/P46108/P46109/P49815/P49841/P62993/Q13085/Q13131/Q93100/Q9Y243	25	Set1
Organismal Systems	Endocrine system	hsa04935	Growth hormone synthesis, secretion and action	20/433	60/3565	0.333333	2.74442	5.06622	1.25984e-05	0.000292914	0.000182346	P04049/P17252/P19174/P27361/P28482/P31749/P36507/P40763/P42336/P42345/P45985/P46108/P46109/P49841/P51692/P62993/Q01970/Q05397/Q16539/Q9Y243	20	Set1
Organismal Systems	Immune system	hsa04662	B cell receptor signaling pathway	16/433	43/3565	0.372093	3.06354	5.0612	1.98253e-05	0.000425481	0.000264872	O14920/O15357/O95999/P04049/P27361/P28482/P31749/P36507/P42336/P49841/P52735/P62993/Q08209/Q9UDY8/Q9Y243/Q9Y6K9	16	Set1
Organismal Systems	Nervous system	hsa04722	Neurotrophin signaling pathway	21/433	67/3565	0.313433	2.58057	4.85561	2.23887e-05	0.000446174	0.000277754	O14920/O15530/P04049/P0DP23/P19174/P27361/P28482/P31749/P36507/P42336/P46108/P46109/P49841/P51812/P52565/P61586/P62993/Q15418/Q16539/Q9Y243/Q9Y5V3	21	Set1
Organismal Systems	Immune system	hsa04664	Fc epsilon RI signaling pathway	14/433	36/3565	0.388889	3.20182	4.93639	3.71336e-05	0.000690684	0.000429968	O15530/P04049/P17252/P19174/P27361/P28482/P31749/P36507/P42336/P45985/P52735/P62993/Q16539/Q9Y243	14	Set1
Human Diseases	Infectious disease: viral	hsa05160	Hepatitis C	23/433	84/3565	0.27381	2.25434	4.3252	0.000100482	0.00172156	0.00107171	O14920/P04049/P27348/P27361/P28482/P30153/P31749/P31946/P36507/P40763/P42336/P42574/P49841/P55957/P62714/P62993/P63151/Q04917/Q13158/Q13546/Q15628/Q9Y243/Q9Y6K9	23	Set1
Metabolism	Carbohydrate metabolism	hsa00051	Fructose and mannose metabolism	11/433	26/3565	0.423077	3.4833	4.72474	0.000104898	0.00172156	0.00107171	O15305/P04075/P08237/P34949/Q00796/Q01813/Q8N0W3/Q92871/Q96IJ6/Q9NQ88/Q9Y5P6	11	Set1
Human Diseases	Cardiovascular disease	hsa05417	Lipid and atherosclerosis	27/433	107/3565	0.252336	2.07755	4.20745	0.000118698	0.00183982	0.00114533	O14920/O15530/P0DP23/P17252/P19174/P27361/P28482/P31749/P34932/P40763/P42336/P42574/P45985/P49841/P52735/P55957/P61586/Q01970/Q05397/Q08209/Q15750/Q16539/Q99836/Q9NYJ8/Q9ULZ3/Q9Y243/Q9Y6K9	27	Set1
Human Diseases	Infectious disease: viral	hsa05161	Hepatitis B	24/433	91/3565	0.263736	2.17141	4.20839	0.000135706	0.00198481	0.00123559	O14920/P04049/P17252/P27348/P27361/P28482/P31749/P31946/P36507/P40763/P42226/P42336/P42574/P45985/P51692/P55957/P62993/Q13158/Q15750/Q16539/Q99836/Q9NYJ8/Q9Y243/Q9Y6K9	24	Set1
Metabolism	Global and overview maps	hsa01250	Biosynthesis of nucleotide sugars	12/433	31/3565	0.387097	3.18707	4.54686	0.00014228	0.00198481	0.00123559	O15305/O94808/O95394/P06744/P34949/P51570/Q16222/Q16851/Q8N0W3/Q92871/Q96IJ6/Q9Y5P6	12	Set1
Genetic Information Processing	Folding, sorting and degradation	hsa04120	Ubiquitin mediated proteolysis	23/433	88/3565	0.261364	2.15187	4.06767	0.000216509	0.00287648	0.00179068	A0AVT1/O95155/P22314/P46934/P61077/P61086/P61088/P62253/P62256/P63146/P68036/Q05086/Q13616/Q15370/Q15386/Q15751/Q5GLZ8/Q712K3/Q7Z6Z7/Q96PU5/Q9BS18/Q9C0C9/Q9UNE7	23	Set1
Human Diseases	Cancer: specific types	hsa05221	Acute myeloid leukemia	13/433	37/3565	0.351351	2.89277	4.30264	0.000236724	0.00297944	0.00185477	O14920/P04049/P27361/P28482/P31749/P36507/P40763/P42336/P42345/P51692/P62993/Q9Y243/Q9Y6K9	13	Set1
Human Diseases	Endocrine and metabolic disease	hsa04936	Alcoholic liver disease	19/433	67/3565	0.283582	2.3348	4.1006	0.000245617	0.00297944	0.00185477	O14920/O43741/P11766/P31749/P42574/P45985/P49841/Q13085/Q13131/Q13158/Q13546/Q14693/Q15628/Q15750/Q16539/Q99836/Q9NYJ8/Q9Y243/Q9Y6K9	19	Set1
Organismal Systems	Immune system	hsa04620	Toll-like receptor signaling pathway	15/433	47/3565	0.319149	2.62764	4.17599	0.000269911	0.00301221	0.00187517	O14920/P27361/P28482/P31749/P36507/P42336/P45985/Q13158/Q13546/Q15750/Q16539/Q99836/Q9NYJ8/Q9Y243/Q9Y6K9	15	Set1
Human Diseases	Cancer: overview	hsa05230	Central carbon metabolism in cancer	15/433	47/3565	0.319149	2.62764	4.17599	0.000269911	0.00301221	0.00187517	P04049/P07195/P08237/P11413/P14618/P18669/P27361/P28482/P31749/P36507/P42336/P42345/Q01813/Q9NQ88/Q9Y243	15	Set1
Metabolism	Amino acid metabolism	hsa00270	Cysteine and methionine metabolism	13/433	38/3565	0.342105	2.81664	4.18562	0.000320789	0.00344232	0.00214292	P07195/P17174/P19623/P40925/P48637/P52788/P54687/Q13126/Q96GA7/Q99707/Q9BV20/Q9BV57/Q9UHY7	13	Set1
Organismal Systems	Endocrine system	hsa04917	Prolactin signaling pathway	12/433	34/3565	0.352941	2.90586	4.15128	0.000392296	0.00404157	0.00251597	P04049/P27361/P28482/P31749/P36507/P40763/P42336/P49841/P51692/P62993/Q16539/Q9Y243	12	Set1
Organismal Systems	Endocrine system	hsa04922	Glucagon signaling pathway	17/433	59/3565	0.288136	2.37229	3.95157	0.00042224	0.00404157	0.00251597	O43741/P06737/P07195/P08237/P0DP23/P11216/P14618/P18669/P31749/P46019/Q01813/Q01970/Q08209/Q13085/Q13131/Q93100/Q9Y243	17	Set1
Human Diseases	Infectious disease: viral	hsa05170	Human immunodeficiency virus 1 infection	30/433	133/3565	0.225564	1.85713	3.7454	0.000432807	0.00404157	0.00251597	O14920/P04049/P0DP23/P17252/P19174/P27361/P28482/P31749/P36507/P42336/P42345/P42574/P46108/P46109/P55957/Q05397/Q08209/Q13158/Q13177/Q13546/Q13616/Q15370/Q15628/Q15750/Q16539/Q99836/Q9NYJ8/Q9Y243/Q9Y281/Q9Y6K9	30	Set1
Human Diseases	Cancer: specific types	hsa05223	Non-small cell lung cancer	14/433	44/3565	0.318182	2.61967	4.01904	0.000446709	0.00404157	0.00251597	O15530/P04049/P17252/P19174/P27361/P28482/P31749/P33176/P36507/P40763/P42336/P51692/P62993/Q9Y243	14	Set1
Human Diseases	Cancer: overview	hsa05235	PD-L1 expression and PD-1 checkpoint pathway in cancer	15/433	49/3565	0.306122	2.52038	3.98409	0.000449063	0.00404157	0.00251597	O14920/P04049/P19174/P27361/P28482/P31749/P36507/P40763/P42336/P42345/Q08209/Q16539/Q99836/Q9Y243/Q9Y6K9	15	Set1
Metabolism	Global and overview maps	hsa01200	Carbon metabolism	23/433	93/3565	0.247312	2.03618	3.76435	0.000517529	0.00437547	0.00272383	A6NDG6/O95336/P04075/P06733/P06744/P08237/P10768/P11413/P11766/P13929/P14618/P17174/P18669/P21399/P30613/P34896/P40925/P48163/P52209/Q01813/Q96AT9/Q96GA7/Q9NR19	23	Set1
Cellular Processes	Cellular community - eukaryotes	hsa04530	Tight junction	23/433	93/3565	0.247312	2.03618	3.76435	0.000517529	0.00437547	0.00272383	O15143/O15144/O15145/O15511/O43741/P26038/P30153/P34932/P35241/P46934/P59998/P61158/P61160/P61586/P62714/P63151/Q13131/Q14247/Q68EM7/Q8IY33/Q92747/Q96PU5/Q9BPX5	23	Set1
Human Diseases	Infectious disease: viral	hsa05167	Kaposi sarcoma-associated herpesvirus infection	24/433	99/3565	0.242424	1.99594	3.73627	0.000538833	0.0044216	0.00275255	O14920/P04049/P0DP23/P19174/P27361/P28482/P31749/P36507/P40763/P42336/P42345/P42574/P45985/P49841/P55957/Q08209/Q13158/Q14457/Q15628/Q16539/Q8NEB9/Q9NT62/Q9Y243/Q9Y6K9	24	Set1
Cellular Processes	Cell growth and death	hsa04217	Necroptosis	21/433	83/3565	0.253012	2.08311	3.71194	0.000651178	0.00519082	0.00323141	O00429/O75351/P06737/P07384/P11216/P17655/P40763/P42226/P51692/P55957/P62937/Q13158/Q13546/Q15628/Q9HD42/Q9NQC7/Q9NZZ3/Q9ULZ3/Q9UN37/Q9UQN3/Q9Y3E7	21	Set1
Organismal Systems	Immune system	hsa04625	C-type lectin receptor signaling pathway	16/433	56/3565	0.285714	2.35236	3.79224	0.000688904	0.00533901	0.00332366	O14920/O95999/P04049/P0DP23/P27361/P28482/P31749/P42336/P61586/Q08209/Q16539/Q9NQC7/Q9UDY8/Q9ULZ3/Q9Y243/Q9Y6K9	16	Set1
Environmental Information Processing	Signal transduction	hsa04150	mTOR signaling pathway	22/433	90/3565	0.244444	2.01257	3.6172	0.000809356	0.00610298	0.00379925	O14920/O15530/P04049/P17252/P27361/P28482/P30622/P31749/P36507/P42336/P42345/P49815/P49841/P51812/P55735/P61586/P62993/Q13131/Q14693/Q15418/Q96B36/Q9Y243	22	Set1
Organismal Systems	Immune system	hsa04062	Chemokine signaling pathway	20/433	79/3565	0.253165	2.08437	3.6235	0.000864886	0.00635008	0.00395308	O14920/P04049/P19174/P27361/P28482/P31749/P40763/P42336/P46108/P46109/P49840/P49841/P51692/P52735/P61586/P62993/Q01970/Q05397/Q9Y243/Q9Y6K9	20	Set1
Metabolism	Carbohydrate metabolism	hsa00030	Pentose phosphate pathway	9/433	23/3565	0.391304	3.22171	3.97401	0.000901674	0.00645044	0.00401555	O95336/P04075/P06744/P08237/P11413/P52209/Q01813/Q96AT9/Q9UHJ6	9	Set1
Human Diseases	Endocrine and metabolic disease	hsa04931	Insulin resistance	16/433	58/3565	0.275862	2.27124	3.62891	0.00104955	0.00732064	0.00455727	O14920/O15530/O43741/O94808/P06737/P11216/P31749/P40763/P42336/P42345/P49841/P51812/Q13131/Q15257/Q15418/Q9Y243	16	Set1
Human Diseases	Infectious disease: viral	hsa05163	Human cytomegalovirus infection	28/433	128/3565	0.21875	1.80102	3.43133	0.00111955	0.0076184	0.00474264	O14920/P04049/P0DP23/P17252/P27361/P28482/P31749/P36507/P40763/P42336/P42345/P42574/P46108/P46109/P49815/P49841/P55957/P61586/P62993/Q01970/Q05397/Q08209/Q13158/Q13546/Q15628/Q16539/Q9Y243/Q9Y6K9	28	Set1
Environmental Information Processing	Signal transduction	hsa04668	TNF signaling pathway	17/433	64/3565	0.265625	2.18696	3.56231	0.00117541	0.00780806	0.00486071	O00429/O14920/P27361/P28482/P31749/P42336/P42574/P45985/Q13158/Q13546/Q15628/Q15750/Q16539/Q9NQC7/Q9NYJ8/Q9Y243/Q9Y6K9	17	Set1
Environmental Information Processing	Signal transduction	hsa04010	MAPK signaling pathway	27/433	123/3565	0.219512	1.8073	3.38754	0.00129475	0.00840082	0.00522972	O14920/O75688/P04049/P17252/P27361/P28482/P31749/P35813/P36507/P42574/P45985/P46108/P46109/P51452/P51812/P53041/P62993/Q08209/Q13177/Q15418/Q15628/Q15750/Q16539/Q99836/Q9NYJ8/Q9Y243/Q9Y6K9	27	Set1
Environmental Information Processing	Signal transduction	hsa04072	Phospholipase D signaling pathway	17/433	65/3565	0.261538	2.15331	3.48877	0.00141768	0.00898939	0.00559611	P04049/P17252/P19174/P23743/P27361/P28482/P31749/P36507/P42336/P42345/P49815/P50570/P61586/P62993/Q01970/Q05193/Q9Y243	17	Set1
Human Diseases	Cancer: specific types	hsa05214	Glioma	13/433	44/3565	0.295455	2.43255	3.55472	0.00154704	0.00959165	0.00597104	P04049/P0DP23/P17252/P19174/P27361/P28482/P31749/P36507/P42336/P42345/P62993/Q14012/Q9Y243	13	Set1
Human Diseases	Infectious disease: parasitic	hsa05142	Chagas disease	15/433	55/3565	0.272727	2.24543	3.46059	0.00169837	0.00988628	0.00615445	O14920/P27361/P28482/P30153/P31749/P42336/P45985/P62714/P63151/Q01970/Q13158/Q16539/Q99836/Q9Y243/Q9Y6K9	15	Set1
Human Diseases	Cancer: overview	hsa05231	Choline metabolism in cancer	15/433	55/3565	0.272727	2.24543	3.46059	0.00169837	0.00988628	0.00615445	O15530/P04049/P17252/P19174/P23743/P27361/P28482/P31749/P36507/P42336/P42345/P49815/P62993/Q9Y243/Q9Y6W5	15	Set1
Environmental Information Processing	Signal transduction	hsa04066	HIF-1 signaling pathway	17/433	66/3565	0.257576	2.12069	3.41654	0.00170087	0.00988628	0.00615445	P04075/P06733/P07195/P08237/P13929/P17252/P19174/P27361/P28482/P31749/P36507/P40763/P42336/P42345/Q01813/Q15370/Q9Y243	17	Set1
Cellular Processes	Transport and catabolism	hsa04136	Autophagy - other	9/433	25/3565	0.36	2.96397	3.66358	0.00180344	0.0102685	0.00639242	O94817/O95352/P42345/P62714/Q14457/Q8NEB9/Q99570/Q9H1Y0/Q9NT62	9	Set1
Metabolism	Carbohydrate metabolism	hsa00010	Glycolysis / Gluconeogenesis	13/433	45/3565	0.288889	2.3785	3.45973	0.00194073	0.0108259	0.00673936	P04075/P06733/P06744/P07195/P08237/P11766/P13929/P14550/P14618/P18669/P30613/Q01813/Q9NR19	13	Set1
Metabolism	Carbohydrate metabolism	hsa00520	Amino sugar and nucleotide sugar metabolism	12/433	40/3565	0.3	2.46998	3.47586	0.00201772	0.0108259	0.00673936	O15305/O94808/O95394/P06744/P34949/P51570/Q16222/Q16851/Q8N0W3/Q92871/Q96IJ6/Q9Y5P6	12	Set1
Environmental Information Processing	Signal transduction	hsa04370	VEGF signaling pathway	12/433	40/3565	0.3	2.46998	3.47586	0.00201772	0.0108259	0.00673936	P04049/P17252/P19174/P27361/P28482/P31749/P36507/P42336/Q05397/Q08209/Q16539/Q9Y243	12	Set1
Environmental Information Processing	Signal transduction	hsa04071	Sphingolipid signaling pathway	18/433	73/3565	0.246575	2.03012	3.30608	0.00214308	0.0112815	0.00702299	O15530/P04049/P17252/P27361/P28482/P30153/P31749/P36507/P42336/P55957/P61586/P62714/P63151/Q01970/Q14738/Q15628/Q16539/Q9Y243	18	Set1
Human Diseases	Cancer: specific types	hsa05215	Prostate cancer	14/433	51/3565	0.27451	2.26011	3.36972	0.00224841	0.0116168	0.00723171	O14920/O15530/P04049/P09211/P27361/P28482/P31749/P36507/P42336/P42345/P49841/P62993/Q9Y243/Q9Y6K9	14	Set1
Human Diseases	Neurodegenerative disease	hsa05017	Spinocerebellar ataxia	21/433	91/3565	0.230769	1.89998	3.23327	0.00230581	0.0116968	0.00728152	O00231/O00232/O00233/P17252/P20618/P25786/P31749/P42336/P42345/P43686/P55036/Q01970/Q13200/Q14457/Q15008/Q8NEB9/Q99460/Q99570/Q9UBB4/Q9UNM6/Q9Y243	21	Set1
Environmental Information Processing	Signal transduction	hsa04152	AMPK signaling pathway	17/433	68/3565	0.25	2.05831	3.27584	0.00241146	0.0120142	0.00747915	O15530/O43741/P08237/P13639/P30153/P31749/P42336/P42345/P49815/P62714/P63151/Q01813/Q13085/Q13131/Q14738/Q96B36/Q9Y243	17	Set1
Environmental Information Processing	Signal transduction	hsa04015	Rap1 signaling pathway	20/433	86/3565	0.232558	1.91471	3.19233	0.00264172	0.0129305	0.00804955	P04049/P07737/P0DP23/P17252/P19174/P27361/P28482/P31749/P35080/P36507/P42336/P46108/P46109/P52735/P61586/Q01970/Q16539/Q96FS4/Q9Y243/Q9Y490	20	Set1
Organismal Systems	Endocrine system	hsa04919	Thyroid hormone signaling pathway	17/433	69/3565	0.246377	2.02848	3.20729	0.00285069	0.0135809	0.00845443	O15530/P04049/P08237/P17252/P19174/P27361/P28482/P31749/P36507/P42336/P42345/P49815/P49841/Q01813/Q01970/Q92830/Q9Y243	17	Set1
Human Diseases	Infectious disease: viral	hsa05169	Epstein-Barr virus infection	25/433	117/3565	0.213675	1.75924	3.1045	0.00287194	0.0135809	0.00845443	O00231/O00232/O14920/P31749/P40763/P42336/P42574/P43686/P45985/P46934/P55036/P55957/Q13158/Q13200/Q13546/Q15008/Q15628/Q15750/Q16539/Q99460/Q99836/Q9NYJ8/Q9UNM6/Q9Y243/Q9Y6K9	25	Set1
Human Diseases	Cancer: overview	hsa05207	Chemical carcinogenesis - receptor activation	18/433	75/3565	0.24	1.97598	3.17586	0.00295577	0.0137443	0.00855617	O00170/O60684/P04049/P17252/P27361/P28161/P28482/P31749/P36507/P40763/P42336/P42345/P51692/P51812/P62993/Q14974/Q15418/Q9Y243	18	Set1
Metabolism	Global and overview maps	hsa01230	Biosynthesis of amino acids	15/433	58/3565	0.258621	2.12929	3.22369	0.00300793	0.0137576	0.00856442	P04075/P06733/P08237/P13929/P14618/P17174/P18669/P21399/P30613/P34896/P54687/Q01813/Q96AT9/Q96GA7/Q99707	15	Set1
Genetic Information Processing	Folding, sorting and degradation	hsa03050	Proteasome	12/433	42/3565	0.285714	2.35236	3.27765	0.00318266	0.014322	0.00891577	O00231/O00232/O00233/P20618/P25786/P43686/P55036/Q13200/Q15008/Q92530/Q99460/Q9UNM6	12	Set1
Metabolism	Global and overview maps	hsa01240	Biosynthesis of cofactors	21/433	94/3565	0.223404	1.83934	3.06605	0.00350456	0.0155202	0.0096617	O15305/P00568/P10746/P14550/P15531/P15559/P22392/P30085/P30520/P34896/P34949/P48637/P54687/Q16851/Q6IA69/Q92871/Q96IJ6/Q9BQB6/Q9BZ23/Q9HAB8/Q9Y5P6	21	Set1
Cellular Processes	Cell growth and death	hsa04114	Oocyte meiosis	16/433	65/3565	0.246154	2.02665	3.1056	0.00379453	0.0165418	0.0102977	P0DP23/P27348/P27361/P28482/P30153/P31946/P51812/P62714/Q04917/Q08209/Q13616/Q14738/Q15418/Q16539/Q9BS18/Q9H2G2	16	Set1
Human Diseases	Cancer: specific types	hsa05211	Renal cell carcinoma	12/433	44/3565	0.272727	2.24543	3.09041	0.00483962	0.0207732	0.0129318	P04049/P27361/P28482/P31749/P36507/P42336/P46108/P46109/P62993/Q13177/Q15370/Q9Y243	12	Set1
Human Diseases	Drug resistance: antineoplastic	hsa01521	EGFR tyrosine kinase inhibitor resistance	13/433	50/3565	0.26	2.14065	3.01978	0.00533716	0.0225616	0.0140452	P04049/P17252/P19174/P27361/P28482/P31749/P36507/P40763/P42336/P42345/P49841/P62993/Q9Y243	13	Set1
Organismal Systems	Endocrine system	hsa04929	GnRH secretion	9/433	29/3565	0.310345	2.55515	3.1262	0.0056699	0.0233881	0.0145597	P04049/P17252/P27361/P28482/P31749/P36507/P42336/Q01970/Q9Y243	9	Set1
Environmental Information Processing	Signal transduction	hsa04070	Phosphatidylinositol signaling system	14/433	56/3565	0.25	2.05831	2.96769	0.00570034	0.0233881	0.0145597	O15357/P0DP23/P17252/P19174/P23743/P29218/P42336/P49441/Q01970/Q13613/Q8NCE2/Q8NEB9/Q96PE3/Q9UBF8	14	Set1
Environmental Information Processing	Signal transduction	hsa04064	NF-kappa B signaling pathway	12/433	45/3565	0.266667	2.19554	3.00054	0.00589377	0.0238313	0.0148356	O14920/O95999/P19174/Q13546/Q15628/Q15750/Q8IUD2/Q99836/Q9NQC7/Q9NYJ8/Q9UDY8/Q9Y6K9	12	Set1
Environmental Information Processing	Signal transduction	hsa04630	JAK-STAT signaling pathway	11/433	40/3565	0.275	2.26415	2.98916	0.006434	0.0256441	0.0159641	P04049/P31749/P40763/P42226/P42336/P42345/P51692/P62993/Q06278/Q92783/Q9Y243	11	Set1
Metabolism	Carbohydrate metabolism	hsa00620	Pyruvate metabolism	10/433	35/3565	0.285714	2.35236	2.9891	0.00691154	0.0267822	0.0166726	P07195/P11766/P14550/P14618/P30613/P40925/P48163/Q04760/Q13085/Q9NR19	10	Set1
Organismal Systems	Immune system	hsa04622	RIG-I-like receptor signaling pathway	10/433	35/3565	0.285714	2.35236	2.9891	0.00691154	0.0267822	0.0166726	O14920/O94817/Q13158/Q13526/Q13546/Q15628/Q16539/Q9H1Y0/Q9NQC7/Q9Y6K9	10	Set1
Organismal Systems	Excretory system	hsa04961	Endocrine and other factor-regulated calcium reabsorption	9/433	30/3565	0.3	2.46998	3.00593	0.00725168	0.0277153	0.0172535	O94973/O95782/P17252/P50570/P63010/Q00610/Q01970/Q05193/Q96CW1	9	Set1
Organismal Systems	Immune system	hsa04650	Natural killer cell mediated cytotoxicity	12/433	47/3565	0.255319	2.10211	2.82766	0.00854332	0.0322106	0.0200519	P04049/P17252/P19174/P27361/P28482/P36507/P42336/P42574/P52735/P55957/P62993/Q08209	12	Set1
Human Diseases	Cancer: specific types	hsa05220	Chronic myeloid leukemia	13/433	53/3565	0.245283	2.01948	2.77997	0.00900304	0.0334913	0.0208492	O14920/P04049/P27361/P28482/P31749/P36507/P42336/P46108/P46109/P51692/P62993/Q9Y243/Q9Y6K9	13	Set1
Human Diseases	Endocrine and metabolic disease	hsa04930	Type II diabetes mellitus	7/433	21/3565	0.333333	2.74442	2.98068	0.00940224	0.0344907	0.0214713	O14920/P14618/P27361/P28482/P30613/P42336/P42345	7	Set1
Organismal Systems	Immune system	hsa04657	IL-17 signaling pathway	11/433	42/3565	0.261905	2.15633	2.80254	0.00951894	0.0344907	0.0214713	O14920/P27361/P28482/P42574/P49841/Q13158/Q15628/Q16539/Q9NYJ8/Q9UHP3/Q9Y6K9	11	Set1
Human Diseases	Cancer: overview	hsa05205	Proteoglycans in cancer	23/433	115/3565	0.2	1.64665	2.62066	0.00966163	0.0345589	0.0215138	O15530/P04049/P17252/P19174/P26038/P27361/P28482/P31431/P31749/P35241/P36507/P40763/P42336/P42345/P42574/P46940/P52735/P61586/P62993/Q05397/Q14247/Q16539/Q9Y243	23	Set1
Metabolism	Carbohydrate metabolism	hsa00040	Pentose and glucuronate interconversions	5/433	3565-12-01	0.416667	3.43052	3.13541	0.00986734	0.0348479	0.0216937	P14550/Q00796/Q16851/Q96AT9/Q96C11	5	Set1
Organismal Systems	Nervous system	hsa04720	Long-term potentiation	10/433	37/3565	0.27027	2.2252	2.78514	0.0104963	0.0366059	0.022788	P04049/P0DP23/P17252/P27361/P28482/P36507/P51812/Q01970/Q08209/Q15418	10	Set1
Cellular Processes	Cell growth and death	hsa04210	Apoptosis	18/433	85/3565	0.211765	1.74351	2.57935	0.0117571	0.0404967	0.0252102	O00273/O14920/O15530/P04049/P07384/P17655/P27361/P28482/P31749/P36507/P42336/P42574/P55957/Q13158/Q13546/Q15628/Q9Y243/Q9Y6K9	18	Set1
Environmental Information Processing	Signal transduction	hsa04068	FoxO signaling pathway	15/433	67/3565	0.223881	1.84327	2.59056	0.012481	0.0420598	0.0261832	O14920/O15530/O43741/O94817/P04049/P27361/P28482/P31749/P36507/P40763/P42336/P62993/Q13131/Q16539/Q9Y243	15	Set1
Organismal Systems	Development and regeneration	hsa04380	Osteoclast differentiation	14/433	61/3565	0.229508	1.8896	2.60543	0.0125124	0.0420598	0.0261832	O14920/P27361/P28482/P31749/P42336/P62993/Q08209/Q14192/Q15750/Q16539/Q9NQC7/Q9NYJ8/Q9Y243/Q9Y6K9	14	Set1
Human Diseases	Cancer: specific types	hsa05213	Endometrial cancer	10/433	38/3565	0.263158	2.16665	2.68801	0.0127473	0.0423391	0.0263571	O15530/P04049/P27361/P28482/P31749/P36507/P42336/P49841/P62993/Q9Y243	10	Set1
Cellular Processes	Cellular community - eukaryotes	hsa04550	Signaling pathways regulating pluripotency of stem cells	11/433	44/3565	0.25	2.05831	2.62609	0.013635	0.0447548	0.0278609	P04049/P27361/P28482/P31749/P36507/P40763/P42336/P49841/P62993/Q16539/Q9Y243	11	Set1
Organismal Systems	Immune system	hsa04658	Th1 and Th2 cell differentiation	9/433	33/3565	0.272727	2.24543	2.6722	0.0140433	0.0450354	0.0280356	O14920/P19174/P27361/P28482/P42226/P51692/Q08209/Q16539/Q9Y6K9	9	Set1
Human Diseases	Infectious disease: bacterial	hsa05133	Pertussis	9/433	33/3565	0.272727	2.24543	2.6722	0.0140433	0.0450354	0.0280356	P0DP23/P27361/P28482/P42574/P61586/Q16539/Q99836/Q9ULZ3/Q9Y281	9	Set1
Cellular Processes	Transport and catabolism	hsa04140	Autophagy - animal	23/433	119/3565	0.193277	1.5913	2.43908	0.0145087	0.045999	0.0286355	O15498/O15530/O94817/O95352/P04049/P27361/P28482/P31749/P36507/P42336/P42345/P49815/P62714/Q13131/Q14457/Q8NCE2/Q8NEB9/Q96B36/Q99570/Q9H1Y0/Q9HBF4/Q9NT62/Q9Y243	23	Set1
Organismal Systems	Immune system	hsa04621	NOD-like receptor signaling pathway	20/433	100/3565	0.2	1.64665	2.43849	0.0152819	0.0475634	0.0296093	O00429/O14920/O94817/P27361/P28482/P46736/P49662/P61586/Q01970/Q13158/Q13546/Q15654/Q15750/Q16539/Q99836/Q9H1Y0/Q9NYJ8/Q9ULZ3/Q9Y2Z0/Q9Y6K9	20	Set1
Metabolism	Metabolism of other amino acids	hsa00480	Glutathione metabolism	10/433	39/3565	0.25641	2.11109	2.59384	0.015343	0.0475634	0.0296093	O75223/P09211/P11413/P19623/P28161/P30041/P48637/P52209/P52788/Q7LG56	10	Set1
Organismal Systems	Nervous system	hsa04728	Dopaminergic synapse	14/433	63/3565	0.222222	1.82961	2.46996	0.0165605	0.0507735	0.0316077	P0DP23/P17252/P30153/P31749/P33176/P49840/P49841/P62714/P63151/Q01970/Q08209/Q14738/Q16539/Q9Y243	14	Set1
Metabolism	Carbohydrate metabolism	hsa00562	Inositol phosphate metabolism	11/433	46/3565	0.23913	1.96882	2.45876	0.0189735	0.0575393	0.0358196	O15357/P19174/P29218/P42336/P49441/Q01970/Q13613/Q8NCE2/Q8NEB9/Q96PE3/Q9UBF8	11	Set1
Organismal Systems	Excretory system	hsa04960	Aldosterone-regulated sodium reabsorption	6/433	19/3565	0.315789	2.59998	2.5997	0.0210477	0.0631432	0.0393082	O15530/P17252/P27361/P28482/P42336/Q96PU5	6	Set1
Environmental Information Processing	Signal transduction	hsa04371	Apelin signaling pathway	14/433	65/3565	0.215385	1.77332	2.33928	0.0215407	0.0632617	0.0393819	O43741/P04049/P0DP23/P27361/P28482/P31749/P36507/P42345/Q01970/Q13131/Q14457/Q8NEB9/Q99570/Q9Y243	14	Set1
Organismal Systems	Immune system	hsa04613	Neutrophil extracellular trap formation	14/433	65/3565	0.215385	1.77332	2.33928	0.0215407	0.0632617	0.0393819	O95352/P04049/P17252/P19174/P27361/P28482/P31749/P36507/P42336/P42345/P49662/Q01970/Q16539/Q9Y243	14	Set1
Human Diseases	Drug resistance: antineoplastic	hsa01522	Endocrine resistance	11/433	47/3565	0.234043	1.92693	2.37821	0.0221605	0.0644041	0.0400931	P04049/P27361/P28482/P31749/P36507/P42336/P42345/P62993/Q05397/Q16539/Q9Y243	11	Set1
Organismal Systems	Endocrine system	hsa04920	Adipocytokine signaling pathway	9/433	36/3565	0.25	2.05831	2.3727	0.02467	0.0709581	0.0441731	O14920/O43741/P31749/P40763/P42345/Q13131/Q15628/Q9Y243/Q9Y6K9	9	Set1
Organismal Systems	Immune system	hsa04670	Leukocyte transendothelial migration	13/433	60/3565	0.216667	1.78387	2.27656	0.0250838	0.0714119	0.0444556	P04216/P17252/P18206/P19174/P26038/P42336/P52735/P61586/Q05397/Q13017/Q16539/Q8TCZ2/Q96FS4	13	Set1
Human Diseases	Cancer: specific types	hsa05210	Colorectal cancer	12/433	54/3565	0.222222	1.82961	2.2838	0.0255485	0.0717679	0.0446773	P04049/P27361/P28482/P31749/P36507/P42336/P42345/P42574/P49841/P61586/P62993/Q9Y243	12	Set1
Organismal Systems	Immune system	hsa04659	Th17 cell differentiation	11/433	48/3565	0.229167	1.88679	2.29962	0.0257233	0.0717679	0.0446773	O14920/P19174/P27361/P28482/P40763/P42226/P42345/P51692/Q08209/Q16539/Q9Y6K9	11	Set1
Human Diseases	Infectious disease: viral	hsa05162	Measles	15/433	73/3565	0.205479	1.69177	2.22016	0.026532	0.0732912	0.0456256	O14920/P26038/P31749/P40763/P42336/P42574/P49841/P51692/P55957/Q13158/Q15628/Q99836/Q9NYJ8/Q9Y243/Q9Y6K9	15	Set1
Human Diseases	Endocrine and metabolic disease	hsa04933	AGE-RAGE signaling pathway in diabetic complications	13/433	61/3565	0.213115	1.75463	2.21013	0.0284885	0.0779244	0.0485098	O60610/P17252/P19174/P27361/P28482/P31749/P40763/P42336/P42574/P51692/Q01970/Q16539/Q9Y243	13	Set1
Human Diseases	Infectious disease: bacterial	hsa05152	Tuberculosis	17/433	87/3565	0.195402	1.6088	2.13732	0.0299233	0.0810544	0.0504583	O95999/P04049/P0DP23/P27361/P28482/P31749/P42574/P55957/P61586/Q08209/Q13158/Q15628/Q16539/Q8NEB9/Q99836/Q9UDY8/Q9Y243	17	Set1
Human Diseases	Cardiovascular disease	hsa05418	Fluid shear stress and atherosclerosis	15/433	75/3565	0.2	1.64665	2.10421	0.0331632	0.0881962	0.0549042	O14920/P09211/P0DP23/P15559/P28161/P31431/P31749/P42336/P45985/P61586/Q05397/Q13131/Q16539/Q9Y243/Q9Y6K9	15	Set1
Human Diseases	Neurodegenerative disease	hsa05010	Alzheimer disease	39/433	241/3565	0.161826	1.33235	1.98646	0.0331921	0.0881962	0.0549042	O00231/O00232/O00233/O14920/P04049/P07384/P0DP23/P14735/P17655/P20618/P25786/P27361/P28482/P31749/P33176/P36507/P42336/P42345/P42574/P43686/P49841/P55036/P55957/Q01970/Q07866/Q08209/Q13158/Q13200/Q13564/Q14457/Q15008/Q8NEB9/Q99460/Q99570/Q9BUF5/Q9NSK0/Q9UNM6/Q9Y243/Q9Y6K9	39	Set1
Human Diseases	Drug resistance: antineoplastic	hsa01524	Platinum drug resistance	11/433	50/3565	0.22	1.81132	2.1479	0.0340622	0.0896542	0.0558119	O15530/P09211/P27361/P28161/P28482/P31749/P42336/P42574/P55957/Q13158/Q9Y243	11	Set1
Cellular Processes	Cellular community - eukaryotes	hsa04510	Focal adhesion	22/433	122/3565	0.180328	1.48469	2.02523	0.0346832	0.0904356	0.0562984	O15530/O60610/P04049/P17252/P17655/P18206/P27361/P28482/P31749/P42336/P46108/P46109/P49841/P52735/P61586/P62993/Q05397/Q13017/Q13177/Q15942/Q9Y243/Q9Y490	22	Set1
Organismal Systems	Circulatory system	hsa04261	Adrenergic signaling in cardiomyocytes	12/433	57/3565	0.210526	1.73332	2.07492	0.0376918	0.0973706	0.0606155	P0DP23/P17252/P27361/P28482/P30153/P31749/P62714/P63151/Q01970/Q14738/Q16539/Q9Y243	12	Set1
Metabolism	Lipid metabolism	hsa00071	Fatty acid degradation	8/165	34/3565	0.235294	5.08378	5.27016	0.000115008	0.0187464	0.0174328	O75521/P11310/P23786/P30084/P40939/P42126/P45954/Q92947	8	Set2
Metabolism	Carbohydrate metabolism	hsa00020	Citrate cycle (TCA cycle)	7/165	29/3565	0.241379	5.21526	5.0204	0.000263599	0.0214833	0.019978	O43837/O75390/P07954/P21912/P31040/P40926/P50213	7	Set2
Genetic Information Processing	Transcription	hsa03040	Spliceosome	14/165	118/3565	0.118644	2.56343	3.80426	0.000923367	0.0501696	0.0466544	O43395/O60508/O75934/O95777/P07910/P51991/P83876/Q16629/Q7L014/Q86V81/Q8IWX8/Q8WUD4/Q96FV9/Q9ULR0	14	Set2
Genetic Information Processing	Translation	hsa03013	Nucleocytoplasmic transport	11/165	89/3565	0.123596	2.67041	3.5152	0.00235815	0.0960947	0.0893615	O00422/P12270/P52948/Q13769/Q15287/Q7Z3B4/Q86V81/Q8WUM0/Q96FV9/Q9H307/Q9UBU9	11	Set2

## Sheet: Reactome
ID	Description	Count	Count.Sign	CountGO	Count.Bg	pvalue	p.adjust	qvalue	geneID	Set	EnrichmentS
R-HSA-199991	Membrane Trafficking	120	557	446	4739	1.06014e-20	1.01137e-17	6.41662e-18	10640/274/5537/11316/9146/9919/10109/10094/10652/10092/1783/27095/5565/11336/10226/8615/9525/11258/161/22872/22905/10802/160/801/378/10971/2664/207/7529/3799/9276/2060/5048/830/832/372/7249/2665/1785/829/1315/1314/9632/6396/10093/10096/10097/10121/9318/22818/2885/163/8655/1213/7533/1759/3831/54885/115548/2873/1781/1778/2017/9685/26130/9135/10484/6453/26000/60560/10980/51028/6293/84364/137492/9382…	Set1	0.269058
R-HSA-5653656	Vesicle-mediated transport	120	557	468	4739	8.28652e-19	3.95267e-16	2.50776e-16	10640/274/5537/11316/9146/9919/10109/10094/10652/10092/1783/27095/5565/11336/10226/8615/9525/11258/161/22872/22905/10802/160/801/378/10971/2664/207/7529/3799/9276/2060/5048/830/832/372/7249/2665/1785/829/1315/1314/9632/6396/10093/10096/10097/10121/9318/22818/2885/163/8655/1213/7533/1759/3831/54885/115548/2873/1781/1778/2017/9685/26130/9135/10484/6453/26000/60560/10980/51028/6293/84364/137492/9382…	Set1	0.25641
R-HSA-1280218	Adaptive Immune System	102	557	398	4739	6.5448e-16	2.08125e-13	1.32044e-13	55236/5717/5718/5715/3551/5170/1783/11258/26046/161/22872/10533/10802/160/8915/5894/801/4690/5335/5689/7317/5682/5518/207/7529/3799/5290/2475/5704/4734/830/832/1785/7064/829/9632/5710/6396/9520/7323/3093/7334/10121/7326/7328/5516/5478/2885/163/7320/8655/7332/1213/7337/1759/3831/5530/5062/5708/7335/1781/8454/1778/8678/5528/9861/6923/9690/10484/8925/7336/5711/26091/79654/23352/54926/10075/5289/9491…	Set1	0.256281
R-HSA-5663213	RHO GTPases Activate WASPs and WAVEs	21	557	28	4739	1.12589e-14	2.68525e-12	1.70365e-12	10095/10109/10094/10092/7456/4690/5595/5594/10093/10096/10097/2885/5747/23191/10006/147179/55845/10552/10152/10787/10163	Set1	0.75
R-HSA-195258	RHO GTPase Effectors	56	557	171	4739	1.00393e-13	1.91549e-11	1.21528e-11	30851/10095/10109/10094/10092/5170/1783/7456/1729/5216/801/4690/5578/10971/5595/5594/5518/6249/7529/3799/5217/5048/8826/6396/10093/10096/10097/387/5516/2885/8655/7533/5747/3831/5062/1781/5300/1778/2017/5528/1432/23191/23332/10006/5289/147179/55845/10552/30849/84617/89953/10152/10726/10787/51143/10163	Set1	0.327485
R-HSA-2029482	Regulation of actin dynamics for phagocytic cup formation	23	557	42	4739	1.37907e-11	1.46181e-09	9.27443e-10	10095/10109/10094/10092/7456/4690/5595/5594/1398/7410/10093/10096/10097/2885/5747/23191/10006/147179/55845/10552/10152/10787/10163	Set1	0.547619
R-HSA-9664407	Parasite infection	23	557	42	4739	1.37907e-11	1.46181e-09	9.27443e-10	10095/10109/10094/10092/7456/4690/5595/5594/1398/7410/10093/10096/10097/2885/5747/23191/10006/147179/55845/10552/10152/10787/10163	Set1	0.547619
R-HSA-9664417	Leishmania phagocytosis	23	557	42	4739	1.37907e-11	1.46181e-09	9.27443e-10	10095/10109/10094/10092/7456/4690/5595/5594/1398/7410/10093/10096/10097/2885/5747/23191/10006/147179/55845/10552/10152/10787/10163	Set1	0.547619
R-HSA-9664422	FCGR3A-mediated phagocytosis	23	557	42	4739	1.37907e-11	1.46181e-09	9.27443e-10	10095/10109/10094/10092/7456/4690/5595/5594/1398/7410/10093/10096/10097/2885/5747/23191/10006/147179/55845/10552/10152/10787/10163	Set1	0.547619
R-HSA-983169	Class I MHC mediated antigen processing & presentation	59	557	214	4739	7.6192e-11	7.26871e-09	4.61162e-09	55236/5717/5718/5715/3551/26046/22872/10533/10802/5689/7317/5682/5704/4734/7064/9632/5710/6396/9520/7323/3093/7334/7326/7328/7320/7332/7337/5708/7335/8454/8678/9861/6923/9690/10484/8925/7336/5711/26091/79654/23352/54926/10075/5289/9491/11146/80028/23327/5707/30849/4615/25847/10422/63893/79876/9604/10273/5719/8517	Set1	0.275701
R-HSA-199977	ER to Golgi Anterograde Transport	41	557	122	4739	9.82989e-11	8.5252e-09	5.40879e-09	5537/11316/9919/10652/1783/27095/8615/11258/22872/10802/378/9276/830/832/372/829/1315/1314/9632/6396/10121/22818/8655/1781/1778/10484/84364/9382/8729/10342/84342/84617/26286/55860/51226/26958/51693/10466/22870/22820/51143	Set1	0.336066
R-HSA-983168	Antigen processing: Ubiquitination & Proteasome degradation	48	557	162	4739	3.4957e-10	2.77908e-08	1.76318e-08	55236/5717/5718/5715/26046/10533/5689/7317/5682/5704/4734/7064/5710/9520/7323/3093/7334/7326/7328/7320/7332/7337/5708/7335/8454/9861/6923/9690/8925/7336/5711/26091/79654/23352/54926/10075/9491/11146/80028/23327/5707/25847/10422/63893/79876/9604/10273/5719	Set1	0.296296
R-HSA-9716542	Signaling by Rho GTPases, Miro GTPases and RHOBTB3	92	557	428	4739	1.08981e-09	7.99756e-08	5.07403e-08	23074/30851/9146/10095/10109/10094/10652/10092/5170/1783/9352/7456/8440/1729/10226/5216/801/4690/5578/10971/5595/5594/5518/6249/7529/3799/5217/5290/5048/8826/832/5910/396/7410/6396/10093/10096/10097/9318/387/5516/2885/8655/11135/1213/7533/5747/3831/2802/29/394/2873/5062/1781/5300/8776/1778/2017/5528/11329/6453/1432/11140/8476/55114/23191/23332/10006/84364/5289/147179/55845/10552/8027/8239/116985/…	Set1	0.214953
R-HSA-194315	Signaling by Rho GTPases	90	557	418	4739	1.56806e-09	1.00323e-07	6.36496e-08	23074/30851/9146/10095/10109/10094/10652/10092/5170/1783/9352/7456/8440/1729/5216/801/4690/5578/10971/5595/5594/5518/6249/7529/3799/5217/5290/5048/8826/832/396/7410/6396/10093/10096/10097/9318/387/5516/2885/8655/11135/1213/7533/5747/3831/2802/29/394/2873/5062/1781/5300/8776/1778/2017/5528/11329/6453/1432/11140/8476/55114/23191/23332/10006/84364/5289/147179/55845/10552/8027/8239/116985/9828/30849/…	Set1	0.215311
R-HSA-5357801	Programmed Cell Death	46	557	158	4739	1.5774e-09	1.00323e-07	6.36496e-08	5717/5718/5715/1676/10059/1687/2934/5689/5682/10971/5595/5594/207/7529/118/6774/836/5704/2339/837/5710/637/8655/7332/7533/5747/8772/5062/5708/8737/3837/9861/8717/5711/11140/10015/9491/5707/57099/28988/10273/5719/25978/10000/51652/9500	Set1	0.291139
R-HSA-8856828	Clathrin-mediated endocytosis	35	557	103	4739	1.74109e-09	1.03812e-07	6.58634e-08	274/9146/10109/10094/10092/161/22905/160/2060/1785/10093/10096/10097/9318/2885/163/1213/1759/115548/2873/2017/26130/6453/10980/10552/8027/1173/10920/6455/51138/55707/58513/50813/29978/8533	Set1	0.339806
R-HSA-948021	Transport to the Golgi and subsequent modification	41	557	135	4739	3.21676e-09	1.72907e-07	1.09701e-07	5537/11316/9919/10652/1783/27095/8615/11258/22872/10802/378/9276/830/832/372/829/1315/1314/9632/6396/10121/22818/8655/1781/1778/10484/84364/9382/8729/10342/84342/84617/26286/55860/51226/26958/51693/10466/22870/22820/51143	Set1	0.303704
R-HSA-2029480	Fcgamma receptor (FCGR) dependent phagocytosis	25	557	60	4739	3.2624e-09	1.72907e-07	1.09701e-07	10095/10109/10094/10092/7456/4690/5335/5595/5594/5290/1398/7410/10093/10096/10097/2885/5747/23191/10006/147179/55845/10552/10152/10787/10163	Set1	0.416667
R-HSA-6807878	COPI-mediated anterograde transport	30	557	82	4739	3.57708e-09	1.79607e-07	1.13951e-07	11316/10652/1783/8615/11258/378/9276/830/832/372/829/1315/1314/10121/22818/8655/1781/1778/84364/9382/8729/84342/84617/26286/55860/51226/26958/10466/22820/51143	Set1	0.365854
R-HSA-2454202	Fc epsilon receptor (FCERI) signaling	33	557	97	4739	4.98305e-09	2.37691e-07	1.50803e-07	5717/5718/5715/3551/5170/8915/801/5335/5689/5682/5595/5594/5290/5704/6416/7410/5710/7334/2885/5530/5062/5708/7335/8454/9861/10454/5711/9491/5707/23118/10892/5719/8517	Set1	0.340206
R-HSA-187037	Signaling by NTRK1 (TRKA)	25	557	64	4739	1.5921e-08	7.23266e-07	4.58875e-07	161/160/5335/5595/5594/5518/7529/5605/6774/5290/1398/1399/1785/1845/6197/387/5516/2885/163/1213/1759/5528/6195/1432/1173	Set1	0.390625
R-HSA-109581	Apoptosis	39	557	136	4739	4.64556e-08	2.01449e-06	1.27809e-06	5717/5718/5715/1676/10059/1687/2934/5689/5682/10971/5595/5594/207/7529/118/6774/836/5704/2339/5710/637/8655/7533/5747/8772/5062/5708/8737/3837/9861/8717/5711/9491/5707/57099/28988/5719/10000/9500	Set1	0.286765
R-HSA-446203	Asparagine N-linked glycosylation	52	557	211	4739	7.26531e-08	3.01352e-06	1.91192e-06	5537/11316/9919/5373/10652/1783/27095/8615/11258/9945/22872/5238/10802/378/4351/9276/830/832/372/829/1315/1314/9632/5887/6396/10121/22818/8655/1781/1778/10484/6675/197258/84364/64772/9382/8729/10342/5372/29926/84342/84617/26286/55860/51226/26958/51693/10466/22870/29925/22820/51143	Set1	0.246445
R-HSA-449147	Signaling by Interleukins	55	557	232	4739	1.23417e-07	4.90583e-06	3.11249e-06	9049/5717/5718/5715/3551/3636/301/302/6950/5689/5682/4478/5595/5594/5518/207/200081/6774/6778/5290/836/5704/6416/1398/1399/1845/6777/6197/829/9097/5710/7334/5516/5478/2885/5306/4507/5062/5708/7335/8454/5528/9861/6195/5784/10454/5711/1432/9491/5707/4615/25930/23118/5719/8517	Set1	0.237069
R-HSA-5688426	Deubiquitination	40	557	147	4739	1.51758e-07	5.7911e-06	3.67415e-06	5717/5718/5715/9146/10617/3416/5689/5682/9101/5704/8078/79184/9097/5886/5887/5710/387/5708/8737/8678/9861/23172/10454/5711/9491/8027/2648/7353/8239/55611/55031/123228/5707/1540/29086/9577/29761/5719/23358/8517	Set1	0.272109
R-HSA-8856688	Golgi-to-ER retrograde transport	31	557	101	4739	2.18357e-07	8.01203e-06	5.08321e-06	11316/1783/11258/378/3799/9276/5048/830/832/372/829/1315/1314/10121/22818/8655/3831/1781/1778/84364/8729/636/84617/25782/26286/89953/55860/51226/26958/22820/51143	Set1	0.306931
R-HSA-166520	Signaling by NTRKs	25	557	73	4739	3.28065e-07	1.15916e-05	7.35428e-06	161/160/5335/5595/5594/5518/7529/5605/6774/5290/1398/1399/1785/1845/6197/387/5516/2885/163/1213/1759/5528/6195/1432/1173	Set1	0.342466
R-HSA-2871837	FCERI mediated NF-kB activation	23	557	65	4739	5.01139e-07	1.70745e-05	1.08329e-05	5717/5718/5715/3551/5170/8915/5689/5682/5704/5710/7334/5708/7335/8454/9861/10454/5711/9491/5707/23118/10892/5719/8517	Set1	0.353846
R-HSA-5607764	CLEC7A (Dectin-1) signaling	26	557	80	4739	6.15007e-07	2.02316e-05	1.28359e-05	5717/5718/5715/3551/5170/8915/801/5689/5682/5704/5710/7334/5530/5708/7335/8454/9861/10454/5711/9491/5707/23118/10892/29108/5719/8517	Set1	0.325
R-HSA-6811442	Intra-Golgi and retrograde Golgi-to-ER traffic	39	557	152	4739	1.14144e-06	3.62978e-05	2.30291e-05	11316/10652/1783/10226/11258/378/3799/9276/5048/830/832/372/829/1315/1314/10121/22818/8655/3831/1781/1778/60560/6293/84364/9382/8729/636/84342/84617/25782/26286/89953/55860/51226/26958/60592/10466/22820/51143	Set1	0.256579
R-HSA-8856825	Cargo recognition for clathrin-mediated endocytosis	23	557	68	4739	1.25522e-06	3.80917e-05	2.41672e-05	9146/161/22905/160/2060/9318/2885/163/1213/115548/2873/6453/10980/8027/1173/10920/6455/51138/55707/58513/50813/29978/8533	Set1	0.338235
R-HSA-9006934	Signaling by Receptor Tyrosine Kinases	61	557	286	4739	1.3159e-06	3.80917e-05	2.41672e-05	10755/9146/5170/8440/1729/161/160/801/3416/4690/5578/5335/5595/5594/5518/207/7529/5605/6774/9101/6778/5290/2475/2060/1398/1399/4734/10413/1785/1845/6777/6197/7410/387/5516/2885/163/1213/1759/5747/5062/5528/6195/1432/11140/23191/10006/5289/55845/8027/1173/30849/6455/10152/23118/58513/10273/10000/10787/51072/10163	Set1	0.213287
R-HSA-5621481	C-type lectin receptors (CLRs)	28	557	93	4739	1.31764e-06	3.80917e-05	2.41672e-05	5717/5718/5715/3551/5170/8915/5894/801/5689/5682/5704/5710/7334/5530/5062/5708/7335/8454/9861/10454/5711/9491/5707/23118/10892/29108/5719/8517	Set1	0.301075
R-HSA-917729	Endosomal Sorting Complex Required For Transport (ESCRT)	13	557	26	4739	1.73281e-06	4.86207e-05	3.08473e-05	9146/9525/51028/137492/8027/84313/51534/51271/51510/51160/27183/25978/51652	Set1	0.5
R-HSA-198753	ERK/MAPK targets	9	557	13	4739	1.86175e-06	5.07459e-05	3.21957e-05	5595/5594/5518/1845/6197/5516/5528/6195/1432	Set1	0.692308
R-HSA-202403	TCR signaling	26	557	85	4739	2.27037e-06	6.01648e-05	3.81714e-05	5717/5718/5715/3551/5170/8915/4690/5335/5689/5682/5290/5704/5710/7334/5062/5708/7335/8454/9861/5711/9491/5707/23118/10892/5719/8517	Set1	0.305882
R-HSA-162588	Budding and maturation of HIV virion	12	557	23	4739	2.4618e-06	6.34746e-05	4.02713e-05	9525/5478/137492/10015/23327/51534/51271/51510/51160/27183/25978/51652	Set1	0.521739
R-HSA-450294	MAP kinase activation	17	557	43	4739	2.72782e-06	6.84826e-05	4.34487e-05	3551/5595/5594/5518/6416/1845/6197/7334/5516/7335/8454/5528/6195/10454/1432/23118/8517	Set1	0.395349
R-HSA-9658195	Leishmania infection	28	557	97	4739	3.33618e-06	7.9568e-05	5.04817e-05	10095/10109/10094/10092/7456/801/4690/5335/5595/5594/1398/7410/10093/10096/10097/2885/5747/1432/23191/10006/147179/55845/10552/10152/29108/10787/10910/10163	Set1	0.28866
R-HSA-9824443	Parasitic Infection Pathways	28	557	97	4739	3.33618e-06	7.9568e-05	5.04817e-05	10095/10109/10094/10092/7456/801/4690/5335/5595/5594/1398/7410/10093/10096/10097/2885/5747/1432/23191/10006/147179/55845/10552/10152/29108/10787/10910/10163	Set1	0.28866
R-HSA-448424	Interleukin-17 signaling	17	557	44	4739	3.96823e-06	9.2334e-05	5.85811e-05	3551/5595/5594/5518/6416/1845/6197/7334/5516/7335/8454/5528/6195/10454/1432/23118/8517	Set1	0.386364
R-HSA-2132295	MHC class II antigen presentation	27	557	95	4739	6.90766e-06	0.000156902	9.95464e-05	1783/11258/161/22872/10802/160/3799/830/832/1785/829/9632/6396/10121/163/8655/1213/1759/3831/1781/1778/10484/1173/84617/89953/55860/51143	Set1	0.284211
R-HSA-202424	Downstream TCR signaling	23	557	75	4739	8.35765e-06	0.000185423	0.000117641	5717/5718/5715/3551/5170/8915/5689/5682/5290/5704/5710/7334/5708/7335/8454/9861/5711/9491/5707/23118/10892/5719/8517	Set1	0.306667
R-HSA-2682334	EPH-Ephrin signaling	20	557	61	4739	1.06786e-05	0.000231532	0.000146895	10095/10109/10094/10092/8440/161/160/7410/10093/10096/10097/387/163/1213/1759/5747/5062/6453/10552/1173	Set1	0.327869
R-HSA-168138	Toll Like Receptor 9 (TLR9) Cascade	21	557	66	4739	1.09244e-05	0.000231597	0.000146936	3551/5595/5594/5518/6416/1845/6197/9097/7334/5516/7335/8454/5528/6195/10454/1432/5289/30849/4615/23118/8517	Set1	0.318182
R-HSA-5689880	Ub-specific processing proteases	30	557	114	4739	1.1783e-05	0.000244369	0.000155039	5717/5718/5715/9146/3416/5689/5682/9101/5704/8078/9097/5710/5708/8737/8678/9861/10454/5711/9491/2648/7353/8239/55611/55031/5707/1540/29761/5719/23358/8517	Set1	0.263158
R-HSA-168898	Toll-like Receptor Cascades	27	557	99	4739	1.59752e-05	0.000323933	0.000205519	3551/1687/5595/5594/5518/6416/1785/1845/6197/9097/7323/7334/5516/1759/8772/7335/8737/8454/5528/6195/10454/1432/5289/30849/4615/23118/8517	Set1	0.272727
R-HSA-166016	Toll Like Receptor 4 (TLR4) Cascade	24	557	83	4739	1.62985e-05	0.000323933	0.000205519	3551/5595/5594/5518/6416/1785/1845/6197/9097/7323/7334/5516/1759/8772/7335/8737/8454/5528/6195/10454/1432/4615/23118/8517	Set1	0.289157
R-HSA-4420097	VEGFA-VEGFR2 Pathway	22	557	73	4739	1.7898e-05	0.000342572	0.000217344	5170/8440/801/4690/5578/5335/207/5290/2475/1398/7410/387/5747/5062/1432/23191/10006/55845/10152/10000/10787/10163	Set1	0.30137
R-HSA-437239	Recycling pathway of L1	14	557	35	4739	1.79545e-05	0.000342572	0.000217344	161/160/4478/5594/5962/1785/6197/163/1213/1759/6195/1808/1173/84617	Set1	0.4
R-HSA-1168372	Downstream signaling events of B Cell Receptor (BCR)	21	557	69	4739	2.35011e-05	0.000431155	0.000273546	5717/5718/5715/3551/8915/801/5689/5682/5704/5710/5478/5530/5708/8454/9861/5711/9491/5707/10892/5719/8517	Set1	0.304348
R-HSA-4086400	PCP/CE pathway	21	557	69	4739	2.35011e-05	0.000431155	0.000273546	5717/5718/5715/161/160/5216/5578/5689/5682/5704/5710/387/163/1213/5708/9861/5711/9491/1173/5707/5719	Set1	0.304348
R-HSA-177504	Retrograde neurotrophin signalling	7	557	10	4739	2.60826e-05	0.000469486	0.000297864	161/160/1785/163/1213/1759/1173	Set1	0.7
R-HSA-168164	Toll Like Receptor 3 (TLR3) Cascade	21	557	70	4739	2.99548e-05	0.000529201	0.000335751	3551/5595/5594/5518/6416/1845/6197/9097/7323/7334/5516/8772/7335/8737/8454/5528/6195/10454/1432/23118/8517	Set1	0.3
R-HSA-194138	Signaling by VEGF	22	557	76	4739	3.6015e-05	0.000624697	0.000396338	5170/8440/801/4690/5578/5335/207/5290/2475/1398/7410/387/5747/5062/1432/23191/10006/55845/10152/10000/10787/10163	Set1	0.289474
R-HSA-166166	MyD88-independent TLR4 cascade	21	557	71	4739	3.79527e-05	0.000635208	0.000403006	3551/5595/5594/5518/6416/1845/6197/9097/7323/7334/5516/8772/7335/8737/8454/5528/6195/10454/1432/23118/8517	Set1	0.295775
R-HSA-937061	TRIF (TICAM1)-mediated TLR4 signaling	21	557	71	4739	3.79527e-05	0.000635208	0.000403006	3551/5595/5594/5518/6416/1845/6197/9097/7323/7334/5516/8772/7335/8737/8454/5528/6195/10454/1432/23118/8517	Set1	0.295775
R-HSA-168142	Toll Like Receptor 10 (TLR10) Cascade	19	557	61	4739	4.01299e-05	0.000638065	0.000404819	3551/5595/5594/5518/6416/1845/6197/9097/7334/5516/7335/8454/5528/6195/10454/1432/4615/23118/8517	Set1	0.311475
R-HSA-168176	Toll Like Receptor 5 (TLR5) Cascade	19	557	61	4739	4.01299e-05	0.000638065	0.000404819	3551/5595/5594/5518/6416/1845/6197/9097/7334/5516/7335/8454/5528/6195/10454/1432/4615/23118/8517	Set1	0.311475
R-HSA-975871	MyD88 cascade initiated on plasma membrane	19	557	61	4739	4.01299e-05	0.000638065	0.000404819	3551/5595/5594/5518/6416/1845/6197/9097/7334/5516/7335/8454/5528/6195/10454/1432/4615/23118/8517	Set1	0.311475
R-HSA-351202	Metabolism of polyamines	16	557	47	4739	4.86769e-05	0.000761275	0.000482989	5717/5718/5715/1728/6723/5689/5682/5704/6611/5710/5708/9861/5711/9491/5707/5719	Set1	0.340426
R-HSA-168181	Toll Like Receptor 7/8 (TLR7/8) Cascade	19	557	62	4739	5.16466e-05	0.000769857	0.000488434	3551/5595/5594/5518/6416/1845/6197/9097/7334/5516/7335/8454/5528/6195/10454/1432/4615/23118/8517	Set1	0.306452
R-HSA-975138	TRAF6 mediated induction of NFkB and MAP kinases upon TLR7/8 or 9 activation	19	557	62	4739	5.16466e-05	0.000769857	0.000488434	3551/5595/5594/5518/6416/1845/6197/9097/7334/5516/7335/8454/5528/6195/10454/1432/4615/23118/8517	Set1	0.306452
R-HSA-975155	MyD88 dependent cascade initiated on endosome	19	557	62	4739	5.16466e-05	0.000769857	0.000488434	3551/5595/5594/5518/6416/1845/6197/9097/7334/5516/7335/8454/5528/6195/10454/1432/4615/23118/8517	Set1	0.306452
R-HSA-5673001	RAF/MAP kinase cascade	32	557	135	4739	5.95157e-05	0.000873507	0.000554195	5717/5718/5715/5894/801/7414/5689/5682/5595/5594/5518/7529/5605/5290/5704/8826/2339/2342/5536/5710/5516/2885/5747/5708/5528/9861/8682/5711/9491/5707/5719/7094	Set1	0.237037
R-HSA-6811436	COPI-independent Golgi-to-ER retrograde traffic	15	557	43	4739	6.0661e-05	0.000876828	0.000556301	1783/11258/5048/830/832/829/10121/8655/1781/1778/636/84617/25782/55860/51143	Set1	0.348837
R-HSA-983705	Signaling by the B Cell Receptor (BCR)	23	557	84	4739	6.34247e-05	0.000903091	0.000572964	5717/5718/5715/3551/8915/801/4690/5689/5682/5704/5710/5478/2885/5530/5708/8454/9861/5711/9491/5707/10892/5719/8517	Set1	0.27381
R-HSA-5663202	Diseases of signal transduction by growth factor receptors and second messengers	53	557	269	4739	7.11e-05	0.000997491	0.000632856	5717/5718/5715/5170/5495/22872/10533/5894/801/7414/5335/5689/5682/4478/5595/5594/5518/6249/207/7529/3799/5605/6774/5290/2475/5704/8826/833/7249/2931/2932/6777/5710/5516/2885/1213/3831/5708/8454/5528/9861/5711/11140/9208/9491/10342/2648/84335/5707/10827/5719/10000/7094	Set1	0.197026
R-HSA-8878166	Transcriptional regulation by RUNX2	21	557	74	4739	7.46141e-05	0.00103162	0.000654509	5717/5718/5715/5689/5682/5595/5594/207/5704/10413/2932/5710/5708/8454/9861/5711/9491/5707/10273/5719/10000	Set1	0.283784
R-HSA-446652	Interleukin-1 family signaling	26	557	102	4739	8.12296e-05	0.00110704	0.000702361	5717/5718/5715/3551/5689/5682/6774/5704/6416/9097/5710/7334/5708/7335/8454/9861/5784/10454/5711/9491/5707/4615/25930/23118/5719/8517	Set1	0.254902
R-HSA-5684996	MAPK1/MAPK3 signaling	32	557	138	4739	9.3674e-05	0.00125168	0.000794127	5717/5718/5715/5894/801/7414/5689/5682/5595/5594/5518/7529/5605/5290/5704/8826/2339/2342/5536/5710/5516/2885/5747/5708/5528/9861/8682/5711/9491/5707/5719/7094	Set1	0.231884
R-HSA-9020702	Interleukin-1 signaling	23	557	86	4739	9.44666e-05	0.00125168	0.000794127	5717/5718/5715/3551/5689/5682/5704/6416/9097/5710/7334/5708/7335/8454/9861/10454/5711/9491/5707/4615/23118/5719/8517	Set1	0.267442
R-HSA-1169091	Activation of NF-kappaB in B cells	18	557	60	4739	0.000110589	0.00144524	0.000916926	5717/5718/5715/3551/8915/5689/5682/5704/5710/5708/8454/9861/5711/9491/5707/10892/5719/8517	Set1	0.3
R-HSA-8866652	Synthesis of active ubiquitin: roles of E1 and E2 enzymes	10	557	23	4739	0.000127378	0.00164214	0.00104185	55236/7317/8078/3093/7326/7328/7320/7332/54926/8239	Set1	0.434783
R-HSA-1280215	Cytokine Signaling in Immune system	72	557	406	4739	0.000135323	0.00172131	0.00109208	9049/5717/5718/5715/3551/3636/8672/5495/5894/301/302/4690/6950/5335/5689/5682/4478/5595/5594/5518/207/200081/6774/6778/5290/836/5704/6416/1398/1399/4734/1845/6777/6197/829/9097/5710/6396/7323/7334/6059/5516/5478/2885/5306/1981/4507/5062/5708/7335/5300/8454/8678/5528/3837/9861/6923/6195/5784/10454/5711/1432/9491/5707/4615/84617/23321/25930/23118/5719/10000/8517	Set1	0.17734
R-HSA-8852135	Protein ubiquitination	16	557	51	4739	0.000147952	0.00185719	0.00117829	55236/8915/7317/8078/7323/3093/7334/7326/7328/7320/7332/7336/54926/8239/80349/51255	Set1	0.313725
R-HSA-6798695	Neutrophil degranulation	58	557	311	4739	0.000160904	0.0019449	0.00123394	5717/5718/10092/1729/161/10533/4860/226/1476/2934/5836/2821/302/823/353/2950/4048/5834/1938/327/5315/7414/5223/5689/4831/5594/9588/178/8826/2665/47/1315/10097/387/51646/5478/8655/2171/5708/23406/1778/3837/9861/1432/23352/23191/10075/55832/80301/26578/5707/55313/55860/56888/28988/29108/5719/51143	Set1	0.186495
R-HSA-166058	MyD88:MAL(TIRAP) cascade initiated on plasma membrane	19	557	67	4739	0.000165133	0.0019449	0.00123394	3551/5595/5594/5518/6416/1845/6197/9097/7334/5516/7335/8454/5528/6195/10454/1432/4615/23118/8517	Set1	0.283582
R-HSA-168179	Toll Like Receptor TLR1:TLR2 Cascade	19	557	67	4739	0.000165133	0.0019449	0.00123394	3551/5595/5594/5518/6416/1845/6197/9097/7334/5516/7335/8454/5528/6195/10454/1432/4615/23118/8517	Set1	0.283582
R-HSA-168188	Toll Like Receptor TLR6:TLR2 Cascade	19	557	67	4739	0.000165133	0.0019449	0.00123394	3551/5595/5594/5518/6416/1845/6197/9097/7334/5516/7335/8454/5528/6195/10454/1432/4615/23118/8517	Set1	0.283582
R-HSA-181438	Toll Like Receptor 2 (TLR2) Cascade	19	557	67	4739	0.000165133	0.0019449	0.00123394	3551/5595/5594/5518/6416/1845/6197/9097/7334/5516/7335/8454/5528/6195/10454/1432/4615/23118/8517	Set1	0.283582
R-HSA-8948751	Regulation of PTEN stability and activity	17	557	57	4739	0.000185254	0.00212857	0.00135047	5717/5718/5715/5689/5682/207/5704/4734/5710/5708/9861/5711/9491/5707/10273/5719/10000	Set1	0.298246
R-HSA-5610783	Degradation of GLI2 by the proteasome	16	557	52	4739	0.000190937	0.00212857	0.00135047	5717/5718/5715/5689/5682/5704/2932/5710/5708/8454/9861/5711/9491/5707/51684/5719	Set1	0.307692
R-HSA-5610785	GLI3 is processed to GLI3R by the proteasome	16	557	52	4739	0.000190937	0.00212857	0.00135047	5717/5718/5715/5689/5682/5704/2932/5710/5708/8454/9861/5711/9491/5707/51684/5719	Set1	0.307692
R-HSA-8939902	Regulation of RUNX2 expression and activity	16	557	52	4739	0.000190937	0.00212857	0.00135047	5717/5718/5715/5689/5682/5704/2932/5710/5708/8454/9861/5711/9491/5707/10273/5719	Set1	0.307692
R-HSA-9762114	GSK3B and BTRC:CUL1-mediated-degradation of NFE2L2	15	557	47	4739	0.000191896	0.00212857	0.00135047	5717/5718/5715/5689/5682/5704/2932/5710/5708/8454/9861/5711/9491/5707/5719	Set1	0.319149
R-HSA-9612973	Autophagy	27	557	113	4739	0.000194115	0.00212857	0.00135047	1783/5565/10226/9140/10533/2475/7249/7334/8655/5562/7335/1781/1778/8678/64419/5289/137492/11315/30849/84617/9474/64422/51271/51160/25978/51652/51143	Set1	0.238938
R-HSA-450282	MAPK targets/ Nuclear events mediated by MAP kinases	9	557	20	4739	0.000203554	0.00220671	0.00140004	5595/5594/5518/1845/6197/5516/5528/6195/1432	Set1	0.45
R-HSA-3858494	Beta-catenin independent WNT signaling	24	557	96	4739	0.000209952	0.00224756	0.00142596	5717/5718/5715/161/160/5216/801/5578/5689/5682/5704/5710/387/163/1213/5331/5530/5708/9861/5711/9491/1173/5707/5719	Set1	0.25
R-HSA-1227986	Signaling by ERBB2	12	557	33	4739	0.000212034	0.00224756	0.00142596	1729/5578/5335/207/9101/5290/387/2885/11140/10273/10000/51072	Set1	0.363636
R-HSA-109606	Intrinsic Pathway for Apoptosis	13	557	38	4739	0.00023553	0.00246919	0.00156657	1687/10971/5595/5594/207/7529/6774/836/637/8655/7533/57099/10000	Set1	0.342105
R-HSA-8854050	FBXL7 down-regulates AURKA during mitotic entry and in early mitosis	15	557	48	4739	0.000249476	0.00253192	0.00160637	5717/5718/5715/5689/5682/5704/5710/5708/8454/9861/5711/9491/80028/5707/5719	Set1	0.3125
R-HSA-9604323	Negative regulation of NOTCH4 signaling	15	557	48	4739	0.000249476	0.00253192	0.00160637	5717/5718/5715/5689/5682/207/5704/5710/5708/8454/9861/5711/9491/5707/5719	Set1	0.3125
R-HSA-9824439	Bacterial Infection Pathways	15	557	48	4739	0.000249476	0.00253192	0.00160637	9146/2023/801/1938/5595/5594/5605/2060/6416/2931/2885/3837/10015/8027/6455	Set1	0.3125
R-HSA-5683057	MAPK family signaling cascades	34	557	158	4739	0.00026918	0.00270314	0.001715	5717/5718/5715/5894/801/7414/5689/5682/5595/5594/5518/7529/5605/5290/5704/8826/2339/2342/5536/5710/5516/2885/5747/5062/5708/5528/9861/8682/989/5711/9491/5707/5719/7094	Set1	0.21519
R-HSA-9759194	Nuclear events mediated by NFE2L2	20	557	75	4739	0.000279711	0.00277963	0.00176353	5717/5718/5715/2539/1728/5689/5682/5704/4199/2932/5226/5710/5052/5708/8454/9861/5711/9491/5707/5719	Set1	0.266667
R-HSA-350562	Regulation of ornithine decarboxylase (ODC)	14	557	44	4739	0.00032432	0.0031897	0.0020237	5717/5718/5715/1728/5689/5682/5704/5710/5708/9861/5711/9491/5707/5719	Set1	0.318182
R-HSA-195253	Degradation of beta-catenin by the destruction complex	18	557	65	4739	0.00033818	0.00329208	0.00208865	5717/5718/5715/5689/5682/5518/5704/2932/5710/5516/5708/8454/5528/9861/5711/9491/5707/5719	Set1	0.276923
R-HSA-202670	ERKs are inactivated	6	557	10	4739	0.000355532	0.00338375	0.00214681	5595/5594/5518/1845/5516/5528	Set1	0.6
R-HSA-9755779	SARS-CoV-2 targets host intracellular signalling and regulatory pathways	6	557	10	4739	0.000355532	0.00338375	0.00214681	5170/10971/207/7529/7533/10000	Set1	0.6
R-HSA-3928662	EPHB-mediated forward signaling	11	557	30	4739	0.000358237	0.00338375	0.00214681	10095/10109/10094/10092/10093/10096/10097/387/5747/6453/10552	Set1	0.366667
R-HSA-9755511	KEAP1-NFE2L2 pathway	23	557	94	4739	0.000396948	0.00371263	0.00235547	5717/5718/5715/2539/1728/5689/5682/207/5704/4199/2932/5226/5710/5052/5708/8454/9861/5711/9491/7353/5707/5719/10000	Set1	0.244681
R-HSA-211733	Regulation of activated PAK-2p34 by proteasome mediated degradation	14	557	45	4739	0.000421001	0.00389937	0.00247395	5717/5718/5715/5689/5682/5704/5710/5062/5708/9861/5711/9491/5707/5719	Set1	0.311111
R-HSA-186763	Downstream signal transduction	10	557	26	4739	0.000425663	0.00390464	0.00247729	8440/4690/5335/6774/6778/5290/1398/1399/6777/2885	Set1	0.384615
R-HSA-453274	Mitotic G2-G2/M phases	28	557	125	4739	0.000468789	0.0042191	0.0026768	5717/5718/5715/11258/5689/5682/5518/5048/5704/5710/10121/5516/5520/8655/5708/1781/8454/1778/9861/5711/23332/9491/80028/5707/84617/51451/5719/51400	Set1	0.224
R-HSA-69275	G2/M Transition	28	557	125	4739	0.000468789	0.0042191	0.0026768	5717/5718/5715/11258/5689/5682/5518/5048/5704/5710/10121/5516/5520/8655/5708/1781/8454/1778/9861/5711/23332/9491/80028/5707/84617/51451/5719/51400	Set1	0.224
R-HSA-5668599	RHO GTPases Activate NADPH Oxidases	7	557	14	4739	0.000487402	0.00434562	0.00275707	5578/5595/5594/5300/1432/5289/30849	Set1	0.5
R-HSA-69620	Cell Cycle Checkpoints	34	557	163	4739	0.000496457	0.00438537	0.00278229	5717/5718/5715/1783/5689/5682/10971/5518/6249/7529/5048/5704/79184/5710/6396/7334/5516/8655/7533/5708/1781/1778/5528/9861/7336/5711/23332/9491/5707/29086/9577/5719/10726/51143	Set1	0.208589
R-HSA-5674400	Constitutive Signaling by AKT1 E17K in Cancer	8	557	18	4739	0.00051668	0.00452213	0.00286906	5170/207/2475/7249/2931/2932/84335/10000	Set1	0.444444
R-HSA-174113	SCF-beta-TrCP mediated degradation of Emi1	14	557	46	4739	0.000541232	0.00461014	0.00292489	5717/5718/5715/5689/5682/5704/5710/5708/8454/9861/5711/9491/5707/5719	Set1	0.304348
R-HSA-75815	Ubiquitin-dependent degradation of Cyclin D	14	557	46	4739	0.000541232	0.00461014	0.00292489	5717/5718/5715/5689/5682/5704/2932/5710/5708/9861/5711/9491/5707/5719	Set1	0.304348
R-HSA-9793380	Formation of paraxial mesoderm	14	557	46	4739	0.000541232	0.00461014	0.00292489	5717/5718/5715/5689/5682/5704/5710/5708/9861/5711/9491/2648/5707/5719	Set1	0.304348
R-HSA-198725	Nuclear Events (kinase and transcription factor activation)	10	557	27	4739	0.000606016	0.00511628	0.00324601	5595/5594/5518/1785/1845/6197/5516/5528/6195/1432	Set1	0.37037
R-HSA-1632852	Macroautophagy	24	557	103	4739	0.000645856	0.00537076	0.00340747	1783/5565/10226/9140/10533/2475/7249/7334/8655/5562/7335/1781/1778/8678/64419/5289/11315/30849/84617/9474/64422/25978/51652/51143	Set1	0.23301
R-HSA-1234176	Oxygen-dependent proline hydroxylation of Hypoxia-inducible Factor Alpha	15	557	52	4739	0.000653049	0.00537076	0.00340747	5717/5718/5715/5689/5682/5704/5710/7323/5708/9861/6923/5711/9491/5707/5719	Set1	0.288462
R-HSA-5610780	Degradation of GLI1 by the proteasome	15	557	52	4739	0.000653049	0.00537076	0.00340747	5717/5718/5715/5689/5682/5704/5710/5708/8454/9861/5711/9491/5707/51684/5719	Set1	0.288462
R-HSA-198323	AKT phosphorylates targets in the cytosol	6	557	11	4739	0.000704808	0.0057469	0.00364611	207/7249/2931/2932/84335/10000	Set1	0.545455
R-HSA-5696394	DNA Damage Recognition in GG-NER	9	557	23	4739	0.000715071	0.00578117	0.00366785	5886/5887/9318/2873/10980/10920/51138/50813/8533	Set1	0.391304
R-HSA-422475	Axon guidance	61	557	350	4739	0.00073026	0.00585435	0.00371428	5717/5718/5715/10095/10109/10094/10092/8440/161/160/5216/2935/4690/5578/5335/5689/5682/4478/5595/5594/5217/5962/5605/5290/5704/2932/1785/6197/7410/5710/10093/10096/10097/387/2107/6209/2885/163/5306/1213/1981/1759/5747/5062/5708/9861/6923/6195/6453/5711/1808/137970/23332/23708/9491/10552/1173/5707/84617/5719/7094	Set1	0.174286
R-HSA-69202	Cyclin E associated events during G1/S transition	16	557	58	4739	0.00075027	0.00586687	0.00372222	5717/5718/5715/5689/5682/207/5704/5710/5708/8454/9861/5711/9491/5707/5719/10000	Set1	0.275862
R-HSA-69656	Cyclin A:Cdk2-associated events at S phase entry	16	557	58	4739	0.00075027	0.00586687	0.00372222	5717/5718/5715/5689/5682/207/5704/5710/5708/8454/9861/5711/9491/5707/5719/10000	Set1	0.275862
R-HSA-9013694	Signaling by NOTCH4	16	557	58	4739	0.00075027	0.00586687	0.00372222	5717/5718/5715/5689/5682/207/5704/5710/5708/8454/9861/5711/9491/2648/5707/5719	Set1	0.275862
R-HSA-8951664	Neddylation	29	557	135	4739	0.00077447	0.00600687	0.00381104	5717/5718/5715/5689/5682/5704/5710/7323/9318/2873/5708/8883/8454/9861/6923/5711/10980/55832/9491/7353/54165/123228/80028/5707/10920/51138/50813/5719/8533	Set1	0.214815
R-HSA-169911	Regulation of Apoptosis	14	557	48	4739	0.000870595	0.00664438	0.00421551	5717/5718/5715/5689/5682/5704/5710/5062/5708/9861/5711/9491/5707/5719	Set1	0.291667
R-HSA-180585	Vif-mediated degradation of APOBEC3G	14	557	48	4739	0.000870595	0.00664438	0.00421551	5717/5718/5715/5689/5682/5704/5710/5708/9861/6923/5711/9491/5707/5719	Set1	0.291667
R-HSA-1236978	Cross-presentation of soluble exogenous antigens (endosomes)	13	557	43	4739	0.000912201	0.00685228	0.00434742	5717/5718/5715/5689/5682/5704/5710/5708/9861/5711/9491/5707/5719	Set1	0.302326
R-HSA-9824272	Somitogenesis	13	557	43	4739	0.000912201	0.00685228	0.00434742	5717/5718/5715/5689/5682/5704/5710/5708/9861/5711/9491/5707/5719	Set1	0.302326
R-HSA-168638	NOD1/2 Signaling Pathway	9	557	24	4739	0.00102671	0.00765222	0.00485493	3551/837/7334/7335/10454/1432/1540/23118/8517	Set1	0.375
R-HSA-9675108	Nervous system development	62	557	362	4739	0.00105054	0.00776914	0.00492911	5717/5718/5715/10095/10109/10094/10092/8440/161/160/5216/2935/4690/5578/5335/5689/5682/4478/5595/5594/5217/5962/5605/5290/5704/10413/2932/1785/6197/7410/5710/10093/10096/10097/387/2107/6209/2885/163/5306/1213/1981/1759/5747/5062/5708/9861/6923/6195/6453/5711/1808/137970/23332/23708/9491/10552/1173/5707/84617/5719/7094	Set1	0.171271
R-HSA-69601	Ubiquitin Mediated Degradation of Phosphorylated Cdc25A	13	557	44	4739	0.00115873	0.00837447	0.00531317	5717/5718/5715/5689/5682/5704/5710/5708/9861/5711/9491/5707/5719	Set1	0.295455
R-HSA-69610	p53-Independent DNA Damage Response	13	557	44	4739	0.00115873	0.00837447	0.00531317	5717/5718/5715/5689/5682/5704/5710/5708/9861/5711/9491/5707/5719	Set1	0.295455
R-HSA-69613	p53-Independent G1/S DNA damage checkpoint	13	557	44	4739	0.00115873	0.00837447	0.00531317	5717/5718/5715/5689/5682/5704/5710/5708/9861/5711/9491/5707/5719	Set1	0.295455
R-HSA-111447	Activation of BAD and translocation to mitochondria	6	557	12	4739	0.00127052	0.00897836	0.0056963	10971/207/7529/637/7533/10000	Set1	0.5
R-HSA-168927	TICAM1, RIP1-mediated IKK complex recruitment	6	557	12	4739	0.00127052	0.00897836	0.0056963	3551/7323/7334/7335/8737/8517	Set1	0.5
R-HSA-5689901	Metalloprotease DUBs	6	557	12	4739	0.00127052	0.00897836	0.0056963	10617/79184/23172/8027/29086/9577	Set1	0.5
R-HSA-187577	SCF(Skp2)-mediated degradation of p27/p21	14	557	50	4739	0.00135469	0.00943336	0.00598497	5717/5718/5715/5689/5682/5704/5710/5708/8454/9861/5711/9491/5707/5719	Set1	0.28
R-HSA-450408	AUF1 (hnRNP D0) binds and destabilizes mRNA	14	557	50	4739	0.00135469	0.00943336	0.00598497	5717/5718/5715/5689/5682/5704/5710/1981/5708/9861/5711/9491/5707/5719	Set1	0.28
R-HSA-195721	Signaling by WNT	31	557	153	4739	0.00144142	0.00996459	0.00632201	5717/5718/5715/161/160/5216/801/5578/5689/5682/5518/207/9101/5704/2932/5710/387/5516/163/1213/5331/5530/5708/8454/5528/9861/5711/9491/1173/5707/5719	Set1	0.202614
R-HSA-180534	Vpu mediated degradation of CD4	13	557	45	4739	0.00145844	0.0100097	0.00635063	5717/5718/5715/5689/5682/5704/5710/5708/9861/5711/9491/5707/5719	Set1	0.288889
R-HSA-5610787	Hedgehog 'off' state	18	557	73	4739	0.00151384	0.0101731	0.00645431	5717/5718/5715/5689/5682/5704/2932/5710/5708/8454/9861/5711/9491/9742/5707/84617/51684/5719	Set1	0.246575
R-HSA-1234174	Cellular response to hypoxia	15	557	56	4739	0.00151424	0.0101731	0.00645431	5717/5718/5715/5689/5682/5704/5710/7323/5708/9861/6923/5711/9491/5707/5719	Set1	0.267857
R-HSA-9758941	Gastrulation	15	557	56	4739	0.00151424	0.0101731	0.00645431	5717/5718/5715/5689/5682/5704/10413/5710/5708/9861/5711/9491/2648/5707/5719	Set1	0.267857
R-HSA-69481	G2/M Checkpoints	21	557	91	4739	0.00157773	0.0105255	0.0066779	5717/5718/5715/5689/5682/10971/7529/5704/79184/5710/7334/7533/5708/9861/7336/5711/9491/5707/29086/9577/5719	Set1	0.230769
R-HSA-5676590	NIK-->noncanonical NF-kB signaling	14	557	51	4739	0.00167061	0.0110678	0.00702193	5717/5718/5715/5689/5682/5704/5710/5708/8454/9861/5711/9491/5707/5719	Set1	0.27451
R-HSA-349425	Autodegradation of the E3 ubiquitin ligase COP1	13	557	46	4739	0.00181976	0.0118907	0.00754405	5717/5718/5715/5689/5682/5704/5710/5708/9861/5711/9491/5707/5719	Set1	0.282609
R-HSA-4641257	Degradation of AXIN	13	557	46	4739	0.00181976	0.0118907	0.00754405	5717/5718/5715/5689/5682/5704/5710/5708/9861/5711/9491/5707/5719	Set1	0.282609
R-HSA-5675221	Negative regulation of MAPK pathway	9	557	26	4739	0.00197677	0.0128288	0.00813921	5894/5595/5594/5518/7529/5605/5536/5516/5528	Set1	0.346154
R-HSA-114452	Activation of BH3-only proteins	7	557	17	4739	0.00201157	0.0129449	0.00821288	10971/207/7529/637/8655/7533/10000	Set1	0.411765
R-HSA-168643	Nucleotide-binding domain, leucine rich repeat containing receptor (NLR) signaling pathways	11	557	36	4739	0.00203791	0.0129449	0.00821288	3551/837/7334/7335/10454/1432/1540/23118/29108/10910/8517	Set1	0.305556
R-HSA-5607761	Dectin-1 mediated noncanonical NF-kB signaling	14	557	52	4739	0.0020455	0.0129449	0.00821288	5717/5718/5715/5689/5682/5704/5710/5708/8454/9861/5711/9491/5707/5719	Set1	0.269231
R-HSA-6811434	COPI-dependent Golgi-to-ER retrograde traffic	17	557	69	4739	0.00204893	0.0129449	0.00821288	11316/378/3799/9276/372/1315/1314/22818/3831/84364/8729/84617/26286/89953/51226/26958/22820	Set1	0.246377
R-HSA-73887	Death Receptor Signaling	20	557	87	4739	0.00212538	0.0130091	0.0082536	3551/836/396/7410/7323/387/7332/29/8772/8737/8717/10454/6453/9828/4615/1540/23118/10273/9500/8517	Set1	0.229885
R-HSA-5099900	WNT5A-dependent internalization of FZD4	6	557	13	4739	0.00212728	0.0130091	0.0082536	161/160/5578/163/1213/1173	Set1	0.461538
R-HSA-70221	Glycogen breakdown (glycogenolysis)	6	557	13	4739	0.00212728	0.0130091	0.0082536	5836/801/5834/178/5256/5257	Set1	0.461538
R-HSA-881907	Gastrin-CREB signalling pathway via PKC and MAPK	6	557	13	4739	0.00212728	0.0130091	0.0082536	5578/5595/5594/6197/2885/6195	Set1	0.461538
R-HSA-937041	IKK complex recruitment mediated by RIP1	6	557	13	4739	0.00212728	0.0130091	0.0082536	3551/7323/7334/7335/8737/8517	Set1	0.461538
R-HSA-2467813	Separation of Sister Chromatids	27	557	131	4739	0.00221711	0.0134721	0.00854735	5717/5718/5715/1783/5689/5682/5518/6249/5048/5704/5710/6396/5516/8655/5708/1781/1778/5528/9861/5711/23332/9491/5707/84617/5719/10726/51143	Set1	0.206107
R-HSA-69541	Stabilization of p53	13	557	47	4739	0.00225194	0.0135972	0.00862668	5717/5718/5715/5689/5682/5704/5710/5708/9861/5711/9491/5707/5719	Set1	0.276596
R-HSA-5218859	Regulated Necrosis	12	557	42	4739	0.00244363	0.0146618	0.00930212	1687/836/837/7332/8772/8737/8717/11140/10015/10273/25978/51652	Set1	0.285714
R-HSA-5654736	Signaling by FGFR1	8	557	22	4739	0.00246098	0.0146736	0.00930962	10755/5335/5595/5594/5518/5290/5516/2885	Set1	0.363636
R-HSA-75893	TNF signaling	11	557	37	4739	0.00259941	0.0154027	0.00977222	3551/7323/7332/8772/8737/8717/10454/1540/23118/10273/8517	Set1	0.297297
R-HSA-4641258	Degradation of DVL	13	557	48	4739	0.00276501	0.0161829	0.0102672	5717/5718/5715/5689/5682/5704/5710/5708/9861/5711/9491/5707/5719	Set1	0.270833
R-HSA-8941858	Regulation of RUNX3 expression and activity	13	557	48	4739	0.00276501	0.0161829	0.0102672	5717/5718/5715/5689/5682/5704/5710/5708/9861/5711/9491/5707/5719	Set1	0.270833
R-HSA-9711123	Cellular response to chemical stress	30	557	153	4739	0.00290409	0.0167746	0.0106426	5717/5718/5715/475/2950/2539/1728/5689/5682/9588/645/207/7001/6774/5704/4199/2932/318/5226/5710/5052/5708/8454/9861/5711/9491/7353/5707/5719/10000	Set1	0.196078
R-HSA-2555396	Mitotic Metaphase and Anaphase	33	557	173	4739	0.00291884	0.0167746	0.0106426	5717/5718/5715/1783/5689/5682/5518/6249/5048/5704/5710/6396/5516/5520/8655/5708/1781/1778/5528/3837/9861/5711/200014/23332/9491/5707/84617/27183/5719/25978/10726/51652/51143	Set1	0.190751
R-HSA-68882	Mitotic Anaphase	33	557	173	4739	0.00291884	0.0167746	0.0106426	5717/5718/5715/1783/5689/5682/5518/6249/5048/5704/5710/6396/5516/5520/8655/5708/1781/1778/5528/3837/9861/5711/200014/23332/9491/5707/84617/27183/5719/25978/10726/51652/51143	Set1	0.190751
R-HSA-8982491	Glycogen metabolism	7	557	18	4739	0.00296286	0.0169256	0.0107384	5836/801/5834/178/5256/7360/5257	Set1	0.388889
R-HSA-5668541	TNFR2 non-canonical NF-kB pathway	14	557	54	4739	0.00300516	0.017065	0.0108269	5717/5718/5715/5689/5682/5704/5710/5708/8454/9861/5711/9491/5707/5719	Set1	0.259259
R-HSA-3371497	HSP90 chaperone cycle for steroid hormone receptors (SHR) in the presence of ligand	12	557	43	4739	0.00303644	0.0171406	0.0108748	1783/11258/830/832/829/10121/8655/1781/1778/84617/55860/51143	Set1	0.27907
R-HSA-9006925	Intracellular signaling by second messengers	34	557	181	4739	0.00329225	0.0182657	0.0115886	5717/5718/5715/5170/801/5578/5335/5689/5682/5595/5594/5518/207/5290/2475/5704/4734/7249/2931/2932/5710/5516/2885/5708/5528/9861/5711/9491/84335/5707/4615/10273/5719/10000	Set1	0.187845
R-HSA-1257604	PIP3 activates AKT signaling	31	557	161	4739	0.00333461	0.0182657	0.0115886	5717/5718/5715/5170/5689/5682/5595/5594/5518/207/5290/2475/5704/4734/7249/2931/2932/5710/5516/2885/5708/5528/9861/5711/9491/84335/5707/4615/10273/5719/10000	Set1	0.192547
R-HSA-450531	Regulation of mRNA stability by proteins that bind AU-rich elements	18	557	78	4739	0.00333462	0.0182657	0.0115886	5717/5718/5715/5578/5689/5682/207/7529/5704/5710/1981/5708/9861/5711/1432/9491/5707/5719	Set1	0.230769
R-HSA-8875360	InlB-mediated entry of Listeria monocytogenes into host cell	5	557	10	4739	0.00334779	0.0182657	0.0115886	9146/2060/2885/8027/6455	Set1	0.5
R-HSA-9679504	Translation of Replicase and Assembly of the Replication Transcription Complex	5	557	10	4739	0.00334779	0.0182657	0.0115886	8678/5289/30849/25978/51652	Set1	0.5
R-HSA-6807004	Negative regulation of MET activity	6	557	14	4739	0.00335718	0.0182657	0.0115886	9146/9101/2060/2885/8027/6455	Set1	0.428571
R-HSA-4608870	Asymmetric localization of PCP proteins	13	557	49	4739	0.00336977	0.0182657	0.0115886	5717/5718/5715/5689/5682/5704/5710/5708/9861/5711/9491/5707/5719	Set1	0.265306
R-HSA-187687	Signalling to ERKs	8	557	23	4739	0.00339213	0.018283	0.0115996	5595/5594/7529/5605/1398/1399/2885/1432	Set1	0.347826
R-HSA-9656223	Signaling by RAF1 mutants	9	557	28	4739	0.00352282	0.0188808	0.0119789	5894/801/7414/5595/5594/7529/5605/8826/7094	Set1	0.321429
R-HSA-9700206	Signaling by ALK in cancer	16	557	67	4739	0.00384929	0.0204012	0.0129435	5495/22872/7414/5335/4478/5595/5594/3799/6774/5290/833/2885/1213/3831/8454/10342	Set1	0.238806
R-HSA-9725370	Signaling by ALK fusions and activated point mutants	16	557	67	4739	0.00384929	0.0204012	0.0129435	5495/22872/7414/5335/4478/5595/5594/3799/6774/5290/833/2885/1213/3831/8454/10342	Set1	0.238806
R-HSA-373760	L1CAM interactions	17	557	73	4739	0.00387774	0.0204385	0.0129672	161/160/4478/5595/5594/5962/5605/1785/6197/7410/163/1213/1759/6195/1808/1173/84617	Set1	0.232877
R-HSA-5362768	Hh mutants are degraded by ERAD	13	557	50	4739	0.00407777	0.0212579	0.013487	5717/5718/5715/5689/5682/5704/5710/5708/9861/5711/9491/5707/5719	Set1	0.26
R-HSA-5387390	Hh mutants abrogate ligand secretion	13	557	50	4739	0.00407777	0.0212579	0.013487	5717/5718/5715/5689/5682/5704/5710/5708/9861/5711/9491/5707/5719	Set1	0.26
R-HSA-8939236	RUNX1 regulates transcription of genes involved in differentiation of HSCs	14	557	56	4739	0.00430593	0.0223253	0.0141643	5717/5718/5715/5689/5682/5704/10413/5710/5708/9861/5711/9491/5707/5719	Set1	0.25
R-HSA-9013420	RHOU GTPase cycle	10	557	34	4739	0.0043973	0.0226758	0.0143866	9146/9352/8440/4690/8826/2885/1213/5062/8027/8239	Set1	0.294118
R-HSA-112314	Neurotransmitter receptors and postsynaptic signal transmission	17	557	74	4739	0.00450117	0.0230867	0.0146473	5170/5565/161/160/801/5578/5595/5594/9647/6197/163/5331/5562/8536/6195/1173/84617	Set1	0.22973
R-HSA-379716	Cytosolic tRNA aminoacylation	8	557	24	4739	0.00457483	0.023339	0.0148074	4677/3035/6897/2617/3376/833/5917/51520	Set1	0.333333
R-HSA-69563	p53-Dependent G1 DNA Damage Response	13	557	51	4739	0.00490128	0.0246096	0.0156135	5717/5718/5715/5689/5682/5704/5710/5708/9861/5711/9491/5707/5719	Set1	0.254902
R-HSA-69580	p53-Dependent G1/S DNA damage checkpoint	13	557	51	4739	0.00490128	0.0246096	0.0156135	5717/5718/5715/5689/5682/5704/5710/5708/9861/5711/9491/5707/5719	Set1	0.254902
R-HSA-69615	G1/S DNA Damage Checkpoints	13	557	51	4739	0.00490128	0.0246096	0.0156135	5717/5718/5715/5689/5682/5704/5710/5708/9861/5711/9491/5707/5719	Set1	0.254902
R-HSA-450321	JNK (c-Jun kinases) phosphorylation and activation mediated by activated human TAK1	6	557	15	4739	0.00504726	0.0252099	0.0159944	6416/7334/7335/10454/23118/8517	Set1	0.4
R-HSA-5632684	Hedgehog 'on' state	14	557	57	4739	0.00510947	0.0253877	0.0161071	5717/5718/5715/5689/5682/5704/5710/5708/9861/5711/9491/5707/51684/5719	Set1	0.245614
R-HSA-9012999	RHO GTPase cycle	49	557	292	4739	0.00533983	0.0263948	0.0167461	23074/9146/10652/9352/7456/8440/1729/4690/5290/8826/832/396/7410/9318/387/2885/11135/1213/2802/29/394/2873/5062/8776/11329/6453/11140/8476/55114/23191/10006/84364/147179/55845/8027/8239/116985/9828/4548/51138/9748/26286/10152/51479/55968/10726/10787/9578/10163	Set1	0.167808
R-HSA-162909	Host Interactions of HIV factors	23	557	113	4739	0.0053876	0.0264936	0.0168088	5717/5718/5715/161/160/5689/5682/5902/5704/5710/6396/5478/163/5062/5708/3837/9861/6923/5711/9491/1173/5707/5719	Set1	0.20354
R-HSA-1295596	Spry regulation of FGF signaling	5	557	11	4739	0.00555028	0.0266079	0.0168813	5595/5594/5518/5516/2885	Set1	0.454545
R-HSA-5140745	WNT5A-dependent internalization of FZD2, FZD5 and ROR2	5	557	11	4739	0.00555028	0.0266079	0.0168813	161/160/163/1213/1173	Set1	0.454545
R-HSA-8866427	VLDLR internalisation and degradation	5	557	11	4739	0.00555028	0.0266079	0.0168813	161/160/163/1213/1173	Set1	0.454545
R-HSA-9634638	Estrogen-dependent nuclear events downstream of ESR-membrane signaling	5	557	11	4739	0.00555028	0.0266079	0.0168813	5595/5594/207/5747/10000	Set1	0.454545
R-HSA-9694676	Translation of Replicase and Assembly of the Replication Transcription Complex	5	557	11	4739	0.00555028	0.0266079	0.0168813	8678/5289/30849/25978/51652	Set1	0.454545
R-HSA-2871796	FCERI mediated MAPK activation	7	557	20	4739	0.00585142	0.0272629	0.0172969	5335/5595/5594/6416/7410/2885/5062	Set1	0.35
R-HSA-5218920	VEGFR2 mediated vascular permeability	7	557	20	4739	0.00585142	0.0272629	0.0172969	5170/801/207/2475/7410/5062/10000	Set1	0.35
R-HSA-5654743	Signaling by FGFR4	7	557	20	4739	0.00585142	0.0272629	0.0172969	5335/5595/5594/5518/5290/5516/2885	Set1	0.35
R-HSA-204005	COPII-mediated vesicle transport	13	557	52	4739	0.00585321	0.0272629	0.0172969	5537/9919/10652/27095/8615/22872/10802/9632/6396/10484/10342/51693/22870	Set1	0.25
R-HSA-5358346	Hedgehog ligand biogenesis	13	557	52	4739	0.00585321	0.0272629	0.0172969	5717/5718/5715/5689/5682/5704/5710/5708/9861/5711/9491/5707/5719	Set1	0.25
R-HSA-5357905	Regulation of TNFR1 signaling	9	557	30	4739	0.00588696	0.0272629	0.0172969	3551/7323/7332/8772/8737/8717/1540/10273/8517	Set1	0.3
R-HSA-9646399	Aggrephagy	9	557	30	4739	0.00588696	0.0272629	0.0172969	1783/7334/8655/7335/1781/1778/11315/84617/51143	Set1	0.3
R-HSA-6802948	Signaling by high-kinase activity BRAF mutants	8	557	25	4739	0.00605012	0.0278832	0.0176904	5894/7414/5595/5594/7529/5605/8826/7094	Set1	0.32
R-HSA-5628897	TP53 Regulates Metabolic Genes	15	557	64	4739	0.00609738	0.0279658	0.0177429	5565/2821/2539/10971/207/7529/7001/2475/7249/7533/5052/5562/50484/57103/10000	Set1	0.234375
R-HSA-162906	HIV Infection	34	557	189	4739	0.00665897	0.0303955	0.0192844	5717/5718/5715/9525/161/160/5689/5682/5902/5704/5710/6396/5478/163/5062/5708/3837/9861/6923/5711/137492/10015/9491/1173/23327/5707/51534/51271/51510/51160/27183/5719/25978/51652	Set1	0.179894
R-HSA-68949	Orc1 removal from chromatin	14	557	59	4739	0.00707816	0.0319227	0.0202533	5717/5718/5715/5689/5682/5704/5710/5708/8454/9861/5711/9491/5707/5719	Set1	0.237288
R-HSA-5687128	MAPK6/MAPK4 signaling	15	557	65	4739	0.00709394	0.0319227	0.0202533	5717/5718/5715/5689/5682/5704/5710/5062/5708/9861/989/5711/9491/5707/5719	Set1	0.230769
R-HSA-8878159	Transcriptional regulation by RUNX3	15	557	65	4739	0.00709394	0.0319227	0.0202533	5717/5718/5715/5689/5682/5704/10413/5710/5708/9861/5711/9491/2648/5707/5719	Set1	0.230769
R-HSA-450302	activated TAK1 mediates p38 MAPK activation	6	557	16	4739	0.00728669	0.0324648	0.0205972	7334/7335/10454/1432/23118/8517	Set1	0.375
R-HSA-6802946	Signaling by moderate kinase activity BRAF mutants	9	557	31	4739	0.00745261	0.0324648	0.0205972	5894/801/7414/5595/5594/7529/5605/8826/7094	Set1	0.290323
R-HSA-6802949	Signaling by RAS mutants	9	557	31	4739	0.00745261	0.0324648	0.0205972	5894/801/7414/5595/5594/7529/5605/8826/7094	Set1	0.290323
R-HSA-6802955	Paradoxical activation of RAF signaling by kinase inactive BRAF	9	557	31	4739	0.00745261	0.0324648	0.0205972	5894/801/7414/5595/5594/7529/5605/8826/7094	Set1	0.290323
R-HSA-8950505	Gene and protein expression by JAK-STAT signaling after Interleukin-12 stimulation	9	557	31	4739	0.00745261	0.0324648	0.0205972	9049/302/6950/4478/829/5478/5306/4507/5062	Set1	0.290323
R-HSA-9649948	Signaling downstream of RAS mutants	9	557	31	4739	0.00745261	0.0324648	0.0205972	5894/801/7414/5595/5594/7529/5605/8826/7094	Set1	0.290323
R-HSA-9659379	Sensory processing of sound	9	557	31	4739	0.00745261	0.0324648	0.0205972	2934/4478/5962/830/832/829/4354/11344/64787	Set1	0.290323
R-HSA-1483249	Inositol phosphate metabolism	8	557	26	4739	0.0078605	0.0338216	0.0214581	3636/801/5335/3612/3628/5331/3631/66036	Set1	0.307692
R-HSA-389356	CD28 co-stimulation	7	557	21	4739	0.00790589	0.0338216	0.0214581	5170/207/5290/2475/2885/5062/10000	Set1	0.333333
R-HSA-5654741	Signaling by FGFR3	7	557	21	4739	0.00790589	0.0338216	0.0214581	5335/5595/5594/5518/5290/5516/2885	Set1	0.333333
R-HSA-9856649	Transcriptional and post-translational regulation of MITF-M expression and activity	7	557	21	4739	0.00790589	0.0338216	0.0214581	5595/5594/3376/2932/5917/6195/51520	Set1	0.333333
R-HSA-5658442	Regulation of RAS by GAPs	13	557	54	4739	0.00819695	0.034685	0.0220058	5717/5718/5715/5689/5682/5704/5710/5708/9861/5711/9491/5707/5719	Set1	0.240741
R-HSA-5678895	Defective CFTR causes cystic fibrosis	13	557	54	4739	0.00819695	0.034685	0.0220058	5717/5718/5715/5689/5682/5704/5710/5708/9861/5711/9491/5707/5719	Set1	0.240741
R-HSA-9709957	Sensory Perception	15	557	66	4739	0.00821679	0.034685	0.0220058	2934/801/5578/4478/6385/5962/8644/830/832/2339/2342/829/4354/11344/64787	Set1	0.227273
R-HSA-5654726	Negative regulation of FGFR1 signaling	5	557	12	4739	0.00860725	0.0357014	0.0226506	5595/5594/5518/5516/2885	Set1	0.416667
R-HSA-5654727	Negative regulation of FGFR2 signaling	5	557	12	4739	0.00860725	0.0357014	0.0226506	5595/5594/5518/5516/2885	Set1	0.416667
R-HSA-5654732	Negative regulation of FGFR3 signaling	5	557	12	4739	0.00860725	0.0357014	0.0226506	5595/5594/5518/5516/2885	Set1	0.416667
R-HSA-5654733	Negative regulation of FGFR4 signaling	5	557	12	4739	0.00860725	0.0357014	0.0226506	5595/5594/5518/5516/2885	Set1	0.416667
R-HSA-1236974	ER-Phagosome pathway	16	557	73	4739	0.00925468	0.0380039	0.0241115	5717/5718/5715/3551/5689/5682/5704/5710/5708/9861/5711/9491/5707/4615/5719/8517	Set1	0.219178
R-HSA-165159	MTOR signalling	9	557	32	4739	0.00931719	0.0380039	0.0241115	5565/207/7529/5494/2475/7249/1981/5562/84335	Set1	0.28125
R-HSA-446219	Synthesis of substrates in N-glycan biosythesis	9	557	32	4739	0.00931719	0.0380039	0.0241115	5373/9945/5238/4351/6675/197258/5372/29926/29925	Set1	0.28125
R-HSA-5617833	Cilium Assembly	19	557	92	4739	0.00932172	0.0380039	0.0241115	10640/11336/11258/6950/378/5518/403/5048/10121/8655/1781/1778/4735/23332/8729/9742/84617/11020/50807	Set1	0.206522
R-HSA-5689603	UCH proteinases	14	557	61	4739	0.00960835	0.0385502	0.0244581	5717/5718/5715/5689/5682/5704/5710/5708/9861/5711/9491/123228/5707/5719	Set1	0.229508
R-HSA-70171	Glycolysis	14	557	61	4739	0.00960835	0.0385502	0.0244581	283871/226/2023/2821/5213/2027/5315/5223/5518/5313/6396/5516/5214/5528	Set1	0.229508
R-HSA-141424	Amplification of signal from the kinetochores	13	557	55	4739	0.00961734	0.0385502	0.0244581	1783/5518/6249/5048/6396/5516/8655/1781/1778/5528/23332/10726/51143	Set1	0.236364
R-HSA-141444	Amplification of signal from unattached kinetochores via a MAD2 inhibitory signal	13	557	55	4739	0.00961734	0.0385502	0.0244581	1783/5518/6249/5048/6396/5516/8655/1781/1778/5528/23332/10726/51143	Set1	0.236364
R-HSA-5663220	RHO GTPases Activate Formins	18	557	86	4739	0.00976645	0.0388216	0.0246303	1783/1729/5216/5518/6249/5217/5048/6396/387/5516/8655/1781/1778/5528/23332/84617/10726/51143	Set1	0.209302
R-HSA-69206	G1/S Transition	18	557	86	4739	0.00976645	0.0388216	0.0246303	5717/5718/5715/5689/5682/5518/207/5704/5710/5516/5708/8454/9861/5711/9491/5707/5719/10000	Set1	0.209302
R-HSA-983170	Antigen Presentation: Folding, assembly and peptide loading of class I MHC	8	557	27	4739	0.0100493	0.0395775	0.0251099	22872/10802/9632/6396/8678/10484/5289/30849	Set1	0.296296
R-HSA-182971	EGFR downregulation	6	557	17	4739	0.010164	0.0395775	0.0251099	9146/2060/2885/8027/6455/58513	Set1	0.352941
R-HSA-354192	Integrin signaling	6	557	17	4739	0.010164	0.0395775	0.0251099	5170/207/1398/2885/5747/7094	Set1	0.352941
R-HSA-442742	CREB1 phosphorylation through NMDA receptor-mediated activation of RAS signaling	6	557	17	4739	0.010164	0.0395775	0.0251099	5170/801/5595/5594/6197/6195	Set1	0.352941
R-HSA-9637690	Response of Mtb to phagocytosis	6	557	17	4739	0.010164	0.0395775	0.0251099	9146/2023/5595/5594/2931/3837	Set1	0.352941
R-HSA-447115	Interleukin-12 family signaling	10	557	38	4739	0.0102907	0.039908	0.0253195	9049/302/6950/4478/6774/829/5478/5306/4507/5062	Set1	0.263158
R-HSA-5357956	TNFR1-induced NF-kappa-B signaling pathway	7	557	22	4739	0.0104469	0.0401268	0.0254584	3551/8737/8717/10454/1540/23118/8517	Set1	0.318182
R-HSA-74751	Insulin receptor signalling cascade	7	557	22	4739	0.0104469	0.0401268	0.0254584	5170/5595/5594/5290/2885/5289/30849	Set1	0.318182
R-HSA-453279	Mitotic G1 phase and G1/S transition	19	557	93	4739	0.0104734	0.0401268	0.0254584	5717/5718/5715/5689/5682/5518/207/5704/5710/5516/5520/5708/8454/9861/5711/9491/5707/5719/10000	Set1	0.204301
R-HSA-68886	M Phase	42	557	252	4739	0.0107849	0.0411552	0.0261109	5717/5718/5715/1783/2029/8615/11258/5578/5689/5682/5595/5594/5518/6249/5048/5704/5710/6396/10776/10121/5516/5520/8655/5708/1781/1778/23175/5528/3837/9861/5711/200014/23332/9491/5707/84617/27183/5719/25978/10726/51652/51143	Set1	0.166667
R-HSA-6802952	Signaling by BRAF and RAF1 fusions	11	557	44	4739	0.0108765	0.0413395	0.0262278	10533/5894/801/7414/5595/5594/7529/5605/8826/10827/7094	Set1	0.25
R-HSA-174084	Autodegradation of Cdh1 by Cdh1:APC/C	13	557	56	4739	0.0112231	0.0424875	0.0269561	5717/5718/5715/5689/5682/5704/5710/5708/9861/5711/9491/5707/5719	Set1	0.232143
R-HSA-211859	Biological oxidations	19	557	94	4739	0.011736	0.0442536	0.0280766	9049/8574/79017/874/2950/2098/128/10327/4835/2946/4837/2937/7360/134147/84836/55748/4548/55902/29104	Set1	0.202128
R-HSA-5358351	Signaling by Hedgehog	18	557	88	4739	0.0123814	0.046452	0.0294714	5717/5718/5715/5689/5682/5704/2932/5710/5708/8454/9861/5711/9491/9742/5707/84617/51684/5719	Set1	0.204545
R-HSA-71387	Metabolism of carbohydrates	30	557	169	4739	0.0125873	0.046452	0.0294714	283871/25796/226/2023/5836/2821/5213/801/5834/2539/2027/10327/5315/5223/5518/5313/6385/178/5256/2584/5226/6396/5516/6652/5214/5528/7360/5257/6120/23729	Set1	0.177515
R-HSA-1839117	Signaling by cytosolic FGFR1 fusion mutants	5	557	13	4739	0.0126572	0.046452	0.0294714	6774/5290/6777/2885/9208	Set1	0.384615
R-HSA-389357	CD28 dependent PI3K/Akt signaling	5	557	13	4739	0.0126572	0.046452	0.0294714	5170/207/5290/2475/10000	Set1	0.384615
R-HSA-5620916	VxPx cargo-targeting to cilium	5	557	13	4739	0.0126572	0.046452	0.0294714	10640/11336/378/8729/50807	Set1	0.384615
R-HSA-71336	Pentose phosphate pathway	5	557	13	4739	0.0126572	0.046452	0.0294714	25796/2539/5226/6120/23729	Set1	0.384615
R-HSA-5674135	MAP2K and MAPK activation	8	557	28	4739	0.0126599	0.046452	0.0294714	5894/7414/5595/5594/7529/5605/8826/7094	Set1	0.285714
R-HSA-9013404	RAC2 GTPase cycle	14	557	63	4739	0.0128005	0.0467881	0.0296846	5290/8826/396/7410/11135/29/5062/55114/23191/10006/55845/10152/10787/10163	Set1	0.222222
R-HSA-174154	APC/C:Cdc20 mediated degradation of Securin	13	557	57	4739	0.0130294	0.047443	0.0301001	5717/5718/5715/5689/5682/5704/5710/5708/9861/5711/9491/5707/5719	Set1	0.22807
R-HSA-156590	Glutathione conjugation	7	557	23	4739	0.0135333	0.0487199	0.0309102	79017/2950/2098/10327/2946/2937/55748	Set1	0.304348
R-HSA-5213460	RIPK1-mediated regulated necrosis	7	557	23	4739	0.0135333	0.0487199	0.0309102	7332/8772/8737/8717/11140/10015/10273	Set1	0.304348
R-HSA-5675482	Regulation of necroptotic cell death	7	557	23	4739	0.0135333	0.0487199	0.0309102	7332/8772/8737/8717/11140/10015/10273	Set1	0.304348
R-HSA-1268020	Mitochondrial protein import	20	214	54	4739	4.26915e-14	2.13458e-11	2.03571e-11	100287932/10469/1431/10651/9868/10452/506/1537/3329/293/7416/4580/9804/401505/100188893/131118/80273/54543/51025/25813	Set2	0.37037
R-HSA-9837999	Mitochondrial protein degradation	21	214	83	4739	4.38235e-11	1.09559e-08	1.04485e-08	27429/1431/10845/292/506/2271/3329/293/4191/1632/36/3419/7019/622/6742/1891/133686/221154/3028/55699/10939	Set2	0.253012
R-HSA-72203	Processing of Capped Intron-Containing Pre-mRNA	35	214	244	4739	4.34832e-10	7.24721e-08	6.91155e-08	10284/9129/51362/9877/10286/51691/3183/7175/3191/5725/1478/220988/10181/4928/10907/9295/29894/9360/8563/10921/6432/11052/55234/9879/53371/10189/10523/85437/151903/55746/9984/79171/5411/10482/57461	Set2	0.143443
R-HSA-9609507	Protein localization	23	214	126	4739	5.42155e-09	6.53353e-07	6.23092e-07	100287932/10469/1431/10651/10455/9868/10452/506/1537/3329/293/7416/1891/4580/9804/401505/84896/100188893/131118/80273/54543/51025/25813	Set2	0.18254
R-HSA-8949215	Mitochondrial calcium ion transport	10	214	21	4739	6.53353e-09	6.53353e-07	6.23092e-07	7416/5245/7417/221154/79568/11331/55486/30968/7419/10939	Set2	0.47619
R-HSA-5205685	PINK1-PRKN Mediated Mitophagy	8	214	17	4739	2.59767e-07	2.16473e-05	2.06447e-05	9868/10452/7416/9804/401505/100188893/51001/54543	Set2	0.470588
R-HSA-5205647	Mitophagy	9	214	24	4739	4.78055e-07	3.41468e-05	3.25652e-05	9868/10452/7416/9804/401505/100188893/51001/192111/54543	Set2	0.375
R-HSA-1428517	Aerobic respiration and respiratory electron transport	23	214	162	4739	6.82007e-07	4.26254e-05	4.06512e-05	3420/1431/6341/506/2271/1537/7416/6390/6389/4191/10128/3419/10131/137682/79133/55471/192111/51204/55744/79751/79944/54704/51660	Set2	0.141975
R-HSA-72172	mRNA Splicing	24	214	180	4739	1.24173e-06	6.89848e-05	6.57897e-05	10284/9129/51362/10286/51691/3183/3191/5725/220988/10181/10907/9295/9360/10921/6432/55234/9879/10189/10523/85437/151903/79171/5411/57461	Set2	0.133333
R-HSA-8949664	Processing of SMDT1	7	214	16	4739	2.80621e-06	0.000140311	0.000133812	5245/221154/79568/11331/55486/30968/10939	Set2	0.4375
R-HSA-72163	mRNA Splicing - Major Pathway	23	214	178	4739	3.64671e-06	0.000165759	0.000158082	10284/9129/51362/10286/51691/3183/3191/5725/220988/10181/10907/9295/9360/10921/6432/55234/9879/10189/10523/151903/79171/5411/57461	Set2	0.129213
R-HSA-72202	Transport of Mature Transcript to Cytoplasm	14	214	76	4739	5.4684e-06	0.00022785	0.000217297	51362/9877/7175/4928/9295/29894/8563/10921/6432/53371/10189/55746/9984/10482	Set2	0.184211
R-HSA-159236	Transport of Mature mRNA derived from an Intron-Containing Transcript	13	214	68	4739	7.80075e-06	0.000300029	0.000286133	51362/9877/7175/4928/9295/8563/10921/6432/53371/10189/55746/9984/10482	Set2	0.191176
R-HSA-72187	mRNA 3'-end processing	11	214	54	4739	2.12137e-05	0.000757631	0.000722541	51362/9877/1478/9295/29894/8563/10921/6432/11052/10189/9984	Set2	0.203704
R-HSA-71403	Citric acid cycle (TCA cycle)	8	214	30	4739	3.75388e-05	0.00125129	0.00119334	3420/1431/2271/6390/6389/4191/3419/10131	Set2	0.266667
R-HSA-73856	RNA Polymerase II Transcription Termination	11	214	58	4739	4.30152e-05	0.00134423	0.00128197	51362/9877/1478/9295/29894/8563/10921/6432/11052/10189/9984	Set2	0.189655
R-HSA-1592230	Mitochondrial biogenesis	11	214	61	4739	7.0079e-05	0.00206115	0.00196568	10651/6648/506/8834/7019/6742/4580/51106/64216/55735/25813	Set2	0.180328
R-HSA-379726	Mitochondrial tRNA aminoacylation	6	214	19	4739	0.000130799	0.00363331	0.00346503	55157/25973/79731/80222/55699/51067	Set2	0.315789
R-HSA-611105	Respiratory electron transport	13	214	91	4739	0.000189423	0.00498482	0.00475394	6341/1537/6390/6389/4191/10128/10131/137682/79133/55471/51204/55744/79751	Set2	0.142857
R-HSA-163200	Respiratory electron transport, ATP synthesis by chemiosmotic coupling, and heat production by uncoupling proteins.	14	214	105	4739	0.000227426	0.00568566	0.00542232	6341/506/1537/6390/6389/4191/10128/10131/137682/79133/55471/51204/55744/79751	Set2	0.133333
R-HSA-8949613	Cristae formation	6	214	26	4739	0.000850863	0.0202586	0.0193203	10651/506/8834/4580/55735/25813	Set2	0.230769
R-HSA-70895	Branched-chain amino acid catabolism	5	214	19	4739	0.0012392	0.027117	0.0258611	1892/36/56922/3028/64087	Set2	0.263158
R-HSA-72306	tRNA processing	11	214	84	4739	0.00124738	0.027117	0.0258611	10775/7175/1478/4928/10557/29894/54931/53371/55746/3028/54974	Set2	0.130952
R-HSA-9663891	Selective autophagy	9	214	60	4739	0.00130727	0.0272348	0.0259734	9868/10452/7416/9804/401505/100188893/51001/192111/54543	Set2	0.15
R-HSA-6784531	tRNA processing in the nucleus	8	214	50	4739	0.0015786	0.031572	0.0301097	10775/7175/1478/4928/10557/29894/53371/55746	Set2	0.16
R-HSA-159231	Transport of Mature mRNA Derived from an Intronless Transcript	7	214	40	4739	0.00181005	0.0335194	0.0319669	7175/4928/29894/53371/10189/55746/10482	Set2	0.175
R-HSA-159234	Transport of Mature mRNAs Derived from Intronless Transcripts	7	214	40	4739	0.00181005	0.0335194	0.0319669	7175/4928/29894/53371/10189/55746/10482	Set2	0.175
R-HSA-2151201	Transcriptional activation of mitochondrial biogenesis	6	214	32	4739	0.00266986	0.047676	0.0454679	6648/506/7019/6742/51106/64216	Set2	0.1875
